# Supplementary material for: Accurate determination of CRISPR-mediated gene fitness in transplantable tumours
Source: Nat Commun. 2022 Aug 4;13:4534. doi: 10.1038/s41467-022-31830-2 (PMC9352714; doi:10.1038/s41467-022-31830-2)
Supplement: Supplementary file 3 — Supplementary Data [file 41467_2022_31830_MOESM3_ESM.csv]

tumour	guide	median	CI95_lo	CI95_hi
C0331-2231	ctl_22	1.58602282159675	1.18103473145809	2.18137135924837
C0331-2231	ctl_23	1.58058836470154	1.35715897686832	1.86298682717824
C0331-2231	ctl_24	1.87284964353779	1.55719838452672	2.27328136717802
C0331-2231	ctl_25	1.26183953010577	1.02799765965426	1.54173513060212
C0331-2231	ctl_26	1.18504183083467	0.951905224131705	1.50945108772473
C0331-2231	ctl_27	1.33343814082695	1.155137521451	1.55798615885833
C0331-2231	ctl_28	1.0600025999327	0.869764113724233	1.32227550872021
C0331-2231	ctl_29	1.23673755909563	1.04024797120927	1.46877963781054
C0331-2231	ctl_30	1.35339422094245	1.20611426221971	1.52267937345346
C0331-2231	ctl_31	1.39711306869738	1.26360447629352	1.5444453636791
C0331-2231	ctl_32	1.24781613799924	1.06580088776165	1.46976557344218
C0331-2231	ctl_33	1.38217676662959	1.21115649933338	1.59341843500238
C0331-2231	ctl_34	1.42831234564357	1.24765428904675	1.6663747645411
C0331-2231	ctl_35	1.67169479431694	1.39235227793163	2.0468529360519
C0331-2231	ctl_36	1.13149823765128	0.925802950263652	1.40518819080183
C0331-2231	ctl_37	1.61093822551421	1.33936080409093	1.95512440197792
C0331-2231	ctl_38	1.52662117910319	1.37067515582419	1.73224232595181
C0331-2231	ctl_39	1.49195955225805	1.1635532161978	1.97702551875073
C0331-2231	ctl_40	1.21009670819688	1.02916641649055	1.43776687148846
C0331-2231	ctl_41	1.14163945199121	0.986863169943905	1.33371819783349
C0331-2231	ctl_42	1.42724503720545	1.22065849577887	1.66113261454721
C0331-2231	ctl_43	1.2490627141545	1.07941999779769	1.44599593385621
C0331-2231	ctl_44	1.18552561598687	1.04727218940488	1.36936693958834
C0331-2231	ctl_45	1.0339490421636	0.854037458898475	1.29657495580764
C0331-2231	PIK3CA_4	0.741827444794116	0.579608806052716	0.960665712410741
C0331-2231	PIK3CA_5	1.04211379619863	0.842098370252878	1.30070707185983
C0331-2231	PIK3CA_6	0.627463231589504	0.501727515982009	0.80906604382906
C0331-2231	PIK3CB_4	0.823071950071357	0.652598188316897	1.06498369485218
C0331-2231	PIK3CB_5	0.805695271355409	0.682579058599325	0.982014215510775
C0331-2231	PIK3CB_6	0.800486580317404	0.609193096699199	1.0363100139394
C0331-2231	mTOR_4	0.241725024739203	0.200206335126092	0.297158860057085
C0331-2231	mTOR_5	0.204029770143987	0.15854540519946	0.292359849794793
C0331-2231	mTOR_6	0.30733532064245	0.201948001240167	0.550839052007475
C0331-2231	AKT1_4	0.709181233149142	0.617863687915833	0.816499128587191
C0331-2231	AKT1_5	0.773990964738147	0.65611066707697	0.931390936196399
C0331-2231	AKT1_6	0.652792307988995	0.534151356182591	0.814793570162776
C0331-2231	AKT2_4	1.10333920171037	0.970867603206734	1.27894880371434
C0331-2231	AKT2_5	1.19725572852767	1.00508420472435	1.43107674416514
C0331-2231	AKT2_6	1.45355119351728	1.22851632422974	1.7318393252232
C0331-2231	AKT3_4	0.71502133267586	0.604299277225039	0.85321789698275
C0331-2231	AKT3_5	1.00339794328501	0.85691385584632	1.21179527369161
C0331-2231	AKT3_6	1.3558818146316	1.22873051487178	1.51677550483086
C0331-2231	PLK1_4	0.444986329416597	0.297736301273735	0.769022817332457
C0331-2231	PLK1_5	0.152162356059746	0.111671941174258	0.226335209780915
C0331-2231	PLK1_6	0.202386297485462	0.164973988254654	0.25487386819692
C0331-2231	PLK4_4	0.338204707152297	0.272624378912556	0.441745721383429
C0331-2231	PLK4_5	0.288412297969866	0.213442469132227	0.417899517775478
C0331-2231	PLK4_6	0.556159234188129	0.48184207292575	0.64975479488716
C0331-2231	EGFR_4	1.10232010745806	0.880325553144453	1.38647226416321
C0331-2231	EGFR_5	0.675713946388849	0.516873442562984	0.92768202082561
C0331-2231	EGFR_6	0.929440427070576	0.795924736632644	1.09570022058391
C0331-2231	ERBB2_4	0.797868002058079	0.668139844571107	0.965743664218372
C0331-2231	ERBB2_5	0.795747852626976	0.673423246643294	0.946506318057382
C0331-2231	ERBB2_6	0.783183661480003	0.650188613950681	0.945771465131209
C0331-2231	ESR1_4	1.41129439560403	1.18901373504191	1.68304283868417
C0331-2231	ESR1_5	1.08042257440104	0.8943544736423	1.32148141451317
C0331-2231	ESR1_6	1.09353475047276	0.931429077895918	1.2995017118239
C0331-2231	SMO_4	0.915380259884564	0.798523513162664	1.06096772353042
C0331-2231	SMO_5	0.925256660585154	0.790263481505751	1.0819600192032
C0331-2231	SMO_6	0.701009967843053	0.545562057023217	0.939064071915097
C0331-2231	LEF1_4	1.02957000224138	0.781441322094074	1.44068348568914
C0331-2231	LEF1_5	1.25946777310857	1.06128792984382	1.50598042312587
C0331-2231	LEF1_6	0.936299891589243	0.80785402896466	1.09412714366874
C0331-2231	APH1A_4	0.669148400089138	0.551022134950627	0.801885971129497
C0331-2231	APH1A_5	0.552475621314631	0.485295297559596	0.630542848151662
C0331-2231	APH1A_6	0.364913158074976	0.299709460375512	0.44960068156389
C0331-2231	ERBB3_1	0.784019017227419	0.690867738825253	0.899393061658839
C0331-2231	ERBB3_2	0.655178995432328	0.501143787132994	0.858089212815658
C0331-2231	ERBB3_3	0.634965806170159	0.544410592219319	0.743153342123866
C0331-2231	ERBB4_1	1.07347119997077	0.922413784880943	1.26643049807911
C0331-2231	ERBB4_2	1.05152068600663	0.88642160866748	1.29695549740886
C0331-2231	ERBB4_3	1.25919181419103	1.10222984627328	1.44981026440716
C0331-2231	MET_1	1.09715662056019	0.901075323114677	1.36623733130866
C0331-2231	MET_2	0.975420894446525	0.85218165393892	1.10578796314577
C0331-2231	MET_3	1.16267659873323	0.986223699082155	1.40276091553643
C0331-2231	FLT1_1	1.03254810300914	0.833810343169544	1.29171904836094
C0331-2231	FLT1_2	0.938062138047539	0.764738807343545	1.16886536375877
C0331-2231	FLT1_3	0.569032917703049	0.460290414519204	0.721254777430614
C0331-2231	KDR_1	0.4686986096069	0.382471369818442	0.592660668933788
C0331-2231	KDR_2	0.59335293331073	0.47007304056687	0.787345154887792
C0331-2231	KDR_3	1.37271780581407	1.14953425559959	1.65965273790129
C0331-2231	PDGFRA_1	0.669097679529884	0.561365988309047	0.805179081937466
C0331-2231	PDGFRA_2	0.624952286857673	0.530194985655237	0.732200793316192
C0331-2231	PDGFRA_3	0.782330975485925	0.642090531899325	0.95481202367488
C0331-2231	PDGFRB_1	0.65358737324778	0.525876442926594	0.849414894355132
C0331-2231	PDGFRB_2	1.01239514470475	0.834528774212625	1.26748221413684
C0331-2231	PDGFRB_3	1.19557730790758	0.98199920315221	1.47855084046681
C0331-2231	ALK_1	0.49686784842347	0.384109539074863	0.657274041352235
C0331-2231	ALK_2	0.815494987006066	0.705684338341842	0.945875429148327
C0331-2231	ALK_3	0.823680731003023	0.682820789760069	1.00955110015954
C0331-2231	ROS1_1	0.577247034203147	0.494915521415808	0.697648519472886
C0331-2231	ROS1_2	1.13489949458864	0.998465886404114	1.28321060296606
C0331-2231	ROS1_3	0.790981675368707	0.679123048875737	0.923484100652469
C0331-2231	RET_1	0.629131370914804	0.54423618076246	0.744130442889386
C0331-2231	RET_2	0.652536330558658	0.560645924118663	0.778858534765727
C0331-2231	RET_3	0.484082502705005	0.398307688289555	0.60706466277447
C0331-2231	FGFR1_1	1.31576784061103	1.07369589290335	1.61894791393209
C0331-2231	FGFR1_2	1.17981666853683	0.920325581276907	1.56822146619772
C0331-2231	FGFR1_3	1.03121836533905	0.750184848399714	1.50039136472324
C0331-2231	FGFR2_1	0.425288369309689	0.347658408421993	0.523517447150184
C0331-2231	FGFR2_2	0.703924686953395	0.53868247469814	0.927978025805791
C0331-2231	FGFR2_3	0.632244433287261	0.488907912724389	0.841511668899144
C0331-2231	FGFR3_1	1.15490133318857	1.03484463437845	1.29190626526668
C0331-2231	FGFR3_2	0.928020457308045	0.804960283303356	1.07402241456195
C0331-2231	FGFR3_3	1.0882602991609	0.965275134972587	1.2539296534378
C0331-2231	PIK3R1_1	0.828144988207429	0.694892359319924	0.993793576776846
C0331-2231	PIK3R1_2	1.15006415650677	0.993877136763145	1.3515766835775
C0331-2231	PIK3R1_3	0.742924166699468	0.654554711764153	0.844759559282098
C0331-2231	PDK1_1	1.23848885689639	0.960668391012639	1.6606959219436
C0331-2231	PDK1_2	0.690552800374255	0.506952477956959	0.959293524783231
C0331-2231	PDK1_3	0.689477948642706	0.503149078667949	1.01659752186389
C0331-2231	PGR_1	0.55925530083125	0.426853158892179	0.74669055749362
C0331-2231	PGR_2	1.01166826590071	0.884764567085083	1.1669534782416
C0331-2231	PGR_3	1.12639516397647	0.980001529074563	1.31719920875591
C0331-2231	AR_1	0.778096807760344	0.675326651029209	0.906065886125199
C0331-2231	AR_2	1.18171111622927	0.947847733284494	1.48111393195642
C0331-2231	AR_3	1.16227630512078	1.0045058758339	1.36515698116139
C0331-2231	SRC_1	0.896409694426753	0.776089998138255	1.04608861542729
C0331-2231	SRC_2	1.15154673745836	1.02334190598127	1.32748150849004
C0331-2231	SRC_3	0.847711256724195	0.704282298916501	1.02937730490844
C0331-2231	ILK_1	0.575033515614116	0.476427588126238	0.717305291672486
C0331-2231	ILK_2	0.693385273049746	0.481525663823781	1.12448056396558
C0331-2231	ILK_3	1.43982080851353	1.02605265592586	1.9910581464809
C0331-2231	PTK2_1	1.0809606931793	0.802223999837206	1.49213073685864
C0331-2231	PTK2_2	0.867505076426939	0.693082722719718	1.10182683977893
C0331-2231	PTK2_3	0.684621274029414	0.567235181398406	0.843635112371594
C0331-2231	KRAS_1	1.08901562140578	0.941383251420913	1.28695438509409
C0331-2231	KRAS_2	0.847781834943496	0.679102080413871	1.06011198521521
C0331-2231	KRAS_3	1.12678577520058	0.958006338628909	1.37857872712647
C0331-2231	NRAS_1	0.706861309778243	0.585043018919327	0.874432500550908
C0331-2231	NRAS_2	0.87485480759457	0.729892925936725	1.05878825821716
C0331-2231	NRAS_3	0.754395640812313	0.66822942298528	0.849720757666034
C0331-2231	HRAS_1	0.965898187893709	0.773474041309926	1.21991557979987
C0331-2231	HRAS_2	1.06073387480958	0.925979985174196	1.23736947169691
C0331-2231	HRAS_3	0.670336662777974	0.563249727708059	0.812116786686646
C0331-2231	ARAF_1	1.02334387896992	0.892349937941119	1.19799804511796
C0331-2231	ARAF_2	0.779239499191965	0.642267964173147	0.959701386270441
C0331-2231	ARAF_3	0.828876522279157	0.693437230196193	0.998581638847038
C0331-2231	BRAF_1	0.696383014367963	0.59025697374838	0.829486395375743
C0331-2231	BRAF_2	0.775167563886539	0.687647917925462	0.876740181085112
C0331-2231	BRAF_3	0.651154136447379	0.510599523186448	0.84673878318543
C0331-2231	RAF1_1	1.08536765155769	0.927110131391643	1.30622422709506
C0331-2231	RAF1_2	0.831145263879691	0.684564325012553	1.01344212690363
C0331-2231	RAF1_3	1.079058794805	0.887636074311614	1.33443360340542
C0331-2231	TGFBR1_1	1.14616665829507	0.923042255569396	1.47168271407414
C0331-2231	TGFBR1_2	1.02740913135783	0.909201680120311	1.16864828854402
C0331-2231	TGFBR1_3	0.945937470463674	0.794824959760432	1.13849821435248
C0331-2231	TGFBR2_1	0.804687571094736	0.645311152190018	1.00463106265924
C0331-2231	TGFBR2_2	0.575318318361534	0.4926025367652	0.670452796801365
C0331-2231	TGFBR2_3	0.665005419568936	0.561628429336462	0.785153703615276
C0331-2231	TGFBR3_1	1.09474879536207	0.978878030623131	1.2454029713848
C0331-2231	TGFBR3_2	0.99198816042894	0.809696002615603	1.208174441687
C0331-2231	TGFBR3_3	0.814441013420881	0.709744428537467	0.956963980099026
C0331-2231	YAP1_1	0.492659813635807	0.42528936170365	0.576189957210567
C0331-2231	YAP1_2	0.800763478733813	0.666193101740586	0.970888014194014
C0331-2231	YAP1_3	0.650044435455267	0.547002949898933	0.787240022573935
C0331-2231	MYC_1	0.0858445464172448	0.0536262537658536	0.309884659685797
C0331-2231	MYC_2	0.177950002575206	0.113246511837563	0.322727997121112
C0331-2231	MYC_3	0.105111814113217	0.0645755654945165	0.283232649699833
C0331-2231	MYCN_1	1.05592994625464	0.903535531881687	1.25294197060062
C0331-2231	MYCN_2	0.828789539449016	0.717509180072997	0.975945193725422
C0331-2231	MYCN_3	0.789717579205048	0.684709060588799	0.922174126439429
C0331-2231	MDM2_1	0.570519155278572	0.487909488749425	0.670662336562875
C0331-2231	MDM2_2	1.2043697759261	1.03301877091282	1.42204143064935
C0331-2231	MDM2_3	1.16517125168046	0.978716898137161	1.43336584460217
C0331-2231	TP53_1	0.803475839007185	0.666614025608035	0.993299898283438
C0331-2231	TP53_2	0.96716114665908	0.834094405918135	1.11626939904481
C0331-2231	TP53_3	1.38020594674915	1.13991446482233	1.71790636381759
C0331-2231	BRCA1_1	0.510135982732122	0.335789303026043	0.857688566395552
C0331-2231	BRCA1_2	0.763097084236933	0.676785861353195	0.869410257683523
C0331-2231	BRCA1_3	0.913365363820025	0.76119345148727	1.09329477939446
C0331-2231	BRCA2_1	0.583272349768244	0.487110992394515	0.705696265084965
C0331-2231	BRCA2_2	0.655626823745555	0.544545116447446	0.804138522963126
C0331-2231	BRCA2_3	0.912096993848938	0.73357416566569	1.10536837374677
C0331-2231	PARP1_1	0.14162670171115	0.11371351039224	0.184719783558238
C0331-2231	PARP1_2	0.58241509043319	0.404719702697168	0.912025737563743
C0331-2231	PARP1_3	0.145187399297387	0.110439564716871	0.256969313353022
C0331-2231	PARP2_1	0.905968421149686	0.787762086562342	1.07237552611329
C0331-2231	PARP2_2	1.0144843254231	0.909637524489201	1.13183714853667
C0331-2231	PARP2_3	0.920453049957251	0.800175044300361	1.06043153149182
C0331-2231	CDK12_1	0.217422201459416	0.157389709345655	0.321923874983011
C0331-2231	CDK12_2	0.155739347403328	0.0971193889218339	0.352518798822545
C0331-2231	CDK12_3	0.919430540954544	0.684697732791915	1.30246277409731
C0331-2231	CHEK1_1	0.260096120677289	0.12714540391196	0.583947815033516
C0331-2231	CHEK1_2	0.156239508792023	0.126657687331751	0.19477619530276
C0331-2231	CHEK1_3	0.100101217406979	0.0697171736636703	0.147644673347578
C0331-2231	ATG4B_1	1.02252505549238	0.865458389818173	1.22134661081491
C0331-2231	ATG4B_2	1.17175744788929	0.971129908200082	1.44537858044872
C0331-2231	ATG4B_3	1.05342982746592	0.801425289069272	1.40957507046766
C0331-2231	CA9_1	1.15173444372832	0.987349081264692	1.39253800783787
C0331-2231	CA9_2	0.937010753115057	0.815735485970011	1.07384434270232
C0331-2231	CA9_3	0.917316340182406	0.805586677309836	1.05175733344089
C0331-2232	ctl_22	1.09551952044386	0.783603999124866	1.60253557360534
C0331-2232	ctl_23	1.66365399343443	1.4359887122126	1.93929924422671
C0331-2232	ctl_24	1.35397627288872	1.11609020245443	1.67811635328123
C0331-2232	ctl_25	1.28194215442774	1.06198442274585	1.59950237732261
C0331-2232	ctl_26	1.27950464783617	1.03967994454279	1.60031764569947
C0331-2232	ctl_27	1.31728502296011	1.13995360130991	1.51131316497188
C0331-2232	ctl_28	1.35590125617806	1.11611975124166	1.65308385166943
C0331-2232	ctl_29	1.52294681643114	1.32020387591867	1.79991223534863
C0331-2232	ctl_30	1.31334761022723	1.16801134254896	1.48610184670125
C0331-2232	ctl_31	1.38599104966333	1.24890509932061	1.53896362197308
C0331-2232	ctl_32	1.39562209519047	1.21102165889277	1.62149656677763
C0331-2232	ctl_33	1.40234591442834	1.23774514468778	1.60308457914585
C0331-2232	ctl_34	1.199405536499	1.04191693858005	1.39966954862472
C0331-2232	ctl_35	1.08588146768765	0.904155341922673	1.29560566820147
C0331-2232	ctl_36	1.19956591434536	0.995289343974137	1.47780916094128
C0331-2232	ctl_37	1.31905079529467	1.07222489853284	1.65304057286245
C0331-2232	ctl_38	1.48997440502322	1.34513378284306	1.66534936427489
C0331-2232	ctl_39	1.32408682607423	1.03568655448099	1.71699681780132
C0331-2232	ctl_40	1.37229613360711	1.1752801945913	1.64244844217711
C0331-2232	ctl_41	1.35543818355198	1.19611439327879	1.54369211045566
C0331-2232	ctl_42	1.45310015711984	1.260383568101	1.69817068192619
C0331-2232	ctl_43	1.51469730872745	1.33495417287594	1.72682574277469
C0331-2232	ctl_44	1.43399440738823	1.25918421491932	1.65801134992749
C0331-2232	ctl_45	1.40934597941234	1.16800331512792	1.76478471802262
C0331-2232	PIK3CA_4	0.636610032088114	0.499454431489657	0.857930853563043
C0331-2232	PIK3CA_5	0.814251264660922	0.662212523082657	1.03094261053711
C0331-2232	PIK3CA_6	0.695937043644529	0.574790724267051	0.862690108134021
C0331-2232	PIK3CB_4	0.754575908181181	0.612546655447237	0.958156020929298
C0331-2232	PIK3CB_5	0.836854367728846	0.700955922876925	1.01410486574805
C0331-2232	PIK3CB_6	0.930457978039389	0.752564450303405	1.17133108729182
C0331-2232	mTOR_4	0.312352195428075	0.258207018684524	0.393285580261077
C0331-2232	mTOR_5	0.120129317027535	0.0965629313666553	0.224124498926561
C0331-2232	mTOR_6	0.21599729908612	0.135485439710408	0.570728387145693
C0331-2232	AKT1_4	0.756694614925038	0.668983846267982	0.85693243364823
C0331-2232	AKT1_5	0.964700068881184	0.824428613949547	1.14405157002475
C0331-2232	AKT1_6	0.668435089975056	0.546133485981619	0.838632026019756
C0331-2232	AKT2_4	1.00934313227057	0.883989715053251	1.1809570984885
C0331-2232	AKT2_5	1.34923527780008	1.1464887367776	1.60469656883775
C0331-2232	AKT2_6	1.05949761650851	0.906169281811265	1.25018351192872
C0331-2232	AKT3_4	0.758229981363799	0.651180072949553	0.898320662831279
C0331-2232	AKT3_5	0.98948104749801	0.844257414608838	1.17939628708362
C0331-2232	AKT3_6	1.39095297648755	1.25206606130899	1.52839743593475
C0331-2232	PLK1_4	0.30236526503217	0.215388848763231	0.496954267129712
C0331-2232	PLK1_5	0.154639013766172	0.113265106009868	0.223550831085141
C0331-2232	PLK1_6	0.23399572672357	0.185534075632773	0.302107385343181
C0331-2232	PLK4_4	0.249555793034071	0.205019746141433	0.311975780996656
C0331-2232	PLK4_5	0.279202458569566	0.202761614070047	0.415216232113126
C0331-2232	PLK4_6	0.543840770041949	0.475371576772994	0.630479447293605
C0331-2232	EGFR_4	1.02401067149001	0.801567584449926	1.33211201798421
C0331-2232	EGFR_5	0.841718330629715	0.650635027450574	1.13565527410257
C0331-2232	EGFR_6	0.865644630671206	0.741596934761831	1.02456938651647
C0331-2232	ERBB2_4	0.747784257044546	0.627927822694656	0.907779083137383
C0331-2232	ERBB2_5	0.895737485067037	0.758520947539945	1.07449463113671
C0331-2232	ERBB2_6	1.03857301370939	0.896442170724865	1.24490093311377
C0331-2232	ESR1_4	1.47278749382465	1.26189428924896	1.75837490701721
C0331-2232	ESR1_5	1.10100037954441	0.945951097580959	1.2921624059063
C0331-2232	ESR1_6	1.07645081049095	0.920703202765643	1.29667484577056
C0331-2232	SMO_4	0.929457559574415	0.816056173562305	1.07276599682278
C0331-2232	SMO_5	0.957869408886977	0.813129907257032	1.12865639955281
C0331-2232	SMO_6	0.779855051478924	0.620123521677163	1.02130652409964
C0331-2232	LEF1_4	0.755251317569419	0.569946530447995	1.04898684230804
C0331-2232	LEF1_5	1.12559013899593	0.970212272184598	1.3249309887152
C0331-2232	LEF1_6	0.815022323138906	0.710438365195923	0.930546776828409
C0331-2232	APH1A_4	0.552023710039743	0.461220700304697	0.668686290070032
C0331-2232	APH1A_5	0.666666360968995	0.579044539679034	0.764988427353521
C0331-2232	APH1A_6	0.398167653722433	0.329056362921954	0.490960780991249
C0331-2232	ERBB3_1	0.914036913729095	0.81110386877809	1.03344579134211
C0331-2232	ERBB3_2	0.915734381248916	0.738014649505526	1.19172447440822
C0331-2232	ERBB3_3	0.755782410949256	0.659974824878686	0.870646299830929
C0331-2232	ERBB4_1	1.22199230350201	1.04855482290566	1.4313914607424
C0331-2232	ERBB4_2	1.14296961361472	0.977832329942577	1.36591585063824
C0331-2232	ERBB4_3	1.0462546534491	0.925055679499954	1.21632411422847
C0331-2232	MET_1	1.0227793892629	0.834532007864544	1.28840190563217
C0331-2232	MET_2	1.26936130565511	1.10844037084843	1.46144651444743
C0331-2232	MET_3	1.38255200570653	1.18279770460624	1.62647159587206
C0331-2232	FLT1_1	0.995085564973384	0.795955199157744	1.30387043993523
C0331-2232	FLT1_2	0.80544032622349	0.662301076735058	1.01374096362369
C0331-2232	FLT1_3	0.706444620314042	0.574758844113574	0.916178295897117
C0331-2232	KDR_1	0.448663021417037	0.370531185162488	0.552092531229668
C0331-2232	KDR_2	0.540050880156417	0.405363041248889	0.766220893061338
C0331-2232	KDR_3	1.27639570834877	1.095218255944	1.53041401089649
C0331-2232	PDGFRA_1	0.929008707939672	0.777869640090829	1.1066658510774
C0331-2232	PDGFRA_2	0.538930815567171	0.453777649274582	0.655141384887715
C0331-2232	PDGFRA_3	1.01862888808805	0.818605537208974	1.30622390811384
C0331-2232	PDGFRB_1	0.781754455602806	0.616417141707519	1.00105382230994
C0331-2232	PDGFRB_2	1.097494778986	0.913969601816667	1.32615974637824
C0331-2232	PDGFRB_3	1.09379859645962	0.90453709696441	1.3338649849953
C0331-2232	ALK_1	0.57456979228128	0.444633540799501	0.773054902913041
C0331-2232	ALK_2	0.933983628016164	0.804387247368746	1.08603041246486
C0331-2232	ALK_3	0.932873657238973	0.783242002310984	1.12441068299338
C0331-2232	ROS1_1	0.613867712691756	0.52776447535677	0.708455337832691
C0331-2232	ROS1_2	0.979878159856602	0.874412119846192	1.11268643508764
C0331-2232	ROS1_3	0.830055138241031	0.705252786805519	0.99615089493276
C0331-2232	RET_1	0.602932256301662	0.512923447195539	0.720719894106245
C0331-2232	RET_2	0.625472843583237	0.544942315731311	0.725961981378385
C0331-2232	RET_3	0.499677833216257	0.40293204992483	0.624564481598181
C0331-2232	FGFR1_1	0.687756966879523	0.560869832879799	0.854530912348326
C0331-2232	FGFR1_2	1.01875705089446	0.766039094734699	1.41536499763655
C0331-2232	FGFR1_3	0.83228183689455	0.626784631494662	1.13928703286864
C0331-2232	FGFR2_1	0.529369324816929	0.434718987813963	0.657541631697835
C0331-2232	FGFR2_2	1.00844106467886	0.80405194477652	1.33530258309944
C0331-2232	FGFR2_3	0.706815080674312	0.564168732339515	0.906106924972352
C0331-2232	FGFR3_1	1.30200165541177	1.17887214720281	1.44036668074021
C0331-2232	FGFR3_2	0.789757691944483	0.692627441168605	0.91718583907946
C0331-2232	FGFR3_3	1.03027339803506	0.900771762683557	1.20348863498602
C0331-2232	PIK3R1_1	0.746243582560982	0.639938356489154	0.890550724375149
C0331-2232	PIK3R1_2	1.38765186978561	1.2219502560868	1.57843615110639
C0331-2232	PIK3R1_3	0.758507403352952	0.67157282367821	0.871297342993262
C0331-2232	PDK1_1	1.32354629293374	1.03663674542384	1.75762028798263
C0331-2232	PDK1_2	0.916022432122765	0.734023755740324	1.20462008631747
C0331-2232	PDK1_3	0.541219995934355	0.411469233084568	0.731821528325314
C0331-2232	PGR_1	0.771462886464287	0.602844830408902	1.02760637239708
C0331-2232	PGR_2	0.88112851530154	0.774675457342948	1.00485615556158
C0331-2232	PGR_3	1.04635012634005	0.909770090281109	1.2121737737083
C0331-2232	AR_1	0.888338814262049	0.77753632287214	1.01741254152123
C0331-2232	AR_2	1.39039111773553	1.13207011625088	1.75932950089836
C0331-2232	AR_3	1.41536751784484	1.24813907005639	1.6237422390194
C0331-2232	SRC_1	0.907204149476566	0.797800199010579	1.03858850644808
C0331-2232	SRC_2	1.18469674483946	1.05555944922241	1.33803881178369
C0331-2232	SRC_3	0.949761779190784	0.788546357239969	1.16581078554116
C0331-2232	ILK_1	0.764467652660874	0.639958351724972	0.938930965771487
C0331-2232	ILK_2	0.973478878853534	0.710787895648434	1.43435116131357
C0331-2232	ILK_3	1.06691527028879	0.806394255237338	1.48144841088675
C0331-2232	PTK2_1	0.966150875344072	0.73806440766393	1.29266203314374
C0331-2232	PTK2_2	0.858072290558732	0.697142934492846	1.0857034979506
C0331-2232	PTK2_3	0.501185651397735	0.416138648250305	0.596289072803521
C0331-2232	KRAS_1	1.05249511871853	0.91666059278414	1.22432706560565
C0331-2232	KRAS_2	1.0172192687487	0.814259278418056	1.3098173205504
C0331-2232	KRAS_3	1.19176518222987	1.01288787585292	1.42832080454282
C0331-2232	NRAS_1	0.684479764251997	0.572907021829304	0.8415467035008
C0331-2232	NRAS_2	0.898530232387951	0.755338551041687	1.0844647437138
C0331-2232	NRAS_3	0.742676186880706	0.65841057182014	0.841482256700616
C0331-2232	HRAS_1	1.11720750565146	0.947572214630187	1.34612631162411
C0331-2232	HRAS_2	1.19072027775618	1.03234360653953	1.37622935575473
C0331-2232	HRAS_3	0.935468619330341	0.784964458214544	1.11681799868678
C0331-2232	ARAF_1	0.881920286248343	0.765844047925502	1.03505553232181
C0331-2232	ARAF_2	0.904176554720393	0.742844762778353	1.10574614269873
C0331-2232	ARAF_3	0.883920169293385	0.755510190089977	1.0372229424793
C0331-2232	BRAF_1	0.706853705713667	0.605428733518378	0.837410796825324
C0331-2232	BRAF_2	0.747419855403107	0.6659532392585	0.843084744617917
C0331-2232	BRAF_3	0.607424409162919	0.487762541701532	0.754025093706147
C0331-2232	RAF1_1	0.89633669145472	0.771614735142895	1.0331872359531
C0331-2232	RAF1_2	0.79896701465614	0.676746808139051	0.975433675608856
C0331-2232	RAF1_3	1.19226683883169	0.984547185308015	1.48995682358367
C0331-2232	TGFBR1_1	1.2115641620761	1.00024578048309	1.55180801141374
C0331-2232	TGFBR1_2	1.02927153546859	0.914872275926305	1.1664425796491
C0331-2232	TGFBR1_3	0.927558807306546	0.791407778542561	1.1351968926295
C0331-2232	TGFBR2_1	0.852002001810562	0.710280379765267	1.03388269649403
C0331-2232	TGFBR2_2	0.744370231988673	0.645077538756192	0.865296587088817
C0331-2232	TGFBR2_3	0.686510656066731	0.597370586249495	0.809203817201055
C0331-2232	TGFBR3_1	1.02229845819341	0.915533565716213	1.14738161397315
C0331-2232	TGFBR3_2	0.816615563328853	0.67066079738989	1.00094264848555
C0331-2232	TGFBR3_3	0.69308754630067	0.60147053544058	0.803963411001451
C0331-2232	YAP1_1	0.604008259607053	0.528615339497646	0.692702565131825
C0331-2232	YAP1_2	0.877020827646064	0.729957556890799	1.07594187548406
C0331-2232	YAP1_3	0.637847123479349	0.539780872453501	0.761870794354292
C0331-2232	MYC_1	0.146274229715823	0.102548933495478	0.247882011981476
C0331-2232	MYC_2	0.0945131068070431	0.0672317705590447	0.161096659274334
C0331-2232	MYC_3	0.115738879471433	0.0844883978997352	0.202590580427499
C0331-2232	MYCN_1	1.03589468088784	0.894336067564715	1.22383007570203
C0331-2232	MYCN_2	0.837955855826403	0.732918662625021	0.971900736362456
C0331-2232	MYCN_3	0.84924562618824	0.733506448901031	0.995416048794721
C0331-2232	MDM2_1	0.785296169029491	0.655446953334845	0.968720175389332
C0331-2232	MDM2_2	0.871024912472714	0.726859102216075	1.01902710606131
C0331-2232	MDM2_3	0.87330403339714	0.723265009639945	1.08569086522499
C0331-2232	TP53_1	0.979496952606895	0.808192758323987	1.23939094349213
C0331-2232	TP53_2	1.10698578612431	0.972197735499122	1.27474928216011
C0331-2232	TP53_3	1.42404501776483	1.17609034193254	1.72132259304881
C0331-2232	BRCA1_1	1.69398237620015	1.2253289244449	2.4501393483124
C0331-2232	BRCA1_2	0.876466591682509	0.770070779456054	1.0013104556511
C0331-2232	BRCA1_3	0.951892684159852	0.80768589166868	1.13151888307346
C0331-2232	BRCA2_1	0.538259131084871	0.453091391325525	0.646613147819039
C0331-2232	BRCA2_2	0.714315610754063	0.59866102553357	0.873002437966722
C0331-2232	BRCA2_3	0.645422008341587	0.519190289747876	0.815352374968478
C0331-2232	PARP1_1	0.217316223144419	0.180654853198673	0.271591868054872
C0331-2232	PARP1_2	0.407106969517388	0.280909835936247	0.654033879822922
C0331-2232	PARP1_3	0.222422024210413	0.181296255169316	0.296828424358564
C0331-2232	PARP2_1	1.01628921964152	0.887324223962965	1.18595630390559
C0331-2232	PARP2_2	1.13249739135456	1.02185331941006	1.26886894986169
C0331-2232	PARP2_3	0.958285062851271	0.84060360434049	1.09848287729794
C0331-2232	CDK12_1	0.234558598667297	0.175353041582595	0.335828518213904
C0331-2232	CDK12_2	0.277204719584285	0.163460612023844	0.610765712977572
C0331-2232	CDK12_3	0.724103698661466	0.549233317259596	1.00098492210185
C0331-2232	CHEK1_1	0.208534558072228	0.0730867568640607	0.650209729767787
C0331-2232	CHEK1_2	0.171316911929848	0.140538952229319	0.215693430390583
C0331-2232	CHEK1_3	0.184313763200461	0.128890564674482	0.298621923996924
C0331-2232	ATG4B_1	0.944983323828917	0.80348231766778	1.1279439134172
C0331-2232	ATG4B_2	1.16013747152438	0.983292731037062	1.40159301038913
C0331-2232	ATG4B_3	1.26140792785591	0.994529421940044	1.6732992116612
C0331-2232	CA9_1	1.14303005084067	0.958225698308819	1.39231072201088
C0331-2232	CA9_2	1.0916965426498	0.95572984487072	1.24849907195612
C0331-2232	CA9_3	0.928327944787735	0.82874401088808	1.04890951089525
C0331-2233	ctl_22	1.77468618020105	1.37752461551166	2.34671331369802
C0331-2233	ctl_23	1.58286352866962	1.3813380324218	1.8550217509083
C0331-2233	ctl_24	1.38242730600109	1.16946414201506	1.67812221739827
C0331-2233	ctl_25	1.32566238793815	1.12529284595908	1.5994864154808
C0331-2233	ctl_26	1.29642653449789	1.05087282035044	1.60568680064818
C0331-2233	ctl_27	1.310003599	1.1592167195433	1.48092219309337
C0331-2233	ctl_28	1.54710063734815	1.29770495028569	1.86424089423763
C0331-2233	ctl_29	1.37216905498676	1.19332634206766	1.60150025334705
C0331-2233	ctl_30	1.24797918157383	1.12375008623187	1.38772933513854
C0331-2233	ctl_31	1.53659572174781	1.41275587558714	1.68133685130878
C0331-2233	ctl_32	1.61672320312656	1.42437353765307	1.8594432225208
C0331-2233	ctl_33	1.48828300310402	1.32545572348001	1.68480599958005
C0331-2233	ctl_34	1.27899973902722	1.12923976891531	1.45011814801293
C0331-2233	ctl_35	1.28385538297973	1.09812425395916	1.52485981369649
C0331-2233	ctl_36	1.58439008606292	1.33881901142084	1.9271193522961
C0331-2233	ctl_37	1.32172216261833	1.11025413442108	1.60325650309593
C0331-2233	ctl_38	1.41253890478946	1.28075885791934	1.57113252206696
C0331-2233	ctl_39	1.52856263100736	1.21648783253067	1.91954731814659
C0331-2233	ctl_40	1.40093823425525	1.20623712375997	1.63694364721266
C0331-2233	ctl_41	1.22330244021016	1.08181745092539	1.38813636813318
C0331-2233	ctl_42	1.27054308789766	1.10348024125412	1.4625351224947
C0331-2233	ctl_43	1.53875907175303	1.37891388906746	1.72468535953646
C0331-2233	ctl_44	1.14881362441857	1.02644851414916	1.30142884864558
C0331-2233	ctl_45	1.48101806209284	1.26099936404292	1.7748344786235
C0331-2233	PIK3CA_4	0.630303591656298	0.489455699115375	0.85310170510272
C0331-2233	PIK3CA_5	1.046260564522	0.879522396413372	1.27188873790469
C0331-2233	PIK3CA_6	0.774920623742755	0.654536126072184	0.937295919100593
C0331-2233	PIK3CB_4	1.04619138807644	0.856167623013997	1.30585951069614
C0331-2233	PIK3CB_5	0.942155878484479	0.803976492159193	1.1098090320173
C0331-2233	PIK3CB_6	0.744393889863774	0.620913151885391	0.893751880627938
C0331-2233	mTOR_4	0.258540280740736	0.226654243691354	0.297191410427972
C0331-2233	mTOR_5	0.243719750168944	0.198058844439872	0.312291285210483
C0331-2233	mTOR_6	0.380116516037454	0.236432262870854	0.655629842769721
C0331-2233	AKT1_4	0.783902994551752	0.699606827524878	0.886866732598647
C0331-2233	AKT1_5	0.926622415396181	0.804286263664911	1.08068092301516
C0331-2233	AKT1_6	0.693717291091893	0.592101976138058	0.83215026347666
C0331-2233	AKT2_4	1.31084021339182	1.15766940490318	1.49021432363055
C0331-2233	AKT2_5	1.20952692284732	1.05126091589881	1.41993644265145
C0331-2233	AKT2_6	1.06820790595716	0.924156518408008	1.24895494180273
C0331-2233	AKT3_4	0.814737190421977	0.707012692408041	0.937284783508613
C0331-2233	AKT3_5	0.919133271979246	0.794784924722281	1.06519991677056
C0331-2233	AKT3_6	1.35319741694509	1.23978494686038	1.48156630146502
C0331-2233	PLK1_4	0.325112191784555	0.250232485936519	0.433727379031319
C0331-2233	PLK1_5	0.122099194013764	0.0832730572869598	0.206767752019659
C0331-2233	PLK1_6	0.2975674542121	0.250240115331181	0.359744154031834
C0331-2233	PLK4_4	0.257519167078198	0.221537640889079	0.305720725255663
C0331-2233	PLK4_5	0.310390072021025	0.234444684051834	0.443580107152946
C0331-2233	PLK4_6	0.780803900903112	0.690570109011598	0.886341611416544
C0331-2233	EGFR_4	1.13427013180845	0.924387573631204	1.43166689792692
C0331-2233	EGFR_5	0.975954141115239	0.779932247528126	1.28101924039254
C0331-2233	EGFR_6	0.980372920956223	0.853007501896556	1.13616157664362
C0331-2233	ERBB2_4	0.664375083245118	0.561197125948671	0.79917875111263
C0331-2233	ERBB2_5	0.853721932833311	0.728045076382495	1.00198159001454
C0331-2233	ERBB2_6	0.802210617593202	0.689489048674467	0.952594641915028
C0331-2233	ESR1_4	1.37508883341891	1.20861292827146	1.57259315969501
C0331-2233	ESR1_5	1.11911364647821	0.946059716073344	1.32734487535532
C0331-2233	ESR1_6	1.05125163079564	0.910708002310783	1.22016255407023
C0331-2233	SMO_4	0.891983891800738	0.795782481148731	0.998255154812628
C0331-2233	SMO_5	1.05947221450825	0.930934502598235	1.23446906925857
C0331-2233	SMO_6	0.619432180057542	0.497716026429547	0.808821434366713
C0331-2233	LEF1_4	0.992849326941105	0.779569133524092	1.31236632944682
C0331-2233	LEF1_5	1.17557189392519	1.00302200347666	1.39348158443136
C0331-2233	LEF1_6	0.880027678591576	0.769013525180253	1.01737822110424
C0331-2233	APH1A_4	0.618590409172464	0.531041127827932	0.730823256087214
C0331-2233	APH1A_5	0.630676232455271	0.559371111781592	0.718300481929854
C0331-2233	APH1A_6	0.558203153696045	0.474502094875141	0.667738179642706
C0331-2233	ERBB3_1	0.766556178249146	0.677339998271524	0.867505532276323
C0331-2233	ERBB3_2	0.778783995285591	0.626787684642615	0.984137902118173
C0331-2233	ERBB3_3	0.73821361854673	0.653721141142928	0.838513913555549
C0331-2233	ERBB4_1	1.13379476164841	0.996529250556363	1.30805739204092
C0331-2233	ERBB4_2	0.99782331441704	0.857540019036399	1.17834501848907
C0331-2233	ERBB4_3	0.975749103571661	0.858571960576686	1.11369838183431
C0331-2233	MET_1	1.17581782518218	0.984919771181101	1.4366066678285
C0331-2233	MET_2	1.12193389848752	0.998631859214751	1.26320055419823
C0331-2233	MET_3	1.48021954129367	1.29077660512499	1.71720176600971
C0331-2233	FLT1_1	1.09664729819917	0.903662769628815	1.38693780741647
C0331-2233	FLT1_2	0.977543769041197	0.815038969972493	1.21379547039627
C0331-2233	FLT1_3	0.84353784926159	0.708299531317272	1.0274722176373
C0331-2233	KDR_1	0.493946511610322	0.400576102127373	0.629962555706555
C0331-2233	KDR_2	0.58019403685065	0.46385099058725	0.751584101542435
C0331-2233	KDR_3	1.27879451212604	1.10273654759672	1.49668340815118
C0331-2233	PDGFRA_1	0.803780472779529	0.689355874670141	0.964590565394275
C0331-2233	PDGFRA_2	0.759258766212505	0.657628935604019	0.877375433543296
C0331-2233	PDGFRA_3	0.674865474734367	0.556330424087318	0.852581553530337
C0331-2233	PDGFRB_1	0.540091990229819	0.431778605726502	0.686152444210628
C0331-2233	PDGFRB_2	1.03801902374467	0.880565229677974	1.23174802031485
C0331-2233	PDGFRB_3	1.03918736497958	0.886358279109192	1.23754909409312
C0331-2233	ALK_1	0.669168981113015	0.538910671673546	0.84581225878203
C0331-2233	ALK_2	0.861910319335458	0.764931161402008	0.973539070331117
C0331-2233	ALK_3	0.878456553831753	0.743481244154732	1.04826245508178
C0331-2233	ROS1_1	0.661273853692654	0.583896413980907	0.75027900915173
C0331-2233	ROS1_2	1.09683372959859	0.987910754550059	1.23659697393682
C0331-2233	ROS1_3	0.70841728355436	0.619159324444216	0.817893942660716
C0331-2233	RET_1	0.661329140750205	0.57670404135148	0.772705471254133
C0331-2233	RET_2	0.679135158026374	0.603627054406933	0.783045192604585
C0331-2233	RET_3	0.571999929554996	0.475877683823327	0.687668800172511
C0331-2233	FGFR1_1	1.08257539260415	0.896071576522089	1.33265516515145
C0331-2233	FGFR1_2	1.31854489474471	1.02761592415544	1.76066154379911
C0331-2233	FGFR1_3	1.21465737246744	0.971472313675438	1.58502871996927
C0331-2233	FGFR2_1	0.426367225580025	0.353628616416852	0.515920281221847
C0331-2233	FGFR2_2	0.674578668334648	0.546771619712203	0.854603410649203
C0331-2233	FGFR2_3	0.778790658196804	0.64579856322451	0.981378737324064
C0331-2233	FGFR3_1	1.21237468632974	1.10499745579438	1.3233369725901
C0331-2233	FGFR3_2	0.942554127967969	0.837198450060671	1.06954769498698
C0331-2233	FGFR3_3	1.04224587105232	0.921663375928049	1.18177583058901
C0331-2233	PIK3R1_1	0.771862165130233	0.664271027718204	0.908165538247708
C0331-2233	PIK3R1_2	1.31200250898351	1.15860514742251	1.50031938009412
C0331-2233	PIK3R1_3	0.710206044080905	0.6325100452126	0.797501050025265
C0331-2233	PDK1_1	1.13186835746696	0.893561212037184	1.50230676114772
C0331-2233	PDK1_2	0.879571260218283	0.697470092834647	1.12905021075151
C0331-2233	PDK1_3	0.678700511370738	0.549894016181586	0.863063415390593
C0331-2233	PGR_1	0.652661875096454	0.539039939510669	0.814616963191956
C0331-2233	PGR_2	0.76287303616615	0.676285373500118	0.860896861270391
C0331-2233	PGR_3	0.89102467479239	0.786044088259107	1.02953188728889
C0331-2233	AR_1	0.894269555771252	0.791506774813147	1.01259472386336
C0331-2233	AR_2	1.04614933162501	0.853653068618887	1.30759873805738
C0331-2233	AR_3	1.19283198244975	1.05117551877771	1.35036696989563
C0331-2233	SRC_1	0.926811603969322	0.822121726514905	1.04706423383566
C0331-2233	SRC_2	1.02859568269567	0.924545819750223	1.16369391217245
C0331-2233	SRC_3	0.759239752575613	0.638744679655783	0.916670390582937
C0331-2233	ILK_1	0.742256543604929	0.621515662529099	0.901939716804181
C0331-2233	ILK_2	0.474444024741843	0.347485734459877	0.730875356489626
C0331-2233	ILK_3	1.02349817800648	0.801393894845729	1.38897995766694
C0331-2233	PTK2_1	0.83725000144709	0.668586766303843	1.05092327718269
C0331-2233	PTK2_2	0.667606725153647	0.563865659689157	0.809778096779603
C0331-2233	PTK2_3	0.646250896084666	0.550086670809997	0.768563124290341
C0331-2233	KRAS_1	1.07142331775368	0.942277339504396	1.23343899847385
C0331-2233	KRAS_2	1.04111049679482	0.858198752330962	1.27493471052069
C0331-2233	KRAS_3	1.05485206706086	0.905442386212394	1.24359406378349
C0331-2233	NRAS_1	0.73332251536118	0.62563901485097	0.863111527506157
C0331-2233	NRAS_2	0.677624858590876	0.575856559055226	0.811999561835321
C0331-2233	NRAS_3	0.752207862455396	0.676562824155548	0.851830884765675
C0331-2233	HRAS_1	1.24580882834823	1.0305320245828	1.50700780205814
C0331-2233	HRAS_2	1.05211499007411	0.932350318695516	1.19584486539074
C0331-2233	HRAS_3	0.904787122783175	0.780867853022786	1.04925184256
C0331-2233	ARAF_1	0.893966868871295	0.789672617239941	1.01523953163928
C0331-2233	ARAF_2	0.967263068518625	0.822636267816395	1.14704252228791
C0331-2233	ARAF_3	0.913521709889825	0.785682935622296	1.09859874039573
C0331-2233	BRAF_1	0.711096711635464	0.615668918691136	0.835154038547761
C0331-2233	BRAF_2	0.764486524305007	0.694090663220154	0.837156716726562
C0331-2233	BRAF_3	0.729733077750727	0.595533984049557	0.903075118331396
C0331-2233	RAF1_1	1.04785294000493	0.925924798384635	1.20865027133213
C0331-2233	RAF1_2	0.856183023386747	0.73393224128615	1.01272241580572
C0331-2233	RAF1_3	1.08300485712702	0.926317005864186	1.30365448538153
C0331-2233	TGFBR1_1	0.974078536681656	0.813851871528323	1.20092239132725
C0331-2233	TGFBR1_2	1.05349836193967	0.950454551845056	1.17459638198066
C0331-2233	TGFBR1_3	0.901472692517231	0.772235291112312	1.0664825449352
C0331-2233	TGFBR2_1	0.889450609994927	0.753138573477153	1.06007933392053
C0331-2233	TGFBR2_2	0.837824078287515	0.735025217688978	0.957929644292172
C0331-2233	TGFBR2_3	0.714801883001183	0.620077899600672	0.836845873074496
C0331-2233	TGFBR3_1	1.08533772444107	0.979763590052809	1.2265992375355
C0331-2233	TGFBR3_2	0.989017877424311	0.840908920556316	1.15918666635575
C0331-2233	TGFBR3_3	0.77896361901473	0.691143116166218	0.876412725449963
C0331-2233	YAP1_1	0.628500008959003	0.559233335352832	0.71357283782605
C0331-2233	YAP1_2	1.03416800510404	0.881673897527423	1.20715439098753
C0331-2233	YAP1_3	0.735130331938755	0.635336948916747	0.864765875525438
C0331-2233	MYC_1	0.145236303277538	0.0965496610189991	0.369525042645076
C0331-2233	MYC_2	0.214589044413084	0.164705157091878	0.290237042468349
C0331-2233	MYC_3	0.169145165347806	0.116440588663968	0.368602942311543
C0331-2233	MYCN_1	1.02379993704838	0.904655893825785	1.17076340595183
C0331-2233	MYCN_2	0.89181239334606	0.790068379039628	1.00723143189306
C0331-2233	MYCN_3	0.759393105877939	0.675364506635568	0.863006996685815
C0331-2233	MDM2_1	0.706025002247877	0.613015030895016	0.818752457703571
C0331-2233	MDM2_2	1.08157293043455	0.929272416663957	1.28869221536259
C0331-2233	MDM2_3	0.8651662384233	0.740932605729878	1.03284298298251
C0331-2233	TP53_1	0.996930548110534	0.837270097817694	1.22092504039475
C0331-2233	TP53_2	0.930863954148726	0.819430048476175	1.05572099733982
C0331-2233	TP53_3	1.10146817548326	0.942474020650682	1.32262509730722
C0331-2233	BRCA1_1	1.03749331931438	0.773841030468163	1.43152889580079
C0331-2233	BRCA1_2	0.845843904689457	0.755481985598502	0.946791189476214
C0331-2233	BRCA1_3	0.896979385502798	0.780215478534315	1.02965565815829
C0331-2233	BRCA2_1	0.563115468611144	0.487056178241912	0.653513406143637
C0331-2233	BRCA2_2	0.679606747218358	0.581432201616179	0.799250743579604
C0331-2233	BRCA2_3	0.874127915346707	0.740738433257971	1.07043889289064
C0331-2233	PARP1_1	0.203894540801239	0.171395271464384	0.246810634846623
C0331-2233	PARP1_2	0.53482921472245	0.402893187806432	0.729521430103093
C0331-2233	PARP1_3	0.216822192917158	0.18551574273158	0.256210243154525
C0331-2233	PARP2_1	0.912531571277462	0.799360506692681	1.04645686358081
C0331-2233	PARP2_2	1.04763452956413	0.95314356761067	1.15546525782951
C0331-2233	PARP2_3	0.843505912413232	0.745684846583324	0.95893937495159
C0331-2233	CDK12_1	0.194506115937189	0.148421701750521	0.263655888670607
C0331-2233	CDK12_2	0.212583536005326	0.11875437248898	0.645148678765868
C0331-2233	CDK12_3	0.882952933781551	0.70828097660789	1.13206727201334
C0331-2233	CHEK1_1	0.0561753493683052	0.0411219280903127	0.211536908267861
C0331-2233	CHEK1_2	0.215852243915703	0.181605435547493	0.261329953191196
C0331-2233	CHEK1_3	0.107642757061695	0.0787654731365312	0.160780951065173
C0331-2233	ATG4B_1	1.1290136426088	0.975515863404367	1.3313693942397
C0331-2233	ATG4B_2	1.09609123563082	0.94511039924295	1.31042579509091
C0331-2233	ATG4B_3	1.06446281279498	0.859839617079645	1.36991611534199
C0331-2233	CA9_1	1.06671944568623	0.9322526608321	1.25707966359545
C0331-2233	CA9_2	1.01945410280558	0.91121104982926	1.15715170414413
C0331-2233	CA9_3	0.951778465181827	0.854761380591961	1.05593867427016
C0331-2235221	ctl_22	1.30402712646941	1.07383302400882	1.62049777118557
C0331-2235221	ctl_23	0.96938690689391	0.749494171331607	1.3219651484705
C0331-2235221	ctl_24	0.595383595065286	0.413403651087932	0.947648664867352
C0331-2235221	ctl_25	0.226423494863211	0.144420141713418	0.408574592992145
C0331-2235221	ctl_26	0.324096983801393	0.171709474578423	0.689805259569181
C0331-2235221	ctl_27	1.02324914127239	0.756912429982299	1.45164095225964
C0331-2235221	ctl_28	0.723548162110623	0.509863678648643	1.09916230174606
C0331-2235221	ctl_29	0.809896985624015	0.533620416055752	1.40995225181404
C0331-2235221	ctl_30	1.12045849244072	0.497026182144837	6.73460407246859
C0331-2235221	ctl_31	1.25693006164019	1.00638375946053	1.60872656420458
C0331-2235221	ctl_32	0.75447865302121	0.540363884908066	1.12151107303537
C0331-2235221	ctl_33	0.918410754778221	0.626795409610341	1.40926186280272
C0331-2235221	ctl_34	0.88576805963189	0.701634527661187	1.15633758124566
C0331-2235221	ctl_35	1.01193662007263	0.810306141517591	1.28518230778131
C0331-2235221	ctl_36	1.31625608129918	0.993895578645615	1.77183207201517
C0331-2235221	ctl_37	0.360381753792292	0.283342710736659	0.470097911709071
C0331-2235221	ctl_38	1.41807830924402	1.15196890343583	1.79895601882339
C0331-2235221	ctl_39	1.52605365034179	1.2304132058717	1.94189363829052
C0331-2235221	ctl_40	1.2307040614082	0.892518568196589	1.7061264418075
C0331-2235221	ctl_41	1.12480011677754	0.840317702608186	1.53430102156754
C0331-2235221	ctl_42	1.1902760211993	0.977194504107396	1.51273488054112
C0331-2235221	ctl_43	0.335805484830681	0.213540697927717	0.608845744284537
C0331-2235221	ctl_44	0.763790337376616	0.534019510233593	1.1386171388094
C0331-2235221	ctl_45	0.714020721628926	0.475621247344094	1.13519851281193
C0331-2235221	PIK3CA_4	0.688606165284083	0.41822668085087	1.24512184893007
C0331-2235221	PIK3CA_5	1.04853201760483	0.80456785953697	1.40690026597173
C0331-2235221	PIK3CA_6	0.703665832083543	0.512467150326179	0.997537393484043
C0331-2235221	PIK3CB_4	1.12833538120767	0.875237778322995	1.48650657126626
C0331-2235221	PIK3CB_5	0.413797923930268	0.268488446731185	0.715381128469629
C0331-2235221	PIK3CB_6	0.496035638462726	0.326506600342105	0.855161421992394
C0331-2235221	mTOR_4	0.387210145841666	0.303606952854906	0.523744930859314
C0331-2235221	mTOR_5	0.174674671412459	0.11306594220716	0.332656902631611
C0331-2235221	mTOR_6	0.1547699917709	0.0582370661764444	0.613617505695458
C0331-2235221	AKT1_4	1.08474883710704	0.911233724593417	1.35021492291818
C0331-2235221	AKT1_5	0.592446492796844	0.43403964534979	0.851628465623518
C0331-2235221	AKT1_6	1.10772686007934	0.846884744283168	1.47146527558452
C0331-2235221	AKT2_4	1.63173180536698	1.35909112287394	1.98362263085297
C0331-2235221	AKT2_5	1.24170897673322	1.03700259103469	1.5164794850691
C0331-2235221	AKT2_6	1.05973722824141	0.895664945203304	1.27616777580584
C0331-2235221	AKT3_4	0.861129188618629	0.724346423008305	1.04409245921079
C0331-2235221	AKT3_5	0.972299407855288	0.80075124916717	1.20583081721002
C0331-2235221	AKT3_6	0.815130785945586	0.52687297532272	1.31781983252976
C0331-2235221	PLK1_4	0.2351600276099	0.0915394698693811	0.594810663343903
C0331-2235221	PLK1_5	0.131187588237235	0.0884587345228124	0.235170021978581
C0331-2235221	PLK1_6	0.292398259706363	0.216710453801702	0.415687837781179
C0331-2235221	PLK4_4	0.403365965858041	0.318809160398629	0.52365979672711
C0331-2235221	PLK4_5	0.149289123977123	0.0941906382492369	0.320328252335893
C0331-2235221	PLK4_6	0.197845582475409	0.0453599809067652	0.807672462736212
C0331-2235221	EGFR_4	1.2828161890841	1.04712681094935	1.62579176002633
C0331-2235221	EGFR_5	0.770685871247616	0.582091775486836	1.03506497171988
C0331-2235221	EGFR_6	1.04076912769766	0.882302294676126	1.26022714966093
C0331-2235221	ERBB2_4	1.46794676007345	1.23922961506874	1.78253472056692
C0331-2235221	ERBB2_5	0.557576009123263	0.451250804574821	0.719061713296081
C0331-2235221	ERBB2_6	0.774305377808911	0.596191494218305	1.0531690667063
C0331-2235221	ESR1_4	1.25667849683096	1.03873254193811	1.54057671067407
C0331-2235221	ESR1_5	0.80047473072493	0.656507378919221	0.98489237790931
C0331-2235221	ESR1_6	1.18255043624476	0.98630977626194	1.42707574852539
C0331-2235221	SMO_4	1.39074443472481	1.16361790884039	1.68212189212213
C0331-2235221	SMO_5	1.00638655281952	0.836419582743578	1.27084748783325
C0331-2235221	SMO_6	0.906399338807667	0.661411806705059	1.30949646626753
C0331-2235221	LEF1_4	0.519194523399255	0.32860106867349	0.859113064713135
C0331-2235221	LEF1_5	1.28346031340273	1.0901788314387	1.54673904992958
C0331-2235221	LEF1_6	1.01663031654282	0.838183885612713	1.26449233743545
C0331-2235221	APH1A_4	0.596297833334362	0.465740340095502	0.804678549311525
C0331-2235221	APH1A_5	0.808075634620939	0.676613109667784	0.974507269355199
C0331-2235221	APH1A_6	0.379049130358566	0.278783902771231	0.537193952098703
C0331-2235221	ERBB3_1	0.956900014140894	0.783269478461425	1.16859191106185
C0331-2235221	ERBB3_2	0.647807107677898	0.515385266876646	0.844394702547905
C0331-2235221	ERBB3_3	0.960086261417881	0.768188301382133	1.18847609747399
C0331-2235221	ERBB4_1	0.793782526901109	0.603307392163217	1.05856955296958
C0331-2235221	ERBB4_2	0.640029936054533	0.454945614899524	0.944461570146593
C0331-2235221	ERBB4_3	0.796244478155876	0.585076670974475	1.10948974346425
C0331-2235221	MET_1	0.56604687036915	0.378931190059831	0.886079779652071
C0331-2235221	MET_2	1.08979895342894	0.930345276615343	1.33322329236907
C0331-2235221	MET_3	0.418401545825125	0.312788906360295	0.585837823838847
C0331-2235221	FLT1_1	0.756150555688658	0.624161861629492	0.903195653081101
C0331-2235221	FLT1_2	0.876976434942019	0.709634580474282	1.08266878660554
C0331-2235221	FLT1_3	0.542163832960435	0.406649926415643	0.772192563453506
C0331-2235221	KDR_1	0.523303077530032	0.413300370845637	0.699566764914953
C0331-2235221	KDR_2	0.460548943621317	0.316258794166025	0.70070196774505
C0331-2235221	KDR_3	0.529094593082569	0.308201944544214	1.01953143587493
C0331-2235221	PDGFRA_1	0.619652110136461	0.446315793585605	0.97163091120116
C0331-2235221	PDGFRA_2	0.74277734252643	0.629457422551066	0.884415772606691
C0331-2235221	PDGFRA_3	0.706268760148753	0.473605194567139	1.13462502093436
C0331-2235221	PDGFRB_1	0.665812688483884	0.525390387943944	0.872909110088578
C0331-2235221	PDGFRB_2	1.0139902406981	0.789037535669963	1.36105968712868
C0331-2235221	PDGFRB_3	1.04190813237948	0.858196522940873	1.286168311967
C0331-2235221	ALK_1	0.555773143340143	0.416158965642716	0.762951101954417
C0331-2235221	ALK_2	1.04120775570432	0.87038708652012	1.29614320498845
C0331-2235221	ALK_3	0.621524871770936	0.472848811440901	0.832547781131918
C0331-2235221	ROS1_1	0.662381336822851	0.548602947735504	0.822235477515255
C0331-2235221	ROS1_2	1.12458183326361	0.9474542940414	1.38044218620131
C0331-2235221	ROS1_3	0.753302996832105	0.607411204172867	0.951942040437268
C0331-2235221	RET_1	0.763672997185327	0.636289894054636	0.928691663817975
C0331-2235221	RET_2	0.933153673072574	0.730332018380036	1.22489678244284
C0331-2235221	RET_3	0.320913318240203	0.2338411204393	0.528021389295022
C0331-2235221	FGFR1_1	0.644426363767484	0.502466442278289	0.885636284033914
C0331-2235221	FGFR1_2	0.6339361483326	0.466245837635594	0.932163422037932
C0331-2235221	FGFR1_3	0.840341943592206	0.625072646474268	1.17482726876496
C0331-2235221	FGFR2_1	0.565407986678076	0.445622747010492	0.735067614284569
C0331-2235221	FGFR2_2	0.747502456624773	0.558978565248017	1.05529263512463
C0331-2235221	FGFR2_3	0.613275926230403	0.414307513211316	0.944093216974889
C0331-2235221	FGFR3_1	0.853561811501211	0.690368979972951	1.07543150888327
C0331-2235221	FGFR3_2	1.32177267682377	1.09592817849107	1.64396982111833
C0331-2235221	FGFR3_3	1.27649388211651	1.01070483275942	1.63044141946177
C0331-2235221	PIK3R1_1	0.800891838319038	0.638097905208165	1.03707696196179
C0331-2235221	PIK3R1_2	0.164545739261448	0.0557137150114918	0.642340090069374
C0331-2235221	PIK3R1_3	0.814764565459726	0.628221525399513	1.10446296714247
C0331-2235221	PDK1_1	0.445170554656271	0.350535505964834	0.587144831788125
C0331-2235221	PDK1_2	0.670714663285199	0.483500500545482	0.996678050026057
C0331-2235221	PDK1_3	0.453999026105383	0.346385756567387	0.618155071410138
C0331-2235221	PGR_1	0.606352711082702	0.468879094125546	0.80806205214451
C0331-2235221	PGR_2	0.897018536767894	0.767968905235167	1.05771173274863
C0331-2235221	PGR_3	0.923186578742079	0.797685599017591	1.06922364722696
C0331-2235221	AR_1	1.01145778022228	0.880183111770556	1.16851605055466
C0331-2235221	AR_2	0.898679453088211	0.731930156750336	1.14073204074398
C0331-2235221	AR_3	1.38592340658696	1.17018800988247	1.66165410841964
C0331-2235221	SRC_1	1.09589795055369	0.925989190109155	1.32566232557486
C0331-2235221	SRC_2	1.54750723028485	1.32672312193091	1.83628278307253
C0331-2235221	SRC_3	0.607524610847609	0.426825044466146	0.897935246531076
C0331-2235221	ILK_1	0.981524787786147	0.794011672390371	1.26518790286688
C0331-2235221	ILK_2	1.07188732838736	0.799561734518652	1.47255441415875
C0331-2235221	ILK_3	0.877821545183287	0.691295193802707	1.11969351611877
C0331-2235221	PTK2_1	0.751308910608362	0.530789322576813	1.10453119076398
C0331-2235221	PTK2_2	1.44754567362047	1.12754915752131	1.84598519874661
C0331-2235221	PTK2_3	0.83489530222424	0.71427206014221	0.985985013853406
C0331-2235221	KRAS_1	1.28255838518352	1.15679870620545	1.43755760858596
C0331-2235221	KRAS_2	0.978747544589474	0.731045646737743	1.33329161589538
C0331-2235221	KRAS_3	1.04286741305091	0.825650813696748	1.36819379611949
C0331-2235221	NRAS_1	0.672957150230632	0.552364052161968	0.82943110817184
C0331-2235221	NRAS_2	0.515359224266063	0.397287878625496	0.680407463722643
C0331-2235221	NRAS_3	0.75298773558485	0.60738442958218	0.954332121308762
C0331-2235221	HRAS_1	0.644139033079299	0.512354367022509	0.848022311591238
C0331-2235221	HRAS_2	1.15731877607484	0.98632219087092	1.38937059328419
C0331-2235221	HRAS_3	0.789008142220655	0.64594199790371	0.98560651661379
C0331-2235221	ARAF_1	1.43051118605859	1.23056443919756	1.66248422760727
C0331-2235221	ARAF_2	1.14323411523174	0.962120658064767	1.39859658258284
C0331-2235221	ARAF_3	0.969432278168877	0.841942977436109	1.10452551133205
C0331-2235221	BRAF_1	0.618541760112008	0.50547359764678	0.761235580699229
C0331-2235221	BRAF_2	1.16122707319531	1.01860105571373	1.33152006310632
C0331-2235221	BRAF_3	0.65332996074281	0.459105857700005	0.994312234693308
C0331-2235221	RAF1_1	0.502947296046767	0.393840351438077	0.646088971812274
C0331-2235221	RAF1_2	0.460547048223769	0.305974880341056	0.777679010101158
C0331-2235221	RAF1_3	0.884354417346849	0.664121148836035	1.20482032051714
C0331-2235221	TGFBR1_1	1.09010923012198	0.877786306621819	1.41187504803175
C0331-2235221	TGFBR1_2	1.05694121097644	0.91356696200226	1.23263888481816
C0331-2235221	TGFBR1_3	1.4337582629378	1.27024625735309	1.62350897778631
C0331-2235221	TGFBR2_1	0.918573177616752	0.755591413646077	1.11610991197101
C0331-2235221	TGFBR2_2	1.0234051095678	0.90864555393495	1.16786360452265
C0331-2235221	TGFBR2_3	0.914871747508094	0.755845636846064	1.10318843295794
C0331-2235221	TGFBR3_1	1.00039813131714	0.833394258089185	1.21806545179796
C0331-2235221	TGFBR3_2	0.68526077192523	0.566790452584195	0.833986716251795
C0331-2235221	TGFBR3_3	0.922683689687399	0.771640334000176	1.13347327884415
C0331-2235221	YAP1_1	0.890948482247768	0.744184248221951	1.08074636138205
C0331-2235221	YAP1_2	0.623519101163416	0.467432790574067	0.900303191379196
C0331-2235221	YAP1_3	0.756730198695101	0.64301592715707	0.906043350440132
C0331-2235221	MYC_1	0.080022711694511	0.037460328268275	0.431956736219301
C0331-2235221	MYC_2	0.180893587353195	0.11625945206302	0.330999419172587
C0331-2235221	MYC_3	0.272149479853854	0.190034936647525	0.419424339041177
C0331-2235221	MYCN_1	0.550171102315312	0.412179268492028	0.786675269421056
C0331-2235221	MYCN_2	1.10087774641698	0.930981310800331	1.31968703625143
C0331-2235221	MYCN_3	0.914322353734066	0.819372755406297	1.02210399288424
C0331-2235221	MDM2_1	0.983991056168529	0.821913073409078	1.20007522277667
C0331-2235221	MDM2_2	0.931314975002843	0.775495128676273	1.13925331882284
C0331-2235221	MDM2_3	1.13643179992576	0.938902509397621	1.42295639587298
C0331-2235221	TP53_1	0.548464398754537	0.41690987847477	0.778542910360424
C0331-2235221	TP53_2	1.03387551699211	0.851752849178864	1.2710498768785
C0331-2235221	TP53_3	1.4181299549265	1.20563303419614	1.66878315640775
C0331-2235221	BRCA1_1	0.522744685996905	0.385939202979398	0.770423853137953
C0331-2235221	BRCA1_2	1.04345496540668	0.893983393716131	1.22933209060434
C0331-2235221	BRCA1_3	0.410571310089146	0.304310396848788	0.61344041041623
C0331-2235221	BRCA2_1	0.471212861273971	0.379474617013211	0.58724551717875
C0331-2235221	BRCA2_2	0.545484216966873	0.442963985417715	0.68528456920068
C0331-2235221	BRCA2_3	0.557048359601596	0.446577230546547	0.694762925910059
C0331-2235221	PARP1_1	0.238670578441509	0.157815110087837	0.427096212993341
C0331-2235221	PARP1_2	0.423867704210474	0.29679500069923	0.655721141924908
C0331-2235221	PARP1_3	0.143587487262395	0.103839157033783	0.216383276995078
C0331-2235221	PARP2_1	0.760910992945243	0.640355191810513	0.939994586407803
C0331-2235221	PARP2_2	1.48959681406502	1.22747894856859	1.83507810055383
C0331-2235221	PARP2_3	1.1210620343579	0.853839010995219	1.53020148437861
C0331-2235221	CDK12_1	0.163669579043505	0.117440418890591	0.240244365505419
C0331-2235221	CDK12_2	0.143466428466803	0.0853965086139972	0.339853611878432
C0331-2235221	CDK12_3	0.211045866594791	0.165322780989165	0.27004286739114
C0331-2235221	CHEK1_1	0.264085968073496	0.151284305007178	0.499170308178959
C0331-2235221	CHEK1_2	0.325388674293521	0.249050000853029	0.441386191994746
C0331-2235221	CHEK1_3	0.116878268842508	0.0896381223377946	0.16126223851216
C0331-2235221	ATG4B_1	0.800935622003027	0.682668304502807	0.953692483558615
C0331-2235221	ATG4B_2	1.50371217222953	1.25401839298111	1.81495008979146
C0331-2235221	ATG4B_3	1.65448397220245	1.44663002481903	1.90692500617669
C0331-2235221	CA9_1	1.18724250227048	0.955497011449489	1.51502731234793
C0331-2235221	CA9_2	1.34190857662745	1.1097543956941	1.64128436770054
C0331-2235221	CA9_3	1.15098171179495	0.912700090308961	1.50413181598723
C0331-2235226	ctl_22	1.43429029055799	1.18929064214528	1.75778695828976
C0331-2235226	ctl_23	1.18852061616679	0.972021930356693	1.49492184677858
C0331-2235226	ctl_24	0.91009760166522	0.696954007119026	1.26145310623684
C0331-2235226	ctl_25	0.224646475736054	0.168989266849682	0.318639409764238
C0331-2235226	ctl_26	0.636499694012144	0.442845307407527	1.02653658914745
C0331-2235226	ctl_27	0.836630689016592	0.627419536691296	1.14575515794787
C0331-2235226	ctl_28	0.785829341489601	0.574039992357114	1.11111361556246
C0331-2235226	ctl_29	1.01289639026431	0.70916761466799	1.48102617961295
C0331-2235226	ctl_30	0.876860779700854	0.163368424254191	3.45065631393909
C0331-2235226	ctl_31	0.882228175440679	0.728382754085267	1.08377644974509
C0331-2235226	ctl_32	0.553093460568017	0.429918667478654	0.751369832513774
C0331-2235226	ctl_33	0.852078794412186	0.587830981099791	1.37189520976727
C0331-2235226	ctl_34	0.740242503202828	0.621709827562781	0.901057593348648
C0331-2235226	ctl_35	1.07153439383944	0.904746538402082	1.26384198098516
C0331-2235226	ctl_36	1.32688451620931	1.01081642141637	1.78118065375645
C0331-2235226	ctl_37	0.481531212090143	0.393003384721286	0.614765804513228
C0331-2235226	ctl_38	0.866894309457047	0.712309683400669	1.07226171688884
C0331-2235226	ctl_39	1.14174706051744	0.946642889228147	1.40869250791539
C0331-2235226	ctl_40	1.25892750192618	0.970311844578259	1.70846983312401
C0331-2235226	ctl_41	1.0058404183943	0.748794297617199	1.47412702586046
C0331-2235226	ctl_42	1.00355883643258	0.84753906637989	1.21161794965693
C0331-2235226	ctl_43	0.316542572119139	0.218864059366436	0.512094463608845
C0331-2235226	ctl_44	0.964320385370547	0.697900924883587	1.35224487545718
C0331-2235226	ctl_45	0.520339911828903	0.368454833281729	0.754260318202536
C0331-2235226	PIK3CA_4	0.581064684262085	0.380857021659476	0.983476750223923
C0331-2235226	PIK3CA_5	0.765601438388322	0.612045801672066	0.972280957720087
C0331-2235226	PIK3CA_6	0.858037826368203	0.671503273038074	1.12703239741077
C0331-2235226	PIK3CB_4	0.932531784141594	0.724278860869347	1.23005294273403
C0331-2235226	PIK3CB_5	0.251951336670206	0.169819802231759	0.401977635091877
C0331-2235226	PIK3CB_6	0.578837488954267	0.404462440667492	0.854979388994317
C0331-2235226	mTOR_4	0.467346740977406	0.391087826239809	0.571346755374534
C0331-2235226	mTOR_5	0.251595322435955	0.179925173267312	0.482993893911558
C0331-2235226	mTOR_6	0.113888575227224	0.0785539773823857	0.254556327618726
C0331-2235226	AKT1_4	0.787177598914644	0.681738338488377	0.933683989589146
C0331-2235226	AKT1_5	0.56077051969937	0.440322047262852	0.729583868129275
C0331-2235226	AKT1_6	0.909007853724379	0.704627682084256	1.18285052299022
C0331-2235226	AKT2_4	1.27131797975061	1.06700977020299	1.50156440560107
C0331-2235226	AKT2_5	1.55506547295124	1.33394638412199	1.83316790679192
C0331-2235226	AKT2_6	1.35014612114511	1.15525570319889	1.58378435871288
C0331-2235226	AKT3_4	0.870545171747973	0.754528722086603	1.00152300754058
C0331-2235226	AKT3_5	0.861387657239537	0.744026964084972	1.01470296194925
C0331-2235226	AKT3_6	1.00721578036357	0.704414090653323	1.48670877007318
C0331-2235226	PLK1_4	0.345516973209705	0.196734750017169	0.685860005926013
C0331-2235226	PLK1_5	0.156354686146258	0.110370329189842	0.254266474232463
C0331-2235226	PLK1_6	0.358692458495629	0.279664163017806	0.475503553644968
C0331-2235226	PLK4_4	0.339372478267576	0.282390615549039	0.412649950699206
C0331-2235226	PLK4_5	0.327401297336452	0.210231429808857	0.561805523757007
C0331-2235226	PLK4_6	0.33990151031805	0.100883677025644	1.08972296551611
C0331-2235226	EGFR_4	1.13791841842061	0.938331005392432	1.38463540604897
C0331-2235226	EGFR_5	0.790776645456635	0.632781738755079	1.02145533308495
C0331-2235226	EGFR_6	0.995111864754148	0.856287376637841	1.17470113220805
C0331-2235226	ERBB2_4	0.841363950824174	0.741047571020883	0.963921757178511
C0331-2235226	ERBB2_5	0.698081423683134	0.595507127202141	0.839434448613128
C0331-2235226	ERBB2_6	0.783241842792123	0.64360793392075	0.973146469180458
C0331-2235226	ESR1_4	1.38386484342424	1.17364807883862	1.66073759648319
C0331-2235226	ESR1_5	0.67466931017999	0.570348746386034	0.797482878064845
C0331-2235226	ESR1_6	1.2991422710775	1.13563573510916	1.51234966999184
C0331-2235226	SMO_4	1.08430659239573	0.945932879788189	1.25657144919281
C0331-2235226	SMO_5	1.05621006683427	0.875310049546488	1.27328285730989
C0331-2235226	SMO_6	0.495149950331199	0.34507093870825	0.708178668057775
C0331-2235226	LEF1_4	0.646077669968072	0.448509407465475	0.989933570326825
C0331-2235226	LEF1_5	1.23512596336674	1.07729422743079	1.42584997970239
C0331-2235226	LEF1_6	0.855323928565342	0.72474047000758	1.00933497440934
C0331-2235226	APH1A_4	0.624476555244848	0.516887488281594	0.786471846362242
C0331-2235226	APH1A_5	0.790504590099868	0.686576264917512	0.913087082909821
C0331-2235226	APH1A_6	0.368131904202297	0.284535482208537	0.498368244032862
C0331-2235226	ERBB3_1	0.695482177687255	0.59152393918248	0.828867501110705
C0331-2235226	ERBB3_2	0.657497643771089	0.544177004259077	0.797962725412462
C0331-2235226	ERBB3_3	0.614255415316963	0.51770744529621	0.73084574317161
C0331-2235226	ERBB4_1	0.978079020613596	0.773459480652002	1.28205964977942
C0331-2235226	ERBB4_2	0.77501215047146	0.593602033232307	1.05598662249028
C0331-2235226	ERBB4_3	1.46188118123056	1.1051176373505	1.92939208338015
C0331-2235226	MET_1	0.755506509446623	0.543544910640232	1.06765092830986
C0331-2235226	MET_2	1.35333233572626	1.17471966560742	1.53506507883747
C0331-2235226	MET_3	0.514589654043811	0.396096923024569	0.685204163435716
C0331-2235226	FLT1_1	0.694131234865194	0.602432521453345	0.808474731638718
C0331-2235226	FLT1_2	0.887693696021051	0.737822825911942	1.08771949328884
C0331-2235226	FLT1_3	0.582192324900991	0.474457223783655	0.724098649031751
C0331-2235226	KDR_1	0.65721799503668	0.536320951662909	0.816147473564302
C0331-2235226	KDR_2	0.44709191323379	0.340768010246955	0.610087492685088
C0331-2235226	KDR_3	0.37547496159386	0.266543041011796	0.588760951415592
C0331-2235226	PDGFRA_1	0.609926294474803	0.445795004367461	0.886369378154671
C0331-2235226	PDGFRA_2	0.649589587811015	0.571258637025666	0.75033420508921
C0331-2235226	PDGFRA_3	0.912047242437377	0.667743845642927	1.33196041839465
C0331-2235226	PDGFRB_1	0.632780839274321	0.520431272307622	0.792017771717249
C0331-2235226	PDGFRB_2	1.22146791907794	1.00039038775885	1.54851445068344
C0331-2235226	PDGFRB_3	0.970980959597026	0.828847616334093	1.14922853719551
C0331-2235226	ALK_1	0.514843348550425	0.414462897929517	0.666334045725404
C0331-2235226	ALK_2	1.01383828588444	0.8766796381956	1.19077838100218
C0331-2235226	ALK_3	0.638514522838198	0.523626039735845	0.812689254510482
C0331-2235226	ROS1_1	0.728416641783952	0.628737807037305	0.861075958233499
C0331-2235226	ROS1_2	0.876167696340016	0.753780038698458	1.02593209521966
C0331-2235226	ROS1_3	0.851629908591488	0.712552827400891	1.01785154801617
C0331-2235226	RET_1	0.665504863726839	0.578157321863774	0.769735381099431
C0331-2235226	RET_2	0.891196738601029	0.730643445104831	1.07870880466995
C0331-2235226	RET_3	0.33419430028333	0.265491553359229	0.42767433593872
C0331-2235226	FGFR1_1	0.474807463605584	0.387141366306047	0.601638294017607
C0331-2235226	FGFR1_2	0.659980089787388	0.517914964509949	0.938090662697844
C0331-2235226	FGFR1_3	0.848537519728512	0.681452894433082	1.04626746997315
C0331-2235226	FGFR2_1	0.428913954036588	0.359784196509031	0.525048149746064
C0331-2235226	FGFR2_2	1.036738799083	0.842024310251423	1.33225381047701
C0331-2235226	FGFR2_3	0.754774490676496	0.548369839979413	1.04546922803073
C0331-2235226	FGFR3_1	1.41324847491034	1.21341831365314	1.65919543791582
C0331-2235226	FGFR3_2	1.0144566178555	0.881892618339945	1.19756384663059
C0331-2235226	FGFR3_3	1.25663456981544	1.04842734081562	1.50728603548535
C0331-2235226	PIK3R1_1	0.987595487074592	0.819325145344308	1.21300839452802
C0331-2235226	PIK3R1_2	0.459922587069722	0.329192769617446	0.732388237025731
C0331-2235226	PIK3R1_3	0.678132872146349	0.53440489950921	0.878259867089565
C0331-2235226	PDK1_1	0.419216639875099	0.342633675391112	0.532607423169518
C0331-2235226	PDK1_2	0.628556555800338	0.492783248430349	0.801602329608503
C0331-2235226	PDK1_3	0.423099972241401	0.342133185250406	0.541504595879516
C0331-2235226	PGR_1	0.501094620190286	0.410559184004021	0.615337973761781
C0331-2235226	PGR_2	1.08109159424227	0.967423814062738	1.23359202271779
C0331-2235226	PGR_3	0.820886064619416	0.729728311842567	0.937617018509186
C0331-2235226	AR_1	1.01843654335905	0.907098904551392	1.15921807352381
C0331-2235226	AR_2	1.31335125407407	1.0966270227176	1.58694163497161
C0331-2235226	AR_3	1.47680361225053	1.27236350724362	1.70420557423904
C0331-2235226	SRC_1	1.20106231897337	1.05100144698003	1.38499618658411
C0331-2235226	SRC_2	1.5188103145289	1.3260953152419	1.74276180430805
C0331-2235226	SRC_3	0.593642411639955	0.460096249589558	0.815121260175229
C0331-2235226	ILK_1	0.900410483617047	0.726956207980382	1.11128498453978
C0331-2235226	ILK_2	0.91558479012182	0.678062563071046	1.28395546868592
C0331-2235226	ILK_3	0.668515949671096	0.551156871632653	0.817019747549258
C0331-2235226	PTK2_1	0.693511987710173	0.437668347888325	1.19387032822858
C0331-2235226	PTK2_2	1.58730584494728	1.29457461012242	2.0084343701248
C0331-2235226	PTK2_3	0.713176454037321	0.625532311382061	0.821333590011222
C0331-2235226	KRAS_1	1.10262236265822	1.0047666393469	1.20331060488467
C0331-2235226	KRAS_2	1.00131418304127	0.793292029299091	1.32640809817256
C0331-2235226	KRAS_3	1.28049885346739	1.04096974216603	1.57793581585715
C0331-2235226	NRAS_1	0.574138550875387	0.494519796962783	0.671292132853242
C0331-2235226	NRAS_2	0.475657398216613	0.39076666223658	0.597437358516013
C0331-2235226	NRAS_3	1.00094489832707	0.832560952458084	1.22684126115915
C0331-2235226	HRAS_1	0.892326633055177	0.742807658363453	1.0706839321414
C0331-2235226	HRAS_2	1.00012774240957	0.846949577918829	1.1895545826589
C0331-2235226	HRAS_3	0.933697348521021	0.788903315617592	1.11056739738004
C0331-2235226	ARAF_1	1.31897021478455	1.16146012346635	1.51267100696904
C0331-2235226	ARAF_2	0.990109244051221	0.841330255727676	1.18986750298915
C0331-2235226	ARAF_3	1.11460845724732	1.00040950285903	1.26166998453203
C0331-2235226	BRAF_1	0.604714987501009	0.522803080574762	0.707315825191419
C0331-2235226	BRAF_2	1.30013798673068	1.16005012727546	1.47103544635356
C0331-2235226	BRAF_3	0.544620771100443	0.404669043748292	0.790834280685723
C0331-2235226	RAF1_1	0.416396181622382	0.342187899295407	0.514312411359858
C0331-2235226	RAF1_2	0.587482269602624	0.436084288306641	0.839818678988294
C0331-2235226	RAF1_3	0.698470421352923	0.531254620273605	0.965468476185584
C0331-2235226	TGFBR1_1	1.13799656764649	0.93516113198805	1.41917203670883
C0331-2235226	TGFBR1_2	1.11150603604177	0.988479849853884	1.26238374446278
C0331-2235226	TGFBR1_3	1.24048964022986	1.12005863982746	1.38552328274226
C0331-2235226	TGFBR2_1	0.878405211875262	0.75481466422687	1.01632013913121
C0331-2235226	TGFBR2_2	1.09021020007004	0.987512636205267	1.22017441727617
C0331-2235226	TGFBR2_3	0.712365003848012	0.610101199030687	0.83391202430244
C0331-2235226	TGFBR3_1	0.921638346883653	0.780502744634187	1.07266678643896
C0331-2235226	TGFBR3_2	0.612773682096742	0.513266051810122	0.750921294315809
C0331-2235226	TGFBR3_3	1.03722783887528	0.89083423675357	1.22436390729777
C0331-2235226	YAP1_1	0.876628338334727	0.768538870106824	1.00093746829761
C0331-2235226	YAP1_2	0.757643968402399	0.608149831819297	0.979700113909868
C0331-2235226	YAP1_3	0.775056674720827	0.680128454931305	0.897697272033191
C0331-2235226	MYC_1	0.0664075454324339	0.0399755357839983	0.226343796665832
C0331-2235226	MYC_2	0.206235105896644	0.14597364756067	0.315507338019176
C0331-2235226	MYC_3	0.179965074878776	0.135091311819827	0.25395394628145
C0331-2235226	MYCN_1	0.605049341275409	0.47322101989009	0.796684215056202
C0331-2235226	MYCN_2	1.10922219913793	0.958605629212602	1.30074405554281
C0331-2235226	MYCN_3	0.745565483916171	0.682976528420326	0.815148185211816
C0331-2235226	MDM2_1	0.967400095599865	0.831246936787698	1.11785670527586
C0331-2235226	MDM2_2	0.985684360936403	0.837333292918308	1.17164246850181
C0331-2235226	MDM2_3	1.14117615209898	0.985218485958538	1.35033102898846
C0331-2235226	TP53_1	0.695942484205928	0.573953797849854	0.858157153563048
C0331-2235226	TP53_2	1.07592048072355	0.936807694065919	1.25856263785061
C0331-2235226	TP53_3	1.61653446860748	1.41765082990292	1.83720425430003
C0331-2235226	BRCA1_1	0.560725127237262	0.430098483455771	0.760810454627537
C0331-2235226	BRCA1_2	0.88977189033491	0.786236042907828	1.02530895937394
C0331-2235226	BRCA1_3	0.448796618877944	0.360296315676959	0.575387577364015
C0331-2235226	BRCA2_1	0.655992845164319	0.534806405042841	0.819701586185672
C0331-2235226	BRCA2_2	0.516857426307627	0.447264495437772	0.607445272745678
C0331-2235226	BRCA2_3	0.40817850481872	0.34087566516927	0.496227848543459
C0331-2235226	PARP1_1	0.285811835047045	0.212177171174163	0.397063019330361
C0331-2235226	PARP1_2	0.452553155290216	0.335961707801395	0.63537502243255
C0331-2235226	PARP1_3	0.267110447328938	0.222988545053811	0.326525597662532
C0331-2235226	PARP2_1	0.801629337500861	0.694859026043622	0.937509333938433
C0331-2235226	PARP2_2	1.31815102947829	1.09896868395415	1.57587634411236
C0331-2235226	PARP2_3	1.29813807747573	1.03822802839103	1.68515966374355
C0331-2235226	CDK12_1	0.255306634898156	0.201314319696599	0.336314547100656
C0331-2235226	CDK12_2	0.244775288707316	0.179351035221817	0.35847103089502
C0331-2235226	CDK12_3	0.266750790090543	0.216618136404074	0.343053400438511
C0331-2235226	CHEK1_1	0.141353822809376	0.0956267040771505	0.229901377937801
C0331-2235226	CHEK1_2	0.2151302900076	0.176982198269684	0.264836852440273
C0331-2235226	CHEK1_3	0.114620760165908	0.0936822825317851	0.143512281230764
C0331-2235226	ATG4B_1	1.07044126787778	0.937131073780703	1.21750209465801
C0331-2235226	ATG4B_2	1.51761086102773	1.30170297704572	1.80486557078451
C0331-2235226	ATG4B_3	1.49594339712367	1.33510563244925	1.66571641353915
C0331-2235226	CA9_1	1.26994765060198	1.08839185745752	1.49244730072719
C0331-2235226	CA9_2	1.29008642689984	1.09982111523984	1.53408952120263
C0331-2235226	CA9_3	1.19835829778611	0.974832912028769	1.50088243646429
C0331-22371	ctl_22	0.809003613269149	0.562174901094035	1.2663019356079
C0331-22371	ctl_23	1.1742927931325	0.88762432841576	1.63712520599147
C0331-22371	ctl_24	0.410646251928196	0.302066532809038	0.75380328476163
C0331-22371	ctl_25	0.179501041733925	0.0819104730514209	0.439016009349325
C0331-22371	ctl_26	0.567745596466743	0.308313660925756	1.16209590176994
C0331-22371	ctl_27	0.783517371046829	0.531991611047103	1.28667182184421
C0331-22371	ctl_28	0.830933197405635	0.718897438869634	1.19794672618016
C0331-22371	ctl_29	0.564884039963121	0.346079044871394	1.15838138862436
C0331-22371	ctl_30	1.85760143785562	0.295193238525472	5.63294410969717
C0331-22371	ctl_31	0.98269986418086	0.693163202635907	1.4044760941865
C0331-22371	ctl_32	0.598756086282342	0.519560138027771	0.87460835727035
C0331-22371	ctl_33	0.32308357855252	0.120871301363772	1.0121951084802
C0331-22371	ctl_34	0.725729740749138	0.535242310281456	1.05210034666407
C0331-22371	ctl_35	1.14929346845415	0.879452862313737	1.51319741500765
C0331-22371	ctl_36	1.5671005335476	1.13903690728996	2.34432735099704
C0331-22371	ctl_37	0.441226465858457	0.351058016929197	0.656581712139494
C0331-22371	ctl_38	0.65551696840142	0.452322660371512	1.00858091825445
C0331-22371	ctl_39	2.12923775373178	1.88738108936477	2.733443152885
C0331-22371	ctl_40	1.24401514521104	1.12286106063351	1.47555263524496
C0331-22371	ctl_41	0.713811575473623	0.530122950758525	1.17035219544901
C0331-22371	ctl_42	1.22698966642435	0.93339473373416	1.66900667867082
C0331-22371	ctl_43	0.152317859146785	0.0491416332105374	0.682923101343246
C0331-22371	ctl_44	0.671515723523075	0.391174574114638	1.22296926482329
C0331-22371	ctl_45	0.282398642471925	0.0957277755411423	0.846133917344306
C0331-22371	PIK3CA_4	0.596258294555862	0.255216485967109	1.4965531049213
C0331-22371	PIK3CA_5	0.613648395350129	0.390201536169385	1.00240166567468
C0331-22371	PIK3CA_6	0.50835967410843	0.285431963944773	1.04181620750299
C0331-22371	PIK3CB_4	0.885546478450982	0.584444884952187	1.33114001742043
C0331-22371	PIK3CB_5	0.399882316320254	0.359242595263476	0.467868791955987
C0331-22371	PIK3CB_6	0.361095287126851	0.153314861148177	0.909443721008808
C0331-22371	mTOR_4	0.421620146403181	0.325739463294653	0.649616885816531
C0331-22371	mTOR_5	0.194867813169786	0.14851314563548	1.35943628982333
C0331-22371	mTOR_6	0.144020780726803	0.0342002452565352	0.663876543290108
C0331-22371	AKT1_4	1.42215909887178	1.07547764216289	1.87359133378355
C0331-22371	AKT1_5	0.893746391036428	0.656956553206586	1.24498496195621
C0331-22371	AKT1_6	0.767241815598429	0.676432406873009	1.02519627823209
C0331-22371	AKT2_4	1.58303443265291	1.23124646359633	2.04597407406934
C0331-22371	AKT2_5	2.51356458252382	1.96989275774518	3.16034917038897
C0331-22371	AKT2_6	0.986016014846413	0.728108043254142	1.32236527889902
C0331-22371	AKT3_4	0.957875746254093	0.762926880598398	1.22813144167037
C0331-22371	AKT3_5	0.92169444994152	0.683581144301486	1.22972797251321
C0331-22371	AKT3_6	0.484050606641258	0.360784078475567	0.904320636601037
C0331-22371	PLK1_4	0.23335558632921	0.105551951790237	0.596648580712125
C0331-22371	PLK1_5	0.266929567236954	0.155888510346723	0.499276496026676
C0331-22371	PLK1_6	0.345845157722329	0.258910145361746	0.549506719602364
C0331-22371	PLK4_4	0.25412978317354	0.159656147246057	0.435896887547166
C0331-22371	PLK4_5	0.307428455362664	0.193274602613602	0.615691892388563
C0331-22371	PLK4_6	0.434247667793676	0.0439373211650619	1.32228326588857
C0331-22371	EGFR_4	0.91219950296812	0.638559955552412	1.33578347035943
C0331-22371	EGFR_5	0.757875797700052	0.539551740620007	1.09420897030414
C0331-22371	EGFR_6	1.06076665441766	0.801789689412747	1.42492069988083
C0331-22371	ERBB2_4	1.37134335028319	1.07827563462876	1.74620157825393
C0331-22371	ERBB2_5	0.730576567361808	0.521785208308216	1.01299131616283
C0331-22371	ERBB2_6	0.424204204513729	0.276602181779566	0.7204334002168
C0331-22371	ESR1_4	1.32917139373819	1.00336494421507	1.80426187758516
C0331-22371	ESR1_5	0.796223400017611	0.608516103633722	1.0284611431292
C0331-22371	ESR1_6	1.42240920703522	1.12643526339837	1.8214769644789
C0331-22371	SMO_4	1.2820208719931	1.00009685392382	1.67117985599419
C0331-22371	SMO_5	1.13093747335568	0.870832975839823	1.56909733442881
C0331-22371	SMO_6	0.388475072696729	0.202218787406522	0.794273540485797
C0331-22371	LEF1_4	0.571067895275465	0.484371175975457	0.906447260065264
C0331-22371	LEF1_5	1.17527666498634	0.890014069662086	1.58303541238841
C0331-22371	LEF1_6	0.557433226034419	0.404015165266842	0.843501296598874
C0331-22371	APH1A_4	0.378191151211938	0.2828240536044	0.536364545374081
C0331-22371	APH1A_5	0.656248065890453	0.526130749450304	0.86499021039424
C0331-22371	APH1A_6	0.452480126970672	0.306976296353526	0.733923929052259
C0331-22371	ERBB3_1	0.858474350991269	0.64109711557377	1.1625011982885
C0331-22371	ERBB3_2	0.962203074638306	0.728698143106208	1.36130809708718
C0331-22371	ERBB3_3	0.95486376649318	0.680075540072844	1.30078835359218
C0331-22371	ERBB4_1	0.799132919654264	0.595065302242649	1.16934498004706
C0331-22371	ERBB4_2	0.437147635202681	0.267414334663991	0.810683192482352
C0331-22371	ERBB4_3	1.29802306226591	1.1736907670322	1.5170987681949
C0331-22371	MET_1	0.323609919635602	0.267464498529398	0.536374963906247
C0331-22371	MET_2	1.40031106914145	1.09046604502621	1.84008099810182
C0331-22371	MET_3	0.279898829002409	0.22050764763411	0.450433355205554
C0331-22371	FLT1_1	1.06603523942039	0.837050995535459	1.3817655800805
C0331-22371	FLT1_2	1.39602129707706	1.05282576611073	1.86920455346682
C0331-22371	FLT1_3	0.516934721833429	0.357883685595974	0.798345484738588
C0331-22371	KDR_1	0.716821691872983	0.568298406782681	1.01357913779764
C0331-22371	KDR_2	0.314364958576039	0.210029452762495	0.543548916757414
C0331-22371	KDR_3	0.608840595155661	0.395105454994287	1.11439395016069
C0331-22371	PDGFRA_1	0.464537705627479	0.255563758640358	0.957829981093142
C0331-22371	PDGFRA_2	0.619673033899824	0.467856671047639	0.83131450198875
C0331-22371	PDGFRA_3	0.577323954062869	0.413044535182681	1.08908896984138
C0331-22371	PDGFRB_1	0.511745893095735	0.363709825387873	0.776072840141802
C0331-22371	PDGFRB_2	1.20811452920994	0.87566707985347	1.74314851646293
C0331-22371	PDGFRB_3	1.03223728641079	0.74758682273391	1.44893332636635
C0331-22371	ALK_1	0.218018634297001	0.126693858369224	0.466377289112746
C0331-22371	ALK_2	1.22018824506894	1.00202675372473	1.48017025157231
C0331-22371	ALK_3	0.933599078927631	0.725062402997664	1.33418176612777
C0331-22371	ROS1_1	0.700214464722516	0.492060242473608	0.970076228797015
C0331-22371	ROS1_2	1.00007840336394	0.74504302008168	1.35543445510267
C0331-22371	ROS1_3	0.7226504467221	0.511602431885259	1.04776656696785
C0331-22371	RET_1	0.648020797365973	0.503284996317008	0.850139507255008
C0331-22371	RET_2	0.531574182349654	0.36715439964279	0.860289263443361
C0331-22371	RET_3	0.29161174764216	0.166769221222683	0.550747747709547
C0331-22371	FGFR1_1	0.597137340576545	0.406428017782456	0.895257023901152
C0331-22371	FGFR1_2	0.875990905993123	0.620545493690858	1.33405526230414
C0331-22371	FGFR1_3	1.00040835294801	0.70070506579441	1.47180002046027
C0331-22371	FGFR2_1	0.343428778165256	0.221933470770486	0.544867737918819
C0331-22371	FGFR2_2	0.412249514864688	0.246293014611056	0.799181320144993
C0331-22371	FGFR2_3	0.559300663442403	0.308235767912162	1.10840388459064
C0331-22371	FGFR3_1	1.27226826377726	0.982014887815984	1.69567660179801
C0331-22371	FGFR3_2	1.25168993449344	0.959665213992291	1.689990794933
C0331-22371	FGFR3_3	0.779665645677272	0.574603889806981	1.10303120151159
C0331-22371	PIK3R1_1	0.689520668798847	0.495069280906576	1.01998945921918
C0331-22371	PIK3R1_2	0.157039501760447	0.131110835081909	0.308473935740615
C0331-22371	PIK3R1_3	0.7276637775469	0.473832283510842	1.11512362466274
C0331-22371	PDK1_1	0.326165528095851	0.224017293701619	0.517161542647831
C0331-22371	PDK1_2	0.446280104324556	0.279829777706587	0.741474649960081
C0331-22371	PDK1_3	0.301883020205105	0.178631954043273	0.56695247176665
C0331-22371	PGR_1	0.548664049593566	0.399478018108269	0.807957076129321
C0331-22371	PGR_2	1.0001811319147	0.783177735324261	1.26572473369025
C0331-22371	PGR_3	0.908646368669062	0.739736788969943	1.09966023523406
C0331-22371	AR_1	1.43618185517925	1.17525461715516	1.77464939899822
C0331-22371	AR_2	0.929577885633278	0.677382300739252	1.29713630200848
C0331-22371	AR_3	1.5629169164219	1.21155694804595	1.98075701271146
C0331-22371	SRC_1	0.820083103823773	0.613675624110475	1.1040607709073
C0331-22371	SRC_2	1.74167540800915	1.38515739050913	2.21658949220246
C0331-22371	SRC_3	0.563354377219701	0.341211910808288	0.991799876715154
C0331-22371	ILK_1	0.985934474393293	0.713218945839356	1.38045522471007
C0331-22371	ILK_2	0.452232464532996	0.237503266037663	0.965201731025548
C0331-22371	ILK_3	0.430608505276454	0.303424297939741	0.685411082676465
C0331-22371	PTK2_1	0.592975633506505	0.303746220440187	1.15926556880861
C0331-22371	PTK2_2	0.666752807423751	0.461996508224294	1.0685046281908
C0331-22371	PTK2_3	0.561316555045248	0.422042139172733	0.768719414093307
C0331-22371	KRAS_1	1.50505799397708	1.27039478936428	1.82866630928868
C0331-22371	KRAS_2	0.628172961244805	0.462241489529637	1.00600032826853
C0331-22371	KRAS_3	1.01646874100969	0.723142609666251	1.48314939963911
C0331-22371	NRAS_1	0.591758290126231	0.43684228870978	0.837393284309512
C0331-22371	NRAS_2	0.402487545865062	0.279405253682858	0.645912574788993
C0331-22371	NRAS_3	1.085694262058	0.772522740115238	1.50832994473871
C0331-22371	HRAS_1	0.505960134890184	0.348358165249401	0.810136042021822
C0331-22371	HRAS_2	1.47458226993273	1.14017727223592	1.90835946013193
C0331-22371	HRAS_3	0.576725380245801	0.427184595007468	0.806990310844916
C0331-22371	ARAF_1	1.40628370548732	1.10204933229927	1.84311018409066
C0331-22371	ARAF_2	1.26955924211082	0.956399452804235	1.73329996332745
C0331-22371	ARAF_3	1.4154940198789	1.15274000070802	1.75142999514609
C0331-22371	BRAF_1	0.651818992825408	0.500537156510321	0.858532975514011
C0331-22371	BRAF_2	1.15723075484037	0.938221587153889	1.47316062698608
C0331-22371	BRAF_3	0.646650145463163	0.486401874757072	1.07472542235929
C0331-22371	RAF1_1	0.338853924548104	0.221652567756738	0.547878512860359
C0331-22371	RAF1_2	0.50552507877689	0.27356596544913	0.9638524782114
C0331-22371	RAF1_3	0.298947745015494	0.183403864501544	0.571928147479941
C0331-22371	TGFBR1_1	0.560494175283659	0.341885687537812	0.94250031225363
C0331-22371	TGFBR1_2	1.01312905717066	0.793730909817297	1.30309850473101
C0331-22371	TGFBR1_3	1.13352519748243	0.950340876596999	1.36401110261396
C0331-22371	TGFBR2_1	0.69631952435564	0.50910840677251	0.954211865079804
C0331-22371	TGFBR2_2	1.25297837830418	1.0117760151923	1.54015086819056
C0331-22371	TGFBR2_3	0.870789645287251	0.643788991773927	1.17568504793321
C0331-22371	TGFBR3_1	1.01133207189837	0.771829576197772	1.2972008163787
C0331-22371	TGFBR3_2	0.545531463201284	0.405448350164326	0.74115336375144
C0331-22371	TGFBR3_3	0.401387973127181	0.273054931506761	0.677826121378602
C0331-22371	YAP1_1	0.770172328898011	0.589851464002231	1.02317850349303
C0331-22371	YAP1_2	0.40803710389179	0.252563911023476	0.846070594431138
C0331-22371	YAP1_3	0.969086266457947	0.73304244840184	1.2602552553121
C0331-22371	MYC_1	0.36375808656697	0.143114936844584	0.916114705014702
C0331-22371	MYC_2	0.118391173663855	0.0686473619322426	0.481885720063927
C0331-22371	MYC_3	0.199057489084492	0.124050953838468	0.401590644901396
C0331-22371	MYCN_1	0.403969338902975	0.272518026860229	0.702254454966937
C0331-22371	MYCN_2	1.31476034617009	1.00178177953782	1.71925882079387
C0331-22371	MYCN_3	0.931489800809574	0.781429539207296	1.10382009491789
C0331-22371	MDM2_1	0.90433039378591	0.668813131369567	1.2296141608671
C0331-22371	MDM2_2	1.25655630544394	0.965181305331498	1.69669132674258
C0331-22371	MDM2_3	1.10360426505918	0.842978855111417	1.48701709330724
C0331-22371	TP53_1	0.374690791846276	0.259931858036071	0.586117642242803
C0331-22371	TP53_2	1.334205314646	1.03138913364906	1.71038501283529
C0331-22371	TP53_3	1.49516524887054	1.17933106337497	1.95344610507371
C0331-22371	BRCA1_1	0.38260407492332	0.211711956710134	0.818645384623133
C0331-22371	BRCA1_2	1.07062227636062	0.832139973607287	1.38900651184045
C0331-22371	BRCA1_3	0.297190169025776	0.216320050547676	0.491032930404603
C0331-22371	BRCA2_1	0.484217068601652	0.324563484051956	0.804779380875804
C0331-22371	BRCA2_2	0.566011078329167	0.424350077701858	0.772797479023196
C0331-22371	BRCA2_3	0.475434660473957	0.342661913478751	0.667047213864531
C0331-22371	PARP1_1	0.241866595567713	0.206401344665039	0.27928726412098
C0331-22371	PARP1_2	0.264109308253533	0.229289574320219	0.309980102310507
C0331-22371	PARP1_3	0.107322856843612	0.0741503958417054	0.183521906954433
C0331-22371	PARP2_1	0.635585083770979	0.480268852352162	0.865289811476759
C0331-22371	PARP2_2	0.979345080563439	0.725825968410433	1.36203805682334
C0331-22371	PARP2_3	1.63995118875551	1.25707197447389	2.2888975500901
C0331-22371	CDK12_1	0.275938263261761	0.208167083328541	0.404508997776902
C0331-22371	CDK12_2	0.436802583165194	0.398544957587998	0.482821931734697
C0331-22371	CDK12_3	0.231628941068527	0.158511641212939	0.357916107311811
C0331-22371	CHEK1_1	0.031039583613354	0.0160592263814613	0.300153042753757
C0331-22371	CHEK1_2	0.162385050172379	0.105128052287404	0.296965921082872
C0331-22371	CHEK1_3	0.0924445849177257	0.0666793575076535	0.135050923179021
C0331-22371	ATG4B_1	1.50703231709251	1.18454272432544	1.92199734823548
C0331-22371	ATG4B_2	2.13363125865671	1.7923407245053	2.76373959824113
C0331-22371	ATG4B_3	1.66935239579796	1.40054550787606	2.03494953253812
C0331-22371	CA9_1	0.902426119996705	0.653185537028971	1.30491184310034
C0331-22371	CA9_2	1.15510427935596	0.890325706959746	1.5243886448318
C0331-22371	CA9_3	1.12666015289522	0.809918603999954	1.62343171564587
C0331-22372	ctl_22	1.03091470448283	0.83507079180843	1.30707784385945
C0331-22372	ctl_23	1.2208639257192	0.995521339346197	1.49319450417765
C0331-22372	ctl_24	0.670410175460933	0.485549662860317	0.970208916832739
C0331-22372	ctl_25	0.307459905254848	0.227887985791714	0.45816149863953
C0331-22372	ctl_26	0.514420676448762	0.342796067114879	0.826794949420056
C0331-22372	ctl_27	0.975156473990537	0.758921870586993	1.28352904604926
C0331-22372	ctl_28	0.897112360643989	0.674090082449982	1.24605202923519
C0331-22372	ctl_29	0.662257397105645	0.461798880782522	0.995550172328671
C0331-22372	ctl_30	1.24468372142219	0.258627398894776	3.3827683266701
C0331-22372	ctl_31	0.951576123020283	0.767934221844509	1.20443796349565
C0331-22372	ctl_32	0.688882794957211	0.518324532835864	0.928127107239415
C0331-22372	ctl_33	0.70540808213569	0.505206085582759	1.01493846217559
C0331-22372	ctl_34	0.609050332640988	0.511727055192909	0.736809007051732
C0331-22372	ctl_35	1.12657573283307	0.950130280629402	1.36395191354464
C0331-22372	ctl_36	1.17450894801034	0.926123161542019	1.54147761595143
C0331-22372	ctl_37	0.399192504426038	0.330506891481866	0.498811018221849
C0331-22372	ctl_38	1.35222428495715	1.11893765282313	1.64904926574309
C0331-22372	ctl_39	1.36091894053356	1.14399044647957	1.65180875582942
C0331-22372	ctl_40	0.898992843020599	0.659630079869969	1.22994074249362
C0331-22372	ctl_41	1.05563622280665	0.813338598307161	1.40312399200875
C0331-22372	ctl_42	1.02159855318557	0.853335298297809	1.23198236803719
C0331-22372	ctl_43	0.262090660752904	0.187077578939799	0.410367103015228
C0331-22372	ctl_44	0.81772205026905	0.617290897999607	1.10800354931643
C0331-22372	ctl_45	0.391069283165652	0.246049234796767	0.709094280566971
C0331-22372	PIK3CA_4	0.630109923564095	0.391622892430048	1.1094491998397
C0331-22372	PIK3CA_5	1.01123194243816	0.831858736625468	1.26290455600636
C0331-22372	PIK3CA_6	0.946071159418731	0.746289169438397	1.20905533600732
C0331-22372	PIK3CB_4	0.851880069633203	0.675847838566849	1.08621927077113
C0331-22372	PIK3CB_5	0.313504765213585	0.217303768914158	0.488660009138709
C0331-22372	PIK3CB_6	0.651980797988699	0.495240102498199	0.899744793204829
C0331-22372	mTOR_4	0.593762742199485	0.475873819254666	0.771194791714164
C0331-22372	mTOR_5	0.17195507772162	0.0837705434579518	0.496814870205278
C0331-22372	mTOR_6	0.212422365703827	0.119111507644061	0.431411579445069
C0331-22372	AKT1_4	0.993903436573842	0.842972689867225	1.18693688527484
C0331-22372	AKT1_5	0.465134075220616	0.374382165911928	0.599841229816441
C0331-22372	AKT1_6	0.759320369340373	0.600049551888028	0.987488288016746
C0331-22372	AKT2_4	1.37106567614163	1.16104741751381	1.62230163028649
C0331-22372	AKT2_5	1.48839771042179	1.29806274541845	1.71042334846662
C0331-22372	AKT2_6	1.12148855818737	0.967957397691616	1.32094781587847
C0331-22372	AKT3_4	0.86631097039081	0.750765620304655	1.00017941127519
C0331-22372	AKT3_5	0.88580892127077	0.753157983921226	1.04661438986484
C0331-22372	AKT3_6	0.768486608489053	0.529930152616028	1.22453428214545
C0331-22372	PLK1_4	0.264931512175323	0.17032246968714	0.469884481398939
C0331-22372	PLK1_5	0.29082089794196	0.211168161184459	0.409626806348966
C0331-22372	PLK1_6	0.342489022385554	0.25726935729112	0.477297760052074
C0331-22372	PLK4_4	0.288534836439977	0.238384486062055	0.366494730694138
C0331-22372	PLK4_5	0.272444385696227	0.180804241636751	0.472451596113597
C0331-22372	PLK4_6	0.390033168609155	0.11705646118417	1.02507603688344
C0331-22372	EGFR_4	0.798595529701094	0.653166449709842	1.0061514308428
C0331-22372	EGFR_5	0.711873237637028	0.573062757021673	0.927616361423655
C0331-22372	EGFR_6	0.847376180158996	0.725355570975298	1.00278535591401
C0331-22372	ERBB2_4	1.30508686250341	1.14461188759667	1.4931098117951
C0331-22372	ERBB2_5	0.931533530642659	0.779462437369452	1.12771816089258
C0331-22372	ERBB2_6	0.665727933672495	0.532810514013011	0.858329201206637
C0331-22372	ESR1_4	1.12053692276098	0.945941703198006	1.36570024323726
C0331-22372	ESR1_5	0.942498907365987	0.801875093162645	1.09814301413339
C0331-22372	ESR1_6	1.16268343765911	1.01489965041197	1.34687205688983
C0331-22372	SMO_4	1.50850356099516	1.30714086976651	1.75120988295792
C0331-22372	SMO_5	1.13715174342327	0.965474701360056	1.37473611306558
C0331-22372	SMO_6	0.618480399195241	0.453682512505429	0.921844560820144
C0331-22372	LEF1_4	0.658903053150212	0.474112433307522	0.940827568151077
C0331-22372	LEF1_5	1.25019728991698	1.08401386619158	1.45306818224018
C0331-22372	LEF1_6	0.97320646071412	0.828545029555555	1.14517426741301
C0331-22372	APH1A_4	0.529099958816149	0.441022322589601	0.650481228031665
C0331-22372	APH1A_5	0.699486954893201	0.612672148861714	0.799971720435688
C0331-22372	APH1A_6	0.426491199728884	0.338489032836977	0.549449374635577
C0331-22372	ERBB3_1	1.15468193031127	0.998167539848792	1.39003103930769
C0331-22372	ERBB3_2	0.883706423254724	0.720955602220484	1.09331881551679
C0331-22372	ERBB3_3	0.93980883111273	0.785600506936959	1.11432433080138
C0331-22372	ERBB4_1	0.969700811169943	0.761262668786238	1.24598073905498
C0331-22372	ERBB4_2	0.605756056979033	0.473246658642719	0.801652805428602
C0331-22372	ERBB4_3	1.04443220269117	0.792838827362121	1.47737912153794
C0331-22372	MET_1	0.552757898241925	0.401278219309463	0.814606112537511
C0331-22372	MET_2	1.10845095523498	0.965185681021076	1.28459047268578
C0331-22372	MET_3	0.56120368697991	0.44052053800568	0.752304201393438
C0331-22372	FLT1_1	0.801366191796092	0.683458801579427	0.947989151616546
C0331-22372	FLT1_2	0.990904780103292	0.838005492616194	1.19670971663391
C0331-22372	FLT1_3	0.633539817154313	0.516151490907832	0.796086619922501
C0331-22372	KDR_1	0.672999085051033	0.536090703111393	0.86595372735613
C0331-22372	KDR_2	0.400651509304151	0.301380780806973	0.56051457167743
C0331-22372	KDR_3	0.432386967090912	0.280587132983979	0.699347689966004
C0331-22372	PDGFRA_1	0.759157657835597	0.555895417085431	1.08036524178814
C0331-22372	PDGFRA_2	0.632639270948356	0.546713911664881	0.733682380243669
C0331-22372	PDGFRA_3	0.864783972011961	0.62022606296718	1.21657274768539
C0331-22372	PDGFRB_1	0.526555004283264	0.424707412444813	0.675542892897006
C0331-22372	PDGFRB_2	0.955802335151309	0.783392031524008	1.18214388366876
C0331-22372	PDGFRB_3	1.15049592587081	0.984604736491188	1.37413053459093
C0331-22372	ALK_1	0.48832965718515	0.387192843711062	0.615521653880897
C0331-22372	ALK_2	0.990662295672009	0.839429914520604	1.16875435856913
C0331-22372	ALK_3	0.645892112516541	0.509797837883854	0.830357133576258
C0331-22372	ROS1_1	0.559422874836965	0.477353868745614	0.670098303400214
C0331-22372	ROS1_2	1.13029600095566	0.970308382403347	1.32621390268588
C0331-22372	ROS1_3	0.877111061408157	0.738420204078316	1.06954604041491
C0331-22372	RET_1	0.832686863952133	0.721666116889756	0.963539622412074
C0331-22372	RET_2	0.901071580089696	0.738425905271181	1.12358488159065
C0331-22372	RET_3	0.458726995554533	0.346470161607356	0.615412496058177
C0331-22372	FGFR1_1	0.64900992658905	0.517716792773602	0.859533431996205
C0331-22372	FGFR1_2	1.06843853333049	0.853698538794811	1.34946722937557
C0331-22372	FGFR1_3	1.19435771275628	0.982265804899889	1.48008649621138
C0331-22372	FGFR2_1	0.511228279125757	0.421415764219387	0.628237220885787
C0331-22372	FGFR2_2	0.810816779739978	0.640488548933372	1.05279628032723
C0331-22372	FGFR2_3	0.802694656545516	0.6158468082406	1.06580754628163
C0331-22372	FGFR3_1	1.41404481455458	1.19736528768322	1.68492570580754
C0331-22372	FGFR3_2	1.01736729471116	0.875186595591981	1.19910396704716
C0331-22372	FGFR3_3	0.993952942847176	0.843936179297872	1.20627863546393
C0331-22372	PIK3R1_1	0.929232003121931	0.778498661982983	1.114597684121
C0331-22372	PIK3R1_2	0.391317103224462	0.246003824046137	0.690627344772113
C0331-22372	PIK3R1_3	0.863490611865088	0.669716682059713	1.11489520023064
C0331-22372	PDK1_1	0.548719824646236	0.441518249116751	0.703700760231607
C0331-22372	PDK1_2	0.805345960582541	0.625164035380945	1.04051586158021
C0331-22372	PDK1_3	0.561026677472322	0.450875391024861	0.70293781504832
C0331-22372	PGR_1	0.535041750851193	0.436898533501568	0.668095375984986
C0331-22372	PGR_2	1.17096421089244	1.03528563846945	1.32586561971865
C0331-22372	PGR_3	0.924133018099866	0.815142693086321	1.04608402046702
C0331-22372	AR_1	1.27535318893245	1.12242398340692	1.45488748988549
C0331-22372	AR_2	1.26003438628138	1.08176201805189	1.4918344543819
C0331-22372	AR_3	1.30373012573596	1.1373681528658	1.51735138532354
C0331-22372	SRC_1	1.04445239098309	0.908540281024926	1.20370566926039
C0331-22372	SRC_2	1.38355146258485	1.19640011515076	1.58578029979355
C0331-22372	SRC_3	0.596186904323111	0.441096949940064	0.83940592642792
C0331-22372	ILK_1	0.962263566116327	0.797684578563185	1.17969618227443
C0331-22372	ILK_2	0.922572035957319	0.695477569642084	1.20780242495947
C0331-22372	ILK_3	0.592745707761795	0.475290864569785	0.768918638819251
C0331-22372	PTK2_1	0.649935709507263	0.438440754303264	0.996448122224891
C0331-22372	PTK2_2	1.31847615285956	1.04077921153389	1.68368249829202
C0331-22372	PTK2_3	0.58386847116585	0.516688494475986	0.67758067657404
C0331-22372	KRAS_1	1.30341456437483	1.19419637740027	1.4227448818456
C0331-22372	KRAS_2	1.16886426767918	0.912631277391023	1.50186141986752
C0331-22372	KRAS_3	1.08620560418233	0.889677576637218	1.36857071222839
C0331-22372	NRAS_1	0.665577939642568	0.578245310585514	0.789043029373735
C0331-22372	NRAS_2	0.521737018112196	0.420938786009272	0.659072158394542
C0331-22372	NRAS_3	0.979321675460123	0.82119492890131	1.17128822420804
C0331-22372	HRAS_1	0.771015886780418	0.627943464608686	0.962946769598853
C0331-22372	HRAS_2	1.06273037605614	0.901381606972211	1.27032998335035
C0331-22372	HRAS_3	0.796951559347318	0.678929568372246	0.940631599515041
C0331-22372	ARAF_1	1.18816848792242	1.03003620847524	1.36303561192171
C0331-22372	ARAF_2	0.972971287432537	0.825507378903374	1.16117492745319
C0331-22372	ARAF_3	1.15698573577221	1.04098578907167	1.30960044494015
C0331-22372	BRAF_1	0.62271346715602	0.538560943822008	0.712029581378229
C0331-22372	BRAF_2	1.44766077751035	1.28853143338196	1.63539581523088
C0331-22372	BRAF_3	0.594718146949076	0.433759939699803	0.820465650948286
C0331-22372	RAF1_1	0.539533101039895	0.43713085428832	0.679941999036148
C0331-22372	RAF1_2	0.50793320716714	0.374514133691382	0.732149203030243
C0331-22372	RAF1_3	0.665126455490155	0.511055063794809	0.890256109508182
C0331-22372	TGFBR1_1	1.01555653625512	0.804933998749205	1.3093533076547
C0331-22372	TGFBR1_2	0.968570909543068	0.855187088388932	1.1112121230639
C0331-22372	TGFBR1_3	1.31946979367375	1.19242235638518	1.47424886789537
C0331-22372	TGFBR2_1	0.668981884485745	0.57951756546647	0.796492772159604
C0331-22372	TGFBR2_2	1.14858229331469	1.03484275294942	1.28348551367641
C0331-22372	TGFBR2_3	0.84031991789678	0.721471658166599	0.979899082831764
C0331-22372	TGFBR3_1	0.816034998540641	0.703037501031408	0.933258901405588
C0331-22372	TGFBR3_2	0.744519015713998	0.628390248611006	0.900277116937987
C0331-22372	TGFBR3_3	0.791889863846969	0.662680176396815	0.947800407044136
C0331-22372	YAP1_1	0.660942810505986	0.573615007586491	0.770643938072859
C0331-22372	YAP1_2	0.552093057661643	0.437666929481112	0.711658840026072
C0331-22372	YAP1_3	0.593722169386851	0.517255471623581	0.693460927099302
C0331-22372	MYC_1	0.114236031247551	0.0455265546528097	0.472861607627608
C0331-22372	MYC_2	0.0964473172972474	0.069828983540845	0.146235168505289
C0331-22372	MYC_3	0.176952747757702	0.128884159674253	0.260528081773964
C0331-22372	MYCN_1	0.443468221615259	0.347638212976903	0.590486826027068
C0331-22372	MYCN_2	0.995347177133815	0.859855254627498	1.14625622997475
C0331-22372	MYCN_3	0.9415267378504	0.867666319509911	1.02261534195114
C0331-22372	MDM2_1	0.776167661815163	0.662782106396144	0.904833914771949
C0331-22372	MDM2_2	0.847998551625363	0.720987899044331	1.00144578826774
C0331-22372	MDM2_3	1.04249651168752	0.88510616020163	1.24659649157571
C0331-22372	TP53_1	0.795479793334932	0.653020036919444	0.983794681436376
C0331-22372	TP53_2	0.990286725903341	0.85574259879899	1.15996950713853
C0331-22372	TP53_3	1.58352172038655	1.40299268559716	1.81527560398852
C0331-22372	BRCA1_1	0.398919537736332	0.300520230626072	0.546914928313122
C0331-22372	BRCA1_2	0.563150651566223	0.486085967122559	0.655799403547942
C0331-22372	BRCA1_3	0.427474528384448	0.343398173962364	0.540872727792228
C0331-22372	BRCA2_1	0.521943599978366	0.417404241286599	0.666130480954845
C0331-22372	BRCA2_2	0.464541436151471	0.394748214288057	0.552112029635573
C0331-22372	BRCA2_3	0.321162234677826	0.268750191019687	0.392377743446949
C0331-22372	PARP1_1	0.195562011095979	0.138398201448021	0.308535531655328
C0331-22372	PARP1_2	0.216379626664823	0.158431894559856	0.302641087137042
C0331-22372	PARP1_3	0.153023296360985	0.117148567710237	0.205257491194532
C0331-22372	PARP2_1	0.729629965115131	0.623142141013678	0.856107036389484
C0331-22372	PARP2_2	1.13945633261548	0.977340407887173	1.38283754966392
C0331-22372	PARP2_3	1.74533835201044	1.41983340030037	2.1469536423514
C0331-22372	CDK12_1	0.197211078201469	0.150653811876312	0.269208023571262
C0331-22372	CDK12_2	0.138033523220184	0.0772379550573159	0.310874751207136
C0331-22372	CDK12_3	0.224011600343428	0.180666522717649	0.282461138232418
C0331-22372	CHEK1_1	0.127999733548774	0.0770160352300519	0.253366481325349
C0331-22372	CHEK1_2	0.215544097373146	0.174599435799364	0.279145853732776
C0331-22372	CHEK1_3	0.154169219806735	0.125080875057468	0.196236981977885
C0331-22372	ATG4B_1	1.04309428630959	0.922328494169411	1.18649046744601
C0331-22372	ATG4B_2	1.41783872714788	1.19739618926821	1.69154913527594
C0331-22372	ATG4B_3	1.52102037541951	1.37513777454863	1.69336493060192
C0331-22372	CA9_1	1.25008426270284	1.0402287728578	1.55631858120056
C0331-22372	CA9_2	1.19359438496316	1.01763637681421	1.41009272215278
C0331-22372	CA9_3	1.44492777153661	1.17778412492866	1.79776717838386
C0331-22373	ctl_22	1.21846496962994	0.988748008037789	1.53003445302744
C0331-22373	ctl_23	1.11040378755275	0.851925986052193	1.43962034879568
C0331-22373	ctl_24	0.582406292919796	0.403923053261448	0.909134511129067
C0331-22373	ctl_25	0.262765064283194	0.187981307706509	0.389646342695729
C0331-22373	ctl_26	0.624650809081215	0.418232718191523	0.898054477568571
C0331-22373	ctl_27	1.10600865602872	0.840060877363182	1.45500911809994
C0331-22373	ctl_28	0.637102204511391	0.449839977665053	0.955893526828176
C0331-22373	ctl_29	0.642625633381217	0.431184163728933	1.03936104393888
C0331-22373	ctl_30	1.27815475198916	0.337982726494861	3.76538771359093
C0331-22373	ctl_31	1.0035212725393	0.801771066514263	1.31382402072659
C0331-22373	ctl_32	0.668378896618584	0.502250998654127	0.914929707510816
C0331-22373	ctl_33	0.99862647536594	0.712837599778699	1.41810849174034
C0331-22373	ctl_34	0.858991055752925	0.710323188307185	1.04233204946304
C0331-22373	ctl_35	0.959760662606096	0.795846631290704	1.1964635955877
C0331-22373	ctl_36	1.27353445008072	0.973783717619639	1.69139334501118
C0331-22373	ctl_37	0.464867468171333	0.367214677046604	0.592401850919849
C0331-22373	ctl_38	0.86126358110562	0.693618422712402	1.10069250721288
C0331-22373	ctl_39	1.06700679467305	0.842170099271074	1.34475633002934
C0331-22373	ctl_40	1.42182382894164	1.05771328543204	1.94461175487547
C0331-22373	ctl_41	0.796599510490638	0.584856551504746	1.16911902986858
C0331-22373	ctl_42	1.21531869660333	1.0112423025763	1.51180084724367
C0331-22373	ctl_43	0.420459503429808	0.289885531799874	0.65386996609642
C0331-22373	ctl_44	0.735742409447802	0.537837945473277	1.08099036190157
C0331-22373	ctl_45	0.478610450257136	0.292951721185415	0.800850925688603
C0331-22373	PIK3CA_4	0.580803852272091	0.348215748647846	1.03077891382898
C0331-22373	PIK3CA_5	1.43259499895105	1.16436102670691	1.79035722704938
C0331-22373	PIK3CA_6	0.848802925060941	0.656616419272587	1.12466459107069
C0331-22373	PIK3CB_4	0.731842867165642	0.575538446983208	0.983984498286822
C0331-22373	PIK3CB_5	0.5163824097312	0.375880059290452	0.770456058804326
C0331-22373	PIK3CB_6	0.853895192397241	0.63346752522976	1.18177058753224
C0331-22373	mTOR_4	0.436029105993471	0.3547963154582	0.54185055760547
C0331-22373	mTOR_5	0.176995484744165	0.122498256511939	0.325466337796591
C0331-22373	mTOR_6	0.194845705955067	0.102518720314122	0.401618539783792
C0331-22373	AKT1_4	0.851271679431718	0.722945585998147	1.01359736099748
C0331-22373	AKT1_5	0.91693145268753	0.727769572211206	1.17443469576446
C0331-22373	AKT1_6	1.0213966899896	0.798892541757222	1.38654363462104
C0331-22373	AKT2_4	1.30466522811108	1.08841657657303	1.57161735252405
C0331-22373	AKT2_5	1.05867282119674	0.894064836272945	1.2744029845149
C0331-22373	AKT2_6	1.27624769266738	1.08373281885325	1.50208856781699
C0331-22373	AKT3_4	0.999900626946557	0.861139158612251	1.18053252663238
C0331-22373	AKT3_5	0.865438376581863	0.718419920128404	1.03821206582157
C0331-22373	AKT3_6	0.801254575649626	0.565028056198187	1.22536099165434
C0331-22373	PLK1_4	0.230552159240698	0.135873466633957	0.437929513087495
C0331-22373	PLK1_5	0.401483524270816	0.297001190459781	0.590394632521821
C0331-22373	PLK1_6	0.322545357553604	0.239753224051836	0.444008361733016
C0331-22373	PLK4_4	0.400821656849253	0.327911560154696	0.499422713112917
C0331-22373	PLK4_5	0.613217911830762	0.425847737028828	0.899934147332951
C0331-22373	PLK4_6	0.34352662253784	0.10326983882241	0.948652858448052
C0331-22373	EGFR_4	0.838963101476342	0.668152748571338	1.09117279702899
C0331-22373	EGFR_5	0.639952749297452	0.480391461712271	0.884152605957418
C0331-22373	EGFR_6	0.872806682180166	0.739374133927321	1.03679620698245
C0331-22373	ERBB2_4	1.2563942608225	1.09041682305844	1.43808237483782
C0331-22373	ERBB2_5	0.716936764736911	0.603049669323847	0.860756750001232
C0331-22373	ERBB2_6	0.960647846556055	0.772945717915699	1.21898253637814
C0331-22373	ESR1_4	1.0495217278074	0.869098216746072	1.26937651730535
C0331-22373	ESR1_5	0.726465100966525	0.60293815579722	0.849509301369494
C0331-22373	ESR1_6	1.21024699353976	1.02531064315077	1.43131344235355
C0331-22373	SMO_4	1.26138368617693	1.07924833778911	1.48610662800738
C0331-22373	SMO_5	0.982777761604281	0.814562144815575	1.17976481137272
C0331-22373	SMO_6	0.569298474754418	0.388534535370912	0.907766784517884
C0331-22373	LEF1_4	0.613671022123468	0.402666381452877	0.967125643549228
C0331-22373	LEF1_5	1.24653733651846	1.07351745167594	1.44449321065898
C0331-22373	LEF1_6	1.00330728362616	0.847372668203688	1.19708603554409
C0331-22373	APH1A_4	0.749065215017105	0.621623338418331	0.947327388173457
C0331-22373	APH1A_5	0.817481039868314	0.715064458201014	0.938913918696728
C0331-22373	APH1A_6	0.398117031859288	0.296481682698987	0.544068698604613
C0331-22373	ERBB3_1	0.827668362675595	0.699416679215719	0.991314034870461
C0331-22373	ERBB3_2	0.700299777887497	0.57535335836917	0.854675521429451
C0331-22373	ERBB3_3	1.05575593038106	0.88320078598007	1.28364214374601
C0331-22373	ERBB4_1	0.708424822156582	0.517510841891858	0.955542233170006
C0331-22373	ERBB4_2	0.728434001358816	0.528642977869584	1.00716321399895
C0331-22373	ERBB4_3	1.14947809070212	0.866334573326627	1.5611522440443
C0331-22373	MET_1	0.576317167771926	0.428382015925497	0.839513705814054
C0331-22373	MET_2	1.29720775406585	1.11103810524911	1.53527453206576
C0331-22373	MET_3	0.384272597378911	0.294311906003013	0.554493884955984
C0331-22373	FLT1_1	0.859969255514458	0.734400625449405	1.01681891178288
C0331-22373	FLT1_2	0.94072968097791	0.774060425990089	1.12682089206385
C0331-22373	FLT1_3	0.995373951212987	0.801511808830739	1.24909996331834
C0331-22373	KDR_1	0.651217835904212	0.535693716001381	0.802817279341121
C0331-22373	KDR_2	0.437683707931349	0.317197196990609	0.599578268268316
C0331-22373	KDR_3	0.477076867808017	0.301882065332048	0.769208956088469
C0331-22373	PDGFRA_1	0.874643505542647	0.637553799227862	1.22974403565537
C0331-22373	PDGFRA_2	0.581615417004702	0.497806773497583	0.690878874626206
C0331-22373	PDGFRA_3	0.813561190280443	0.596201336959999	1.16173262781235
C0331-22373	PDGFRB_1	0.742642103579312	0.595923876098668	0.937729452403705
C0331-22373	PDGFRB_2	1.34005076690509	1.08061832684622	1.69197587396796
C0331-22373	PDGFRB_3	1.12115704644595	0.949264179409439	1.35912434477665
C0331-22373	ALK_1	0.413645594059562	0.329793388917644	0.536097560523282
C0331-22373	ALK_2	0.899307837709113	0.771779091797308	1.0601009421889
C0331-22373	ALK_3	0.684544437938951	0.541001837693065	0.88074280434508
C0331-22373	ROS1_1	0.673956868361096	0.566771983284697	0.811522184809336
C0331-22373	ROS1_2	0.918322658268882	0.765364108512587	1.11460010147862
C0331-22373	ROS1_3	0.981133725284473	0.790585480461155	1.20871541888279
C0331-22373	RET_1	0.936631883905703	0.799972851706113	1.08931805595932
C0331-22373	RET_2	0.921707153291309	0.732205286055023	1.14892634928343
C0331-22373	RET_3	0.592759479801834	0.464552997962818	0.772446360221012
C0331-22373	FGFR1_1	0.774778732808735	0.628808413266109	0.981594357811351
C0331-22373	FGFR1_2	1.01397423735849	0.804515258182756	1.29566626567351
C0331-22373	FGFR1_3	1.06182404809185	0.837759981065785	1.34907357966613
C0331-22373	FGFR2_1	0.628056671063592	0.515718354342363	0.765391421834294
C0331-22373	FGFR2_2	0.84679419652192	0.653493750169814	1.12132184689139
C0331-22373	FGFR2_3	0.87480897662228	0.642639240995038	1.20373662437459
C0331-22373	FGFR3_1	1.48048892696229	1.25121763913696	1.75740441564416
C0331-22373	FGFR3_2	1.00013956220644	0.835879753796027	1.21418283865088
C0331-22373	FGFR3_3	1.08170892917987	0.909078258867718	1.3188288929104
C0331-22373	PIK3R1_1	0.949275849635785	0.763303123804148	1.19519502324271
C0331-22373	PIK3R1_2	0.395746711272669	0.242569188685101	0.678789058646764
C0331-22373	PIK3R1_3	0.758938947352604	0.589901625101592	0.99422530477499
C0331-22373	PDK1_1	0.551570553827451	0.449237868266693	0.691609491061231
C0331-22373	PDK1_2	0.839792559793226	0.63228254701026	1.10865124707141
C0331-22373	PDK1_3	0.423007009219519	0.326314114531743	0.568907468258226
C0331-22373	PGR_1	0.561795086888073	0.442790555615246	0.739694585184349
C0331-22373	PGR_2	1.16578091365822	1.01637834935954	1.34213906648819
C0331-22373	PGR_3	1.07505554458783	0.954460068088011	1.22257752062294
C0331-22373	AR_1	1.52276801038181	1.33765565296051	1.74473591526947
C0331-22373	AR_2	0.953550102607614	0.791693434616609	1.15243811266513
C0331-22373	AR_3	1.42278558428231	1.21110941556096	1.66627456652968
C0331-22373	SRC_1	1.05846005872545	0.92558011461748	1.23035801094181
C0331-22373	SRC_2	1.45188702455783	1.25900324468131	1.70552506818644
C0331-22373	SRC_3	0.540937211558056	0.396921460781163	0.765144782534609
C0331-22373	ILK_1	0.702205082535613	0.560127531034162	0.898430885814766
C0331-22373	ILK_2	0.739741657873432	0.550443980123817	1.04185584224292
C0331-22373	ILK_3	0.649673814874102	0.510025726612644	0.831116978912725
C0331-22373	PTK2_1	0.589768063374451	0.422655298629674	0.875750074423562
C0331-22373	PTK2_2	1.23272441217437	0.986241883375216	1.58401503999567
C0331-22373	PTK2_3	0.806988273102554	0.704913717881049	0.925273497830859
C0331-22373	KRAS_1	1.22710412008716	1.11281020336257	1.35341577781645
C0331-22373	KRAS_2	1.14544701929642	0.864540209415283	1.52923326947813
C0331-22373	KRAS_3	1.11327132135597	0.889306944215386	1.43514721068521
C0331-22373	NRAS_1	0.568743432758765	0.469306036987414	0.696892618389188
C0331-22373	NRAS_2	0.468932879847285	0.367683431402384	0.627890899668621
C0331-22373	NRAS_3	0.801155812355213	0.66558499539727	0.972404689932524
C0331-22373	HRAS_1	0.904246407937385	0.717658601576304	1.14436738563915
C0331-22373	HRAS_2	1.09040191792789	0.93753084164745	1.29110913867222
C0331-22373	HRAS_3	0.889073968018708	0.746082547680362	1.06123468160457
C0331-22373	ARAF_1	1.23258233334508	1.07761704219277	1.40187835787121
C0331-22373	ARAF_2	0.943042484197793	0.784644836447143	1.13477340358668
C0331-22373	ARAF_3	1.01907687874497	0.897373872056545	1.17347223011166
C0331-22373	BRAF_1	0.603667139677739	0.521498478809994	0.689740704827857
C0331-22373	BRAF_2	1.47132782934272	1.30657652932091	1.68345811050239
C0331-22373	BRAF_3	0.578263645037849	0.414631841551779	0.853290387125716
C0331-22373	RAF1_1	0.586338226832156	0.470747434342763	0.743878534013183
C0331-22373	RAF1_2	0.532185713244686	0.374362748621222	0.774008825400009
C0331-22373	RAF1_3	0.446526059136421	0.320463468842925	0.694261132591754
C0331-22373	TGFBR1_1	1.06131830761822	0.82440274285868	1.36885985777321
C0331-22373	TGFBR1_2	1.14791161534793	1.01282732069831	1.32592788262709
C0331-22373	TGFBR1_3	1.19887709678704	1.07113133664125	1.3496191216109
C0331-22373	TGFBR2_1	0.737431669959519	0.632429600371825	0.876453326722968
C0331-22373	TGFBR2_2	1.16907403273142	1.04408265364372	1.30945574413954
C0331-22373	TGFBR2_3	0.711939316215524	0.594426359116985	0.851126109075794
C0331-22373	TGFBR3_1	0.80546567003016	0.65499702536235	0.971322279061984
C0331-22373	TGFBR3_2	0.556554077385884	0.465626503245006	0.668061075948792
C0331-22373	TGFBR3_3	0.876529032122494	0.738356924714768	1.05665623773887
C0331-22373	YAP1_1	0.922637839863844	0.795853278830831	1.09164859180574
C0331-22373	YAP1_2	0.789910856058282	0.621527324680113	1.04092758269398
C0331-22373	YAP1_3	0.828899525129584	0.718179435057837	0.964922450197692
C0331-22373	MYC_1	0.293833602353534	0.156366541258575	0.577311640183422
C0331-22373	MYC_2	0.189257482501883	0.149840196551127	0.251698433237924
C0331-22373	MYC_3	0.155212591462754	0.118894060578295	0.205351391817655
C0331-22373	MYCN_1	0.705721500519591	0.525661591215411	0.988690507792474
C0331-22373	MYCN_2	1.11370149012974	0.940500460470477	1.3215870221457
C0331-22373	MYCN_3	0.872413916226286	0.799796639114079	0.957867351581549
C0331-22373	MDM2_1	0.905293269474003	0.769807240067003	1.07442120326436
C0331-22373	MDM2_2	1.02948439448981	0.86003400633874	1.22172436554323
C0331-22373	MDM2_3	0.890453260164527	0.716864130653732	1.10824488034291
C0331-22373	TP53_1	0.807527739858843	0.66164625680744	1.02644858384507
C0331-22373	TP53_2	1.2633761192187	1.05565115652543	1.51429730640903
C0331-22373	TP53_3	1.52740981354321	1.31593358738091	1.754256272599
C0331-22373	BRCA1_1	0.615355008932633	0.459362931733135	0.841505457512323
C0331-22373	BRCA1_2	0.883662397430567	0.756833504850809	1.01654945034131
C0331-22373	BRCA1_3	0.527011224467163	0.407947461568742	0.690765198709948
C0331-22373	BRCA2_1	0.655140338941007	0.530238564290584	0.841063981733441
C0331-22373	BRCA2_2	0.330171950843669	0.281662205433838	0.39496157433669
C0331-22373	BRCA2_3	0.51563719870785	0.420347136814289	0.625242833339279
C0331-22373	PARP1_1	0.373737038882916	0.285341680665088	0.515730478033919
C0331-22373	PARP1_2	0.334077699431794	0.242507308330089	0.480543253763232
C0331-22373	PARP1_3	0.31160680109769	0.246826173588346	0.40591755187517
C0331-22373	PARP2_1	0.945656648745587	0.79860523487388	1.13835940859558
C0331-22373	PARP2_2	1.34416901100404	1.12612546813582	1.62617678885159
C0331-22373	PARP2_3	1.13597265767872	0.871521756950371	1.51231552583262
C0331-22373	CDK12_1	0.420599061836325	0.324835976542204	0.557466071279945
C0331-22373	CDK12_2	0.278976235498034	0.19277735933245	0.456847085053723
C0331-22373	CDK12_3	0.273931968692429	0.226551221093934	0.33277094935639
C0331-22373	CHEK1_1	0.149362672116333	0.102758838409166	0.223120222921466
C0331-22373	CHEK1_2	0.299232951105861	0.242610629600419	0.378841710855057
C0331-22373	CHEK1_3	0.21834567556315	0.182993845236271	0.269658698534079
C0331-22373	ATG4B_1	0.909486650101594	0.784996490602648	1.04822162221989
C0331-22373	ATG4B_2	1.15486121502741	0.985309826199911	1.3610788771901
C0331-22373	ATG4B_3	1.47413629833801	1.31051857282258	1.67645008759011
C0331-22373	CA9_1	1.49610819317271	1.25103652495	1.84746417709643
C0331-22373	CA9_2	1.0143850784081	0.85634390950722	1.21052947898662
C0331-22373	CA9_3	0.961425982218512	0.762445307101512	1.23368497507206
C0331-22374	ctl_22	1.13117683596945	0.894638667142516	1.43991744869771
C0331-22374	ctl_23	1.22872529639294	1.02594436060813	1.52990021380709
C0331-22374	ctl_24	0.958035516546867	0.691056094855098	1.36440677565696
C0331-22374	ctl_25	0.307038828354036	0.282260696912787	0.355797528700435
C0331-22374	ctl_26	0.434424115687058	0.242775276881125	0.857843963042158
C0331-22374	ctl_27	1.06944699812385	0.933338141520747	1.38159969969688
C0331-22374	ctl_28	0.448349326647689	0.30071799200613	0.761201494830005
C0331-22374	ctl_29	0.946630035159414	0.704621862583001	1.38262206871774
C0331-22374	ctl_30	1.27472038278805	1.02735504265211	1.86971674719851
C0331-22374	ctl_31	0.831727153654045	0.647371707692014	1.09182386878371
C0331-22374	ctl_32	0.730897875133359	0.553681889692188	1.03356559530392
C0331-22374	ctl_33	0.678905156647941	0.44661974723566	1.16019323278136
C0331-22374	ctl_34	0.743901470592083	0.607664215840748	0.95886538956272
C0331-22374	ctl_35	0.963748838534433	0.792724019689609	1.19301646753551
C0331-22374	ctl_36	0.917053801722821	0.672782307155615	1.35506820767762
C0331-22374	ctl_37	0.321117093988237	0.236783832606768	0.46315202855721
C0331-22374	ctl_38	1.06380968434428	0.871253595551153	1.34925261502788
C0331-22374	ctl_39	1.3555115487192	1.0985045208573	1.7377378902473
C0331-22374	ctl_40	1.4113540410784	1.0464793173855	2.02669154716096
C0331-22374	ctl_41	1.07610488288353	0.871860268240764	1.42278599434215
C0331-22374	ctl_42	1.14364178138917	0.934461286601827	1.44975274811022
C0331-22374	ctl_43	0.340152152021592	0.230464537205399	0.539258022310873
C0331-22374	ctl_44	0.774497295799545	0.634538342902272	1.07768692476952
C0331-22374	ctl_45	0.423634479979489	0.256909306973123	0.794111040604988
C0331-22374	PIK3CA_4	0.526496399504049	0.301582613828242	1.10896917562928
C0331-22374	PIK3CA_5	0.85802829509683	0.642367029815226	1.19375640915256
C0331-22374	PIK3CA_6	0.836232850695702	0.708133221199218	1.07440229707418
C0331-22374	PIK3CB_4	0.931788801287231	0.721809721670087	1.23906594368617
C0331-22374	PIK3CB_5	0.43698409377056	0.305497268005458	0.662494922821423
C0331-22374	PIK3CB_6	0.409325761593802	0.273371251028554	0.666998593084115
C0331-22374	mTOR_4	0.29020732591156	0.219095683068119	0.420676718518742
C0331-22374	mTOR_5	0.23919991285594	0.124670876308653	0.635494392980943
C0331-22374	mTOR_6	0.135742171988991	0.0765813338196061	0.358490277646443
C0331-22374	AKT1_4	0.932827976818011	0.768242995696228	1.15174739643932
C0331-22374	AKT1_5	0.516692585517203	0.388377647896868	0.720325042678704
C0331-22374	AKT1_6	0.87380838909566	0.665260020532463	1.18978910943254
C0331-22374	AKT2_4	1.7234210951223	1.44609724867781	2.10935242443352
C0331-22374	AKT2_5	1.60547118784989	1.35863249730886	1.93232546588902
C0331-22374	AKT2_6	1.64754759712522	1.40571876451403	1.95253511646518
C0331-22374	AKT3_4	0.940018725006687	0.796752097156032	1.10410798510323
C0331-22374	AKT3_5	1.07747554890367	0.904801097814775	1.31412775761139
C0331-22374	AKT3_6	0.735972108581703	0.492944665028899	1.19072679814167
C0331-22374	PLK1_4	0.168288941368498	0.0804169054107207	0.49812586495419
C0331-22374	PLK1_5	0.230483222285176	0.164153097182365	0.370858749626756
C0331-22374	PLK1_6	0.314074907861443	0.225584605221703	0.461018896578188
C0331-22374	PLK4_4	0.285543310950789	0.224544117555211	0.375000091401997
C0331-22374	PLK4_5	0.328185514690172	0.21588371270967	0.572410078472917
C0331-22374	PLK4_6	0.381446999987243	0.0535902624941478	1.27702515840919
C0331-22374	EGFR_4	0.965040647476787	0.767128117574188	1.25414235378322
C0331-22374	EGFR_5	0.712452013369848	0.552113142094331	0.944224424642232
C0331-22374	EGFR_6	1.08491554057371	0.914376387485985	1.31647367459714
C0331-22374	ERBB2_4	1.11290824697267	0.93187358195284	1.36645718345523
C0331-22374	ERBB2_5	0.473847068053072	0.379030021752824	0.602608916426053
C0331-22374	ERBB2_6	0.574513567438602	0.455382883658686	0.752805992123681
C0331-22374	ESR1_4	1.39892881694902	1.16625602491308	1.72206464512747
C0331-22374	ESR1_5	0.64737458888953	0.524843087139463	0.824989164003194
C0331-22374	ESR1_6	1.43822123338971	1.21214880903005	1.71418913739494
C0331-22374	SMO_4	1.35226990179423	1.14510048429291	1.64445367896782
C0331-22374	SMO_5	1.13803107756335	0.951533617972957	1.3975166150589
C0331-22374	SMO_6	0.533923991649476	0.366294414289251	0.915245013845407
C0331-22374	LEF1_4	0.562644168363286	0.402037719279241	0.862119433406831
C0331-22374	LEF1_5	1.56042749856903	1.33003260410993	1.8709271007204
C0331-22374	LEF1_6	0.908965090411389	0.744549294826585	1.11743948213436
C0331-22374	APH1A_4	0.637522057071902	0.51339254847216	0.840597940208998
C0331-22374	APH1A_5	0.694955531032363	0.585004799499681	0.843177252920527
C0331-22374	APH1A_6	0.349924928009211	0.248001830612195	0.499241388083743
C0331-22374	ERBB3_1	0.753193715707439	0.620121579811356	0.928987715732111
C0331-22374	ERBB3_2	0.43012247787617	0.32068265743654	0.608220042795743
C0331-22374	ERBB3_3	0.810894228487549	0.650065997915565	1.04730763338782
C0331-22374	ERBB4_1	0.711284326692608	0.524172309719869	1.01428469416924
C0331-22374	ERBB4_2	0.867595808624472	0.681705003296032	1.12890514695105
C0331-22374	ERBB4_3	0.853975511415837	0.629797044133106	1.25261284831287
C0331-22374	MET_1	0.602306997072983	0.44671509974663	0.843646255794513
C0331-22374	MET_2	1.27539019886085	1.06519263041033	1.5477933748692
C0331-22374	MET_3	0.268900830266643	0.197769723701359	0.391518487766077
C0331-22374	FLT1_1	0.798858324768778	0.672691675156843	0.973436314261036
C0331-22374	FLT1_2	0.928415144217409	0.768887402259552	1.16149491857879
C0331-22374	FLT1_3	0.51532127533967	0.392542939781552	0.716851989145019
C0331-22374	KDR_1	0.489327082690363	0.380219409372389	0.660873927873066
C0331-22374	KDR_2	0.460262199991314	0.338961444791288	0.650028353693492
C0331-22374	KDR_3	0.245257028113475	0.129304141150138	0.572004210255958
C0331-22374	PDGFRA_1	0.695729236946241	0.500284933476376	1.05072116628489
C0331-22374	PDGFRA_2	0.678887121424391	0.556013398639908	0.828314231078043
C0331-22374	PDGFRA_3	0.862283513069565	0.596289243144579	1.30429626950126
C0331-22374	PDGFRB_1	0.507784720255466	0.409291508782488	0.65254779394412
C0331-22374	PDGFRB_2	0.817069713044524	0.625089889453091	1.11170284579986
C0331-22374	PDGFRB_3	0.97062742959423	0.79376401447844	1.17396602645644
C0331-22374	ALK_1	0.438991644156286	0.329795777679308	0.614851903371236
C0331-22374	ALK_2	1.20745277811803	1.01547634190582	1.47834606729549
C0331-22374	ALK_3	0.909536723230781	0.731601984973461	1.1591707599389
C0331-22374	ROS1_1	0.596032755145524	0.488960496825589	0.73893164718594
C0331-22374	ROS1_2	1.11890050271503	0.936899141427486	1.3627058282365
C0331-22374	ROS1_3	0.848672889343407	0.690260214443255	1.06495753737823
C0331-22374	RET_1	0.759684953806045	0.630184231731526	0.926483345262879
C0331-22374	RET_2	0.829966346284532	0.645859107347844	1.09130034951626
C0331-22374	RET_3	0.318173102972219	0.22298866202773	0.515644864004201
C0331-22374	FGFR1_1	0.691541132308313	0.54302545237211	0.905871172610359
C0331-22374	FGFR1_2	0.522842877979969	0.409465837537815	0.722453805132222
C0331-22374	FGFR1_3	0.843106719831064	0.659002793074132	1.11803084380138
C0331-22374	FGFR2_1	0.555528232305052	0.437489698125068	0.731305642733059
C0331-22374	FGFR2_2	1.12636198287948	0.932905254190615	1.42805244002188
C0331-22374	FGFR2_3	0.786931303859712	0.583391855134357	1.11881855108428
C0331-22374	FGFR3_1	1.38278178962578	1.157257537384	1.67513419986614
C0331-22374	FGFR3_2	1.34895950260205	1.12190385970916	1.6391866128203
C0331-22374	FGFR3_3	1.12084209412748	0.92529590082818	1.40216810681077
C0331-22374	PIK3R1_1	0.895883811791479	0.733809703925726	1.11281932118516
C0331-22374	PIK3R1_2	0.642377949419581	0.593388652794486	0.691502247421208
C0331-22374	PIK3R1_3	0.751933232027293	0.580282763147111	1.03009091579491
C0331-22374	PDK1_1	0.412559780672052	0.328453081448627	0.550049463482989
C0331-22374	PDK1_2	0.43028953974584	0.319694943264811	0.61679829134811
C0331-22374	PDK1_3	0.432489063800705	0.341462942072412	0.593106571267049
C0331-22374	PGR_1	0.355235363483345	0.270391373676198	0.480443317414677
C0331-22374	PGR_2	1.10473277866381	0.960619824430738	1.31137431745132
C0331-22374	PGR_3	0.919044526206337	0.79099483309067	1.06326180080685
C0331-22374	AR_1	1.20583257684301	1.02529579627609	1.42968316766154
C0331-22374	AR_2	1.08788714644273	0.892520108294356	1.33180088626233
C0331-22374	AR_3	1.64071705902645	1.37741122025722	1.95112720632665
C0331-22374	SRC_1	1.23312352239442	1.06658858428201	1.43591658294507
C0331-22374	SRC_2	1.59573076866857	1.34714580052517	1.88913388955079
C0331-22374	SRC_3	0.450706429621876	0.317157027076204	0.719741640673124
C0331-22374	ILK_1	0.672610776083354	0.521915903599712	0.892678013791713
C0331-22374	ILK_2	0.752871975278207	0.531482458556978	1.1118032333708
C0331-22374	ILK_3	0.481701561940791	0.374033380358062	0.661904407514218
C0331-22374	PTK2_1	0.518071148858807	0.333861011268495	0.897007379438292
C0331-22374	PTK2_2	1.2279908898933	0.971135753033778	1.5840409747296
C0331-22374	PTK2_3	0.77527223675393	0.659237832250138	0.924233047305473
C0331-22374	KRAS_1	1.48500067449643	1.32246006517992	1.66889416643864
C0331-22374	KRAS_2	1.01731605470254	0.786642413786958	1.38775629124266
C0331-22374	KRAS_3	1.31700521345255	1.09357274894661	1.60988088275246
C0331-22374	NRAS_1	0.544869649141913	0.446729678095937	0.66782793478268
C0331-22374	NRAS_2	0.527758222632424	0.414928728945759	0.734024265645915
C0331-22374	NRAS_3	0.905469763090127	0.730779097113056	1.10777684471753
C0331-22374	HRAS_1	0.525529227592457	0.408196681561838	0.707746734969122
C0331-22374	HRAS_2	0.893199470087178	0.736563133886555	1.10082014909791
C0331-22374	HRAS_3	0.952436071959711	0.792690001802747	1.16444788907185
C0331-22374	ARAF_1	1.22828390805473	1.04447316644417	1.44747515705518
C0331-22374	ARAF_2	1.18169836611849	0.997427921477923	1.45349041676231
C0331-22374	ARAF_3	1.2628435586438	1.09823980444047	1.4671273800654
C0331-22374	BRAF_1	0.677744026559621	0.574851456352498	0.80638452335866
C0331-22374	BRAF_2	1.24941385904932	1.08092524226219	1.45564558514593
C0331-22374	BRAF_3	0.424086322382154	0.286687427060319	0.682644695928556
C0331-22374	RAF1_1	0.492835059881642	0.378895083955378	0.656433480986201
C0331-22374	RAF1_2	0.424939128281175	0.282802316377377	0.726731932505183
C0331-22374	RAF1_3	0.396735153113968	0.267957795656605	0.638688816665941
C0331-22374	TGFBR1_1	0.847747146541427	0.669718689093459	1.10094655573528
C0331-22374	TGFBR1_2	1.0666172977808	0.916707324228764	1.25403885712909
C0331-22374	TGFBR1_3	1.39754370629633	1.22157905166292	1.60015431082959
C0331-22374	TGFBR2_1	0.906435459509702	0.742083478246245	1.11157430723869
C0331-22374	TGFBR2_2	1.53678406775104	1.35606456064992	1.75496716924853
C0331-22374	TGFBR2_3	0.680336692588487	0.559507984176275	0.832467514963545
C0331-22374	TGFBR3_1	0.821579109114063	0.681095583550188	1.00047112350157
C0331-22374	TGFBR3_2	0.585468129789881	0.478570441352376	0.738396171100868
C0331-22374	TGFBR3_3	0.964510071695212	0.805492449571374	1.17150491260861
C0331-22374	YAP1_1	0.726152921484537	0.613717713892437	0.870793889735898
C0331-22374	YAP1_2	0.832124986684378	0.653068346010885	1.06602496540685
C0331-22374	YAP1_3	0.779248494580372	0.669971864880346	0.914278106583365
C0331-22374	MYC_1	0.0586566805161733	0.0306199334705962	0.441875033871293
C0331-22374	MYC_2	0.0728094690533228	0.0479880585545406	0.126732972909125
C0331-22374	MYC_3	0.110011115218186	0.0827007517437106	0.173553625107227
C0331-22374	MYCN_1	0.562615850160592	0.411496818402035	0.799114790310205
C0331-22374	MYCN_2	1.05224697616409	0.881103286410045	1.2751268334382
C0331-22374	MYCN_3	1.26851274246107	1.14204170480178	1.41733970642523
C0331-22374	MDM2_1	1.01466258623631	0.859623112962211	1.2296296642059
C0331-22374	MDM2_2	0.857708218301721	0.704728140140069	1.03313186035869
C0331-22374	MDM2_3	1.14480820783897	0.946895558451008	1.40426640773009
C0331-22374	TP53_1	0.662355540831896	0.526482725555057	0.839948444546219
C0331-22374	TP53_2	1.09045430727873	0.92746764935739	1.305705635842
C0331-22374	TP53_3	1.6038183711263	1.34296751765897	1.93200824983689
C0331-22374	BRCA1_1	0.639415983876573	0.470540604241817	0.90859914433875
C0331-22374	BRCA1_2	0.871469870322323	0.743230317870332	1.03249606612659
C0331-22374	BRCA1_3	0.402844935165388	0.299884795182941	0.571566921041359
C0331-22374	BRCA2_1	0.653716998014101	0.513727581247484	0.832651348307521
C0331-22374	BRCA2_2	0.488122483074487	0.403028736146888	0.614342133355476
C0331-22374	BRCA2_3	0.404814980432682	0.321692013335685	0.518732926542001
C0331-22374	PARP1_1	0.200018696319888	0.141602311050126	0.294461868271635
C0331-22374	PARP1_2	0.197522100895095	0.116339785506787	0.431884319526003
C0331-22374	PARP1_3	0.133359544133656	0.10581410408269	0.175138542980614
C0331-22374	PARP2_1	0.643228675463893	0.550045749895158	0.775739432030337
C0331-22374	PARP2_2	1.5126680831395	1.26865143709234	1.81926858220219
C0331-22374	PARP2_3	1.04181147863898	0.795560669124566	1.48097363525685
C0331-22374	CDK12_1	0.291189923373643	0.225715907273514	0.388041166075722
C0331-22374	CDK12_2	0.205283415080552	0.120207038958746	0.437441955655851
C0331-22374	CDK12_3	0.194870544312744	0.15019201999911	0.266408150755948
C0331-22374	CHEK1_1	0.118860487286159	0.0692010407469227	0.354044974409154
C0331-22374	CHEK1_2	0.15015164071291	0.109952468840473	0.214423376742439
C0331-22374	CHEK1_3	0.130476766237936	0.10140190820893	0.181354657681879
C0331-22374	ATG4B_1	1.02341785506316	0.873565761733393	1.21983005574214
C0331-22374	ATG4B_2	1.37710615532848	1.15520410552224	1.67656581950797
C0331-22374	ATG4B_3	1.53384717518984	1.31801224520484	1.77279280493644
C0331-22374	CA9_1	1.23812481281037	1.0019739866842	1.54657880914787
C0331-22374	CA9_2	1.00057185432144	0.823088264960525	1.24137227862797
C0331-22374	CA9_3	1.2598681303987	0.99676773621174	1.64211860873194
C0331-231	ctl_22	1.32508530650985	0.948991960264197	1.94388589425587
C0331-231	ctl_23	1.01900416118454	0.836263380177544	1.30583150552343
C0331-231	ctl_24	1.58555514856709	1.24986591462911	2.05590133864103
C0331-231	ctl_25	0.920141958863331	0.717365214533819	1.24518086664886
C0331-231	ctl_26	1.15355593530562	0.856632562119692	1.57906067147618
C0331-231	ctl_27	1.06895679061232	0.909886893426206	1.26754153020106
C0331-231	ctl_28	1.18860010866187	0.920390312988864	1.59792511451451
C0331-231	ctl_29	1.18339144056878	0.966421727347309	1.48822173223837
C0331-231	ctl_30	1.19563496010537	1.01374875765409	1.44614991120225
C0331-231	ctl_31	1.15529901072626	1.00551596367878	1.33725112847685
C0331-231	ctl_32	0.969552622511507	0.790210267489979	1.20596086587708
C0331-231	ctl_33	1.28567544064442	1.08376216780786	1.55977586712193
C0331-231	ctl_34	1.3085161498399	1.07200539709125	1.6084966181286
C0331-231	ctl_35	1.482459073288	1.19708147889166	1.87028361152887
C0331-231	ctl_36	0.963218489068659	0.752555669911514	1.2841126558504
C0331-231	ctl_37	1.12733881438221	0.862876052289223	1.48691780002595
C0331-231	ctl_38	1.43200437122362	1.24459812405665	1.65968128801507
C0331-231	ctl_39	1.13574985617497	0.828020475519804	1.60695554869369
C0331-231	ctl_40	1.17916347906897	0.969683810740837	1.48477384609792
C0331-231	ctl_41	1.26852054630045	1.07106959766277	1.50023427317369
C0331-231	ctl_42	1.17373422628611	0.972788515037405	1.46818819060653
C0331-231	ctl_43	1.31729961900973	1.09963285845381	1.57759816911183
C0331-231	ctl_44	1.11420845142978	0.946336454990961	1.33014862789522
C0331-231	ctl_45	1.1397704320828	0.894620180416364	1.51655468919075
C0331-231	PIK3CA_4	0.465963636948659	0.337384965628065	0.724865848186633
C0331-231	PIK3CA_5	0.924725021914889	0.748157119806442	1.16988712279014
C0331-231	PIK3CA_6	0.501037382466381	0.379846967723386	0.725915313887035
C0331-231	PIK3CB_4	0.703582403296121	0.553480640932201	0.931233429984577
C0331-231	PIK3CB_5	1.12803769827802	0.902638788944808	1.43754896549127
C0331-231	PIK3CB_6	0.921151690840784	0.706947116320634	1.24737921740203
C0331-231	mTOR_4	0.323503242571225	0.264755989799548	0.415306890129372
C0331-231	mTOR_5	0.326467546370818	0.260665037506877	0.429462333896391
C0331-231	mTOR_6	0.372628921379521	0.279575992026757	0.539781524900753
C0331-231	AKT1_4	0.658996788634902	0.560907220742112	0.777713727094307
C0331-231	AKT1_5	0.743592521118607	0.58331705239319	1.00022458877667
C0331-231	AKT1_6	0.854259141052366	0.68726126956255	1.11945979275591
C0331-231	AKT2_4	1.42937763111712	1.19105014998873	1.70780079424158
C0331-231	AKT2_5	1.31393830066016	1.06334374969133	1.64475144799353
C0331-231	AKT2_6	1.0076141433264	0.822777279303734	1.2595150861153
C0331-231	AKT3_4	0.930641845565213	0.743818673370856	1.18568605584588
C0331-231	AKT3_5	0.631323943206802	0.508255762176398	0.793019159786093
C0331-231	AKT3_6	1.05032993513171	0.920043221830944	1.21162883902427
C0331-231	PLK1_4	0.366876207410237	0.248434466214573	0.582269777030093
C0331-231	PLK1_5	0.254012126170825	0.201601358467593	0.342127053536897
C0331-231	PLK1_6	0.270238948832055	0.225219575331779	0.334483636657745
C0331-231	PLK4_4	0.540667025214794	0.448230492536699	0.656056611022466
C0331-231	PLK4_5	0.420898739692304	0.325827165956225	0.565548574584425
C0331-231	PLK4_6	0.865068268091111	0.727405949763043	1.02411090533796
C0331-231	EGFR_4	0.898376478726743	0.685297896603486	1.27710854128529
C0331-231	EGFR_5	0.717448579256432	0.497543437791504	1.22759396747569
C0331-231	EGFR_6	0.673566432395804	0.545604814768504	0.865476984836325
C0331-231	ERBB2_4	0.770346204798859	0.606255665900285	1.05209883742438
C0331-231	ERBB2_5	0.644357678779391	0.534007672863305	0.812756528913297
C0331-231	ERBB2_6	1.06416079333767	0.871582898522446	1.33691634197638
C0331-231	ESR1_4	1.2294610555629	0.99014396111903	1.53235449585032
C0331-231	ESR1_5	1.1764605721665	0.91653093064153	1.53518770810028
C0331-231	ESR1_6	1.12681302392348	0.889172226535686	1.46892869605741
C0331-231	SMO_4	0.942892274631208	0.806293121050979	1.11717909810297
C0331-231	SMO_5	1.05009282015954	0.871500275751127	1.2976171003185
C0331-231	SMO_6	0.786251740279563	0.58704404316846	1.07383277118865
C0331-231	LEF1_4	1.06723257489862	0.794129959424661	1.49191728199867
C0331-231	LEF1_5	1.27658067611883	1.02357592532599	1.64522367863322
C0331-231	LEF1_6	0.656177643031488	0.542910677091534	0.809656632024497
C0331-231	APH1A_4	0.542229206244288	0.455029504763892	0.647983103156608
C0331-231	APH1A_5	0.867595617451763	0.7269518640268	1.04272676043983
C0331-231	APH1A_6	0.386469579102343	0.306520365557429	0.51811270334322
C0331-231	ERBB3_1	0.846968927434973	0.719328352251931	1.00652252020205
C0331-231	ERBB3_2	0.758319109430846	0.563837642340293	1.08277471368845
C0331-231	ERBB3_3	0.68390725469884	0.586006329992858	0.821654126902452
C0331-231	ERBB4_1	0.768359734684078	0.631366199804351	0.93035612865206
C0331-231	ERBB4_2	0.974057198779269	0.803708492268128	1.2198446341442
C0331-231	ERBB4_3	1.08953479307931	0.903072971744482	1.33650340267167
C0331-231	MET_1	0.869873152422722	0.658742691668511	1.19948780315636
C0331-231	MET_2	1.18882115944101	0.996310907646547	1.4418044927028
C0331-231	MET_3	1.52033969870794	1.22351184437013	1.90472425367108
C0331-231	FLT1_1	1.03326907054356	0.777050926360479	1.38826158834963
C0331-231	FLT1_2	0.683061995887682	0.541322448951628	0.896853268483229
C0331-231	FLT1_3	0.756475219550915	0.595144435184032	0.987080535028078
C0331-231	KDR_1	0.598546485899546	0.465117675047192	0.822135324252111
C0331-231	KDR_2	0.819016458774052	0.617395078547414	1.11412510222875
C0331-231	KDR_3	1.40310521602192	1.13892274245791	1.83630463020617
C0331-231	PDGFRA_1	0.687858103312364	0.545061025830593	0.90543856315606
C0331-231	PDGFRA_2	0.561338097405187	0.445131449813089	0.732087243835637
C0331-231	PDGFRA_3	0.889948545513834	0.706383581798465	1.13145713183995
C0331-231	PDGFRB_1	0.964718189282315	0.725969881847685	1.3170801429703
C0331-231	PDGFRB_2	0.807562658956935	0.627234160913078	1.06833562835962
C0331-231	PDGFRB_3	0.977700688410119	0.823840570588149	1.2031918861384
C0331-231	ALK_1	0.357530738226171	0.264037228098375	0.56512098106556
C0331-231	ALK_2	0.710238612619908	0.587425738555777	0.878039230579623
C0331-231	ALK_3	0.784568509595229	0.625027156224923	1.01563897532235
C0331-231	ROS1_1	0.678678592387794	0.565073853997351	0.848378057228834
C0331-231	ROS1_2	0.998887903695978	0.863921634440111	1.18428036046426
C0331-231	ROS1_3	0.665461424676006	0.541740550584241	0.842039666937618
C0331-231	RET_1	0.520237222875915	0.433505328754904	0.63455327804154
C0331-231	RET_2	0.680068049138144	0.575538709209814	0.817124707378668
C0331-231	RET_3	0.470238325673973	0.370673941177225	0.61636441362629
C0331-231	FGFR1_1	0.814074738312372	0.619033100596953	1.11276410317854
C0331-231	FGFR1_2	1.46377151077466	1.06686119349157	2.0389035857511
C0331-231	FGFR1_3	0.573009115691728	0.416492802108885	0.905595075141167
C0331-231	FGFR2_1	0.481758223290215	0.389946777213305	0.647928091936891
C0331-231	FGFR2_2	1.11915417358383	0.870399117607244	1.47774866205582
C0331-231	FGFR2_3	0.496683986193152	0.388470847455495	0.658695693803764
C0331-231	FGFR3_1	1.27574365367432	1.11655283577839	1.45458541176166
C0331-231	FGFR3_2	0.699940537083078	0.584294059407733	0.863556487242021
C0331-231	FGFR3_3	1.00011744715175	0.852052096583743	1.17748319126886
C0331-231	PIK3R1_1	1.03701301654157	0.855347806273873	1.27811836529667
C0331-231	PIK3R1_2	1.12941730856286	0.939247881926529	1.35257104760603
C0331-231	PIK3R1_3	1.03701969261289	0.894223857719666	1.21586250243617
C0331-231	PDK1_1	0.863390488155106	0.631445950557123	1.28605867922839
C0331-231	PDK1_2	0.970147566452668	0.723482612548728	1.40041179122699
C0331-231	PDK1_3	0.530954294800378	0.375697814137943	0.794692147175271
C0331-231	PGR_1	0.763480106024798	0.546357677826377	1.14491912339483
C0331-231	PGR_2	1.04034846055498	0.877872653712131	1.28135403603349
C0331-231	PGR_3	1.00049577559277	0.840208552711129	1.20281713880743
C0331-231	AR_1	0.727523452704005	0.624244834615923	0.857104731982934
C0331-231	AR_2	1.15061111977505	0.853305956044052	1.58617330716477
C0331-231	AR_3	0.896987957248401	0.757263225576387	1.08821325737291
C0331-231	SRC_1	1.06985276526297	0.913245614022725	1.28575489490756
C0331-231	SRC_2	0.916625458397294	0.792933983299482	1.07641962340278
C0331-231	SRC_3	0.970400268104192	0.771765746061514	1.25527613734412
C0331-231	ILK_1	0.572776729124311	0.43747618846661	0.788241198419108
C0331-231	ILK_2	1.01988903180137	0.732808608602343	1.51710830166033
C0331-231	ILK_3	1.52005381562451	1.15869743144395	2.06658844716312
C0331-231	PTK2_1	0.490142977960913	0.33463250399117	0.839720721832226
C0331-231	PTK2_2	1.07322681904779	0.829630593323288	1.44060955557384
C0331-231	PTK2_3	0.518430386522836	0.420597436453327	0.649677291436262
C0331-231	KRAS_1	0.836911942799079	0.720862482301864	0.996889940988775
C0331-231	KRAS_2	1.0578571077526	0.811180594576895	1.46170372998554
C0331-231	KRAS_3	1.12015648611613	0.896127407219776	1.44507527974852
C0331-231	NRAS_1	0.689099756757159	0.564447547628503	0.867406999996801
C0331-231	NRAS_2	0.729268336024966	0.576258348351037	0.959894096563296
C0331-231	NRAS_3	0.86361934685054	0.729062037498778	1.03801515440785
C0331-231	HRAS_1	1.22096848971593	0.954965049167044	1.63076686118612
C0331-231	HRAS_2	1.01900271422273	0.843109969967509	1.23772731446293
C0331-231	HRAS_3	1.06973700424207	0.879299782517248	1.32787669558336
C0331-231	ARAF_1	0.984419100436332	0.828782410123002	1.18591787443801
C0331-231	ARAF_2	0.934589579673741	0.73796739807773	1.22000639006094
C0331-231	ARAF_3	0.844191498862082	0.676741601565986	1.08891673248973
C0331-231	BRAF_1	0.989831962447988	0.815134840695441	1.23824638705572
C0331-231	BRAF_2	0.97154425835946	0.839737949843193	1.11700401576119
C0331-231	BRAF_3	0.974243644981402	0.737798944367442	1.30899158587039
C0331-231	RAF1_1	0.538656242809627	0.44903079788154	0.672505956753664
C0331-231	RAF1_2	0.795147783503128	0.636176387367208	1.04060343504063
C0331-231	RAF1_3	1.07494004906839	0.829305409405753	1.46775308490618
C0331-231	TGFBR1_1	1.23223471973593	0.927928382494777	1.67876774727695
C0331-231	TGFBR1_2	0.945602917035105	0.803403393434437	1.12432995659883
C0331-231	TGFBR1_3	1.12323503529836	0.911126745889644	1.44710478309156
C0331-231	TGFBR2_1	0.668887757390659	0.549624947252309	0.833042668050509
C0331-231	TGFBR2_2	0.832321220223128	0.703991543895577	1.00114024873006
C0331-231	TGFBR2_3	0.852401793188212	0.697614080741132	1.05935063266306
C0331-231	TGFBR3_1	1.00212468132959	0.863501778476802	1.18564146564716
C0331-231	TGFBR3_2	0.854368494042521	0.683356112252392	1.07949317066456
C0331-231	TGFBR3_3	0.675038580489101	0.572489763201125	0.802993097750148
C0331-231	YAP1_1	0.578065522716933	0.474536720144146	0.708729186808118
C0331-231	YAP1_2	0.89317484325755	0.705275936774961	1.20527739005507
C0331-231	YAP1_3	0.755054705106013	0.591345359429954	0.990151859766231
C0331-231	MYC_1	0.232387266431981	0.15698354454613	0.411517214736421
C0331-231	MYC_2	0.16394821256918	0.131160077666219	0.211997642918038
C0331-231	MYC_3	0.223129692219875	0.19103644458246	0.331775954169799
C0331-231	MYCN_1	0.931811241439243	0.756219180343021	1.17156897780424
C0331-231	MYCN_2	0.774550033530669	0.641307375771759	0.963205009955726
C0331-231	MYCN_3	0.63149298641388	0.516594754224175	0.77883905375977
C0331-231	MDM2_1	0.621657395988165	0.503923883620666	0.786221769141704
C0331-231	MDM2_2	0.953716564118911	0.791881085849778	1.18221388086626
C0331-231	MDM2_3	0.942430885021597	0.743024530082307	1.22538162538588
C0331-231	TP53_1	0.970574965913436	0.740845954572087	1.30199300810516
C0331-231	TP53_2	0.99803610078711	0.826807131371349	1.23166209443964
C0331-231	TP53_3	1.11680672665843	0.882579405534336	1.4169560343727
C0331-231	BRCA1_1	0.645273614191776	0.339160720165569	1.45480174307032
C0331-231	BRCA1_2	0.759534184196781	0.639881476812462	0.933393917495661
C0331-231	BRCA1_3	1.1106451942411	0.887635547415855	1.43835330757977
C0331-231	BRCA2_1	0.54352981606178	0.442760058196531	0.686213778416341
C0331-231	BRCA2_2	0.778408473402589	0.624429222300704	0.986406755597219
C0331-231	BRCA2_3	0.87687048968045	0.689697790183623	1.1635073163016
C0331-231	PARP1_1	0.213955109520825	0.171892232182945	0.271435681085557
C0331-231	PARP1_2	0.707273166922754	0.483635293053586	1.13149666081494
C0331-231	PARP1_3	0.240232548897409	0.191935759525731	0.322258786099726
C0331-231	PARP2_1	1.18611171896895	0.996298107560381	1.4438281031923
C0331-231	PARP2_2	1.00550217920067	0.880679064424484	1.15339361758162
C0331-231	PARP2_3	1.07295637167786	0.901005867398334	1.2934937874296
C0331-231	CDK12_1	0.190477914353527	0.145259553572308	0.26512779516682
C0331-231	CDK12_2	0.261716980459231	0.166843767904419	0.475051569120958
C0331-231	CDK12_3	1.09178441929943	0.801249277889587	1.56910924281223
C0331-231	CHEK1_1	0.232527199598845	0.168716409005068	0.384076905302008
C0331-231	CHEK1_2	0.312527730237238	0.255315808545343	0.400771748251004
C0331-231	CHEK1_3	0.236464110187086	0.18390842889428	0.312088909969089
C0331-231	ATG4B_1	1.22403622864704	0.999422002265328	1.52972934608863
C0331-231	ATG4B_2	0.671821660294323	0.538604705468555	0.861508855210157
C0331-231	ATG4B_3	1.09860763711899	0.802057369438957	1.59616405098267
C0331-231	CA9_1	1.31291807068275	1.04824262760239	1.70633939388822
C0331-231	CA9_2	1.04592067390609	0.872615711334004	1.25887510884933
C0331-231	CA9_3	0.932636985971732	0.787544401864326	1.11528006425995
C0331-232	ctl_22	1.37044383954507	1.2085890807267	1.59867886905433
C0331-232	ctl_23	1.72742873267598	1.27013962429601	2.41050851814367
C0331-232	ctl_24	1.95174070322185	1.3641064440651	2.72563703311792
C0331-232	ctl_25	1.019839374435	0.668846504391019	1.53735116539741
C0331-232	ctl_26	1.17865355664689	0.784415431314757	1.82589912268366
C0331-232	ctl_27	1.5751178804262	1.1565030492388	2.16636392472656
C0331-232	ctl_28	0.912713099381663	0.602839379627229	1.43553377851031
C0331-232	ctl_29	1.26356748930534	0.92450174665388	1.86584001946446
C0331-232	ctl_30	1.77295794734292	1.36958859569606	2.32551970815906
C0331-232	ctl_31	1.05977207424916	0.83437276749467	1.37585852607137
C0331-232	ctl_32	1.67109425308547	1.25158608512964	2.25061554312412
C0331-232	ctl_33	1.91366475137847	1.46654158762307	2.54299554626988
C0331-232	ctl_34	1.19821484386946	0.920377821804837	1.61976913797193
C0331-232	ctl_35	0.927339561392096	0.573760649963827	1.51296994563872
C0331-232	ctl_36	0.953519028658032	0.61020285725421	1.49363745633537
C0331-232	ctl_37	1.27406080948703	0.842213661917042	1.89854224420576
C0331-232	ctl_38	1.82238048437808	1.43214871876486	2.3124044466296
C0331-232	ctl_39	0.729839680982615	0.363401253209249	1.3553226946458
C0331-232	ctl_40	1.23150789862231	0.870296789453402	1.79817154274119
C0331-232	ctl_41	1.36954458900583	0.977825711834267	1.89336085528642
C0331-232	ctl_42	1.47319935690876	1.06448956386505	2.00200051596809
C0331-232	ctl_43	1.15435306415364	0.856583639076242	1.59187199584959
C0331-232	ctl_44	1.86449553039555	1.40681249308599	2.44981795972679
C0331-232	ctl_45	1.43289491723088	0.984099184297729	2.1924616542102
C0331-232	PIK3CA_4	0.366055616934076	0.211910555387232	0.875061290879087
C0331-232	PIK3CA_5	0.766711057632313	0.487743074996429	1.33326678126137
C0331-232	PIK3CA_6	1.33818949470982	0.990215268392347	2.00928171225054
C0331-232	PIK3CB_4	0.852214002303892	0.483360051692479	1.35950376936615
C0331-232	PIK3CB_5	1.22580874973159	0.837783396455281	1.81759705619723
C0331-232	PIK3CB_6	1.23612623308212	0.816449177671531	1.95163333981328
C0331-232	mTOR_4	0.210995335953797	0.119362031126098	0.471347101874184
C0331-232	mTOR_5	0.10934796138863	0.0729210631927008	0.256389112409838
C0331-232	mTOR_6	0.211823281102042	0.092153163380445	0.753037132999698
C0331-232	AKT1_4	0.779927771252727	0.571714617145433	1.07280465805674
C0331-232	AKT1_5	0.848743313485993	0.565395394057089	1.30435157489058
C0331-232	AKT1_6	0.319132969604613	0.167019850432092	0.845028917420606
C0331-232	AKT2_4	1.11492056060475	0.786231610375798	1.65484447896643
C0331-232	AKT2_5	1.73338782878149	1.29199352237763	2.3392817809549
C0331-232	AKT2_6	1.48824181514346	1.03076207140141	2.16452017977615
C0331-232	AKT3_4	0.608430940512197	0.432444873458507	0.896418523176874
C0331-232	AKT3_5	0.789518009230031	0.550234313205266	1.12820914214598
C0331-232	AKT3_6	1.25120077354366	1.00807100470075	1.54396152796426
C0331-232	PLK1_4	0.298761735115226	0.147782801171515	0.922596435745316
C0331-232	PLK1_5	0.467862400049761	0.25815883752148	0.930459051538263
C0331-232	PLK1_6	0.296809147237118	0.19542769387664	0.463509039363073
C0331-232	PLK4_4	0.30630046855587	0.219716620499646	0.432139615433927
C0331-232	PLK4_5	0.369290919510961	0.172055540392901	0.878756167465082
C0331-232	PLK4_6	0.934367605368349	0.724178860814185	1.2175709408885
C0331-232	EGFR_4	0.771368300647951	0.380206801549486	1.46569187940202
C0331-232	EGFR_5	0.491515524651481	0.216081322879967	1.01760527715837
C0331-232	EGFR_6	0.734166519634723	0.495919523975924	1.06011326046573
C0331-232	ERBB2_4	1.39960094277765	0.967246595822483	2.03798445297127
C0331-232	ERBB2_5	0.805749570737381	0.572877325183115	1.16540290937558
C0331-232	ERBB2_6	0.630771573807493	0.427662347917303	0.979135376230374
C0331-232	ESR1_4	1.14719197236303	0.808175094148205	1.69056803611525
C0331-232	ESR1_5	1.54584013400568	1.10188882380936	2.15929977235871
C0331-232	ESR1_6	1.68730875960309	1.2589727217669	2.34283750814765
C0331-232	SMO_4	1.05476438040987	0.808441294609174	1.44784953482055
C0331-232	SMO_5	1.07832458036336	0.791530856554509	1.52920573153028
C0331-232	SMO_6	0.93754908799543	0.587056515458752	1.52968195477071
C0331-232	LEF1_4	0.813949961890633	0.43714356054392	1.52654936825868
C0331-232	LEF1_5	1.19437418783086	0.802874527996806	1.80474717633393
C0331-232	LEF1_6	1.2290677752872	0.858923958154247	1.73836155520227
C0331-232	APH1A_4	0.300355358394765	0.194700641128087	0.526807976971542
C0331-232	APH1A_5	0.905789413783631	0.678891400100098	1.2146668611286
C0331-232	APH1A_6	0.591147902611189	0.354470657934603	0.994257141872671
C0331-232	ERBB3_1	1.14534756914127	0.838640761764896	1.58910410185002
C0331-232	ERBB3_2	0.646053056270524	0.420779234535372	1.23991286525958
C0331-232	ERBB3_3	1.20688264463574	0.87643847499093	1.66939033837746
C0331-232	ERBB4_1	1.14664113450802	0.805086239341945	1.65760091918409
C0331-232	ERBB4_2	0.812992417156609	0.535668721600022	1.23522891199764
C0331-232	ERBB4_3	0.940008437732705	0.682593550090269	1.25958470318226
C0331-232	MET_1	0.38658035705681	0.22765158938606	0.870756882774954
C0331-232	MET_2	0.89453694948237	0.656593350971111	1.23503891010837
C0331-232	MET_3	1.20887476653098	0.851280831440115	1.77822100126188
C0331-232	FLT1_1	1.52214973180768	1.0583171905438	2.30116209907265
C0331-232	FLT1_2	0.770906990169758	0.473702049828749	1.23211960953013
C0331-232	FLT1_3	1.04437921606196	0.709704636732737	1.6217869892006
C0331-232	KDR_1	0.724135042988273	0.477115895675377	1.11902503235852
[truncated: 31,217 more rows]
