# Supplementary material for: Accurate determination of CRISPR-mediated gene fitness in transplantable tumours
Source: Nat Commun. 2022 Aug 4;13:4534. doi: 10.1038/s41467-022-31830-2 (PMC9352714; doi:10.1038/s41467-022-31830-2)
Supplement: Supplementary file 5 — Source data [file 41467_2022_31830_MOESM5_ESM.zip]

Archive with 148 entries (115 files):
- source_data/
- source_data/.DS_Store
- source_data/Fig1/
- source_data/Fig2/
- source_data/Fig3/
- source_data/Fig4/
- source_data/Fig5/
- source_data/Fig6/
- source_data/Fig7/
- source_data/FigS1/
- source_data/FigS10/
- source_data/FigS12/
- source_data/FigS15/
- source_data/FigS16/
- source_data/FigS17/
- source_data/FigS18/
- source_data/FigS2/
- source_data/FigS3/
- source_data/FigS4/
- source_data/FigS5/
- source_data/FigS6/
- source_data/FigS7/
- source_data/FigS8/
- source_data/FigS9/
- source_data/Fig1/.DS_Store
- source_data/Fig1/Fig1a/
- source_data/Fig2/Fig2a.csv
- __MACOSX/source_data/Fig2/._Fig2a.csv
- source_data/Fig2/Fig2b.csv
- __MACOSX/source_data/Fig2/._Fig2b.csv
- source_data/Fig2/Fig2c.csv
- __MACOSX/source_data/Fig2/._Fig2c.csv
- source_data/Fig2/Fig2d.csv
- source_data/Fig2/Fig2e.csv
- source_data/Fig2/Fig2f.csv
- source_data/Fig3/.DS_Store
- source_data/Fig3/Fig3b.csv
- source_data/Fig3/Fig3c.csv
- source_data/Fig3/Fig3d/
- source_data/Fig3/Fig3e.csv
- source_data/Fig3/Fig3f.csv
- source_data/Fig4/.DS_Store
- source_data/Fig4/Fig4a/
- source_data/Fig4/Fig4b/
- source_data/Fig4/Fig4c/
- source_data/Fig4/Fig4d.csv
- __MACOSX/source_data/Fig4/._Fig4d.csv
- source_data/Fig5/.DS_Store
- source_data/Fig5/Fig5a/
- source_data/Fig5/Fig5b.csv
- source_data/Fig5/Fig5c.csv
- source_data/Fig6/.DS_Store
- source_data/Fig6/Fig6a.csv
- source_data/Fig6/Fig6d.csv
- source_data/Fig6/Fig6e.csv
- source_data/Fig6/Fig6f/
- source_data/Fig7/.DS_Store
- source_data/Fig7/Fig7a/
- source_data/Fig7/Fig7b.csv
- source_data/Fig7/Fig7c.csv
- source_data/Fig7/Fig7d.csv
- __MACOSX/source_data/Fig7/._Fig7d.csv
- source_data/FigS1/.DS_Store
- source_data/FigS1/Fig S1C/
- source_data/FigS1/FigS1D.csv
- source_data/FigS1/FigS1E/
- source_data/FigS1/FigS1F.csv
- source_data/FigS10/celllines.csv
- __MACOSX/source_data/FigS10/._celllines.csv
- source_data/FigS10/rankdifference.csv
- source_data/FigS12/FigS12.csv
- source_data/FigS15/.command.begin
- source_data/FigS15/.command.err
- source_data/FigS15/.command.log
- source_data/FigS15/.command.out
- source_data/FigS15/.command.run
- source_data/FigS15/.command.sh
- source_data/FigS15/.exitcode
- source_data/FigS15/aggregated.csv
- source_data/FigS15/gof-data.csv
- source_data/FigS15/gof.pdf
- source_data/FigS15/width.pdf
- source_data/FigS16/.command.begin
- source_data/FigS16/.command.err
- source_data/FigS16/.command.log
- source_data/FigS16/.command.out
- source_data/FigS16/.command.run
- source_data/FigS16/.command.sh
- source_data/FigS16/.exitcode
- source_data/FigS16/aggregated.csv
- source_data/FigS16/evidence.csv
- source_data/FigS16/evidence.pdf
- source_data/FigS17/evidence.csv
- source_data/FigS17/evidence2.pdf
- source_data/FigS17/gof-data.csv
- source_data/FigS17/gof.pdf
- source_data/FigS17/intervals-multi.pdf
- source_data/FigS17/width.pdf
- source_data/FigS18/data.csv
- source_data/FigS18/intervals-sensitivity.pdf
- source_data/FigS2/.DS_Store
- source_data/FigS2/clinical.csv
- source_data/FigS2/CN.csv
- source_data/FigS3/signature.csv
- source_data/FigS3/SNVcount.csv
- source_data/FigS4/fitness_by_model.csv
- source_data/FigS4/fitted_distributions.csv
- source_data/FigS4/winsorization.csv
- source_data/FigS5/FigS5a.csv
- source_data/FigS5/FigS5b.csv
- source_data/FigS6/C2191-4222341_s1000.dot
- source_data/FigS6/C2191-4222341_s125.dot
- source_data/FigS6/C2191-4222341_s1648.dot
- source_data/FigS6/C2191-4222341_s250.dot
- source_data/FigS6/C2191-4222341_s500.dot
- source_data/FigS6/C2191-4222341_s62.dot
- source_data/FigS6/C2191_group.dot
- source_data/FigS7/.DS_Store
- source_data/FigS7/FigS7.csv
- source_data/FigS8/.DS_Store
- source_data/FigS8/FigS8.csv
- source_data/FigS9/FigS9.txt
- __MACOSX/source_data/FigS9/._FigS9.txt
- source_data/Fig1/Fig1a/clone_counts_from_Nguyen_et_al_2014.csv
- source_data/Fig1/Fig1a/clone_sampling.csv
- source_data/Fig3/Fig3d/resolution.csv
- source_data/Fig3/Fig3d/spearman.csv
- source_data/Fig4/Fig4a/C1368_site.csv
- source_data/Fig4/Fig4a/C2271_site.csv
- source_data/Fig4/Fig4b/C1368_passage.csv
- source_data/Fig4/Fig4b/C2271_passage.csv
- source_data/Fig4/Fig4c/C2191_vs_C0331.csv
- source_data/Fig4/Fig4c/C2271_vs_C1368.csv
- source_data/Fig5/Fig5a/DepMap.csv
- source_data/Fig5/Fig5a/fitness_variation.csv
- source_data/Fig6/Fig6f/.DS_Store
- source_data/Fig6/Fig6f/C1368_vs_C0331_Notch.csv
- source_data/Fig6/Fig6f/C1368_vs_C2271_Notch.csv
- source_data/Fig6/Fig6f/C2271_vs_C0331_Notch.csv
- source_data/Fig7/Fig7a/ec50_fitness.csv
- source_data/Fig7/Fig7a/LL4_model_fit.csv
- source_data/Fig7/Fig7a/plate_readings.csv
- source_data/FigS1/Fig S1C/panel1_sgEGFP_noUMI.001
- source_data/FigS1/Fig S1C/panel2_sgEGFP_PacIKpnI.007
- source_data/FigS1/Fig S1C/panel3_sgEGFP_EcoRINHeI.010
- source_data/FigS1/Fig S1C/panel4_negctl.020
- source_data/FigS1/FigS1E/AUC.csv
- source_data/FigS1/FigS1E/Lorenz.csv
