# Supplementary material for: Accurate determination of CRISPR-mediated gene fitness in transplantable tumours
Source: Nat Commun. 2022 Aug 4;13:4534. doi: 10.1038/s41467-022-31830-2 (PMC9352714; doi:10.1038/s41467-022-31830-2)
Supplement: Supplementary file 5 — Source data [file 41467_2022_31830_MOESM5_ESM.zip › source_data/Fig2/Fig2a.csv]

CID	dataset	UMIpm	biomarkers
C1373	X0011-23121524111	18570	TNBC
C1373	X0011-23121524112	53276	TNBC
C1373	X0011-2312152413411	46471	TNBC
C1373	X0011-2312152413412	96636	TNBC
C1373	X0011-2312152413413	98832	TNBC
C1373	X0011-2351	8261	TNBC
C1373	X0011-2352	60715	TNBC
C1368	X0013-12111211	333190	TNBC
C1368	X0013-12111212	331406	TNBC
C1368	X0013-121112431131	359590	TNBC
C1368	X0013-121112431132	372810	TNBC
C1368	X0013-121112431133	325028	TNBC
C1368	X0013-12111243131	281891	TNBC
C1368	X0013-12111243132	277312	TNBC
C1368	X0013-12111243133	111398	TNBC
C1368	X0013-1211231	220393	TNBC
C1368	X0013-1211232	187393	TNBC
C1368	X0013-1211233	230528	TNBC
C1368	X0013-1211234	121574	TNBC
C1368	X0013-151	372166	TNBC
C1368	X0013-152	504725	TNBC
C1368	X0013-153	62402	TNBC
C1368	X0013-154	419589	TNBC
C1368	X0013-15820	310609	TNBC
C1368	X0013-15821	396180	TNBC
C1368	X0013-15822	330292	TNBC
C1368	X0013-15823	298142	TNBC
C1368	X0013-15824	258264	TNBC
C1368	X0013-15825	464073	TNBC
C1368	X0013-15826	409403	TNBC
C1368	X0013-15827	336534	TNBC
C1368	X0013-15828	313881	TNBC
C1368	X0013-15829	299049	TNBC
C1368	X0013-1582A	282331	TNBC
C1368	X0013-1582B	350182	TNBC
C1375	X0016-41413411	27520	Her2+
C1375	X0016-41413412	53671	Her2+
C1375	X0016-41413413	28086	Her2+
C1379	X0028-121D1323111	147283	TNBC
C1379	X0028-121D1323112	227471	TNBC
C1379	X0028-121D1323114	160106	TNBC
C1379	X0028-121D132312331	109119	TNBC
C1379	X0028-121D132312332	88048	TNBC
C1379	X0028-121D132312333	236012	TNBC
C1379	X0028-121D132312334	267856	TNBC
C1379	X0028-171	7482	TNBC
C1379	X0028-172	5444	TNBC
C1379	X0028-173	3256	TNBC
C1379	X0028-174	986	TNBC
C1392	X0038-124624341	55846	TNBC
C1392	X0038-124624342	39814	TNBC
C1392	X0038-124624343	97978	TNBC
C1392	X0038-1246245	99501	TNBC
C2591	X0303-521	79525	HR+Her2+
C2591	X0303-522	58195	HR+Her2+
C2591	X0303-531	98016	HR+Her2+
C2591	X0303-533	269468	HR+Her2+
C2591	X0303-612	72065	HR+Her2+
C2191	X0569-42223331	157141	HR+
C2191	X0569-42223332	66708	HR+
C2191	X0569-42223333	74999	HR+
C2191	X0569-42223334	135995	HR+
C2191	X0569-4222341	283270	HR+
C2191	X0569-4222342	357471	HR+
C2191	X0569-4222343	343822	HR+
C2191	X0569-4222344	379659	HR+
C2191	X0569-4251	159053	HR+
C2191	X0569-4252	172504	HR+
C2191	X0569-4253	125929	HR+
C2191	X0569-4254	157395	HR+
C2271	X0662-11314A681133311	165318	TNBC
C2271	X0662-11314A681133312	203574	TNBC
C2271	X0662-11314A681133313	271887	TNBC
C2271	X0662-11314A681133314	174597	TNBC
C2271	X0662-11314A681133331	373725	TNBC
C2271	X0662-11314A681133332	301003	TNBC
C2271	X0662-11314A681133333	352018	TNBC
C2271	X0662-11314A681133341	332833	TNBC
C2271	X0662-11314A681133342	328064	TNBC
C2271	X0662-11314A681133343	285461	TNBC
C2271	X0662-11314A681133344	266898	TNBC
C2271	X0662-11314A681141	428365	TNBC
C2271	X0662-11314A681142	451606	TNBC
C2271	X0662-11314A6841421	343978	TNBC
C2271	X0662-11314A6841422	389095	TNBC
C2271	X0662-11314A6841423	361216	TNBC
C2271	X0662-11314A6841433	433147	TNBC
C2271	X0662-11314A6841434	482902	TNBC
C2271	X0662-11314A6841443	272015	TNBC
C2271	X0662-11314A6841444	78591	TNBC
C2271	X0662-1151	151385	TNBC
C2271	X0662-1152	419307	TNBC
C2271	X0662-1153	233638	TNBC
C2271	X0662-1161	97313	TNBC
C2271	X0662-1162	77607	TNBC
C2271	X0662-1163	134506	TNBC
C2271	X0662-1212322211	254697	TNBC
C2271	X0662-1212322215	225947	TNBC
C2271	X0662-1212322216	245213	TNBC
C2271	X0662-1212322222111	187920	TNBC
C2271	X0662-1212322222112	180222	TNBC
C2271	X0662-1212322222113	190544	TNBC
C2271	X0662-1212322222114	174239	TNBC
C2271	X0662-12141	386783	TNBC
C2271	X0662-12142	510224	TNBC
C2271	X0662-12143	379204	TNBC
C2271	X0662-12144	299936	TNBC
C2657	X0804-31332111	86817	HR+
C2657	X0804-31332112	119049	HR+
C2657	X0804-31332113	70970	HR+
C2657	X0804-31332114	97587	HR+
C2657	X0804-3171	66459	HR+
C2657	X0804-3172	60203	HR+
C2657	X0804-3173	14394	HR+
C2438	X0857-1211	967	Her2+
C2438	X0857-1212	2919	Her2+
C2438	X0857-1213	2813	Her2+
C2438	X0857-1214	4337	Her2+
C0592	X0868-221	104884	HR+
C0592	X0868-222	87642	HR+
C0592	X0868-223	28511	HR+
C0592	X0868-224	55360	HR+
C0592	X0868-225	98604	HR+
C2553	X0899-111211211140	109898	HR+
C2553	X0899-111211211142	136299	HR+
C2553	X0899-111211211147	44942	HR+
C2553	X0899-111211211149	67960	HR+
C2553	X0899-2131	213555	HR+
C2553	X0899-2132	107273	HR+
C2553	X0899-2133	195108	HR+
C2553	X0899-2134	218646	HR+
C2553	X0899-221	64452	HR+
C2553	X0899-222	71871	HR+
C2553	X0899-223	28020	HR+
C3037	X0902-1414211	236249	TNBC
C3037	X0902-1414212	103126	TNBC
C3037	X0902-1414213	221124	TNBC
C3037	X0902-1414214	210992	TNBC
C3037	X0902-141431	89554	TNBC
C3037	X0902-141432	172582	TNBC
C3037	X0902-141433	213340	TNBC
C3037	X0902-141434	191912	TNBC
C0331	X0925-2231	172439	TNBC
C0331	X0925-2232	195927	TNBC
C0331	X0925-2233	286751	TNBC
C0331	X0925-2234311	190130	TNBC
C0331	X0925-2234312	131356	TNBC
C0331	X0925-2234313	187397	TNBC
C0331	X0925-2234314	141894	TNBC
C0331	X0925-2235221	201672	TNBC
C0331	X0925-2235226	187028	TNBC
C0331	X0925-22371	151315	TNBC
C0331	X0925-22372	223862	TNBC
C0331	X0925-22373	179251	TNBC
C0331	X0925-22374	227270	TNBC
C0331	X0925-231	198188	TNBC
C0331	X0925-232	59941	TNBC
C0468	X1476-241	41550	TNBC
C0468	X1476-242	48536	TNBC
C3466	X1991-32	2640	Her2+
C3466	X1991-33	2010	Her2+
C1471	X2574-11	21411	TNBC
C1471	X2574-12	9943	TNBC
C1471	X2574-13	112580	TNBC
C1471	X2574-14	68334	TNBC
C1491	X2596-21	126047	TNBC
C1491	X2596-22	63522	TNBC
C1491	X2596-23	82515	TNBC
C1491	X2596-24	56945	TNBC
C1557	X2673-21	15002	TNBC
C1557	X2673-22	15462	TNBC
C1383	X2911-21	141754	TNBC
C1383	X2911-22	141600	TNBC
C1383	X2911-23	184405	TNBC
C3278	X3629-11	325361	TNBC
C3278	X3629-12	304506	TNBC
C3278	X3629-13	458908	TNBC
C3278	X3629-14	435241	TNBC
