# Supplementary material for: Accurate determination of CRISPR-mediated gene fitness in transplantable tumours
Source: Nat Commun. 2022 Aug 4;13:4534. doi: 10.1038/s41467-022-31830-2 (PMC9352714; doi:10.1038/s41467-022-31830-2)
Supplement: Supplementary file 5 — Source data [file 41467_2022_31830_MOESM5_ESM.zip › source_data/Fig2/Fig2c.csv]

clones_cuml	reads_cuml	CID	guides
0	0	C0331	control
0.805002343017807	0.216678841898916	C0331	control
0.860785691971259	0.246708745670785	C0331	control
0.882888159950016	0.264556409865617	C0331	control
0.897278194314277	0.280049611881625	C0331	control
0.906943142767885	0.293056964320438	C0331	control
0.914636051233989	0.30548095671048	C0331	control
0.921450328022493	0.318320133279377	C0331	control
0.927893626991565	0.332194642547444	C0331	control
0.932872539831303	0.34425600571798	C0331	control
0.937382849109653	0.356396201327538	C0331	control
0.940858325523274	0.366686462368021	C0331	control
0.944626679162762	0.378858190953189	C0331	control
0.947770228053733	0.38985794394488	C0331	control
0.950445173383318	0.399937985147968	C0331	control
0.952749140893471	0.409240212952695	C0331	control
0.955209309590753	0.419835292757401	C0331	control
0.957708528584817	0.431271251911687	C0331	control
0.960129646985317	0.443001518838325	C0331	control
0.961496407372696	0.449991328431707	C0331	control
0.963058419243986	0.458400121927506	C0331	control
0.964581380818494	0.467008624268829	C0331	control
0.966143392689784	0.476258297114207	C0331	control
0.967334426741643	0.483631757910835	C0331	control
0.96866213683224	0.492208727276549	C0331	control
0.970302249297095	0.503245268739785	C0331	control
0.971454233052171	0.511307199503881	C0331	control
0.972762417994377	0.520814391650068	C0331	control
0.974109653233365	0.530968009796244	C0331	control
0.975027335207748	0.538131250755478	C0331	control
0.975925492033739	0.545383835145604	C0331	control
0.976745548266167	0.552226490852809	C0331	control
0.977741330834114	0.560803460218524	C0331	control
0.978795688847235	0.570168753974469	C0331	control
0.979537644486098	0.576958854722326	C0331	control
0.98026007497657	0.583764721957988	C0331	control
0.980904404873477	0.590008251128618	C0331	control
0.98147063417682	0.595647398266737	C0331	control
0.982154014370509	0.60263720786012	C0331	control
0.982778819119025	0.609196066786842	C0331	control
0.98338409871915	0.615712881746086	C0331	control
0.983872227428928	0.621099765079332	C0331	control
0.984379881287098	0.626838766640214	C0331	control
0.984828959700094	0.632036452119804	C0331	control
0.985199937519525	0.636430046721359	C0331	control
0.985609965635739	0.641396490379815	C0331	control
0.986137144642299	0.647923816330928	C0331	control
0.986586223055295	0.653605007436527	C0331	control
0.98684004998438	0.656884436899888	C0331	control
0.987093876913465	0.660232187810403	C0331	control
0.987328178694158	0.663385485371327	C0331	control
0.987738206810372	0.669014121517577	C0331	control
0.987992033739456	0.672566836769552	C0331	control
0.98822633552015	0.675909332184132	C0331	control
0.988441112152452	0.679031096769447	C0331	control
0.988851140268666	0.685101194574226	C0331	control
0.989144017494533	0.68951581115952	C0331	control
0.98926116838488	0.691313190769247	C0331	control
0.989475945017182	0.694666197175696	C0331	control
0.989690721649485	0.69807701403743	C0331	control
0.990081224617307	0.704383609159278	C0331	control
0.990354576694783	0.708871802687661	C0331	control
0.990569353327085	0.712456050915245	C0331	control
0.990901280849735	0.718084687061495	C0331	control
0.991135582630428	0.722120907939478	C0331	control
0.991428459856295	0.72724501647598	C0331	control
0.991643236488597	0.731060506524698	C0331	control
0.991799437675726	0.733877452345791	C0331	control
0.991975164011247	0.737093815857933	C0331	control
0.992170415495158	0.740720108052996	C0331	control
0.992424242424242	0.745502609353732	C0331	control
0.992639019056545	0.749607151678868	C0331	control
0.992775695095283	0.752255921630045	C0331	control
0.992912371134021	0.754941480052765	C0331	control
0.993127147766323	0.759219453743753	C0331	control
0.993283348953452	0.762372751304677	C0331	control
0.993361449547017	0.763970422068879	C0331	control
0.993615276476101	0.769231173499687	C0331	control
0.993751952514839	0.772100674280128	C0331	control
0.993927678850359	0.775837331889824	C0331	control
0.994025304592315	0.777939530263773	C0331	control
0.994259606373008	0.783047872312471	C0331	control
0.994376757263355	0.785633576312429	C0331	control
0.994513433302093	0.78868701945059	C0331	control
0.994650109340831	0.791777251060296	C0331	control
0.994747735082787	0.794010836832618	C0331	control
0.994864885973133	0.796722672735013	C0331	control
0.99498203686348	0.799466041613017	C0331	control
0.995079662605436	0.801778459824361	C0331	control
0.995235863792565	0.805520372929992	C0331	control
0.99533348953452	0.807885346100685	C0331	control
0.995392064979694	0.809320096490905	C0331	control
0.995509215870041	0.812221130246956	C0331	control
0.995606841611996	0.814664935856672	C0331	control
0.995723992502343	0.817629035563941	C0331	control
0.995782567947516	0.81912685190538	C0331	control
0.995880193689472	0.82164948995412	C0331	control
0.995977819431428	0.824198405482533	C0331	control
0.996036394876601	0.825743521287386	C0331	control
0.996094970321774	0.827304403580044	C0331	control
0.996173070915339	0.829406601953993	C0331	control
0.996212121212121	0.830468212132838	C0331	control
0.996231646360512	0.831004272718195	C0331	control
0.996348797250859	0.834252169205947	C0331	control
0.996387847547641	0.835345312360401	C0331	control
0.996465948141206	0.837552620653048	C0331	control
0.99654404873477	0.839780950929434	C0331	control
0.996622149328335	0.842030303189561	C0331	control
0.996680724773508	0.84373308387246	C0331	control
0.996739300218682	0.845451631043163	C0331	control
0.996797875663855	0.847201711189476	C0331	control
0.996836925960637	0.848378942278888	C0331	control
0.996895501405811	0.85016055540081	C0331	control
0.997032177444549	0.85435444115684	C0331	control
0.99705170259294	0.85495882318935	C0331	control
0.997110278038113	0.856787735774686	C0331	control
0.997149328334895	0.858017521823447	C0331	control
0.997188378631678	0.859257818864077	C0331	control
0.997286004373633	0.862384838945327	C0331	control
0.997364104967198	0.864928498977806	C0331	control
0.997383630115589	0.865569669481861	C0331	control
0.997442205560762	0.867508947481829	C0331	control
0.997481255857545	0.868812310473678	C0331	control
0.997539831302718	0.87079888793706	C0331	control
0.997617931896282	0.873468679871976	C0331	control
0.997656982193065	0.874814086831304	C0331	control
0.997676507341456	0.875492045806903	C0331	control
0.997696032489847	0.876175260278436	C0331	control
0.997735082786629	0.877552200213373	C0331	control
0.99775460793502	0.878245925676777	C0331	control
0.997774133083411	0.878944906636115	C0331	control
0.997832708528585	0.881057616001934	C0331	control
0.997871758825367	0.88247659990435	C0331	control
0.997910809122149	0.883916605790505	C0331	control
0.997988909715714	0.886838661530295	C0331	control
0.998008434864105	0.887574430961178	C0331	control
0.998067010309278	0.889829038717239	C0331	control
0.998145110902843	0.892856204375726	C0331	control
0.998184161199625	0.894380298196839	C0331	control
0.998203686348016	0.895147600603331	C0331	control
0.99826226179319	0.897481040798415	C0331	control
0.998340362386754	0.9006133163756	C0331	control
0.998418462980319	0.903766613936524	C0331	control
0.998457513277101	0.905353773708856	C0331	control
0.998496563573883	0.906951444473058	C0331	control
0.998555139019057	0.909395250082774	C0331	control
0.998574664167448	0.910220362944549	C0331	control
0.99861371446423	0.911881099659969	C0331	control
0.998633239612621	0.912721979009549	C0331	control
0.998652764761012	0.913578624846934	C0331	control
0.998672289909403	0.914445781676188	C0331	control
0.998711340206186	0.916211628310305	C0331	control
0.998730865354577	0.917099807123299	C0331	control
0.998750390502968	0.917993241432228	C0331	control
0.99878944079975	0.919811643025694	C0331	control
0.998808965948141	0.920726099318362	C0331	control
0.998828491096532	0.921645811106965	C0331	control
0.998848016244923	0.922586544879308	C0331	control
0.998867541393315	0.923532534147585	C0331	control
0.998887066541706	0.924483778911797	C0331	control
0.998926116838488	0.926396779432091	C0331	control
0.998945641986879	0.927358535188173	C0331	control
0.99896516713527	0.92832554644019	C0331	control
0.999004217432052	0.930280590927963	C0331	control
0.999023742580444	0.931263368667784	C0331	control
0.999043267728835	0.932251401903541	C0331	control
0.999062792877226	0.933249946131167	C0331	control
0.999082318025617	0.934253745854728	C0331	control
0.999101843174008	0.935268056570158	C0331	control
0.99914089347079	0.937317699984759	C0331	control
0.999160418619181	0.938347777187994	C0331	control
0.999179943767573	0.939388365383099	C0331	control
0.999218994064355	0.941501074748919	C0331	control
0.999238519212746	0.942567940423698	C0331	control
0.999258044361137	0.943645317090347	C0331	control
0.999297094657919	0.945873647366734	C0331	control
0.99931661980631	0.947008834488667	C0331	control
0.999355670103093	0.949300230716272	C0331	control
0.999375195251484	0.950466950813813	C0331	control
0.999394720399875	0.95163892640729	C0331	control
0.999414245548266	0.952831923984507	C0331	control
0.999453295845048	0.955238941122679	C0331	control
0.99947282099344	0.956479238163309	C0331	control
0.999492346141831	0.957740557187679	C0331	control
0.999511871290222	0.959007131707984	C0331	control
0.999531396438613	0.960278961724223	C0331	control
0.999550921587004	0.961577069220137	C0331	control
0.999570446735395	0.962880432211986	C0331	control
0.999589971883786	0.964199561691639	C0331	control
0.999629022180569	0.966858842634685	C0331	control
0.99964854732896	0.968214760585883	C0331	control
0.999668072477351	0.96959170052082	C0331	control
0.999687597625742	0.971005428927301	C0331	control
0.999707122774133	0.972455945805326	C0331	control
0.999726647922524	0.973916973675221	C0331	control
0.999746173070915	0.975420045512595	C0331	control
0.999765698219306	0.976965161317448	C0331	control
0.999785223367698	0.978526043610105	C0331	control
0.999804748516089	0.980134225366177	C0331	control
0.99982427366448	0.981768684601922	C0331	control
0.999863323961262	0.985310888862027	C0331	control
0.999882849109653	0.98709250198395	C0331	control
0.999902374258044	0.988979225024569	C0331	control
0.999921899406435	0.990992079967626	C0331	control
0.999941424554827	0.993036467886292	C0331	control
0.999960949703218	0.995149177252111	C0331	control
0.999980474851609	0.997514150422805	C0331	control
1	1	C0331	control
0	0	C0331	target
0.799229355773678	0.232593121351376	C0331	target
0.852291775409829	0.263477757208329	C0331	target
0.876620538347613	0.284718354301409	C0331	target
0.892703917300029	0.303440806300426	C0331	target
0.904480006110835	0.320576295844381	C0331	target
0.913790542633685	0.336833707329544	C0331	target
0.921709166677276	0.352965149810491	C0331	target
0.928172223707495	0.368012270862999	C0331	target
0.934176968092104	0.383739871536316	C0331	target
0.939137778117269	0.398176907411547	C0331	target
0.943271079198971	0.411408592815074	C0331	target
0.947141274873009	0.424924325973203	C0331	target
0.95068471060527	0.438330145000204	C0331	target
0.953744371878276	0.450796136456541	C0331	target
0.956375425954924	0.462281545664382	C0331	target
0.958989505489143	0.474453609444217	C0331	target
0.961298043259621	0.485874799159713	C0331	target
0.96335196289365	0.49663403410796	C0331	target
0.965223406196557	0.506982017307153	C0331	target
0.967145773126753	0.518171028858017	C0331	target
0.96874562375078	0.52794844656753	C0331	target
0.970294550747516	0.537865418173869	C0331	target
0.971754361396496	0.547636660932195	C0331	target
0.97305291389239	0.556706429235677	C0331	target
0.974406633651182	0.566555476378959	C0331	target
0.975552415265206	0.575225107845522	C0331	target
0.976422360564743	0.582060778809544	C0331	target
0.977423858568112	0.590221594298297	C0331	target
0.978357458401762	0.598100832012923	C0331	target
0.979388661854384	0.607103910843585	C0331	target
0.980161003534949	0.614071725763008	C0331	target
0.98095456339355	0.621461907343622	C0331	target
0.981688712353648	0.628512466608951	C0331	target
0.98232950133038	0.634852906487774	C0331	target
0.983029701205617	0.641984975108772	C0331	target
0.983619566555059	0.648164866256732	C0331	target
0.984234893718146	0.654790588880395	C0331	target
0.984858708152448	0.661689244346523	C0331	target
0.985338238976096	0.667131846322755	C0331	target
0.985864449791425	0.67325739790027	C0331	target
0.986411878784793	0.67978926126589	C0331	target
0.986955064142552	0.686428568782164	C0331	target
0.987375184067694	0.691685922222785	C0331	target
0.987791060357229	0.697011200126463	C0331	target
0.988194205739942	0.702290783391357	C0331	target
0.988618569300691	0.707971738483407	C0331	target
0.989000496505366	0.713195747187618	C0331	target
0.989373936438826	0.718412345950405	C0331	target
0.989730401829856	0.723495565767553	C0331	target
0.990031699957988	0.72787978111033	C0331	target
0.990354216264158	0.732666603270501	C0331	target
0.990651270756683	0.737161967734645	C0331	target
0.990888914350703	0.740827418759255	C0331	target
0.99114777612276	0.744895476601257	C0331	target
0.991393906987995	0.74883509545857	C0331	target
0.991661256031267	0.753192141016125	C0331	target
0.991903143260894	0.757204624297445	C0331	target
0.992153517761737	0.761430760889835	C0331	target
0.992357212270897	0.764928253242158	C0331	target
0.992590612229309	0.769003721025585	C0331	target
0.992845230365759	0.773523785294477	C0331	target
0.993087117595386	0.777888240793457	C0331	target
0.993278081197724	0.781389438116492	C0331	target
0.993430852079594	0.784234855623466	C0331	target
0.993575135690249	0.786964184048125	C0331	target
0.993749124750156	0.790306067630535	C0331	target
0.993893408360811	0.793119375391337	C0331	target
0.994033448335858	0.795890693484068	C0331	target
0.994160757404083	0.798447123275491	C0331	target
0.994300797379131	0.801299950723889	C0331	target
0.994449324625393	0.804368901463834	C0331	target
0.994580877329226	0.807125399673716	C0331	target
0.994737891846703	0.810461108304939	C0331	target
0.994869444550535	0.813294175909539	C0331	target
0.994984022711938	0.815795031140279	C0331	target
0.99511557541577	0.818704668139598	C0331	target
0.995187717221098	0.820321270360358	C0331	target
0.995293808111285	0.822729501323292	C0331	target
0.99543809172194	0.826046685100954	C0331	target
0.995595106239417	0.829702256203665	C0331	target
0.995696953493997	0.832103077225175	C0331	target
0.99579455711297	0.834432268812915	C0331	target
0.99591337890998	0.837302386124638	C0331	target
0.99601522616456	0.83979212644324	C0331	target
0.996087367969887	0.841576687336287	C0331	target
0.99616799704643	0.843594661384202	C0331	target
0.996282575207832	0.84649565345186	C0331	target
0.996371691555589	0.848777915410579	C0331	target
0.996448076996524	0.850756369770897	C0331	target
0.996549924251104	0.853423948683686	C0331	target
0.996668746048114	0.856570703808586	C0331	target
0.996732400582227	0.858274990336201	C0331	target
0.996791811480732	0.859882947625299	C0331	target
0.996825760565592	0.860811660283825	C0331	target
0.996863953286059	0.861867576936804	C0331	target
0.996944582362602	0.864120199129826	C0331	target
0.997037942345967	0.866755668296442	C0331	target
0.997127058693724	0.869297278205016	C0331	target
0.997169495049799	0.870519918540044	C0331	target
0.997233149583912	0.872372403896147	C0331	target
0.997296804118024	0.874243414105812	C0331	target
0.997343484109706	0.875629073152177	C0331	target
0.997390164101389	0.877028317091153	C0331	target
0.997449574999894	0.878826462876811	C0331	target
0.997492011355969	0.880123202626083	C0331	target
0.997525960440829	0.8811704743474	C0331	target
0.997559909525689	0.882227625990617	C0331	target
0.997615076788586	0.883961552283929	C0331	target
0.997695705865129	0.886519217065589	C0331	target
0.997776334941671	0.88910034666176	C0331	target
0.997839989475784	0.891156605407034	C0331	target
0.997878182196251	0.892401475566336	C0331	target
0.997907887645504	0.893378352844121	C0331	target
0.997971542179616	0.895490186150078	C0331	target
0.998009734900084	0.89676840104579	C0331	target
0.998069145798589	0.898774025191331	C0331	target
0.998098851247841	0.899785482195763	C0331	target
0.998115825790271	0.900368397587817	C0331	target
0.998137043968308	0.901103216779071	C0331	target
0.998175236688776	0.902437006235466	C0331	target
0.998179480324384	0.902586440054191	C0331	target
0.998234647587281	0.904545134570711	C0331	target
0.998260109400926	0.905456557365914	C0331	target
0.998294058485786	0.906681667681417	C0331	target
0.998328007570646	0.907916657918819	C0331	target
0.998357713019898	0.909005919308208	C0331	target
0.998361956655506	0.909162763068358	C0331	target
0.998383174833543	0.909953156820295	C0331	target
0.998429854825226	0.911705607967169	C0331	target
0.998455316638871	0.912668900352343	C0331	target
0.998497752994946	0.91428673756334	C0331	target
0.998523214808591	0.915264849831362	C0331	target
0.998535945715413	0.915757610936086	C0331	target
0.998574138435881	0.917247009162393	C0331	target
0.998591112978311	0.91791390389059	C0331	target
0.998612331156348	0.918753697252023	C0331	target
0.998646280241208	0.920107246552216	C0331	target
0.998680229326068	0.921470675774308	C0331	target
0.998692960232891	0.921985666703305	C0331	target
0.998709934775321	0.92267726123625	C0331	target
0.998748127495788	0.924244463847513	C0331	target
0.998790563851863	0.925998149984624	C0331	target
0.998811782029901	0.926881168004367	C0331	target
0.998828756572331	0.927592522381111	C0331	target
0.998849974750368	0.928487890303227	C0331	target
0.998862705657191	0.929028816027209	C0331	target
0.998883923835228	0.9299365338517	C0331	target
0.998905142013266	0.930850426627377	C0331	target
0.998930603826911	0.931954507899615	C0331	target
0.998947578369341	0.932695502042056	C0331	target
0.998956065640556	0.933068469093752	C0331	target
0.998977283818593	0.934007061674177	C0331	target
0.998994258361023	0.934762875699468	C0331	target
0.999015476539061	0.935713818182267	C0331	target
0.999036694717098	0.936670935616254	C0331	target
0.999040938352706	0.936863594093289	C0331	target
0.999062156530743	0.937833061429649	C0331	target
0.999083374708781	0.938808703717197	C0331	target
0.999091861979996	0.939201430612691	C0331	target
0.999108836522426	0.939991824364628	C0331	target
0.999130054700463	0.940985991505737	C0331	target
0.999142785607285	0.941586196761115	C0331	target
0.999155516514108	0.942190106987204	C0331	target
0.999172491056538	0.94300026058294	C0331	target
0.99918522196336	0.943611580750454	C0331	target
0.99920219650579	0.944431614268089	C0331	target
0.999227658319435	0.945669074485966	C0331	target
0.99923614559065	0.946086501186208	C0331	target
0.99925312013308	0.946926294547642	C0331	target
0.99927009467551	0.947771027870025	C0331	target
0.999278581946725	0.948195864511691	C0331	target
0.999282825582333	0.948409517822762	C0331	target
0.99928706921794	0.94862440612407	C0331	target
0.999299800124763	0.949272775998706	C0331	target
0.999312531031585	0.949924850844054	C0331	target
0.999329505574015	0.950799223932135	C0331	target
0.999333749209623	0.951019052194392	C0331	target
0.99933799284523	0.951240115446887	C0331	target
0.999342236480838	0.95146241368962	C0331	target
0.999346480116445	0.95168594692259	C0331	target
0.999363454658875	0.952585019815418	C0331	target
0.999376185565698	0.953263029455752	C0331	target
0.999384672836913	0.953719975843591	C0331	target
0.999393160108128	0.954179392211905	C0331	target
0.99940589101495	0.954872221735087	C0331	target
0.999418621921773	0.955568756228982	C0331	target
0.99942286555738	0.955802169383851	C0331	target
0.999427109192988	0.956036817528957	C0331	target
0.999435596464203	0.956508583799645	C0331	target
0.99943984009981	0.956745701925226	C0331	target
0.999444083735418	0.956984055041045	C0331	target
0.999448327371025	0.957224878137338	C0331	target
0.999452571006633	0.957466936223869	C0331	target
0.999461058277848	0.957953522377406	C0331	target
0.99947378918467	0.958687106578422	C0331	target
0.999482276455885	0.959181102673383	C0331	target
0.999486520091493	0.959429335711101	C0331	target
0.9994907637271	0.959678803739056	C0331	target
0.999503494633923	0.960430912793634	C0331	target
0.999528956447568	0.961942540844215	C0331	target
0.999533200083175	0.962198183823357	C0331	target
0.99954168735439	0.962711939762116	C0331	target
0.999554418261213	0.963486278640967	C0331	target
0.999562905532428	0.964004974540676	C0331	target
0.999571392803643	0.96452614042086	C0331	target
0.99957563643925	0.964787958351189	C0331	target
0.999588367346073	0.965577117112889	C0331	target
0.999601098252895	0.966381095757438	C0331	target
0.999613829159718	0.967192484343411	C0331	target
0.999622316430933	0.967735880047868	C0331	target
0.99962656006654	0.968010047880572	C0331	target
0.999635047337755	0.968563323506928	C0331	target
0.99964353460897	0.969124009074708	C0331	target
0.999652021880185	0.969692104583913	C0331	target
0.999656265515793	0.969978622318991	C0331	target
0.999664752787008	0.97055412776962	C0331	target
0.999668996422615	0.97084435047541	C0331	target
0.999673240058223	0.971135808171436	C0331	target
0.999685970965045	0.972013886230229	C0331	target
0.999690214600653	0.972307813906731	C0331	target
0.99969445823626	0.97260297657347	C0331	target
0.999698701871868	0.972899374230447	C0331	target
0.999702945507475	0.973198241867898	C0331	target
0.999707189143083	0.973498344495587	C0331	target
0.999719920049905	0.974402357349365	C0331	target
0.999724163685513	0.974704929957529	C0331	target
0.99972840732112	0.97500873755593	C0331	target
0.999736894592335	0.975621292713681	C0331	target
0.99974538186355	0.976236317851907	C0331	target
0.999749625499158	0.976545065411258	C0331	target
0.999753869134765	0.976855047960846	C0331	target
0.99976235640598	0.977477483040497	C0331	target
0.999766600041588	0.977789935570559	C0331	target
0.999770843677195	0.97810362309086	C0331	target
0.999775087312803	0.978418545601397	C0331	target
0.99977933094841	0.978735938092409	C0331	target
0.999783574584018	0.979055800563897	C0331	target
0.999792061855233	0.979697995487346	C0331	target
0.999800549126448	0.98034266039127	C0331	target
0.999804792762055	0.980667462823706	C0331	target
0.999809036397663	0.980993500246381	C0331	target
0.99981328003327	0.981320772659292	C0331	target
0.999817523668878	0.981652985033153	C0331	target
0.999821767304485	0.981988902377727	C0331	target
0.999826010940093	0.982326054712538	C0331	target
0.9998302545757	0.982665677027823	C0331	target
0.999834498211308	0.983007769323583	C0331	target
0.999838741846915	0.983356036570531	C0331	target
0.999842985482523	0.983711713758903	C0331	target
0.99984722911813	0.984069860927749	C0331	target
0.999851472753738	0.984431713067308	C0331	target
0.999855716389345	0.984794800197104	C0331	target
0.999859960024953	0.98516282728785	C0331	target
0.99986420366056	0.985532089368834	C0331	target
0.999868447296168	0.985902586440054	C0331	target
0.999872690931775	0.986276788481987	C0331	target
0.999876934567383	0.986653460504395	C0331	target
0.999889665474205	0.987805706395891	C0331	target
0.99989815274542	0.988605980069728	C0331	target
0.999902396381028	0.989007351896883	C0331	target
0.999906640016635	0.989418603645938	C0331	target
0.999910883652243	0.989831090385231	C0331	target
0.99991512728785	0.990246047104998	C0331	target
0.999919370923458	0.99066347380524	C0331	target
0.999923614559065	0.991089545437143	C0331	target
0.999927858194673	0.991516852059285	C0331	target
0.99993210183028	0.991945393671663	C0331	target
0.999936345465887	0.992376405264516	C0331	target
0.999940589101495	0.992813591808557	C0331	target
0.999944832737103	0.993261893264734	C0331	target
0.99994907637271	0.993712664701386	C0331	target
0.999953320008317	0.994179491011124	C0331	target
0.999961807279533	0.995120553572024	C0331	target
0.99996605091514	0.995599729784136	C0331	target
0.999970294550747	0.996083845957198	C0331	target
0.999974538186355	0.996579077042396	C0331	target
0.999978781821963	0.997079248088544	C0331	target
0.99998302545757	0.997585594085879	C0331	target
0.999987269093177	0.998100585014875	C0331	target
0.999991512728785	0.998625455865771	C0331	target
0.999995756364393	0.999189846404264	C0331	target
1	1	C0331	target
0	0	C0592	control
0.648682127864565	0.0655835797530005	C0592	control
0.747230059871998	0.0855105235693164	C0592	control
0.795334113275067	0.100100887110802	C0592	control
0.830087399353107	0.11415550530527	C0592	control
0.858715848874819	0.128627587406505	C0592	control
0.882251737664304	0.142904853017916	C0592	control
0.903172527699401	0.157710906244564	C0592	control
0.920377124767738	0.171626369803444	C0592	control
0.932007432385934	0.182209079839972	C0592	control
0.939921547037368	0.190210471386328	C0592	control
0.946252838758516	0.197251695947121	C0592	control
0.951138944325924	0.203179683423204	C0592	control
0.954304590186498	0.207340407027309	C0592	control
0.956506778611245	0.210457470864498	C0592	control
0.958640148647719	0.213692816141938	C0592	control
0.959947698024912	0.215807966602887	C0592	control
0.961324065790379	0.218173595407897	C0592	control
0.962631615167573	0.220553139676465	C0592	control
0.963732709379946	0.222668290137415	C0592	control
0.964489711650953	0.224198991128892	C0592	control
0.965177895533687	0.225660114802574	C0592	control
0.965934897804693	0.227343885893199	C0592	control
0.96710481040534	0.23006435901896	C0592	control
0.967930631064621	0.232068185771439	C0592	control
0.969031725276994	0.234851278483214	C0592	control
0.969582272383181	0.236298486693338	C0592	control
0.970752184983828	0.239492085580101	C0592	control
0.971096276925194	0.240466168029222	C0592	control
0.971578005643108	0.241878587580449	C0592	control
0.972403826302388	0.244383371021047	C0592	control
0.972747918243755	0.24546181944686	C0592	control
0.973092010185121	0.246575056531571	C0592	control
0.973367283738215	0.247493477126457	C0592	control
0.973849012456128	0.249149417289963	C0592	control
0.974055467620948	0.249879979126805	C0592	control
0.974399559562315	0.251132370847104	C0592	control
0.974812469891955	0.252676987302139	C0592	control
0.975294198609869	0.254527743955471	C0592	control
0.975638290551235	0.255884501652461	C0592	control
0.975775927327782	0.256441120194816	C0592	control
0.976257656045695	0.258437989215516	C0592	control
0.976395292822242	0.259022438684989	C0592	control
0.976808203151882	0.260817533484084	C0592	control
0.977427568646342	0.263572795268742	C0592	control
0.977634023811162	0.264512089058967	C0592	control
0.977771660587709	0.265152200382675	C0592	control
0.978184570917349	0.267114280744477	C0592	control
0.978391026082169	0.268116194120717	C0592	control
0.978528662858716	0.268798051835102	C0592	control
0.978872754800083	0.270537484779962	C0592	control
0.979010391576629	0.271247173421465	C0592	control
0.979423301906269	0.27341798573665	C0592	control
0.979767393847636	0.275261784658201	C0592	control
0.980042667400729	0.27676465472256	C0592	control
0.980317940953823	0.278295355714037	C0592	control
0.98066203289519	0.28024352061228	C0592	control
0.980730851283463	0.280640111323708	C0592	control
0.98086848806001	0.281447208210123	C0592	control
0.981006124836556	0.282268220560097	C0592	control
0.981212580001376	0.283520612280397	C0592	control
0.98148785355447	0.28521829883458	C0592	control
0.981625490331016	0.286094973038789	C0592	control
0.98190076388411	0.287876152374326	C0592	control
0.982244855825477	0.290137415202644	C0592	control
0.982588947766843	0.292433466689859	C0592	control
0.98272658454339	0.293365802748304	C0592	control
0.983070676484757	0.295731431553314	C0592	control
0.983277131649577	0.297171682031658	C0592	control
0.98334595003785	0.297658723256218	C0592	control
0.983483586814397	0.298646721168899	C0592	control
0.983621223590944	0.299648634545138	C0592	control
0.983827678755763	0.301172377804836	C0592	control
0.984034133920584	0.302716994259871	C0592	control
0.98417177069713	0.303760654026787	C0592	control
0.984309407473677	0.304832144720821	C0592	control
0.984515862638497	0.30646025395721	C0592	control
0.984653499415044	0.307559575578361	C0592	control
0.984722317803317	0.308116194120717	C0592	control
0.984859954579864	0.309243346668986	C0592	control
0.98499759135641	0.310384414680814	C0592	control
0.98541050168605	0.313849365106975	C0592	control
0.985479320074324	0.314433814576448	C0592	control
0.985754593627417	0.316799443381458	C0592	control
0.985892230403964	0.317996173247521	C0592	control
0.986029867180511	0.319206818577144	C0592	control
0.986098685568784	0.319833014437293	C0592	control
0.986167503957057	0.320473125761002	C0592	control
0.986236322345331	0.32112019481649	C0592	control
0.986305140733604	0.321774221603757	C0592	control
0.986373959121877	0.322435206122804	C0592	control
0.986718051063244	0.325774917376935	C0592	control
0.986855687839791	0.327124717342146	C0592	control
0.986924506228064	0.327806575056532	C0592	control
0.986993324616337	0.328495390502696	C0592	control
0.987062143004611	0.32919812141242	C0592	control
0.987199779781157	0.330617498695425	C0592	control
0.987475053334251	0.333511915115672	C0592	control
0.987543871722524	0.334242476952513	C0592	control
0.987612690110798	0.334979996521134	C0592	control
0.988025600440438	0.339446860323535	C0592	control
0.988094418828711	0.340198295355714	C0592	control
0.988300873993531	0.342473473647591	C0592	control
0.988369692381804	0.343238824143329	C0592	control
0.988507329158351	0.344783440598365	C0592	control
0.988713784323171	0.347121238476257	C0592	control
0.988782602711444	0.347907462167333	C0592	control
0.988920239487991	0.349493825013046	C0592	control
0.989057876264538	0.351108018785876	C0592	control
0.989126694652811	0.35192207340407	C0592	control
0.989195513041085	0.352743085754044	C0592	control
0.989333149817631	0.354399025917551	C0592	control
0.989401968205905	0.355233953731084	C0592	control
0.989470786594178	0.356075839276396	C0592	control
0.989677241758998	0.358622369107671	C0592	control
0.989746060147271	0.359478170116542	C0592	control
0.989814878535545	0.360340928857193	C0592	control
0.989883696923818	0.361210645329623	C0592	control
0.989952515312091	0.36210819272917	C0592	control
0.990090152088638	0.363931118455384	C0592	control
0.990227788865185	0.365781875108715	C0592	control
0.990365425641731	0.367646547225604	C0592	control
0.990434244030005	0.368620629674726	C0592	control
0.990503062418278	0.369608627587406	C0592	control
0.990571880806552	0.370617498695425	C0592	control
0.990640699194825	0.371633327535223	C0592	control
0.990709517583098	0.372676987302139	C0592	control
0.990915972747918	0.375870586188902	C0592	control
0.990984791136192	0.376942076882936	C0592	control
0.991053609524465	0.378034440772308	C0592	control
0.991122427912738	0.379154635588798	C0592	control
0.991191246301012	0.380281788137067	C0592	control
0.991260064689285	0.381443729344234	C0592	control
0.991328883077558	0.382619586014959	C0592	control
0.991535338242378	0.38620977561315	C0592	control
0.991604156630652	0.38744825186989	C0592	control
0.991672975018925	0.38869368585841	C0592	control
0.991741793407198	0.389946077578709	C0592	control
0.991810611795472	0.391205427030788	C0592	control
0.991879430183745	0.392485649678205	C0592	control
0.991948248572018	0.393772830057401	C0592	control
0.992017066960292	0.395066968168377	C0592	control
0.992085885348565	0.396368064011132	C0592	control
0.992154703736838	0.397703948512785	C0592	control
0.992292340513385	0.400389632979649	C0592	control
0.992361158901659	0.401753348408419	C0592	control
0.992429977289932	0.403130979300748	C0592	control
0.992498795678205	0.404515567924856	C0592	control
0.992636432454752	0.407298660636632	C0592	control
0.992774069231299	0.410109584275526	C0592	control
0.992842887619572	0.411542877022091	C0592	control
0.992911706007845	0.412990085232214	C0592	control
0.992980524396119	0.414451208905897	C0592	control
0.993049342784392	0.415926248043138	C0592	control
0.993186979560939	0.418904157244738	C0592	control
0.993255797949212	0.420413985040877	C0592	control
0.993393434725759	0.423517133414507	C0592	control
0.993462253114032	0.42508958079666	C0592	control
0.993531071502305	0.426668985910593	C0592	control
0.993599889890579	0.428262306488085	C0592	control
0.993737526667125	0.431490694033745	C0592	control
0.993806345055399	0.433160549660811	C0592	control
0.993875163443672	0.434851278483214	C0592	control
0.993943981831946	0.436555922769177	C0592	control
0.994012800220219	0.438267524786919	C0592	control
0.994150436996766	0.441774221603757	C0592	control
0.994288073773312	0.44546181944686	C0592	control
0.994356892161586	0.447389111149765	C0592	control
0.994494528938132	0.451271525482693	C0592	control
0.994563347326406	0.453317098625848	C0592	control
0.994632165714679	0.455411375891459	C0592	control
0.994700984102952	0.457526526352409	C0592	control
0.994769802491226	0.459648634545138	C0592	control
0.994838620879499	0.461791615933206	C0592	control
0.994907439267772	0.46396938598017	C0592	control
0.994976257656046	0.466181944686032	C0592	control
0.995045076044319	0.468401461123674	C0592	control
0.995113894432592	0.470676639415551	C0592	control
0.995182712820866	0.473028352757001	C0592	control
0.995251531209139	0.475421812489129	C0592	control
0.995320349597412	0.477836145416594	C0592	control
0.995389167985686	0.480285267002957	C0592	control
0.995457986373959	0.482769177248217	C0592	control
0.995526804762232	0.485294833884154	C0592	control
0.995595623150506	0.487924856496782	C0592	control
0.995664441538779	0.490638371890764	C0592	control
0.995733259927053	0.493379718211863	C0592	control
0.995802078315326	0.496239345973213	C0592	control
0.995870896703599	0.499140720125239	C0592	control
0.995939715091873	0.502181248912854	C0592	control
0.996008533480146	0.505270481822926	C0592	control
0.996077351868419	0.508408418855453	C0592	control
0.996146170256693	0.511588102278657	C0592	control
0.996214988644966	0.514823447556097	C0592	control
0.996283807033239	0.518114454687772	C0592	control
0.996352625421513	0.521516785527918	C0592	control
0.996421443809786	0.524926074099843	C0592	control
0.996490262198059	0.528363193598887	C0592	control
0.996559080586333	0.531967298660637	C0592	control
0.996627898974606	0.535613150113063	C0592	control
0.996696717362879	0.539279874760828	C0592	control
0.996765535751153	0.542953557140372	C0592	control
0.996834354139426	0.546675943642373	C0592	control
0.996903172527699	0.550711428074448	C0592	control
0.996971990915973	0.5547886588972	C0592	control
0.997040809304246	0.55888676291529	C0592	control
0.997178446080793	0.567138632805705	C0592	control
0.997247264469066	0.571389806922943	C0592	control
0.99731608285734	0.575661854235519	C0592	control
0.997384901245613	0.579961732475213	C0592	control
0.997453719633886	0.584296399373804	C0592	control
0.99752253802216	0.588672812663072	C0592	control
0.997591356410433	0.593181422856149	C0592	control
0.997660174798706	0.597696990781005	C0592	control
0.99772899318698	0.602296051487215	C0592	control
0.997797811575253	0.60707601321969	C0592	control
0.997866629963526	0.612092537832667	C0592	control
0.9979354483518	0.617122977909202	C0592	control
0.998004266740073	0.62235519220734	C0592	control
0.998073085128346	0.627803096190642	C0592	control
0.99814190351662	0.633271873369282	C0592	control
0.998210721904893	0.638775439206819	C0592	control
0.998279540293166	0.644578187510871	C0592	control
0.99834835868144	0.650401809010263	C0592	control
0.998417177069713	0.656301965559228	C0592	control
0.998485995457986	0.662348234475561	C0592	control
0.99855481384626	0.669890415724474	C0592	control
0.998623632234533	0.677453470168725	C0592	control
0.998692450622806	0.685051313271873	C0592	control
0.99876126901108	0.693456253261437	C0592	control
0.998830087399353	0.701902939641677	C0592	control
0.998898905787626	0.710356583753696	C0592	control
0.9989677241759	0.719053748477996	C0592	control
0.999036542564173	0.728230996695077	C0592	control
0.999105360952447	0.738465820142634	C0592	control
0.999242997728993	0.759269438163159	C0592	control
0.999311816117266	0.771062793529309	C0592	control
0.99938063450554	0.783718907636111	C0592	control
0.999449452893813	0.799471212384763	C0592	control
0.999518271282087	0.816100191337624	C0592	control
0.99958708967036	0.833842407375196	C0592	control
0.999655908058633	0.856260219168551	C0592	control
0.999724726446907	0.878935467037746	C0592	control
0.99979354483518	0.901972516959471	C0592	control
0.999862363223453	0.927409984345103	C0592	control
0.999931181611727	0.96311010610541	C0592	control
1	1	C0592	control
0	0	C0592	target
0.644289286741762	0.0680003503547342	C0592	target
0.735034412552283	0.0871554115208315	C0592	target
0.784263173036493	0.102742693643981	C0592	target
0.822139110806205	0.118732883711424	C0592	target
0.853198928895479	0.135123646024934	C0592	target
0.879810564985505	0.151975708738431	C0592	target
0.90154247903158	0.168031298356252	C0592	target
0.917763958660677	0.181727832764007	C0592	target
0.930267554827716	0.193604858252314	C0592	target
0.938267643348751	0.202048407345771	C0592	target
0.944165357293027	0.208895506700534	C0592	target
0.948491822869409	0.214375054742927	C0592	target
0.951833491933521	0.218960030364077	C0592	target
0.954312080908226	0.22262240518525	C0592	target
0.956580432425255	0.226213541210476	C0592	target
0.95832872286277	0.229165863770401	C0592	target
0.959999557394826	0.232163732445768	C0592	target
0.961305242658287	0.23464424396368	C0592	target
0.962588797663045	0.237218183410703	C0592	target
0.963728505986235	0.239623952585326	C0592	target
0.964680107110452	0.241733088085019	C0592	target
0.96555425232921	0.243762809844968	C0592	target
0.966428397547967	0.245884791684914	C0592	target
0.967368933542833	0.248267203877259	C0592	target
0.96832053466705	0.250778079472132	C0592	target
0.969183614756457	0.25314647747511	C0592	target
0.969902848164295	0.255196052669995	C0592	target
0.970533560537323	0.257059939855771	C0592	target
0.971230663686458	0.259193600186856	C0592	target
0.971938831964946	0.261435870485533	C0592	target
0.972569544337973	0.263499459869785	C0592	target
0.973133865934893	0.265405389623661	C0592	target
0.973609666497001	0.267062567516277	C0592	target
0.974140792705867	0.268968497270153	C0592	target
0.974528072233164	0.270399112434673	C0592	target
0.974893221501759	0.27178651718198	C0592	target
0.975258370770354	0.273212460950045	C0592	target
0.975767366720517	0.275253861201133	C0592	target
0.976187841635869	0.276984613587924	C0592	target
0.976530860645761	0.278432746489154	C0592	target
0.976896009914356	0.280012846340253	C0592	target
0.977216898665545	0.281435286560976	C0592	target
0.977482461769978	0.282640506846515	C0592	target
0.977781220262465	0.284027911593822	C0592	target
0.978113174143006	0.28560450789758	C0592	target
0.978367672118087	0.28684009226008	C0592	target
0.978788147033439	0.288925870777496	C0592	target
0.979164361431385	0.290831800531371	C0592	target
0.979396729147764	0.292033517269569	C0592	target
0.979706552769602	0.293668506029021	C0592	target
0.979983181003386	0.295157513649237	C0592	target
0.980204483590413	0.296372076727687	C0592	target
0.980403655918738	0.297486204782342	C0592	target
0.980636023635116	0.298810545677498	C0592	target
0.980868391351495	0.300159411404047	C0592	target
0.981067563679819	0.301336603310852	C0592	target
0.981355257042955	0.303067355697644	C0592	target
0.981521233983225	0.304083384426732	C0592	target
0.98172040631155	0.305323640185688	C0592	target
0.982030229933388	0.307285626697031	C0592	target
0.982196206873658	0.308354208636244	C0592	target
0.982340053555226	0.309295495022043	C0592	target
0.982517095624848	0.310472686928849	C0592	target
0.982727333082524	0.311892791451344	C0592	target
0.982871179764091	0.312879623952585	C0592	target
0.983070352092416	0.314267028699892	C0592	target
0.983214198773984	0.315284225278094	C0592	target
0.983402305972957	0.316634258853756	C0592	target
0.98351295726647	0.317440074742343	C0592	target
0.983723194724146	0.318993314063823	C0592	target
0.983855976276363	0.319988321508861	C0592	target
0.984055148604687	0.321501853960468	C0592	target
0.984154734768849	0.322269130828297	C0592	target
0.984287516321066	0.323306180841435	C0592	target
0.984398167614579	0.324182067676856	C0592	target
0.984508818908093	0.325069633003416	C0592	target
0.984630535330958	0.326058801202885	C0592	target
0.984796512271228	0.327425184666141	C0592	target
0.984940358952796	0.328624565706111	C0592	target
0.985117401022418	0.330119412571896	C0592	target
0.985183791798526	0.330686987241248	C0592	target
0.985305508221391	0.331740387141981	C0592	target
0.985405094385553	0.33261277043006	C0592	target
0.985515745679067	0.333593763685732	C0592	target
0.985637462101932	0.334685702607223	C0592	target
0.985737048266094	0.335589617821377	C0592	target
0.985836634430256	0.336504043677557	C0592	target
0.985969415982473	0.337737292341829	C0592	target
0.986046871887932	0.338464862339786	C0592	target
0.986168588310797	0.339621032962541	C0592	target
0.986279239604311	0.340683775656185	C0592	target
0.986423086285879	0.342080523196403	C0592	target
0.986544802708744	0.343275232839917	C0592	target
0.986633323743555	0.344153455373566	C0592	target
0.98675504016642	0.345373857697585	C0592	target
0.986832496071879	0.346158652302123	C0592	target
0.986943147365393	0.3472914659426	C0592	target
0.987053798658906	0.348435958074217	C0592	target
0.987219775599177	0.35017021400835	C0592	target
0.987341492022042	0.351454848033634	C0592	target
0.987463208444907	0.352752328399171	C0592	target
0.987584924867772	0.35406265510496	C0592	target
0.987684511031934	0.355145251233541	C0592	target
0.987761966937393	0.355995445388456	C0592	target
0.987916878748313	0.357712183585881	C0592	target
0.987994334653772	0.35857872762839	C0592	target
0.988071790559232	0.359453446614697	C0592	target
0.988104985947286	0.359831829727599	C0592	target
0.98813818133534	0.360213716387843	C0592	target
0.988215637240799	0.361112960205541	C0592	target
0.988248832628853	0.361501853960468	C0592	target
0.988270962887556	0.361763452161981	C0592	target
0.988315223404962	0.362291319961461	C0592	target
0.988348418793016	0.362690724358413	C0592	target
0.988425874698475	0.363630842895098	C0592	target
0.988481200345232	0.364308195381157	C0592	target
0.988525460862637	0.364854748766459	C0592	target
0.988569721380043	0.365405973548218	C0592	target
0.988636112156151	0.366239817815538	C0592	target
0.988735698320313	0.367501094858544	C0592	target
0.98879102396707	0.36820764357245	C0592	target
0.988912740389935	0.369774897083297	C0592	target
0.988990196295395	0.37078041517036	C0592	target
0.989100847588908	0.372228548071589	C0592	target
0.989145108106314	0.372812472628536	C0592	target
0.989211498882422	0.373695366558641	C0592	target
0.989311085046584	0.375030218095822	C0592	target
0.989377475822692	0.375927126215293	C0592	target
0.989443866598801	0.376831041429447	C0592	target
0.98952132250426	0.377893784123091	C0592	target
0.989587713280368	0.378811713526612	C0592	target
0.989654104056476	0.379736650024817	C0592	target
0.989709429703233	0.380513269685557	C0592	target
0.989742625091287	0.380982745029342	C0592	target
0.989809015867395	0.381928702811597	C0592	target
0.989897536902206	0.383199322647514	C0592	target
0.989919667160909	0.383519313304721	C0592	target
0.989974992807666	0.384325129193308	C0592	target
0.990019253325071	0.384974453300634	C0592	target
0.990085644101179	0.385955446556305	C0592	target
0.990140969747936	0.386778780181601	C0592	target
0.990185230265342	0.387442118478293	C0592	target
0.990240555912099	0.388277130594727	C0592	target
0.990318011817558	0.389454322501533	C0592	target
0.990373337464315	0.390301013109106	C0592	target
0.990406532852369	0.390812531020992	C0592	target
0.990472923628477	0.391842573939447	C0592	target
0.990528249275234	0.392706782283729	C0592	target
0.990594640051342	0.393750839391551	C0592	target
0.990627835439396	0.394276371492803	C0592	target
0.990672095956802	0.394981752357595	C0592	target
0.990727421603559	0.395869317684155	C0592	target
0.990749551862261	0.396226679513007	C0592	target
0.990804877509018	0.397125923330706	C0592	target
0.990871268285126	0.398212023006628	C0592	target
0.990970854449289	0.399851683162535	C0592	target
0.991026180096045	0.400768444716943	C0592	target
0.991070440613451	0.401511196753379	C0592	target
0.991081505742802	0.401698052611603	C0592	target
0.991125766260208	0.402450147440951	C0592	target
0.991136831389559	0.402639338997402	C0592	target
0.991170026777613	0.403210417214096	C0592	target
0.991214287295018	0.403976526232811	C0592	target
0.99122535242437	0.404169221336603	C0592	target
0.991258547812424	0.404750810195323	C0592	target
0.991324938588532	0.405920995007445	C0592	target
0.991369199105938	0.406705789611982	C0592	target
0.991457720140748	0.408284721613967	C0592	target
0.991490915528803	0.408880324662054	C0592	target
0.991546241175559	0.409878835654433	C0592	target
0.991601566822316	0.410883185892383	C0592	target
0.991701152986478	0.412701526962716	C0592	target
0.991723283245181	0.413107938454352	C0592	target
0.991767543762587	0.413925432834078	C0592	target
0.991800739150641	0.414542057166214	C0592	target
0.9918781950561	0.415989022218329	C0592	target
0.991933520702857	0.417028407929695	C0592	target
0.991999911478965	0.418282677878018	C0592	target
0.992022041737668	0.41870310355902	C0592	target
0.992077367384425	0.419760007007095	C0592	target
0.992110562772479	0.420397652623281	C0592	target
0.992154823289884	0.421252518174652	C0592	target
0.992165888419236	0.421467402411608	C0592	target
0.992243344324695	0.422979767014102	C0592	target
0.992276539712749	0.423631426819655	C0592	target
0.992342930488857	0.424941753525444	C0592	target
0.992387191006263	0.425819976059093	C0592	target
0.992409321264966	0.426261423024145	C0592	target
0.992453581782371	0.427148988350705	C0592	target
0.992508907429128	0.428264284254474	C0592	target
0.992586363334587	0.429833873463549	C0592	target
0.992619558722642	0.430510058100493	C0592	target
0.992641688981344	0.430963183556685	C0592	target
0.992663819240047	0.431418644711103	C0592	target
0.992697014628101	0.432105339990073	C0592	target
0.992708079757452	0.43233540626551	C0592	target
0.992730210016155	0.432797874514613	C0592	target
0.992763405404209	0.433495080435608	C0592	target
0.992818731050966	0.434662929549502	C0592	target
0.992862991568371	0.435601880237073	C0592	target
0.992918317215128	0.436781407842107	C0592	target
0.992940447473831	0.437255554582348	C0592	target
0.992962577732534	0.437732037020817	C0592	target
0.992973642861885	0.437971446089165	C0592	target
0.993017903379291	0.438933753759014	C0592	target
0.993062163896696	0.439900732825319	C0592	target
0.993106424414101	0.440872383288079	C0592	target
0.993139619802155	0.441608128229833	C0592	target
0.993161750060858	0.442100960555896	C0592	target
0.99317281519021	0.442348544568042	C0592	target
0.993206010578264	0.44309480015182	C0592	target
0.99326133622502	0.444344398703687	C0592	target
0.993305596742426	0.445348748941637	C0592	target
0.993349857259831	0.446362441972497	C0592	target
0.993394117777237	0.447380806399813	C0592	target
0.993438378294642	0.448403842223585	C0592	target
0.993460508553345	0.448917695833698	C0592	target
0.993493703941399	0.44969197979621	C0592	target
0.993526899329453	0.450469767306064	C0592	target
0.993537964458804	0.450730197658463	C0592	target
0.993549029588156	0.450991795859975	C0592	target
0.993604355234913	0.452305626113106	C0592	target
0.993626485493615	0.452833493912586	C0592	target
0.993637550622967	0.453098595661441	C0592	target
0.993681811140372	0.454163674053312	C0592	target
0.99374820191648	0.455768298735803	C0592	target
0.993770332175183	0.456305509328195	C0592	target
0.993814592692589	0.457384601909433	C0592	target
0.993847788080643	0.458197424892704	C0592	target
0.993869918339345	0.458741642579779	C0592	target
0.993903113727399	0.459561472657733	C0592	target
0.993925243986102	0.460112697439491	C0592	target
0.993947374244805	0.460666257919477	C0592	target
0.993969504503508	0.461222154097691	C0592	target
0.993980569632859	0.461501270035911	C0592	target
0.994013765020913	0.462345624945257	C0592	target
0.994035895279616	0.462910863916382	C0592	target
0.994058025538319	0.463478438585735	C0592	target
0.99406909066767	0.463764561618639	C0592	target
0.994080155797021	0.464051852500657	C0592	target
0.994091220926373	0.464340311231789	C0592	target
0.994102286055724	0.464629937812035	C0592	target
0.994124416314427	0.465211526670754	C0592	target
0.994146546573129	0.465795451227701	C0592	target
0.994190807090535	0.466967971738051	C0592	target
0.994212937349238	0.467558903389682	C0592	target
0.99423506760794	0.46815217073954	C0592	target
0.994268262995994	0.46904557531167	C0592	target
0.994290393254697	0.469643514057984	C0592	target
0.9943125235134	0.470243788502525	C0592	target
0.994323588642751	0.470546261423024	C0592	target
0.994334653772103	0.470849902192637	C0592	target
0.994345718901454	0.471154710811363	C0592	target
0.994356784030805	0.471461855128317	C0592	target
0.994367849160157	0.471770167294386	C0592	target
0.994378914289508	0.472079647309568	C0592	target
0.994412109677562	0.473011590902455	C0592	target
0.994423174806913	0.473323406615865	C0592	target
0.994456370194968	0.474262357303436	C0592	target
0.99447850045367	0.474890660126712	C0592	target
0.994500630712373	0.475523634346442	C0592	target
0.994511695841724	0.475841289305422	C0592	target
0.994522760971076	0.476160112113515	C0592	target
0.99455595635913	0.477120084085136	C0592	target
0.994578086617833	0.477767072494234	C0592	target
0.994600216876535	0.478418732299787	C0592	target
0.994611282005887	0.478745730051677	C0592	target
0.994622347135238	0.479073895652682	C0592	target
0.994644477393941	0.479732562552918	C0592	target
0.994666607652643	0.48039590084961	C0592	target
0.994710868170049	0.48172724883945	C0592	target
0.9947219332994	0.482061253686024	C0592	target
0.994732998428752	0.482396426381711	C0592	target
0.994755128687454	0.483069107471315	C0592	target
0.994777258946157	0.483744124259146	C0592	target
0.994810454334211	0.484760152988234	C0592	target
0.994821519463563	0.485101164929491	C0592	target
0.994843649722265	0.485785524510233	C0592	target
0.994865779980968	0.486472219789203	C0592	target
0.994876845110319	0.48681907097603	C0592	target
0.994887910239671	0.48716709001197	C0592	target
0.994898975369022	0.487518612595253	C0592	target
0.994910040498373	0.487871303027649	C0592	target
0.994921105627725	0.488225161309159	C0592	target
0.994954301015779	0.489290239701031	C0592	target
0.99496536614513	0.489647601529882	C0592	target
0.995009626662536	0.491081720241745	C0592	target
0.995020691791887	0.491443753467052	C0592	target
0.995031756921238	0.491806954541473	C0592	target
0.995064952309292	0.492900061312078	C0592	target
0.995076017438644	0.493266765933841	C0592	target
0.995087082567995	0.493635806253832	C0592	target
0.995098147697347	0.494006014422937	C0592	target
0.995109212826698	0.494377390441155	C0592	target
0.995120277956049	0.494749934308487	C0592	target
0.995131343085401	0.495123646024934	C0592	target
0.995142408214752	0.495498525590494	C0592	target
0.995153473344103	0.495874573005168	C0592	target
0.995186668732157	0.497006218796532	C0592	target
0.99520879899086	0.497762985022335	C0592	target
0.995241994378914	0.498901637908382	C0592	target
0.995253059508266	0.499283524568626	C0592	target
0.995297320025671	0.500815742606055	C0592	target
0.995308385155023	0.50120113281364	C0592	target
0.995319450284374	0.501588858719453	C0592	target
0.995330515413725	0.50197775247438	C0592	target
0.995352645672428	0.502757875682462	C0592	target
0.995374775931131	0.503542670286999	C0592	target
0.995407971319185	0.504723365741146	C0592	target
0.995419036448536	0.505119266590756	C0592	target
0.995474362095293	0.507104610084377	C0592	target
0.995485427224644	0.507502846632215	C0592	target
0.995496492353996	0.507903418878281	C0592	target
0.995507557483347	0.508305158973461	C0592	target
0.995518622612698	0.508708066917754	C0592	target
0.99552968774205	0.509112142711162	C0592	target
0.995551818000752	0.509922629996205	C0592	target
0.995573948259455	0.510737788677703	C0592	target
0.995585013388807	0.511146535867566	C0592	target
0.995607143647509	0.51196636594552	C0592	target
0.995618208776861	0.512377448833611	C0592	target
0.995651404164915	0.513614201045225	C0592	target
0.995662469294266	0.514027619631544	C0592	target
0.99569566468232	0.515271378937841	C0592	target
0.995728860070374	0.516518641791481	C0592	target
0.995739925199726	0.516939067472483	C0592	target
0.995750990329077	0.517360661002598	C0592	target
0.995762055458428	0.517783422381828	C0592	target
0.995784185717131	0.518631280838516	C0592	target
0.995806315975834	0.519483810691659	C0592	target
0.995817381105185	0.519911243467344	C0592	target
0.995839511363888	0.520768444716943	C0592	target
0.995850576493239	0.521198213190856	C0592	target
0.995861641622591	0.521630317362997	C0592	target
0.995883771881293	0.522496861405506	C0592	target
0.995894837010645	0.522931301275875	C0592	target
0.995905902139996	0.523366908995358	C0592	target
0.995916967269347	0.523803684563954	C0592	target
0.995928032398699	0.524243963679893	C0592	target
0.995950162657401	0.525131529006452	C0592	target
0.995961227786753	0.52557764736796	C0592	target
0.995972292916104	0.526024933578582	C0592	target
0.995983358045456	0.526474555487431	C0592	target
0.995994423174807	0.52693001664185	C0592	target
0.996005488304158	0.527386645645383	C0592	target
0.996038683692212	0.528760036203323	C0592	target
0.996049748821564	0.529219000905083	C0592	target
0.996060813950915	0.529682637003299	C0592	target
0.996071879080266	0.530148608799743	C0592	target
0.996082944209618	0.530615748445301	C0592	target
0.996105074468321	0.531554699132872	C0592	target
0.996116139597672	0.532025342325771	C0592	target
0.996127204727023	0.532499489066013	C0592	target
0.996149334985726	0.533452453942951	C0592	target
0.996160400115077	0.533930104230533	C0592	target
0.996171465244429	0.53440892236723	C0592	target
0.99618253037378	0.534891244051269	C0592	target
0.996204660632483	0.535860558815801	C0592	target
0.996226790891185	0.536836880675017	C0592	target
0.996237856020537	0.537326209453739	C0592	target
0.996248921149888	0.537817873930688	C0592	target
0.99625998627924	0.538310706256752	C0592	target
0.996271051408591	0.538805874281043	C0592	target
0.996293181667294	0.539798546027853	C0592	target
0.996304246796645	0.540296049750372	C0592	target
0.996315311925996	0.540798224869347	C0592	target
0.996326377055348	0.541301567837435	C0592	target
0.996337442184699	0.541806078654638	C0592	target
0.99634850731405	0.542311757320954	C0592	target
0.996370637572753	0.543327786050042	C0592	target
0.996392767831456	0.544348486175586	C0592	target
0.996403832960807	0.544860004087472	C0592	target
0.99642596321951	0.545885375609471	C0592	target
0.996437028348861	0.546399229219585	C0592	target
0.996448093478213	0.546915418527926	C0592	target
0.996459158607564	0.547432775685381	C0592	target
0.996470223736916	0.547951300691951	C0592	target
0.996481288866267	0.548470993547634	C0592	target
0.99650341912497	0.549512714957228	C0592	target
0.996514484254321	0.550035911360252	C0592	target
0.996525549383672	0.550564947008847	C0592	target
0.996547679642375	0.55162768970249	C0592	target
0.996558744771726	0.552160228898426	C0592	target
0.99659194015978	0.553764853580917	C0592	target
0.996614070418483	0.554836939067472	C0592	target
0.996625135547835	0.555375317508978	C0592	target
0.996636200677186	0.555917199497825	C0592	target
0.996647265806537	0.556460249335786	C0592	target
0.996658330935889	0.557006802721088	C0592	target
0.99666939606524	0.557555691804619	C0592	target
0.996680461194591	0.558105748737263	C0592	target
0.996691526323943	0.558656973519021	C0592	target
0.996702591453294	0.559211701848121	C0592	target
0.996724721711997	0.560325829902777	C0592	target
0.996735786841348	0.560884061779218	C0592	target
0.9967468519707	0.561443461504774	C0592	target
0.996757917100051	0.562004029079443	C0592	target
0.996791112488105	0.563689235350793	C0592	target
0.996802177617456	0.56425213862369	C0592	target
0.996813242746808	0.564817377594815	C0592	target
0.996824307876159	0.565384952264168	C0592	target
0.996846438134862	0.566522437301101	C0592	target
0.996868568393565	0.567666929432717	C0592	target
0.996879633522916	0.568241511196753	C0592	target
0.996890698652267	0.568818428659017	C0592	target
0.996923894040321	0.570556188140492	C0592	target
0.996946024299024	0.571719365857931	C0592	target
0.996968154557727	0.572891886368281	C0592	target
0.996979219687078	0.57347931447257	C0592	target
0.996990284816429	0.574067910425973	C0592	target
0.997001349945781	0.574660009926718	C0592	target
0.997012415075132	0.575253277276576	C0592	target
0.997023480204484	0.57585121602289	C0592	target
0.997034545333835	0.576450322618318	C0592	target
0.997056675592538	0.577650871507401	C0592	target
0.997067740721889	0.578254649499285	C0592	target
0.99707880585124	0.578860763189396	C0592	target
0.997089870980592	0.579469212577735	C0592	target
0.997100936109943	0.580078829815188	C0592	target
0.997112001239294	0.580693118449096	C0592	target
0.997123066368646	0.581308574932119	C0592	target
0.9971562617567	0.583165455023211	C0592	target
0.997167326886051	0.583787918600917	C0592	target
0.997178392015403	0.58441271787685	C0592	target
0.997189457144754	0.585038685001898	C0592	target
0.997200522274105	0.585668155674287	C0592	target
0.997211587403457	0.58629879419579	C0592	target
0.997222652532808	0.586936439811976	C0592	target
0.997244782791511	0.588214066742577	C0592	target
0.997266913050214	0.589496365069633	C0592	target
0.997300108438268	0.591423316107559	C0592	target
0.997311173567619	0.592066800969315	C0592	target
0.997333303826322	0.593363113485738	C0592	target
0.997344368955673	0.59402061253686	C0592	target
0.997355434085024	0.594682782984438	C0592	target
0.997377564343727	0.596009459577823	C0592	target
0.997388629473078	0.596676301421856	C0592	target
0.99739969460243	0.597347814662346	C0592	target
0.997410759731781	0.598021663601063	C0592	target
0.997421824861133	0.598696680388894	C0592	target
0.997443955119835	0.600056056757467	C0592	target
0.997477150507889	0.602098624857668	C0592	target
0.997499280766592	0.603462672622697	C0592	target
0.997510345895944	0.604147032203439	C0592	target
0.997521411025295	0.604832559633295	C0592	target
0.997532476154646	0.605522758459607	C0592	target
0.997543541283998	0.606215292984146	C0592	target
0.997554606413349	0.606911331056028	C0592	target
0.9975656715427	0.607612040524364	C0592	target
0.997587801801403	0.609015795159265	C0592	target
0.997598866930754	0.609721176024058	C0592	target
0.997609932060106	0.610428892587078	C0592	target
0.997632062318809	0.611846661411346	C0592	target
0.99764312744816	0.612562552918163	C0592	target
0.997654192577511	0.613283115821436	C0592	target
0.997676322836214	0.614728913024437	C0592	target
0.997687387965565	0.615454147324166	C0592	target
0.997709518224268	0.61690695162185	C0592	target
0.997720583353619	0.617635689468921	C0592	target
0.997742713612322	0.6191048436542	C0592	target
0.997753778741673	0.619842924294181	C0592	target
0.997775909000376	0.621330764065283	C0592	target
0.997786974129728	0.622079355347289	C0592	target
0.997798039259079	0.622832618025751	C0592	target
0.99780910438843	0.623590552100669	C0592	target
0.997820169517782	0.624351989722928	C0592	target
0.997831234647133	0.625114595194301	C0592	target
0.997842299776484	0.625880704213016	C0592	target
0.997853364905836	0.626651484628186	C0592	target
0.997875495164538	0.628195381156755	C0592	target
0.99788656029389	0.628972000817494	C0592	target
0.997919755681944	0.631308866894397	C0592	target
0.997930820811295	0.632088990102479	C0592	target
0.997952951069998	0.633663250708009	C0592	target
0.997964016199349	0.634452716709001	C0592	target
0.997975081328701	0.635243350559108	C0592	target
0.997986146458052	0.636037487956556	C0592	target
0.998008276716755	0.637632769846136	C0592	target
0.998019341846106	0.638435082187381	C0592	target
0.998030406975458	0.639238562377741	C0592	target
0.998041472104809	0.640049049662784	C0592	target
0.99805253723416	0.640863040495168	C0592	target
0.998063602363512	0.641678199176666	C0592	target
0.998074667492863	0.642500364952848	C0592	target
0.998085732622214	0.643324866427258	C0592	target
0.998096797751566	0.644154039298123	C0592	target
0.998107862880917	0.644984380018102	C0592	target
0.998118928010268	0.645819392134536	C0592	target
0.998141058268971	0.647498759160317	C0592	target
0.998163188527674	0.649180461884325	C0592	target
0.998174253657025	0.650022481095442	C0592	target
0.998218514174431	0.653413914922192	C0592	target
0.998229579303782	0.654265276926221	C0592	target
0.998240644433133	0.655120142477592	C0592	target
0.998262774691836	0.656834544976789	C0592	target
0.998284904950539	0.658565297363581	C0592	target
0.99829597007989	0.659435344953432	C0592	target
0.998307035209242	0.660306560392397	C0592	target
0.998318100338593	0.661183615076932	C0592	target
0.998329165467944	0.662065341157922	C0592	target
0.998340230597296	0.662951738635368	C0592	target
0.998351295726647	0.66384280750927	C0592	target
0.99837342598535	0.665645966541123	C0592	target
0.998384491114701	0.666553385302619	C0592	target
0.998395556244053	0.667482993197279	C0592	target
0.998406621373404	0.668430118828647	C0592	target
0.998417686502755	0.66937841230913	C0592	target
0.998428751632107	0.670333712884295	C0592	target
0.998450881890809	0.672246649732855	C0592	target
0.998461947020161	0.673205453855362	C0592	target
0.998473012149512	0.674172432921667	C0592	target
0.998484077278863	0.675153426177338	C0592	target
0.998495142408215	0.67614960147149	C0592	target
0.998517272666917	0.678144287758022	C0592	target
0.99853940292562	0.680143645441009	C0592	target
0.998550468054972	0.681157338471869	C0592	target
0.998561533184323	0.682181542144755	C0592	target
0.998572598313674	0.683213920761438	C0592	target
0.998583663443026	0.684247467227234	C0592	target
0.998594728572377	0.685290356485942	C0592	target
0.99861685883108	0.687418177571458	C0592	target
0.998627923960431	0.688489095208899	C0592	target
0.998638989089782	0.68956585209191	C0592	target
0.998650054219134	0.690647280371376	C0592	target
0.998661119348485	0.69173104434907	C0592	target
0.998672184477837	0.692820647572334	C0592	target
0.998683249607188	0.693942950570786	C0592	target
0.998694314736539	0.695083939155061	C0592	target
0.998705379865891	0.69622609558845	C0592	target
0.998716444995242	0.697369419870953	C0592	target
0.998727510124593	0.698537268984847	C0592	target
0.998738575253945	0.699720300137222	C0592	target
0.998749640383296	0.700910338384281	C0592	target
0.998760705512647	0.702113222971592	C0592	target
0.998771770641999	0.703320778955359	C0592	target
0.99878283577135	0.70452950278824	C0592	target
0.998793900900702	0.705745233715804	C0592	target
0.998804966030053	0.706967971738051	C0592	target
0.998816031159404	0.708210563195235	C0592	target
0.998827096288756	0.709463665294444	C0592	target
0.998838161418107	0.710741292225045	C0592	target
0.998849226547458	0.712027094099442	C0592	target
0.99886029167681	0.713321070917637	C0592	target
0.998871356806161	0.714618551283174	C0592	target
0.998882421935512	0.715931213687192	C0592	target
0.998893487064864	0.717245043940323	C0592	target
0.998904552194215	0.718561209891682	C0592	target
0.998915617323566	0.71988905433418	C0592	target
0.998926682452918	0.72122040232402	C0592	target
0.998937747582269	0.722612478467782	C0592	target
0.998959877840972	0.725405973548218	C0592	target
0.998970942970323	0.726806224635777	C0592	target
0.998982008099675	0.728208811421564	C0592	target
0.998993073229026	0.729613733905579	C0592	target
0.999004138358377	0.73102332778605	C0592	target
0.99902626861708	0.733870543925725	C0592	target
0.999048398875783	0.736731774254766	C0592	target
0.999070529134486	0.739642054246591	C0592	target
0.999081594263837	0.741098362091618	C0592	target
0.99910372452254	0.744017984876354	C0592	target
0.999114789651891	0.745487139061633	C0592	target
0.999147985039945	0.749905112259496	C0592	target
0.999159050169297	0.751385944935914	C0592	target
0.999170115298648	0.752871449008788	C0592	target
0.999181180427999	0.754379142214826	C0592	target
0.999192245557351	0.755891506817319	C0592	target
0.999203310686702	0.757407374967154	C0592	target
0.999214375816053	0.758924410966103	C0592	target
0.999225440945405	0.760442614814166	C0592	target
0.999236506074756	0.761967825756912	C0592	target
0.999247571204107	0.763503547341683	C0592	target
0.999258636333459	0.765040436775569	C0592	target
0.99926970146281	0.766583165455023	C0592	target
0.999280766592161	0.768149251116756	C0592	target
0.999291831721513	0.769744533006336	C0592	target
0.999302896850864	0.771359668330852	C0592	target
0.999313961980216	0.772975971504482	C0592	target
0.999325027109567	0.774602785320137	C0592	target
0.999336092238918	0.776242445476044	C0592	target
0.99934715736827	0.777883273481066	C0592	target
0.999369287626972	0.781183615076932	C0592	target
0.999380352756324	0.782845464366004	C0592	target
0.999391417885675	0.784582055998365	C0592	target
0.999402483015026	0.786354850953257	C0592	target
0.999413548144378	0.78813698870106	C0592	target
0.999424613273729	0.78992730139266	C0592	target
0.999435678403081	0.79174447461388	C0592	target
0.999446743532432	0.793562815684214	C0592	target
0.999457808661783	0.795402178038597	C0592	target
0.999468873791135	0.797276575866398	C0592	target
0.999479938920486	0.799275933549385	C0592	target
0.999491004049837	0.801276459081487	C0592	target
0.999502069179189	0.803281656010044	C0592	target
0.99951313430854	0.805311377769992	C0592	target
0.999524199437891	0.807393652740066	C0592	target
0.999535264567243	0.809480599106595	C0592	target
0.999546329696594	0.8115990773992	C0592	target
0.999557394825946	0.81372806633383	C0592	target
0.999568459955297	0.815862894514029	C0592	target
0.999579525084648	0.818012904732708	C0592	target
0.999590590214	0.820172257744299	C0592	target
0.999601655343351	0.822347960643485	C0592	target
0.999612720472702	0.824625266415579	C0592	target
0.999623785602054	0.827036874835771	C0592	target
0.999634850731405	0.829543079034189	C0592	target
0.999645915860756	0.832074975913112	C0592	target
0.999656980990108	0.834633733321655	C0592	target
0.999668046119459	0.837197162126653	C0592	target
0.99967911124881	0.839766430177221	C0592	target
0.999690176378162	0.842738606172083	C0592	target
0.999701241507513	0.845915155761876	C0592	target
0.999712306636865	0.849378996233687	C0592	target
0.999723371766216	0.853025021167265	C0592	target
0.999734436895567	0.856735277802108	C0592	target
0.999745502024919	0.86058334063239	C0592	target
0.99975656715427	0.864454760444951	C0592	target
0.999767632283621	0.868336690899536	C0592	target
0.999778697412973	0.872396134419433	C0592	target
0.999789762542324	0.876459081486672	C0592	target
0.999800827671675	0.880550056932644	C0592	target
0.999811892801027	0.885377945169484	C0592	target
0.999822957930378	0.890296925637208	C0592	target
0.99983402305973	0.895575603632011	C0592	target
0.999845088189081	0.90091617762985	C0592	target
0.999856153318432	0.906575574435783	C0592	target
0.999867218447784	0.912417155703483	C0592	target
0.999878283577135	0.918435082187381	C0592	target
0.999889348706486	0.924530086712797	C0592	target
0.999900413835838	0.930832968380485	C0592	target
0.999911478965189	0.937250299261335	C0592	target
0.999922544094541	0.94368398002978	C0592	target
0.999933609223892	0.950401448132901	C0592	target
0.999944674353243	0.957380514437535	C0592	target
0.999955739482595	0.964608332603428	C0592	target
0.999966804611946	0.972146798633617	C0592	target
0.999977869741297	0.979823070859245	C0592	target
0.999988934870649	0.988272459198272	C0592	target
1	1	C0592	target
0	0	C1368	control
0.822057610216307	0.295569012104445	C1368	control
0.89016034723966	0.344541391785486	C1368	control
0.91311834128493	0.369304881115905	C1368	control
0.924525594576174	0.385710692797307	C1368	control
0.93322452200739	0.40134909426248	C1368	control
0.939250995444273	0.41434992616095	C1368	control
0.944057825447501	0.426447922510915	C1368	control
0.948254833733903	0.438520123559494	C1368	control
0.952595329483086	0.45256566516409	C1368	control
0.955823797395703	0.464173550787724	C1368	control
0.958603866987122	0.475168798003444	C1368	control
0.961043153854432	0.485693280968872	C1368	control
0.963697671915916	0.498100820935467	C1368	control
0.965885855723356	0.509115414627226	C1368	control
0.967894680202317	0.519949441209284	C1368	control
0.969921440614126	0.531608917435689	C1368	control
0.971428058973347	0.540817840030438	C1368	control
0.972934677332568	0.550568463954291	C1368	control
0.974477167557485	0.561105844570411	C1368	control
0.975714746923988	0.570005223548531	C1368	control
0.976755031029164	0.577859892820523	C1368	control
0.977705635470101	0.585379223174499	C1368	control
0.978817663306669	0.594575248118555	C1368	control
0.979678588083366	0.602004294917681	C1368	control
0.980431897262977	0.608775561531467	C1368	control
0.981687412562327	0.62051242366203	C1368	control
0.982602145137569	0.62939245616411	C1368	control
0.983445133981418	0.637879110320055	C1368	control
0.98401908383255	0.643863620241573	C1368	control
0.984736521146465	0.651602210657329	C1368	control
0.985382214728988	0.658799099743982	C1368	control
0.98586648491588	0.664370884843326	C1368	control
0.986189331707142	0.668201487099125	C1368	control
0.986781217491122	0.675437069137857	C1368	control
0.987139936148079	0.679951246880381	C1368	control
0.98789324532769	0.689701870804233	C1368	control
0.988359579581734	0.695905640787531	C1368	control
0.988736234171539	0.701051803414008	C1368	control
0.989112888761345	0.706333391372761	C1368	control
0.989471607418302	0.711492451649932	C1368	control
0.989830326075259	0.716780488434032	C1368	control
0.990063493202281	0.720301547073201	C1368	control
0.990314596262152	0.724183739931771	C1368	control
0.990601571187718	0.728723712975682	C1368	control
0.991032033576066	0.735688444349862	C1368	control
0.991372816300176	0.74132471770267	C1368	control
0.991731534957133	0.747386613528346	C1368	control
0.992108189546938	0.753887029477581	C1368	control
0.992359292606808	0.758310923665254	C1368	control
0.992610395666679	0.762825101407779	C1368	control
0.992915306525092	0.768416232983162	C1368	control
0.99302292212218	0.770428266491259	C1368	control
0.993256089249202	0.774871507154972	C1368	control
0.993417512644833	0.778005636273353	C1368	control
0.993668615704703	0.782971231790129	C1368	control
0.993830039100334	0.786221439764747	C1368	control
0.993973526563117	0.789162104122734	C1368	control
0.994206693690139	0.794024518433967	C1368	control
0.994314309287226	0.796307402606615	C1368	control
0.994439860817161	0.79901590925213	C1368	control
0.994673027944183	0.804129827751875	C1368	control
0.994888259138358	0.808927753809644	C1368	control
0.994977938802597	0.810959133793779	C1368	control
0.995085554399684	0.813435482726821	C1368	control
0.995300785593859	0.818465566497063	C1368	control
0.995408401190946	0.821019301334262	C1368	control
0.995516016788033	0.82361172912354	C1368	control
0.995605696452272	0.825804329741338	C1368	control
0.995695376116512	0.828029174485867	C1368	control
0.995838863579295	0.831640516679887	C1368	control
0.995982351042078	0.835303449476678	C1368	control
0.996072030706317	0.837625026601405	C1368	control
0.996125838504861	0.83903731935228	C1368	control
0.996179646303404	0.840468958579195	C1368	control
0.996233454101948	0.841919944282149	C1368	control
0.996341069699035	0.844860608640136	C1368	control
0.99646662122897	0.84833652550188	C1368	control
0.996574236826057	0.851354575764025	C1368	control
0.996699788355992	0.854920776180619	C1368	control
0.996825339885927	0.858532118374638	C1368	control
0.996861211751623	0.859576828080765	C1368	control
0.996932955483015	0.861692042794405	C1368	control
0.997022635147254	0.864368305313187	C1368	control
0.997094378878645	0.866535110629599	C1368	control
0.997130250744341	0.867631410938498	C1368	control
0.997166122610037	0.868740608898089	C1368	control
0.997201994475733	0.869862704508374	C1368	control
0.997345481938516	0.874402677552284	C1368	control
0.997417225669907	0.876698459375625	C1368	control
0.997471033468451	0.87843964221917	C1368	control
0.997542777199842	0.880787014645282	C1368	control
0.997632456864082	0.883753474304655	C1368	control
0.997686264662625	0.885552696576319	C1368	control
0.997758008394017	0.887977454906589	C1368	control
0.997829752125408	0.890428008538245	C1368	control
0.997865623991104	0.891666183004766	C1368	control
0.9979014958568	0.89291725512198	C1368	control
0.997937367722495	0.894181224889886	C1368	control
0.997973239588191	0.895458092308486	C1368	control
0.998044983319582	0.898037622447071	C1368	control
0.998116727050974	0.900642947887042	C1368	control
0.998188470782365	0.903274068628399	C1368	control
0.998224342648061	0.904602526649771	C1368	control
0.998260214513757	0.905943882321835	C1368	control
0.998296086379453	0.907298135644592	C1368	control
0.998367830110844	0.910032437591493	C1368	control
0.998421637909388	0.912102510527707	C1368	control
0.998457509775083	0.913495456802543	C1368	control
0.998475445707931	0.914198378765308	C1368	control
0.998493381640779	0.914907749553419	C1368	control
0.998529253506475	0.916339388780334	C1368	control
0.998583061305019	0.918506194096745	C1368	control
0.998600997237866	0.919234911360896	C1368	control
0.998618933170714	0.919970077450392	C1368	control
0.998690676902106	0.922936537109765	C1368	control
0.998726548767801	0.924432664590145	C1368	control
0.998816228432041	0.928205227417826	C1368	control
0.998852100297737	0.929727150199591	C1368	control
0.998923844029128	0.932796791064508	C1368	control
0.998977651827672	0.935118368189234	C1368	control
0.999031459626215	0.93745929179	C1368	control
0.999049395559063	0.938246048482269	C1368	control
0.999067331491911	0.93904570282523	C1368	control
0.999085267424759	0.939858254818885	C1368	control
0.999121139290455	0.941560744710351	C1368	control
0.999210818954694	0.945913701819214	C1368	control
0.99924669082039	0.947667782313452	C1368	control
0.999264626753237	0.948557720211263	C1368	control
0.999300498618933	0.950376288958966	C1368	control
0.999318434551781	0.951292022158164	C1368	control
0.999354306417477	0.953136386207252	C1368	control
0.999372242350325	0.954071465882489	C1368	control
0.999390178283173	0.955012994383073	C1368	control
0.99940811421602	0.955980318185043	C1368	control
0.999426050148868	0.956960539637705	C1368	control
0.999443986081716	0.95795365874106	C1368	control
0.999461922014564	0.958953226669762	C1368	control
0.999479857947412	0.959991487550543	C1368	control
0.99949779388026	0.96103619725667	C1368	control
0.999515729813108	0.962126048740222	C1368	control
0.999533665745955	0.963228797874467	C1368	control
0.999551601678803	0.964337995834059	C1368	control
0.999569537611651	0.96546654026969	C1368	control
0.999587473544499	0.96661443118136	C1368	control
0.999605409477347	0.967775219743724	C1368	control
0.999623345410195	0.968942457131433	C1368	control
0.999641281343043	0.970122592169836	C1368	control
0.99965921727589	0.971309176033585	C1368	control
0.999677153208738	0.972502208722681	C1368	control
0.999695089141586	0.973701690237123	C1368	control
0.999713025074434	0.974920518227605	C1368	control
0.999730961007282	0.976145795043433	C1368	control
0.99974889694013	0.977383969509954	C1368	control
0.999766832872978	0.978680183404593	C1368	control
0.999784768805826	0.979989294949925	C1368	control
0.999802704738673	0.981304855320603	C1368	control
0.999820640671521	0.982626864516628	C1368	control
0.999838576604369	0.984039157267504	C1368	control
0.999856512537217	0.985470796494418	C1368	control
0.999874448470065	0.986921782197373	C1368	control
0.999892384402913	0.988443704979138	C1368	control
0.999910320335761	0.990030116014368	C1368	control
0.999928256268608	0.991687464128409	C1368	control
0.999946192201456	0.993422198146608	C1368	control
0.999964128134304	0.995582554637673	C1368	control
0.999982064067152	0.997781604080817	C1368	control
1	1	C1368	control
0	0	C1368	target
0.819081245278367	0.30668348851329	C1368	target
0.885040286000575	0.356076754014815	C1368	target
0.908178263576967	0.382066980458806	C1368	target
0.920913634021678	0.401140682160597	C1368	target
0.930219399866609	0.418562181853472	C1368	target
0.937359931471127	0.434603690470132	C1368	target
0.943308794011942	0.450195459284937	C1368	target
0.947983803415697	0.464198936483721	C1368	target
0.95210248986133	0.478078143474098	C1368	target
0.956034681678957	0.492801204355848	C1368	target
0.95925882609534	0.506080363768488	C1368	target
0.962290154031919	0.519700378609902	C1368	target
0.9649200443794	0.532501393601623	C1368	target
0.967189589174461	0.544398194886458	C1368	target
0.969329536007687	0.556416899328112	C1368	target
0.971128102843885	0.567191718159901	C1368	target
0.972901382272895	0.578479003660645	C1368	target
0.974503971703391	0.58927986005991	C1368	target
0.97594219298717	0.599511440552091	C1368	target
0.977272942790402	0.609476727740543	C1368	target
0.978499382038987	0.61912009591293	C1368	target
0.979627832584721	0.628415507501778	C1368	target
0.98062668516862	0.637017372975135	C1368	target
0.981625537752518	0.645993232599508	C1368	target
0.982535884411262	0.654514618318849	C1368	target
0.983370368848443	0.662638339371287	C1368	target
0.984144795693555	0.670467362500932	C1368	target
0.984941349019955	0.678818320505886	C1368	target
0.985715775865066	0.687227271274764	C1368	target
0.986344800118851	0.694292920267051	C1368	target
0.98690428400287	0.700786926300665	C1368	target
0.987457446035093	0.707414670749042	C1368	target
0.988051700103994	0.714757264777207	C1368	target
0.988544804544147	0.721034685590455	C1368	target
0.989060035465589	0.727786700247239	C1368	target
0.989572105461132	0.734689022679905	C1368	target
0.990030439716402	0.741038638566608	C1368	target
0.990387624342922	0.74612069832756	C1368	target
0.990757452673037	0.751521126527192	C1368	target
0.991181016743425	0.757864824784924	C1368	target
0.991493948407367	0.762668755984202	C1368	target
0.991791075441818	0.767341315820308	C1368	target
0.992081880624473	0.772023343862768	C1368	target
0.992372685807127	0.776814256278308	C1368	target
0.992635042656695	0.781234725120217	C1368	target
0.992910043209857	0.785971195349217	C1368	target
0.99316291728173	0.790421252335984	C1368	target
0.99348217079747	0.796158985387007	C1368	target
0.993735044869343	0.800798406500871	C1368	target
0.993994240793013	0.805650862257717	C1368	target
0.994215505605902	0.809876049343557	C1368	target
0.994395678382112	0.813384019798019	C1368	target
0.994601138565509	0.817461266159565	C1368	target
0.994771828564023	0.820912427375898	C1368	target
0.994948840414334	0.824557686822505	C1368	target
0.995087921153864	0.827473894379791	C1368	target
0.995268093930074	0.831319169685644	C1368	target
0.995419818373198	0.834614105497122	C1368	target
0.995571542816322	0.83796585054673	C1368	target
0.995704301704055	0.840948335548499	C1368	target
0.995884474480265	0.845063454735464	C1368	target
0.996001428738506	0.84777846290771	C1368	target
0.996127865774443	0.850760947909479	C1368	target
0.996270107439871	0.854169502197216	C1368	target
0.9964123491053	0.857631315145698	C1368	target
0.996519820585846	0.860287147028226	C1368	target
0.996658901325376	0.863776181069978	C1368	target
0.996734763546938	0.865707695166362	C1368	target
0.996835913175687	0.868320920120294	C1368	target
0.99693074095264	0.870806324288435	C1368	target
0.997035051507288	0.873579325224604	C1368	target
0.997126718358342	0.876050527083213	C1368	target
0.997199419654005	0.878037666891931	C1368	target
0.997262638171973	0.879789285067573	C1368	target
0.997322695764043	0.881475809324526	C1368	target
0.997376431504316	0.88300492465083	C1368	target
0.997452293725878	0.885192080318794	C1368	target
0.997531316873339	0.887499955617783	C1368	target
0.99756924798412	0.888621938070829	C1368	target
0.997645110205681	0.890894307595987	C1368	target
0.997695685020056	0.892428157025468	C1368	target
0.997781030019313	0.895048483134166	C1368	target
0.997850570389078	0.897209601234654	C1368	target
0.997913788907047	0.899197924569167	C1368	target
0.99796752464732	0.900908119342007	C1368	target
0.99804654779478	0.903452699799866	C1368	target
0.998103444460951	0.905306101193822	C1368	target
0.998135053719936	0.906347603892853	C1368	target
0.998191950386107	0.908243612215406	C1368	target
0.998239364274583	0.909841372037783	C1368	target
0.998308904644348	0.912210790678077	C1368	target
0.998359479458723	0.913952940647365	C1368	target
0.998422697976691	0.916154298624861	C1368	target
0.998473272791066	0.917934321419568	C1368	target
0.998501721124152	0.91894623597374	C1368	target
0.998530169457237	0.919968802260061	C1368	target
0.998552295938526	0.920772416274427	C1368	target
0.998587066123409	0.922048257080739	C1368	target
0.998618675382393	0.923219947617148	C1368	target
0.998637640937784	0.92393006309376	C1368	target
0.998675572048564	0.925364496356516	C1368	target
0.998694537603955	0.92608881414266	C1368	target
0.998729307788838	0.927429748867662	C1368	target
0.998741951492431	0.927922095598113	C1368	target
0.99876407797372	0.928791987056962	C1368	target
0.998795687232704	0.930046524398976	C1368	target
0.998814652788095	0.930806347958951	C1368	target
0.998836779269384	0.931701093459481	C1368	target
0.998868388528368	0.932991136575326	C1368	target
0.998912641490945	0.93481376629863	C1368	target
0.998941089824031	0.935996108567188	C1368	target
0.998966377231219	0.937056547678928	C1368	target
0.998988503712507	0.937992716582262	C1368	target
0.998997986490203	0.93839748240393	C1368	target
0.999029595749187	0.939758537067436	C1368	target
0.999051722230476	0.940719560012451	C1368	target
0.999080170563561	0.941965812673904	C1368	target
0.999089653341257	0.942384780805105	C1368	target
0.999099136118952	0.942807299513689	C1368	target
0.999121262600241	0.943801461180946	C1368	target
0.999152871859225	0.945233527392113	C1368	target
0.999159193711022	0.945522307685935	C1368	target
0.999174998340514	0.946250176049462	C1368	target
0.999197124821803	0.94727747643896	C1368	target
0.999212929451295	0.948017180060431	C1368	target
0.99922241222899	0.948464552810696	C1368	target
0.999244538710279	0.949516707241876	C1368	target
0.999269826117466	0.950728637655293	C1368	target
0.999288791672857	0.951644686620123	C1368	target
0.999295113524654	0.951952403326654	C1368	target
0.999307757228247	0.952572570842895	C1368	target
0.999333044635435	0.953822374081732	C1368	target
0.999355171116724	0.954924236596274	C1368	target
0.999374136672114	0.955875791334934	C1368	target
0.999380458523911	0.95619534329941	C1368	target
0.999386780375708	0.956517262315474	C1368	target
0.999396263153403	0.957003691416953	C1368	target
0.999418389634692	0.958146977334298	C1368	target
0.999427872412387	0.958640507590543	C1368	target
0.999434194264184	0.958971894812962	C1368	target
0.999443677041879	0.959472526223973	C1368	target
0.999465803523168	0.96064895086356	C1368	target
0.999475286300863	0.961156683429337	C1368	target
0.999484769078559	0.961667966572497	C1368	target
0.999494251856254	0.962182800293041	C1368	target
0.999503734633949	0.962701184590968	C1368	target
0.999522700189339	0.963745054341587	C1368	target
0.999535343892933	0.964445701611844	C1368	target
0.999547987596527	0.965151082985278	C1368	target
0.999563792226019	0.966038727331043	C1368	target
0.999573275003714	0.966574864515885	C1368	target
0.999576435929613	0.966754760436626	C1368	target
0.999592240559105	0.967660157669306	C1368	target
0.999598562410901	0.968024683613967	C1368	target
0.999614367040394	0.968941916104591	C1368	target
0.999623849818089	0.969495806176348	C1368	target
0.999627010743987	0.969681619726061	C1368	target
0.999639654447581	0.970429608028092	C1368	target
0.999645976299378	0.970805969230696	C1368	target
0.999655459077073	0.971374061611986	C1368	target
0.999664941854768	0.971945704570658	C1368	target
0.999674424632463	0.972520898106714	C1368	target
0.99968074648426	0.972906727515673	C1368	target
0.999683907410159	0.973100825745947	C1368	target
0.999690229261955	0.973493756309672	C1368	target
0.999693390187854	0.973691405117329	C1368	target
0.999706033891448	0.974491468554311	C1368	target
0.999709194817346	0.97469503499094	C1368	target
0.999712355743244	0.974899784953363	C1368	target
0.999718677595041	0.975311651929798	C1368	target
0.999731321298635	0.976140119985845	C1368	target
0.99974080407633	0.976765021605263	C1368	target
0.999750286854025	0.977393473802065	C1368	target
0.999759769631721	0.978025476576249	C1368	target
0.999766091483517	0.978449178810628	C1368	target
0.999769252409416	0.978662213453611	C1368	target
0.999781896113009	0.979519086128723	C1368	target
0.999791378890705	0.980165291212439	C1368	target
0.999797700742502	0.980598461653173	C1368	target
0.999804022594298	0.981036366197083	C1368	target
0.999813505371994	0.981707425322481	C1368	target
0.999816666297892	0.981932295223408	C1368	target
0.99981982722379	0.982159532175924	C1368	target
0.999822988149689	0.982387952654234	C1368	target
0.999826149075587	0.982617556658339	C1368	target
0.999829310001486	0.982848344188237	C1368	target
0.999832470927384	0.983080315243931	C1368	target
0.999838792779181	0.983546624406906	C1368	target
0.999841953705079	0.983780962514188	C1368	target
0.999851436482775	0.984505280300331	C1368	target
0.999857758334571	0.984990525876016	C1368	target
0.99986091926047	0.985234332189653	C1368	target
0.999864080186368	0.985479322029084	C1368	target
0.999870402038165	0.985974035811124	C1368	target
0.999873562964063	0.986222576227938	C1368	target
0.999876723889962	0.986472300170546	C1368	target
0.99987988481586	0.986726758216332	C1368	target
0.999883045741759	0.986982399787912	C1368	target
0.999889367593556	0.987496049982661	C1368	target
0.999892528519454	0.987755242131625	C1368	target
0.999898850371251	0.988280727584317	C1368	target
0.999905172223048	0.988808580088599	C1368	target
0.999908333148946	0.989076056918123	C1368	target
0.999911494074844	0.989347084325029	C1368	target
0.999914655000743	0.989619295257731	C1368	target
0.999917815926641	0.989899790870992	C1368	target
0.99992097685254	0.990183837061637	C1368	target
0.999924137778438	0.990476167932842	C1368	target
0.999927298704336	0.990780334061991	C1368	target
0.999930459630235	0.991086867242728	C1368	target
0.999933620556133	0.991396951000849	C1368	target
0.999936781482032	0.991708218284763	C1368	target
0.99993994240793	0.992023036146061	C1368	target
0.999943103333829	0.992340221058948	C1368	target
0.999946264259727	0.992663323600806	C1368	target
0.999949425185625	0.992988793194253	C1368	target
0.999952586111524	0.993317813365083	C1368	target
0.999955747037422	0.993657485268063	C1368	target
0.999958907963321	0.994004258325808	C1368	target
0.999962068889219	0.994365233693086	C1368	target
0.999965229815117	0.994729759637746	C1368	target
0.999968390741016	0.995101386737173	C1368	target
0.999971551666914	0.99548129851716	C1368	target
0.999974712592813	0.995865944400325	C1368	target
0.999977873518711	0.996252957335079	C1368	target
0.99998103444461	0.996647071424598	C1368	target
0.999984195370508	0.997089710071686	C1368	target
0.999987356296406	0.997544183976718	C1368	target
0.999990517222305	0.998010493139693	C1368	target
0.999993678148203	0.998511124550704	C1368	target
0.999996839074102	0.999177449572925	C1368	target
1	1	C1368	target
0	0	C1373	control
0.439966414777498	0.00829022101982375	C1373	control
0.477329974811083	0.00969829291059534	C1373	control
0.508396305625525	0.0114544275159397	C1373	control
0.553736356003359	0.0148717705317449	C1373	control
0.593198992443325	0.0185897131646811	C1373	control
0.631402183039463	0.0229088550318794	C1373	control
0.667926112510495	0.0277263594222159	C1373	control
0.697313182199832	0.0321562485167782	C1373	control
0.732997481108312	0.0382077934405999	C1373	control
0.753988245172124	0.0421630515607449	C1373	control
0.769101595298069	0.0452956159918996	C1373	control
0.778337531486146	0.0473839922793362	C1373	control
0.787153652392947	0.0495435632129353	C1373	control
0.799748110831234	0.052865980033857	C1373	control
0.805625524769102	0.0545271884443179	C1373	control
0.811922753988245	0.0564257123419874	C1373	control
0.818219983207389	0.0584428939832614	C1373	control
0.824937027707809	0.0607211226604648	C1373	control
0.828295549958018	0.0619235211289889	C1373	control
0.832073887489505	0.063347414052241	C1373	control
0.835432409739715	0.0646763807806097	C1373	control
0.838790931989924	0.0660686316389008	C1373	control
0.841309823677582	0.0671602828800607	C1373	control
0.846767422334173	0.0696283639470312	C1373	control
0.850125944584383	0.0712104671950892	C1373	control
0.852225020990764	0.0722388343063268	C1373	control
0.855583543240974	0.0739475058142294	C1373	control
0.857682619647355	0.07505497808787	C1373	control
0.858522250209908	0.0755137880298068	C1373	control
0.861041141897565	0.076937680953059	C1373	control
0.862300587741394	0.077673358963406	C1373	control
0.863560033585222	0.0784327685224738	C1373	control
0.865239294710327	0.079476956666192	C1373	control
0.866498740554156	0.0802838293227016	C1373	control
0.867338371116709	0.0808375654595219	C1373	control
0.869017632241814	0.0819766797981236	C1373	control
0.871116708648195	0.0834401253025772	C1373	control
0.871956339210747	0.0840413245368393	C1373	control
0.873635600335852	0.0852753650703245	C1373	control
0.874895046179681	0.0862246270191593	C1373	control
0.875734676742233	0.086873289350863	C1373	control
0.876994122586062	0.0878700143971396	C1373	control
0.87951301427372	0.0899109275871343	C1373	control
0.879932829554996	0.0902589903017071	C1373	control
0.880352644836272	0.0906149635325201	C1373	control
0.881192275398824	0.0913427310266268	C1373	control
0.882031905961377	0.092086319553214	C1373	control
0.883711167086482	0.0936051386713497	C1373	control
0.884550797649034	0.0943803692628981	C1373	control
0.885810243492863	0.0955669466989416	C1373	control
0.887069689336692	0.0967772556837059	C1373	control
0.888748950461797	0.0984226430616862	C1373	control
0.890428211586902	0.100099672504628	C1373	control
0.891267842149454	0.100954008258579	C1373	control
0.893366918555835	0.103129400224659	C1373	control
0.893786733837112	0.103572389134115	C1373	control
0.894626364399664	0.104474187985508	C1373	control
0.896725440806045	0.106768237695192	C1373	control
0.897565071368598	0.107749141708988	C1373	control
0.898824517212427	0.109267960827124	C1373	control
0.900083963056255	0.110834243042701	C1373	control
0.900923593618808	0.1118942522189	C1373	control
0.901343408900084	0.11243216732324	C1373	control
0.90176322418136	0.11297799294382	C1373	control
0.904282115869018	0.116300409764741	C1373	control
0.904701931150294	0.116862056417802	C1373	control
0.90512174643157	0.117439524103343	C1373	control
0.906381192275399	0.119195658708687	C1373	control
0.907220822837951	0.120413878209692	C1373	control
0.908060453400504	0.121647918743177	C1373	control
0.910159529806885	0.124772572658092	C1373	control
0.910579345088161	0.125405413957315	C1373	control
0.91183879093199	0.127327669403705	C1373	control
0.912258606213266	0.127976331735409	C1373	control
0.912678421494542	0.128632904583353	C1373	control
0.913518052057095	0.129961871311722	C1373	control
0.913937867338371	0.130634265192146	C1373	control
0.914777497900924	0.131994873985476	C1373	control
0.915617128463476	0.133387124843767	C1373	control
0.916036943744752	0.134091160789153	C1373	control
0.916876574307305	0.135515053712405	C1373	control
0.917296389588581	0.136234910690272	C1373	control
0.918136020151133	0.137690445678485	C1373	control
0.919395465994962	0.139944942806968	C1373	control
0.919815281276238	0.140704352366035	C1373	control
0.920654911838791	0.142238992516652	C1373	control
0.921074727120067	0.1430142231082	C1373	control
0.921494542401343	0.143813185248469	C1373	control
0.92191435768262	0.144620057904979	C1373	control
0.922334172963896	0.145434841077729	C1373	control
0.923173803526448	0.147080228455709	C1373	control
0.923593618807725	0.147910832660939	C1373	control
0.924433249370277	0.149587862103881	C1373	control
0.92527287993283	0.151280712579303	C1373	control
0.925692695214106	0.152135048333254	C1373	control
0.926112510495382	0.152997294603446	C1373	control
0.926532325776658	0.153875361906118	C1373	control
0.926952141057935	0.154785071273751	C1373	control
0.927371956339211	0.155702691157625	C1373	control
0.927791771620487	0.156636132073979	C1373	control
0.928211586901763	0.157601215055295	C1373	control
0.928631402183039	0.15857420855285	C1373	control
0.929471032745592	0.160536016580442	C1373	control
0.929890848026868	0.161524831110478	C1373	control
0.930310663308144	0.162537377189235	C1373	control
0.931570109151973	0.165598746974228	C1373	control
0.931989924433249	0.166642935117946	C1373	control
0.932829554995802	0.168747132437863	C1373	control
0.933249370277078	0.169807141614062	C1373	control
0.933669185558354	0.170882971822741	C1373	control
0.934089000839631	0.171974623063901	C1373	control
0.934508816120907	0.173097916370022	C1373	control
0.934928631402183	0.174244941224864	C1373	control
0.935768261964736	0.176554811967029	C1373	control
0.936188077246012	0.177717657854352	C1373	control
0.936607892527288	0.178888414257914	C1373	control
0.937027707808564	0.180067081177718	C1373	control
0.93744752308984	0.181253658613761	C1373	control
0.938287153652393	0.183642634518329	C1373	control
0.938706968933669	0.184852943503093	C1373	control
0.939126784214945	0.186071163004098	C1373	control
0.939546599496222	0.187305203537583	C1373	control
0.940386230058774	0.189820747701995	C1373	control
0.94080604534005	0.191102251332922	C1373	control
0.941225860621327	0.192391665480089	C1373	control
0.941645675902603	0.193688990143497	C1373	control
0.942065491183879	0.194994225323145	C1373	control
0.942485306465155	0.196323192051513	C1373	control
0.942905121746432	0.197691711361083	C1373	control
0.943324937027708	0.199076051703134	C1373	control
0.943744752308984	0.200492034110146	C1373	control
0.944584382871537	0.203450567184014	C1373	control
0.945004198152813	0.204937744237189	C1373	control
0.946263643996641	0.209565396237758	C1373	control
0.946683459277918	0.211123767937096	C1373	control
0.947103274559194	0.212690050152673	C1373	control
0.94752308984047	0.214264242884491	C1373	control
0.948362720403023	0.217428449380607	C1373	control
0.948782535684299	0.219050105209866	C1373	control
0.949202350965575	0.220695492587846	C1373	control
0.949622166246851	0.222348790482067	C1373	control
0.950041981528128	0.22406537250621	C1373	control
0.950461796809404	0.225821507111554	C1373	control
0.95088161209068	0.227585552233139	C1373	control
0.951301427371956	0.229373328903444	C1373	control
0.952560873215785	0.234807853560523	C1373	control
0.952980688497061	0.23662727229579	C1373	control
0.953400503778338	0.238454601547297	C1373	control
0.953820319059614	0.240313572863765	C1373	control
0.95424013434089	0.242259559858876	C1373	control
0.955079764903442	0.246214817979021	C1373	control
0.955499580184719	0.248200357555334	C1373	control
0.955919395465995	0.250249181261569	C1373	control
0.956339210747271	0.252337557549006	C1373	control
0.957178841309824	0.256530131156359	C1373	control
0.958018471872376	0.260833451991077	C1373	control
0.958438287153652	0.263016754473397	C1373	control
0.958858102434929	0.265207967471957	C1373	control
0.959277917716205	0.267422912019238	C1373	control
0.959697732997481	0.26966158811524	C1373	control
0.960537363560034	0.274154761339725	C1373	control
0.96095717884131	0.276417168984448	C1373	control
0.961376994122586	0.278703308177892	C1373	control
0.961796809403862	0.281005268403816	C1373	control
0.962216624685139	0.283315139145981	C1373	control
0.963056255247691	0.287982343727752	C1373	control
0.963476070528967	0.290339677567358	C1373	control
0.963895885810244	0.29283940069929	C1373	control
0.96431570109152	0.295402407961144	C1373	control
0.964735516372796	0.297981236255478	C1373	control
0.965155331654072	0.300615438163495	C1373	control
0.965994962216625	0.305899663012008	C1373	control
0.966414777497901	0.308565506984986	C1373	control
0.967254408060453	0.313944658028383	C1373	control
0.96767422334173	0.316689607163763	C1373	control
0.968094038623006	0.319505750945307	C1373	control
0.968933669185558	0.325185501605835	C1373	control
0.969353484466835	0.328088661066021	C1373	control
0.970193115029387	0.334005727213758	C1373	control
0.970612930310663	0.337019633901308	C1373	control
0.97103274559194	0.340112645751262	C1373	control
0.971452560873216	0.343221478633696	C1373	control
0.971872376154492	0.346567627003338	C1373	control
0.972292191435768	0.349961238470423	C1373	control
0.972712006717044	0.353457686648631	C1373	control
0.973131821998321	0.357025329473001	C1373	control
0.973551637279597	0.360600882813612	C1373	control
0.973971452560873	0.364200167702944	C1373	control
0.974391267842149	0.367878557754679	C1373	control
0.974811083123426	0.371564858322654	C1373	control
0.975230898404702	0.37527489043935	C1373	control
0.975650713685978	0.379056117202209	C1373	control
0.976070528967254	0.383003464806113	C1373	control
0.976490344248531	0.38728305409211	C1373	control
0.976910159529807	0.391570553894347	C1373	control
0.977329974811083	0.395945069375227	C1373	control
0.977749790092359	0.400422421567231	C1373	control
0.978169605373636	0.405002610470359	C1373	control
0.978589420654912	0.409590709889727	C1373	control
0.979009235936188	0.414344930150142	C1373	control
0.979429051217464	0.419122881959277	C1373	control
0.980268681780017	0.428900280032275	C1373	control
0.980688497061293	0.434018384039742	C1373	control
0.981108312342569	0.439223503725853	C1373	control
0.981528127623846	0.444491907541886	C1373	control
0.981947942905122	0.449902700650244	C1373	control
0.982367758186398	0.455321404274843	C1373	control
0.982787573467674	0.460803392029364	C1373	control
0.98320738874895	0.466293290300125	C1373	control
0.983627204030227	0.471830651668328	C1373	control
0.984047019311503	0.47762906007246	C1373	control
0.984466834592779	0.483538215703957	C1373	control
0.984886649874055	0.489518565981616	C1373	control
0.985306465155332	0.495514737291756	C1373	control
0.985726280436608	0.501534640150616	C1373	control
0.986146095717884	0.507570364041957	C1373	control
0.98656591099916	0.513772208774345	C1373	control
0.986985726280437	0.5202034584777	C1373	control
0.987405541561713	0.526729634375939	C1373	control
0.987825356842989	0.533556409891309	C1373	control
[truncated: 2,246 more rows]
