# Supplementary material for: Accurate determination of CRISPR-mediated gene fitness in transplantable tumours
Source: Nat Commun. 2022 Aug 4;13:4534. doi: 10.1038/s41467-022-31830-2 (PMC9352714; doi:10.1038/s41467-022-31830-2)
Supplement: Supplementary file 5 — Source data [file 41467_2022_31830_MOESM5_ESM.zip › source_data/Fig2/Fig2d.csv]

CID	days	UMIpm	SDIpm
C2271	17	373725	12.213
C2271	21	328064	12.061
C2271	24	271887	11.707
C2271	28	285461	11.119
C2271	29	174597	10.333
C2271	35	266898	11.071
C2271	35	301003	11.224
C2271	42	332833	11.579
C2271	42	352018	11.537
C2271	49	203574	10.269
C2271	70	165318	9.23
C1368	19	396180	12.073
C1368	19	464073	12.42
C1368	23	330292	11.642
C1368	23	409403	12.15
C1368	28	299049	10.924
C1368	28	310609	11.62
C1368	35	298142	11.046
C1368	35	336534	11.516
C1368	40	313881	11.146
C1368	42	282331	10.83
C1368	42	350182	11.43
C1368	43	258264	10.538
