# Supplementary material for: Accurate determination of CRISPR-mediated gene fitness in transplantable tumours
Source: Nat Commun. 2022 Aug 4;13:4534. doi: 10.1038/s41467-022-31830-2 (PMC9352714; doi:10.1038/s41467-022-31830-2)
Supplement: Supplementary file 5 — Source data [file 41467_2022_31830_MOESM5_ESM.zip › source_data/Fig2/Fig2e.csv]

CID	clusters	SDIpm	UMIpm	biomarkers
C3278	2	11.8404	380301	TNBC
C0331	2	10.3471	223862	TNBC
C3037	2	9.9523	210992	TNBC
C1379	2	8.5262	109119	TNBC
C1491	2	7.4574	73018	TNBC
C0592	2	8.1907	93123	HR+
C0468	2	6.73	45043	TNBC
C3466	2	3.0438	2325	Her2+
C2271	3	11.5215	285461	TNBC
C2191	3	9.5918	158224	HR+
C2591	3	8.0314	79525	HR+Her2+
C2657	3	8.7444	92202	HR+
C1392	3	8.374	99501	TNBC
C1471	3	6.4058	44873	TNBC
C1375	3	5.996	28086	Her2+
C1373	4	7.1276	49874	TNBC
C1557	4	4.8746	15232	TNBC
C1368	5	11.5159	331406	TNBC
C1383	5	8.9374	141754	TNBC
C2553	5	8.4673	107273	HR+
C2438	5	2.6062	2919	Her2+
