# Supplementary material for: Accurate determination of CRISPR-mediated gene fitness in transplantable tumours
Source: Nat Commun. 2022 Aug 4;13:4534. doi: 10.1038/s41467-022-31830-2 (PMC9352714; doi:10.1038/s41467-022-31830-2)
Supplement: Supplementary file 5 — Source data [file 41467_2022_31830_MOESM5_ESM.zip › source_data/Fig2/Fig2f.csv]

gene	log2diff	pvalue
NCAPH2	1.47888259244533	0.000452441002981832
PLEKHA2	-2.93391340047295	0.000639240410527353
TNS1	-3.17052558370968	0.000694306384180194
ASF1A	1.76722313783576	0.000739120178117606
HSD17B7	0.899550170200419	0.000952663657088808
AC010336.1	0.803039869695282	0.00128607562476209
ELF3	-1.3309199049468	0.00181429705846884
RP11-4K16.2	-2.05731946462157	0.00192072013996775
SERTAD4	1.47588153197123	0.00197099165391789
WBP4	0.674295171131519	0.0024865370989645
FAM47E-STBD1	-2.42448638897603	0.0025107526169352
SGMS2	-2.32731155837599	0.0026572498920029
PRC1	0.999873454509483	0.00269570965312981
NCAPG	1.15686763561082	0.0027008037415714
C16orf95	1.55976098381102	0.00272534580948124
IMPA2	2.13015014304469	0.00319402005022438
TTC7B	1.43263212988351	0.00320739706592137
HJURP	0.77241063801954	0.00325618805261771
PLGRKT	1.93364109202277	0.00328672412759236
GOT1	1.41519110640789	0.00337690614818115
KIAA0247	-0.887095726903365	0.00347529999980834
TSC22D1	0.987967680002948	0.00349096776900537
MTO1	1.06563617249413	0.00350990747763736
ANXA1	-3.12919477100171	0.00355297033089804
LINC00265	-2.34425062233656	0.00377104158310157
ATF2	0.662210060211343	0.00379342532263171
PDE8B	-2.36713579363944	0.00399115589184197
GRAMD4	0.782389547207166	0.00400227682137763
CDT1	1.32717161554795	0.00404845241866043
ADSL	1.14875807973074	0.00419097779534465
SGSM1	-3.69106044601572	0.00444129916041882
METTL17	0.528651118215127	0.00484107210291591
U47924.27	-2.2528184243111	0.0048422928789315
ARIH2OS	0.858396846539614	0.0048730717889412
NUSAP1	1.18537305974267	0.00497117188567841
CTD-2376I4.1	-1.81317145550683	0.00499927950623397
UROS	0.679450095852378	0.00504256780446282
PC	1.70544007324866	0.00511721543228939
CHD1	-0.914716835323409	0.00543317651535686
TOMM22	0.693287370741086	0.00552485640378159
CLDN1	-5.70367327684168	0.00560118465755937
SH2D3A	-1.42294636741721	0.00562329677393626
EXTL1	6.62372017962022	0.00563425797455425
MIR22HG	-1.71959371428706	0.00576987574413673
PMF1	1.00059730014807	0.00592713394350057
NOL12	0.944857075141017	0.006017568688968
SKA3	1.23778194408672	0.00609253108984599
COPB2	0.746997397141518	0.00623489250328877
TMEM164	0.940993084796198	0.00632203094184276
MICU2	0.606825761668	0.00637385485210154
TVP23C	-1.42194517284804	0.00653725035526046
PHF19	1.20472832771613	0.00661016517983845
NDUFV1	0.526158102882496	0.00673389484979086
SDR39U1	1.13062025596606	0.00685989804243394
MACC1	-2.47624392108016	0.00712260955056957
ALG5	0.910333337131809	0.00719946564707574
CTD-2012J19.3	1.17196664816889	0.00721050345081096
ZNF788	2.58758745895628	0.00733123634838384
LTBP1	-1.39850114978505	0.00740972660617663
CDS1	-1.32130005944087	0.00745981533098814
SLC25A40	0.668561454226213	0.00747203756705327
RP11-48O20.4	-3.04735687915597	0.00750126765630981
DPY19L3	0.749905077502	0.00750205731663047
ZNF443	0.749514926202397	0.00791909873143423
MPC1	1.2569806521171	0.00796472439358197
HAUS5	0.978931171563363	0.00799238059905106
CAAP1	1.3141842812327	0.00817315452974628
UNC13D	-2.83671316986383	0.00850259752896804
XRCC6	0.586876078332115	0.00886473960695844
THSD4	-3.88180207942548	0.0090519334289694
ESCO2	1.13585743165026	0.00936930485067544
PDP1	-2.08051796978075	0.00947094058598577
CACNB1	-2.83395337905185	0.00949673980564945
CITF22-1A6.3	1.31604783804828	0.00960917871338467
EPS15L1	0.662443506468203	0.00963798151909565
GREB1L	-3.32115393366715	0.00966387994461312
GCSH	0.815560690462997	0.00972885598506263
RP11-379B8.1	2.75114602608439	0.00977170087247776
FUT3	-3.52363093952282	0.00992309035288066
FAM174A	-1.30648715943737	0.0101843668951707
PRPSAP2	0.757098696912338	0.0101960359800726
IGFBP3	-5.68269908730013	0.0103232836746888
PTTG1	1.0774105714974	0.0103935803847719
SEPT4	4.64643487985073	0.0104373524614106
APOD	4.83762465613393	0.0105152873053836
CCDC11	-2.14969864845875	0.0106092923120023
NUF2	1.34316127437365	0.0106419924333378
TMC8	-1.9804481635431	0.0106682397011785
PCNA	1.34460390038737	0.0106722375111377
WDSUB1	0.796484364183682	0.0107736555582372
PSTPIP2	-1.47402654677676	0.010809815399462
C9orf117	-1.47926458440374	0.0109287154413169
C2orf50	-2.10753007314904	0.0109999389817196
SFT2D1	0.984310101262441	0.0110115535459812
KIF20A	0.91878385675107	0.0111196662037012
C6orf136	0.768809867805586	0.0111621710469001
RP11-250B2.6	1.01944815349988	0.0111761491338112
CNPY4	0.879051734989522	0.0112776656744905
TSPAN33	2.02614894705715	0.0113193125909972
B3GNT1	1.09992227562734	0.0114137126273684
C19orf57	1.21328082803705	0.0115619106562651
BRD1	1.02096628907932	0.0116563797484874
MIR205HG	-4.26773921956569	0.0116786973177678
PIM3	0.745569960152912	0.0117156006460447
TGM2	-3.98643462098819	0.0117439298656743
LAMB3	-3.269322888484	0.0121378616249056
EPHX4	2.55541054138917	0.0121912504003616
VWA7	-1.85499001566445	0.0122321101433346
SLFN5	-1.9842476316622	0.0122660234517583
AMN1	1.01484673444945	0.0123263008857089
BAIAP2L2	1.86834556123154	0.0123897055825608
GLIS2	-2.15020163515334	0.0124019312825155
CDC25C	0.95704119359191	0.0124039262952637
MINA	-1.2823287243885	0.0124057352778155
GGH	1.4774714311335	0.0124515549275903
COL9A3	3.09743561108705	0.0127941387544619
ZNF575	1.21585622529303	0.0129667249605114
PPL	-1.77548232608933	0.0130228679335893
PPM1H	-2.06786887239647	0.0131438924772384
FURIN	1.32342341534847	0.0132825002164142
RBX1	1.08617494957696	0.0133590952211414
ZBTB4	-1.1289528279111	0.0133938733897461
PPM1J	1.98620448859226	0.0134483786333524
FANCA	1.2775901295731	0.0135177557278616
SCML2	2.16295873766518	0.0135963940333053
IDS	-1.24505360572322	0.0136454915331136
SMC4	1.09598545036027	0.0136979237458115
UBA2	0.834232990421866	0.0139149298896602
SYTL2	-2.61083468658301	0.0139505330202745
SGSM3	0.983375785822163	0.0139623564191391
RP11-509E16.1	3.41457998968883	0.0142155547947341
VPS13C	-1.14861762883498	0.0142367964379482
C19orf77	-2.51086545023401	0.0142773432822757
PAPD4	-0.393242741651905	0.014419103082672
SLC23A3	-1.38061771417413	0.0147253723248942
GTF3A	1.31314675611159	0.0147803102178839
RP11-705O1.8	-1.01130263970457	0.0148877248696218
SAMD1	0.566995769985166	0.0150517572107298
FBXW11	-0.682728165511603	0.0152868404442241
METTL10	1.08687029576236	0.0155069120227729
RAD51D	-0.714062206469874	0.0155080243846187
SREBF2	0.881452396201039	0.015631959205902
TBXAS1	2.58706967127976	0.0159029126204982
KIRREL3	1.75238487824241	0.0160617166606792
CD164	1.07680395935478	0.0160958990557016
GPR126	1.98864330930395	0.0161414394275609
C16orf58	0.588931146847355	0.0162649693577133
GDF11	-1.49321642485576	0.0163006612361667
PHIP	1.16861831656489	0.0164653740634833
LRRC46	-1.97288972520088	0.0165781573229968
C15orf62	-1.05079681919539	0.0166997230287401
PNRC2	1.30069529565486	0.0167784334649434
VKORC1	0.8865872971239	0.0167873829842677
GPC3	1.96468131030192	0.0168451105016253
ELMO1	2.38242238308166	0.0168716648102171
KCTD10	-0.676624769800667	0.0169939053729267
SLC25A17	0.674358252251811	0.0172175551083042
ZNF778	0.919708208333613	0.0174225471305578
HES4	-2.03422078523709	0.0174642203589791
RND3	-2.83376541342056	0.0175710581190261
EDN2	-2.52629378474029	0.0175910549670104
ISOC1	0.877316934384974	0.0176483671076205
AK3	0.743289578959057	0.0176677215109982
TCEANC2	-0.724677858972137	0.0176867607582363
STXBP5	1.36980306941299	0.0177161760513979
FBXO5	1.41221678365144	0.0178318810976328
DBI	1.06909383190862	0.0178711073075374
SH3GLB1	-0.82925032273353	0.0181340693221633
WDR76	0.908714699751869	0.0182037316898
ALCAM	-6.19741030196338	0.0182428445187232
KIFC1	0.908570399773658	0.0183956634841237
GTF2F2	0.737568744202414	0.0184499938091399
CELF1	-0.850877613153887	0.0184514961053469
ALOXE3	-1.45163999364132	0.0185031717078765
ITGA10	3.45509855587983	0.018708428953483
NOD1	-0.76628954732992	0.0187096677297837
NOP16	-0.61417893652698	0.0187147663665482
PPP1R15A	-1.05146581632638	0.0187172813984602
FAM46A	2.29251771389674	0.0188255325758284
SAMD12	-2.93609072050162	0.0188808338945759
NAA16	0.705146468534435	0.0190160825525355
AZI1	1.08227969605017	0.0190345130915411
ZNF324B	-1.11579842851866	0.0191691552146519
WWOX	1.19427172433625	0.0194086063226947
RP11-383C5.4	1.19269305030782	0.0195165549004376
CFB	-3.48079479087676	0.0196771528140273
IL8	-4.83709783543849	0.0196843264401549
AL356356.1	-2.45353281333468	0.0197562674871589
ZNF107	0.619989744755334	0.0199529996520641
ACSL3	1.23411353806971	0.0199784647821279
PIGX	0.96535095468968	0.0201222906475738
L1CAM	-3.48540626491527	0.0202063923929261
AC016700.5	1.80610800300808	0.0202579164008971
BRSK2	-2.94516654046797	0.0202587740271611
UBR7	1.04971791151548	0.0203414440387464
PRSS22	-2.31024067877802	0.0203579832812491
C15orf39	-1.10013174720318	0.0204279399407237
NEBL	-1.48630561906287	0.0206439144894377
ARHGEF40	1.84539830502687	0.0207167115851774
RP11-849H4.2	1.06669343757251	0.0207500706207849
UBE3D	1.34096187013628	0.0207861542000364
LYPD5	4.12894427846733	0.0208294068679656
RPL9	0.893855829527503	0.0209379761667198
RAB11FIP1	-2.92144241561074	0.0210060386237796
FAM81A	3.91545940659249	0.0212356496505547
TUBGCP6	1.22038414958166	0.0212968357617326
ARHGAP26	-1.35994092617519	0.0213541528486556
EPM2A	1.35645282202676	0.0214896995295542
ANO7	-1.83343741711269	0.0214985670370172
RSPH1	-2.78143998494983	0.0215272029692279
DMC1	3.41270397809374	0.0215354731538187
MTFR2	1.14772064819504	0.0217608836623365
HMMR	0.991567968534741	0.021763717352029
CDK1	0.846114909932631	0.0218270623006326
SOWAHB	-3.23981898789726	0.0218661162656901
DENND5B	2.37148556964493	0.0218780293017761
PMS1	0.58256037262405	0.0218879731933221
PPP3CB	1.2894004260395	0.0218950680736435
TMC7	-0.936093065098471	0.0219146596099069
ZNF138	0.584961089443393	0.0221321992256822
CHERP	0.654083736771486	0.0221455272474519
FBXL20	-1.66830931266301	0.0221630198100463
GOLT1B	0.709073588597179	0.0221767332991208
TRA2B	0.858051893104691	0.0221775306379909
GPR19	0.952031527174546	0.0222708200424515
RP11-145M9.4	3.12633845156016	0.0222967137206633
NCKAP5	1.5034932463497	0.0223761856015213
EXOSC8	0.98562978185151	0.0225134929973265
GPR37L1	-1.32405699858561	0.0225449392196641
N6AMT2	1.10040294011204	0.0225550316356949
KIF15	1.14700858543416	0.0225749862289664
SLC2A13	1.71610539441711	0.0226073891200083
SLC16A10	3.3581436444001	0.0226160282516959
GFRA3	3.89832387052686	0.0226404740459212
CNPY3	0.723191476632403	0.0227542976523567
RP11-391M1.4	-1.20089698820692	0.0228198188710826
ICAM1	-3.76409963462144	0.0229245894610053
PPP1R26	-1.14344245342765	0.0229359375572351
CCL22	-4.06439407404088	0.0229885841026742
SLC25A51	0.913709501556521	0.0230024884337846
HAUS4	0.890241804944443	0.0230622614115197
SLC4A7	1.27419109184707	0.0230822172542807
ALPK3	-2.87941723242062	0.023091282630401
SOWAHA	2.71118291751422	0.0230931096739569
DCTD	-1.06782856271269	0.0233588520808367
IL32	-3.3158965113994	0.0234311332016693
TICAM1	-0.945312686660553	0.0235353265526124
SHPK	-0.654406990386762	0.0235613436216393
KCTD11	-1.60210541526419	0.0236512529328752
PRDX4	0.963834895425421	0.0237247676044244
ITGA3	-1.90288974086819	0.0238434754626604
SYCE2	0.936107432830061	0.0238905664248091
MTIF3	0.595862109420552	0.0242429120720186
CD276	-0.840984491796988	0.024384006367491
BAG1	1.1822391667484	0.0244330099964194
PACSIN2	0.717011842554877	0.0246145183593847
TRIM9	2.5646014857036	0.0247206803220388
GRB10	-2.90971361899592	0.0247731200037351
MCM5	1.10674055682722	0.024798185779872
TMEM261	1.08873865471146	0.0249292727360221
FANCG	0.920306682582355	0.0249966595831031
APOA1BP	0.486670115031002	0.0250185713557548
LA16c-325D7.2	-1.32668776393957	0.0250427018966737
VPS41	-0.687132904988518	0.0250546446454861
CCL28	-4.99757565990468	0.0250593744098712
TTC9	-1.81532962728004	0.0251350603355762
ATP1B3	0.815448009894618	0.0252250506016705
ZNF700	0.863558935631588	0.0252324082333358
PDZK1IP1	-3.19999765144755	0.025431907123077
FAM47E	-2.07767756464553	0.0254341898924417
STK36	-1.05878898360331	0.0255813086204735
MKKS	1.02016487235388	0.0256199307010399
FYCO1	-0.961290828370604	0.0257585317980542
TTK	1.20277200910082	0.0258019498898062
RNF122	-1.65565144536625	0.0258438930150388
MMADHC	0.763615021988532	0.0258520845262273
FOXN3	1.10078826317702	0.0258533291554878
AVL9	-0.661221475409011	0.025882514074003
RBBP5	0.67619678060246	0.0258827636555757
TMPRSS5	3.21700279250775	0.0259018274680459
ARRDC2	-1.81901604064127	0.0260265480817135
RNF103	-0.63580607362505	0.0260835860646153
HAL	-1.77009887060435	0.0261216597200329
C14orf182	-1.33442838887032	0.0261305008467356
CCDC138	0.941260395189671	0.0262920653409683
TMEM173	-2.13483033295664	0.0263110057154212
CRYL1	1.47352460979117	0.0263672144465843
SLC7A11	2.23481438415988	0.0264040235297427
ARHGAP29	-3.53062692914975	0.0264315442917945
SSH1	-0.648702881061274	0.0265612235306979
POLDIP3	0.544078292571101	0.0267502268011315
ARID1A	0.85536366046912	0.0267816575923783
JAK1	-1.02776466784367	0.0268457287607919
CRYBG3	-2.60609888713648	0.0269988092972245
SUV420H1	0.747456930467326	0.0271831828218582
SPATA13	1.21382104886447	0.0273026858333328
RP11-690G19.3	-1.90876883187168	0.0273972085505631
CCDC28A	1.75774014443561	0.0275439320486479
RP11-1055B8.7	-0.949972509090321	0.0276775465832718
EFR3B	3.18379538312162	0.0277573798656113
AC092594.1	1.05839149209757	0.0279056175729895
ZNF674	0.900452172953513	0.0279367786313849
ZWINT	0.765375853841952	0.0279442726958548
SCGB1D2	-4.18279634356634	0.0279724086022244
TNFSF15	-2.76993228932264	0.0281257047550791
FAM72A	1.0170876831362	0.0281341791295004
TTC30A	-0.547891032146914	0.0282881758190507
GINM1	0.898032864663666	0.0284667976222146
FSTL3	-1.61792570258918	0.0284866227620077
TRPV4	2.63237289256967	0.028730617454072
NUDCD3	-0.851644052474603	0.0287790084609321
GP1BA	-1.66521682172419	0.0290266104625729
PARM1	-3.60176739924513	0.0290782783415817
COMMD8	0.9656309061123	0.029105704299407
HMGN3	1.97008984644745	0.0292051247332728
MRPS22	0.912331409637942	0.029253661234296
AHNAK2	-3.3209070631561	0.0293615402317384
PIGT	0.927623074885871	0.0294387438770474
TMEM159	-1.34927811645962	0.0296111944788043
PIK3C2B	-0.825801200248155	0.0296750430968069
RP11-1246C19.1	-1.18184719583442	0.029724556656572
AKAP5	1.26338869390798	0.0297381589914112
LINC00672	-2.57007059909942	0.0298074407608935
ATP10A	-3.42979373179529	0.0300196739317182
LRRC63	2.02411854577701	0.0301502986532512
UBTF	0.800024155582244	0.0303423521931257
TFAP2A	1.1581022044345	0.0308350118279851
SLX4IP	1.13419505880423	0.0308559100854616
ST13	0.775994193703184	0.0308723089543563
ACN9	1.804758447645	0.0311995317842565
CCDC88A	3.78865806268484	0.0312135050327065
WDR41	-0.768119799661741	0.0313283661668268
VTA1	1.07159850025155	0.0314340899783402
LEPROT	-1.14634195958245	0.0315116075389645
MAFK	-1.11835226494314	0.0315569834530139
PPP1R11	0.96070597663776	0.0316482673109989
ZNF273	0.845546475283719	0.0317719388876838
TSPAN6	0.946070820008956	0.0318230681292386
KIAA0753	-0.666087279235621	0.0319150503176181
TOP2A	1.1074256054882	0.0319481644034146
CAPN8	-3.64741332151165	0.0320365140247554
INCA1	-0.995741845168889	0.0320444722690405
ANXA3	-2.37959574780034	0.0320674909458869
USE1	0.906757479623961	0.0323473124052566
AZIN1	0.926089060026428	0.0324501361007745
POU2F2	-1.638747088604	0.0324550254584367
PMF1-BGLAP	1.09712404554822	0.0324857650667507
MXD3	0.920015347157693	0.032501397399485
ZNF160	-0.622018055417036	0.0327577853103677
EFS	1.02485810169009	0.0328664440803985
LMNB1	0.851741264110291	0.0329550352538695
CCDC120	-0.958428357322026	0.0329588135740673
TRPM4	-2.19960742617265	0.0329626096906312
EPS8L1	-3.10675464795709	0.0331892505307872
KAT2B	1.29963023135116	0.0332299900586733
SOX8	4.99308316348808	0.0333052257789496
IQCH	-1.58321997329693	0.0334735914114987
F2R	-2.85494079964708	0.0334805361035227
ENOX2	0.709648578033636	0.0336049476793878
CHADL	1.625533344279	0.0337282598057481
SMAP1	1.59779187795752	0.0337493342894014
TGM1	-1.20777585980891	0.0337705481371196
ADAM9	-1.75447691369349	0.033798338961557
FAIM3	-2.79234498572994	0.0338573642194963
SMOX	2.05027433828766	0.0338667711654648
PDXP	1.65441981605536	0.0338790959353377
TUBA1B	0.867310057450671	0.0339230855299668
EPCAM	0.88632551619599	0.0340276274493621
AGT	-3.15182089793334	0.0341030790423111
EZH2	1.57302088413163	0.0341423735981335
MFI2	2.72593005895526	0.0341744379456177
SART1	0.595762127915652	0.0342727358698015
GCAT	1.21363636486492	0.0342743779249245
ZNF597	-3.79541349305866	0.0344886535825308
NMNAT3	1.21937134793719	0.0344902781479568
C4A	-3.31593656088031	0.0345269927462158
SUPT7L	0.727087353680717	0.0345458258356232
CTD-2267D19.6	0.64066814360789	0.0346015811058822
PRSS12	-3.92882885579857	0.0346176539075014
SDC1	-1.75743490876129	0.0346483238725761
NCBP2-AS2	0.98808749724296	0.0346871249714221
AFF4	-0.496298383009733	0.0347385945616946
CHORDC1	0.743960696786497	0.0347394638803235
POLA1	1.13772758261322	0.0347643174250851
RHOF	-1.05678891878634	0.0347775354540951
DLEC1	-1.48989690288573	0.0349010508433364
AEN	-0.510740722387912	0.0349286007454736
PRIM2	0.961596491382706	0.0352448623222678
EP300	0.668839619499922	0.0355044935892921
PTGER1	-1.99366472278148	0.0355062029562884
MDP1	1.01151522189155	0.0355481466714531
GPRC5A	-2.96094874321816	0.0356601847161037
PRR15L	-1.82045255148395	0.0359495342172768
RNF222	-2.70214776396782	0.0360201546964289
ZNF569	1.3306816563979	0.0362312900395367
APIP	1.28262475055257	0.0362424677650377
PDLIM5	-1.08702472006874	0.0362819975950283
ST8SIA6	3.35217792636167	0.0363372393858186
SRSF10	1.08242715901542	0.0363581846821681
DHPS	0.511841424954234	0.0363853039128685
ZNF713	0.772547699819301	0.0364186408816264
FNIP2	-0.884160283737993	0.0364854947231033
NLRP1	3.19412095642993	0.0365045097647268
DAPP1	-2.27199227219224	0.03653480578158
AP3M2	-1.1776951628427	0.036569403175348
TCTEX1D4	-3.15020541096124	0.0365750136516845
TUFT1	-0.842205398008705	0.0366804319344029
SMIM7	0.698161582737289	0.0368478888936935
MRPL2	0.848092962022259	0.036887141886427
SLC34A2	-3.89550017154404	0.0370609602960679
EFTUD1	1.01852004215768	0.0371045366013115
C7orf41	-0.776799963925985	0.037200832390402
TBC1D3F	-2.50930085506615	0.0372924574138766
ZNF611	-0.582507083363214	0.0373747399620858
ZNF775	0.873924284394599	0.0374776374971525
RECQL	0.412793368313818	0.0374873600920062
ZNF680	0.684900374937043	0.0375604936416834
AKIRIN2	1.12887789171094	0.0377211504169286
RYR1	-3.03850903025373	0.0377864954383066
TMPO	0.914097973131159	0.0378033953830626
ATF3	-1.00969918138318	0.0378207874531249
CLN5	0.982160093435662	0.0380598124175186
PLB1	-1.95847067527331	0.0381027205297513
MRPS31	0.673889963211459	0.038107910726993
USP24	-0.740582678013185	0.0381613341972494
STS	-1.52136293765727	0.0386673953213417
CAPN2	-1.24619931121084	0.0387394884688813
HAUS8	0.752313690578494	0.038922605981706
PSTK	1.00170773578407	0.0389546713193705
RBM14	0.785113276582545	0.0391837600866023
PHF20L1	0.947115984489951	0.0392266395589112
KLK6	-3.05263945208352	0.039237315769762
RP11-159D12.2	-1.86511304706816	0.0392876868850012
CPEB3	0.408778440265382	0.0393727263971908
EFNA3	1.50117152443045	0.03938469605403
MUC3A	-3.64145835320416	0.0394255499969146
C17orf67	-2.0059385748894	0.0394556562753662
CKAP2L	0.860063726808366	0.0395487719807652
C2CD2	-2.22589236507381	0.0396170998511415
DSN1	0.911516443339453	0.0396988102736217
IGFLR1	1.00668086731034	0.0397141299156106
TAB1	0.744974603089338	0.0397895744103954
C9orf85	0.848354919250406	0.0398044881440745
EIF2A	1.02269641629124	0.039806464615323
RTN4RL2	-1.62675980452052	0.0398615574363393
ETNK1	0.655107212117239	0.0398789940728102
ZP3	-1.14340677988695	0.0399745639323353
HBEGF	-1.35155681170796	0.0402162149486944
MELK	0.855322339236793	0.0402390455062158
ZNF320	-0.769883030041744	0.0402467128265096
KIF22	0.789998210384518	0.0403360383553617
GRB7	-2.59034123462024	0.0403687077803956
THBS2	4.46039600460072	0.0404592933872386
PBK	1.11685362177972	0.0404860766702892
PIF1	1.09081645325196	0.040489890885979
AATK	-1.98564973329464	0.0405011144011907
PLD2	-1.43602269266515	0.0405203225713736
PEX7	1.03192010894222	0.040544951240476
PLXNA2	-3.18321760473917	0.0406897312164074
TNFRSF10A	-1.98260911088021	0.0406990310186682
EHD1	-0.939458135496299	0.0408259250488457
IFIT2	-2.84703781242822	0.0408782748780936
CEACAM6	-7.10696416757696	0.0410107428593147
MSL2	0.77852477635443	0.0410979410431303
PSRC1	0.815340491167646	0.0411136884734766
FAM195B	0.939375031251826	0.0411403874918585
WNT9A	-2.21638784415314	0.041281471808029
EXO1	0.701905040929756	0.0414145273588623
PLXDC1	-2.53779283567466	0.0415688462056019
COL1A1	-3.3259029959188	0.0416196361264226
CDCA4	1.10172318832835	0.0417128781411286
XPNPEP3	0.805119955550609	0.0417207382816574
STRIP2	1.71676256587847	0.0417598014001739
TRANK1	-1.77772067770417	0.0419822278647446
FAM168B	0.636572101111855	0.0420988502026603
ARHGAP33	1.76279409668671	0.0424371151688038
SLC35A5	0.764930261372439	0.0424632892171305
APEX1	0.732430535829635	0.0425530305175471
UBTD2	-0.667097574856041	0.0426289918461295
DCLK1	-3.52264748746682	0.0426958658944736
TTC14	1.34545566068425	0.042723468491632
RP11-2H8.2	-1.47366806347061	0.0427337542271568
KLHL42	0.353512028463592	0.0428413974650728
SYDE1	-2.85869685018728	0.0428623545285404
CRELD2	0.690336451199452	0.0429314605663516
RP11-706O15.3	-4.35787768979447	0.0430691721758266
ATP5O	0.781758519624808	0.0430731211500215
COL21A1	-2.29973974891623	0.0431843261967405
CSF1	-3.31149460675504	0.0432043253267685
TRIOBP	0.699292755684678	0.0432490133886044
PLXNA1	-0.655461836822677	0.0432881184342312
POLR2F	1.1337392534016	0.043493691162982
LRRC23	-1.08027832035531	0.0435148625412659
TRABD	0.846616433261301	0.0435544608128656
EVA1C	-1.43628339571127	0.0436047024697128
ZNF280C	0.561001641278995	0.0437495672955008
PRKRIR	0.799159907499496	0.0438256374269112
IL11	-2.04476379284098	0.0439306222431925
SPATA5	0.821435699388483	0.0440701001184747
ERICH1	-0.829819069625034	0.0441013567712015
PDHA1	0.950834377009746	0.0441782390913247
CCNA2	0.8895629998648	0.0442539526684508
TIAF1	-0.814742184733268	0.044353195037386
MYO9B	0.509663112242527	0.0444699467621991
C18orf21	1.20934115438386	0.044479242080739
OAZ1	0.512030548181004	0.0445537391284366
WDR20	0.995329180480905	0.0446321596134286
CTD-2035E11.5	-1.20813508052573	0.0446763639775676
DEF6	0.978656577535377	0.044875129880485
AIM1L	-2.08759800725058	0.0450612598194251
GFOD1	-2.43837860066057	0.0452078297262816
TBC1D5	0.986094218806403	0.0453498671697832
LIF	-2.61922368856762	0.045454130512253
SPNS2	-2.76769954089371	0.0454658352274745
RSBN1L	0.403762323953663	0.0454760748198892
CTC-366B18.4	-1.10598734286484	0.0455350273184864
SFXN2	1.00843566432561	0.0455462381359035
BCCIP	0.686168977832438	0.0456030402164652
PUS10	0.770536274203269	0.0456391583432882
IQCE	-0.750665620438619	0.0456673433850684
PDCD4	1.05912303854325	0.0457109751235328
AFF1	-1.03941070916306	0.0457726217979196
RNF5	0.923389919850346	0.0459659034775948
NDUFB8	0.904078853582281	0.0460514611430629
A2M	4.11068548873748	0.0461660022412218
KDELC1	1.54994451513943	0.0463107627328404
LRP5	1.02335394544475	0.0463453470159614
PRDM15	-0.388173247779147	0.0464854463908474
RNF152	2.29440056767423	0.0465584687520629
EML6	1.86628446895091	0.0466253764284227
CCDC24	-1.17279073144449	0.0466512669328544
NNAT	-1.59146732928363	0.0467548310900888
BUB3	0.704605092222909	0.0467895724257501
EHBP1L1	-0.59965296839867	0.0468710519000131
LNPEP	-0.944602062281767	0.0469357747666798
DNAJB14	-0.663808816283762	0.0470504287158628
SELO	0.719865803648578	0.0471122009265798
IBTK	0.568075883248576	0.0474188516964059
CNTLN	3.84323964290079	0.0475014613611796
JARID2	0.77234862034869	0.0475902678165516
PLCH1	1.05063990958268	0.0476468566217468
MISP	-2.95161739630379	0.0476639717866979
LIG1	0.579042214949789	0.0477536568855828
PIGH	0.58257722551628	0.047774595893555
DCAF4L1	-1.06614321036421	0.0478411937132647
RP11-7K24.3	-1.54502872587909	0.0479264245460663
NUP43	0.853259502676277	0.0479328033437448
COG5	-0.536641593852888	0.0480009584801795
MAP1B	-4.07956367262973	0.0481411471658699
ZDHHC21	0.873475619285949	0.048340153262267
CENPK	0.800272666352148	0.0484585833172378
CENPI	0.749166016875209	0.0485282961212933
SAYSD1	0.688150023230556	0.0485652110141794
RP11-161M6.2	4.51790871081685	0.0485840010353506
COX4I1	1.10618916815323	0.0485907624684428
MESP2	-1.70706056040743	0.0486169943935291
PTPRU	-2.42450370716268	0.0489220184490054
CAMKK1	-1.34262650854581	0.0489948523525665
REPS1	1.01853242565844	0.0490069286014135
CAHM	1.32922368670661	0.0490306195392501
MCM8	0.786403264001679	0.0492792526864764
TEX30	1.17832489395792	0.0493408599467969
MPHOSPH9	0.877750885347517	0.0494829304486492
CDRT4	-1.02791309942604	0.049595635913586
MVP	-2.25318609841728	0.0498182726440381
C14orf142	1.45948152480393	0.0499397325965408
MYCBPAP	-2.36699735878575	0.0500220334003789
DCLRE1A	0.729497929392541	0.0501699253965535
C15orf48	-3.52818924796618	0.0501763981873937
C11orf45	-2.14617493813723	0.0502378236819688
CDK12	-2.3287879882588	0.0502839522223235
TAF5	0.678852222089315	0.0503913113724498
NDC80	0.813695568199219	0.0503969593006006
PANK1	0.911883889752189	0.0504711405327744
SCNN1A	-3.0488029740128	0.0505790377304278
CYB5D1	-0.635538640842992	0.0506649639937246
NCALD	1.77497307981874	0.0507526201302854
PREP	1.1202565752651	0.0507744871624158
SGOL1	1.08430517898945	0.0507914753233553
UGCG	-0.670884461082898	0.0508451905264454
EFHD2	-0.717554494951352	0.0508707667772039
ITGAV	-1.19592714966168	0.0509817955019631
CXCL16	-1.41881194526106	0.0509889249379012
REEP3	-1.08399432993438	0.0513479242454297
GUSB	0.910418644239957	0.0515938887164377
OSMR	-3.51360482247141	0.0516622360946637
PHF5A	0.72944420830902	0.0516987198039351
NCAPG2	0.714867732666807	0.051703982778948
FIP1L1	0.740572339148688	0.0518315917882141
SNX22	2.28177759569306	0.0518564507898814
PAPOLA	0.488603754319193	0.0519422501695336
TCAP	-3.04129343656487	0.0520402946540905
SCAMP1	-0.610172697107595	0.0520993357302132
AC012309.5	1.73834153443964	0.0522060837333765
FOXK1	-0.632201744478355	0.0522217025997786
CORO2A	-1.16984718651337	0.0524759285227969
TRMU	0.740171891776497	0.0525535023175997
MLLT3	1.98309888044974	0.0525891732583015
RFC4	0.959428544510809	0.0525975904221903
GLOD4	-0.753315312225879	0.0527846602790943
ACP6	-0.767923683101208	0.0528035385687264
INPP5B	-0.71375431538807	0.0528146066137986
C9orf172	-1.94354181642885	0.0528237054073018
KRT80	-1.90459270425691	0.0528528553312852
C14orf80	1.27130721670157	0.0529187795393121
ORMDL1	0.705991160207993	0.0529461597462293
NSL1	0.826677543620297	0.0530899415260143
LINC00964	2.12510101234853	0.0532330771625992
BBS2	0.932176333728243	0.0533368098503789
MZT2B	0.550232874078337	0.0533825559434433
UBE2Z	-0.99407120409174	0.0534354895239021
TCP11L2	-0.905165230022321	0.0534418760848334
SFMBT2	2.78574898877006	0.0535152482011575
RP11-361F15.2	1.42406398413961	0.0535829154540026
VPS53	-0.970091186555339	0.0536095347030752
RP11-400K9.4	-2.70198055874289	0.0536547293849637
TSC22D4	0.58971198300241	0.0538424344182722
HMGN2	0.910538687011417	0.053909243426723
CENPF	0.767927551834212	0.0540613827445056
C5orf56	-1.56193881932072	0.0540669598688534
CSNK1G1	-0.514917708708826	0.0541759632743799
RMI1	0.758800000290853	0.0542586058850384
USP53	-0.973077016137563	0.0543211824251126
GCN1L1	-0.672842157656831	0.0543772602442408
AC020907.1	2.07388746624544	0.0544319531875451
MVD	1.29321510018129	0.0544641902450977
MLTK	-0.982228327975041	0.054645605990558
LRIT3	-1.13573890633065	0.0546833669070403
CENPBD1	0.686990785566801	0.0546869189526089
CIT	0.848182288530727	0.0547242192447538
ZNF367	0.690598175244514	0.0548471135594472
ALG12	0.934471566800205	0.054857386168382
C10orf137	0.692487039077816	0.0551468308932679
ALS2CL	-2.31359487800615	0.0551959331957025
GRASP	2.10259327504021	0.0552007544451716
BTD	1.18005794580152	0.055316481100805
MEMO1	0.576870990086956	0.0553617311277923
SLC35C1	-1.32536164504661	0.0554569529594957
DTL	0.848087120975116	0.0560603812097958
BRWD3	-0.76513862306943	0.0563529968055819
SP6	-2.77343683012979	0.0563873501480179
MTRF1	0.546305711157079	0.0563917905864919
ARHGEF26	1.47975925642475	0.0564964572102718
RAD9A	0.715986979195135	0.0565397613884862
FMOD	4.96772770176078	0.0565752739602167
SPEF1	-1.71092263153813	0.0565759824603624
ARHGEF39	0.830986344731434	0.0566750450093117
ZBTB21	-0.882415716624193	0.0567322933014554
ECHDC3	-0.963672789104519	0.0567415786030197
ACTB	-0.498392122170587	0.0567601117959129
LMF2	0.978103824895976	0.0568368237549646
TLE1	0.979885452006781	0.0568676004621359
KIAA2026	0.95699926242947	0.0569271522249621
EMP1	-2.95875716878765	0.0569297213163912
CSPG4	3.13226026923534	0.056987208863356
CACYBP	0.874249693378743	0.0570957393239934
PRLR	1.75668912310829	0.0571543374459066
FSD1L	-1.2386886296468	0.057300652989873
RIPK4	-1.48682358902679	0.0573361548965959
CP	-4.18643925063815	0.0573817177776196
TMEM8B	0.837926174404127	0.0573837249754941
FRG1B	1.00411089503689	0.0574591652575216
ZHX2	1.4239115271507	0.0576634241106559
USP43	-2.44455963164643	0.0576843612973773
USPL1	0.788139223255791	0.057875772555632
RP11-67L2.2	-1.00956254874219	0.0579672421105734
ST6GAL1	-2.78335329821998	0.058022941615594
WHSC1L1	-1.05407382417786	0.0580636584988336
VSTM2L	-4.08745394152371	0.0581505028809383
MKI67	0.990436009679691	0.058308128567106
ATRAID	1.03440500075015	0.0583212636784772
FAM65C	-2.88737829430404	0.0584015926996827
KIAA1432	1.02705122351685	0.0584273519021109
AC004951.6	-0.83220696005126	0.0584510255867678
DNAJB6	1.04827201029085	0.0586610919049517
SLC35G1	1.11045955731605	0.058725810239768
SMEK1	0.994388146537116	0.0587858931252867
ARHGAP1	-0.816378816911715	0.0588130567201661
ERBB2	-2.7649706133136	0.0588650754756441
DDHD2	-1.2116320786751	0.0588862493563926
GLTSCR2	0.672836021819625	0.0589419536897707
C7orf73	0.737745124540263	0.0589496800061539
FBXL3	0.597997646854691	0.0590346589091023
UNC13B	0.579627774395026	0.0592821186866386
MED26	0.599553941251894	0.0594301832484148
DNA2	0.96986140401532	0.0595406349925788
LINC00910	-0.668538901554599	0.0596192974172389
HMGB1	0.790990740096518	0.0596382126618973
MLF1IP	0.891472224133343	0.0598751670488674
USF2	0.873680650403362	0.0598876875443731
ATRX	-0.667810016084579	0.0600072060718902
TNK2	1.1129390301603	0.0600663197602939
CCDC87	-0.702797232236076	0.0600952863523534
ZNF92	0.514674076782402	0.0604393195144453
RCL1	0.933199068181996	0.0604501710199806
MCM9	1.0716999532639	0.060549503264776
MYO9A	-0.528798283976055	0.0606213133794853
FOXO4	0.955325082442276	0.0608904831010042
ALAD	0.828379488051699	0.0609243383633373
POLA2	0.591526573397106	0.060971148350952
TMEM87A	0.759054928975035	0.0610221411305002
EHMT1	-0.49754699517987	0.0612492287051994
LINC00937	-2.98586908614666	0.0612572576872919
UBA6	-0.839483427501179	0.061294719181276
DBR1	0.611251063786934	0.0614134751476893
PICK1	0.606641103575949	0.0614767537390991
LONRF2	1.56224863650842	0.0615319968318026
GIPR	-2.30705023583012	0.0617123639582545
FAM111B	0.939574783685148	0.0617200411251563
MAP3K9	-0.747030151749248	0.0617296243822269
ARHGAP44	-2.78029315854419	0.0617579602805789
ACSM3	1.75044810836128	0.0618193530837978
STAT6	-1.25617691750365	0.0621035976308106
ZNF600	-0.878824121758848	0.0621139282149486
C4orf26	-2.35671612189021	0.0624579015901536
KLHL15	1.09931392870289	0.0624845621201216
TMEM102	-1.32362877923405	0.0625961748917037
CLCN5	1.52215963527486	0.06260001450967
ACTL6A	0.957519421857488	0.0626838554998727
CENPA	1.22349705745446	0.0627042695881792
RNASEH2A	0.997191637444693	0.0627678350880376
PLEKHA8	-0.67927684459491	0.0628795343856371
LL0XNC01-237H1.2	-0.643968179699407	0.0629903477547728
ARV1	0.725948641544545	0.0630678207397744
CEP112	-2.2348748863984	0.063196753686237
MCM3	0.911326374418714	0.0634565758565075
GPRIN1	-1.17542370532903	0.0634857623821609
ACRV1	1.62929790669051	0.0635402876259627
CWC22	0.574518627933165	0.0638863418610688
NAB1	0.949164188446865	0.0639214277328395
ABTB2	0.992381599889738	0.063935856363666
C1orf21	1.6022299731087	0.0639600784700773
STOM	-2.72844376370354	0.0639620409356806
DGAT2	1.57389229819011	0.0640553240350744
JMJD7-PLA2G4B	0.859469510158551	0.0641977949844671
EXOC6B	-0.512881533122022	0.0642219568618118
ERN1	-0.758265168475029	0.0643146353093903
GNG12	-2.94370293454419	0.0645022729782898
NOP56	0.695730559149672	0.0646923737909208
PFN2	1.1519923450127	0.0647675430861966
ITGA9	3.30381204127775	0.0648271251921209
TACSTD2	-1.24117847558844	0.0648275928089566
LHX6	2.45853902415762	0.0648631051246254
XRCC3	0.904399300316697	0.0651554147183135
SPATA6	0.647701051730808	0.0652896540632724
GJA9	-1.28956297639718	0.0653301489946553
WFDC2	-1.99038004431639	0.065400599395977
C11orf30	0.867120600845841	0.0654232383511486
LAP3	0.748915226686087	0.0655315035380296
TNK1	-0.849753183721669	0.0656412299392104
PEPD	1.05407722471068	0.065653609159144
RALA	-0.658032005061226	0.0657836162741679
MYADM	-1.08803527339031	0.0658396358809803
TLX1	3.98067705170032	0.0658514330469507
SEPT11	-0.859846679141226	0.0658586033312247
RP11-479G22.8	-1.56952612770762	0.0659795481516189
RP11-111M22.2	1.17232879223554	0.0660657867269591
CEP192	0.669943328720436	0.066101283787043
MIEN1	-2.07151329714904	0.0661329750006995
TNNT1	-5.08763903871897	0.0662801580736223
ZNF321P	-1.10809782050721	0.0663032671699369
RBM18	0.866187555989038	0.0663320388659711
RARRES2	-2.07993856680371	0.066386931536671
FAM86B1	-1.09052663940724	0.0663964754951612
TMEM17	1.07673719626651	0.0665234826429738
KCTD17	-1.90655530648753	0.0665851789361951
ZNF185	-1.272453208633	0.0666522530521645
CUTA	0.536959448902419	0.0666888537579182
PDZRN3	2.91014344115272	0.066786604099349
PLCD4	-0.597087765080691	0.066854770332264
IL17RB	1.26694372442658	0.0669215158323276
FANCL	1.23278496876263	0.0670097115810954
SERP1	0.844211375684534	0.0670570485983893
RAB11FIP5	-0.986700779866527	0.0670734982785027
TFB1M	1.17297575511889	0.0671721412398275
SPINT1	-0.584098404597645	0.0671879790520911
APBB2	1.15614838717194	0.0671885798102671
UPK3BL	1.1455709359646	0.0674056357502352
HSD17B14	-1.15824206647	0.0676708441617323
TMEM67	-1.38948322103699	0.0677695997547827
TECPR2	0.623544326375262	0.0677722496625751
FRAS1	-3.59789530691941	0.0678484659655254
CADM1	1.79684600640774	0.0679348500681566
GNB4	2.76690707143698	0.0680116921871599
NOTCH2	-1.07285891558683	0.0681307995024656
RAB20	-1.72132467743661	0.068176177435073
RP11-114I8.4	-1.23729329097298	0.0681923872885393
RP11-54O7.17	-2.07965398847526	0.0681965982791696
PRRT1	0.586010714652558	0.0682750919087153
TMEM194B	1.24271907931543	0.0683570018064232
CBLN3	-0.86296656021172	0.0684772575682286
ANKRD44	0.772996282986468	0.0684842588586365
ZNF599	0.81689053204194	0.0685509937630042
TMEM217	-0.815275011913625	0.0685779471310084
CTNNAL1	1.27228631853405	0.0686660548040031
CTCF	0.683245496098141	0.0687312509003017
GBA2	0.751101049078585	0.068774032657987
ARHGEF17	-0.826638125029924	0.0688598832399749
URB1	-0.712525278692574	0.0688732099774604
EMC8	0.78914003205547	0.068981024812302
SCGB2A1	-6.10907179310306	0.0691047143442264
C1orf112	0.890765259775157	0.0691196001135049
CHTF18	0.786406208204028	0.0692760879612847
CASP6	-0.758760060076018	0.0696286067137019
CHD2	0.349185944295467	0.0697283434630931
FLCN	-0.841971864383831	0.0697292751393878
LMBRD1	0.989727311204629	0.0697433682192188
CYP39A1	2.84621937014652	0.0697517649846987
LAGE3	0.966889052385294	0.0698071724193412
OCIAD1	0.675266110291847	0.0699979511417029
FAM219B	-0.455692381365263	0.0701289450801963
GABRE	-6.90032202153111	0.0701857479977497
C1QTNF6	-1.66943072666892	0.0704943326008396
DHX36	0.709080630611219	0.0705537712643463
YEATS4	1.29745944046001	0.0706029115411445
HR	1.28544607211425	0.070747738606517
CAMTA2	-0.60591733050916	0.0707987265121697
TMEM61	-4.8626501759209	0.0708827811584297
CDC5L	0.623673463622227	0.0708952661203249
AC108488.4	1.07898890720396	0.0709773325154837
KIF18B	0.695091825173154	0.0709843485005978
TSPAN17	-0.736351289481588	0.0710174517231775
NPEPPS	-0.621897875312299	0.0710885453510912
TADA1	0.762313588321418	0.0711237443654143
CAST	-1.24320960923722	0.0712775727207551
TMEM14A	0.771272661769553	0.0713119880218268
ADRM1	0.836154079170833	0.0713252062693875
UBE2C	0.944546828759288	0.0713845389938509
MYOF	-1.44421212574235	0.0714056176321498
SCG5	3.20472975719774	0.0714229019007834
TROAP	0.651932534172419	0.0714999275288496
TRPV1	-0.886709901832427	0.071515984284165
NRM	1.30772144387711	0.0715524197308862
LINC00669	2.0957279795798	0.0715689797003728
COL11A2	3.19256838229391	0.0715847210806946
BCKDHB	0.638943087629395	0.0716395767843137
MYLK4	1.55236549463807	0.0716397437060039
PI3	-4.73611632066804	0.0716675999324046
CEP76	1.05548306209717	0.0716898710290271
BTC	-1.45538851655457	0.0717104913919482
ANPEP	-3.77626945256554	0.071727662768162
CENPJ	0.636754507446109	0.0717285374445315
DUSP3	-0.522262029648865	0.0717913957735368
C6orf211	0.94944410528131	0.0718943817346666
TYMS	0.538771280947962	0.0719134611890133
DHCR7	0.88789109979847	0.0719650363957467
KDM5C	-0.853870780940095	0.0720022462905863
CASP2	0.357970836289725	0.0720397118864958
NFX1	0.57510152566257	0.0720583154671741
NEK2	0.591519714848638	0.0723273618599983
PDE4C	-1.70972514611933	0.0723405408747554
CASC5	0.806968613936752	0.0723574756190476
SUMF2	0.690396684241207	0.0725300287230564
NELFCD	0.607596433890905	0.0726700166358447
ZNF184	0.951958845482069	0.0729369879021335
AMOT	-1.55700472230399	0.0729519770017517
ZBED4	0.601270560404602	0.0729902518705031
RP1-140K8.5	-1.6390050049331	0.0730653382980256
OSR1	3.65905104999105	0.0730872541906575
BUB1B	0.715210540879079	0.0731844142902262
RP11-350N15.5	-1.58338445997676	0.0731869581034369
CKAP2	0.586596774873267	0.073385873271044
PINK1	-0.493711980160721	0.0733890309320997
BHLHE40	-1.79542072408932	0.0734361139233349
SUV420H2	-0.62511259564113	0.073572646473943
PRIM1	0.797372109025963	0.0735860339183663
QSOX1	0.941323633080973	0.0737163226945216
DCAF11	0.606525275417183	0.0738843709474914
PSMG2	1.04674095630648	0.0739148443645755
SH3BP1	0.788004249573427	0.0739705405105713
GPR124	-2.52994306845181	0.0739900383144708
TOMM6	0.862785063056136	0.0740458423834495
RANBP6	1.25643434493883	0.0740512999680587
FTCD	-1.38265373431445	0.0740557732312091
CGREF1	1.89829701597441	0.0741062533463032
FAM102B	1.40055971840406	0.0741643365974722
HSP90AA1	0.791180879784463	0.0741750544781013
WRNIP1	0.770972613406235	0.0744931831138125
ESRRG	2.01933420489607	0.0746093717201322
SCARF2	1.66600787801234	0.0746118402500452
SRSF6	0.463905971295976	0.0748382691045187
FUCA2	0.670933158111865	0.0749492096528416
SLC37A1	-1.20744541979718	0.0749575067799171
AMOTL2	-1.02295437745872	0.0751652242598567
PRKAA1	-0.703939168658604	0.0751817433771513
ARHGEF19	1.12116634820334	0.0753038688759251
OCLN	-1.08529436781571	0.0753114922648952
COX7A2	1.0571894633448	0.0753140951287504
BGN	-2.68944936601733	0.0753393171320622
SIAH2	0.889063125349414	0.075342358893062
PSMC1	0.610191367039912	0.0753954746054023
FCHO2	-0.636198433121878	0.0756148578467331
ZNF77	0.850715315766615	0.0758498540331198
KIAA0101	1.2264268716825	0.0758614972758656
AUTS2	0.734539888249733	0.0760240734286364
RASEF	-1.50134094942608	0.0760742731481206
RP11-347C12.3	-2.259218376067	0.076076933054648
IRF1	-1.325642527749	0.0761737878833886
UTP15	-0.676240778693637	0.0761823254038034
MB	-2.47217577995012	0.0762132880881742
NF1	-0.519736693074369	0.0763419983748406
RAB30-AS1	0.758887139013077	0.0764507160600449
HIPK2	1.12569534481797	0.0764519449011836
NT5C2	0.68736153637683	0.0764733606847349
RELL1	1.05131492250994	0.0764759031488177
PTCD2	-0.550483843593962	0.0765053213216273
TLCD2	-1.3490219930553	0.0765339535868462
BCORL1	-0.782535941896738	0.0767485027376237
FUT10	-1.34873877345169	0.0769351553481356
PATZ1	0.668076599124606	0.0769944984634628
RP11-2C24.4	-1.12669725839345	0.0770164505735218
DONSON	0.671926767870281	0.0770224929412287
COG6	0.590650127880894	0.0770408295618992
WDR93	-1.35220459705294	0.0770521038547001
RNF2	0.969749763626082	0.0774669154450766
SEMA4A	0.835415706536625	0.0775418154734177
NDUFB5	0.886143127868678	0.0775534178222713
DOK3	-1.05778486036235	0.0776099060622605
SCARB1	1.03841446189499	0.0777310484136196
SAMD14	-1.80902590999102	0.0777820573521366
DNAJB11	0.710210743364522	0.0778072114293789
SLMO1	0.887238004453886	0.0778243078677752
SLC25A12	0.609098507481415	0.0779649483033871
SCRN1	-0.764002099297402	0.0780978129048073
SLC9A2	-3.35186231058786	0.0781378861800466
ZNF513	0.695104395940749	0.0781766334621956
AGPAT3	-0.830025278443245	0.0781897990831734
BCO2	1.09331251765231	0.0782383665567254
CASC10	-3.446065609408	0.0782708447141516
HAT1	0.742352094756055	0.0783779772955354
FXYD6	3.14549541824101	0.0785245968955375
ECT2L	0.902738496109584	0.0785260266612769
PLEK2	-1.50212147225921	0.0785620690089394
PACS1	0.392300793986932	0.0788171070628774
GSTM4	1.27036100894331	0.0789631437457955
GTSE1	1.07050366507008	0.0789814584710438
DKFZP779L1853	-0.985534871606475	0.0790664679390322
DEPDC5	0.773223957392183	0.0790759895975872
EFNA5	-2.85822113913621	0.0791779552737246
SEMA3C	-6.0333938220153	0.0791959639194532
EIF5	0.553175344036113	0.0791973744655318
MED1	-1.86583661405722	0.0792045246419805
SNAPC2	-0.574799617439706	0.0792364770955107
C1orf35	0.475722569513147	0.079399129911247
INTS7	0.447546025190992	0.0794854133439397
SLC1A2	2.07743860743488	0.0795075736266608
GPR180	0.438521252335853	0.0795300448042148
SCYL3	0.838880036839039	0.0795358764805923
OASL	-2.73956309411867	0.0795554890836271
CACNG4	-3.43198802152183	0.0796375613920107
VGLL1	-1.94618432198699	0.0797905383412004
RP11-930P14.2	-1.26024559402752	0.079836404967576
INADL	-0.730314846762109	0.0798725815414787
GPR110	-5.61591045456176	0.079925954717096
PXDC1	-1.3328418556032	0.0800794024799104
MSH2	0.771989595648057	0.0802135627234479
HCFC1	0.304904908000641	0.0802416079935326
GOLPH3	0.824318694051319	0.0802555663820454
TMEM30A	0.630434562820011	0.0803195191000553
NRD1	-0.796562708342655	0.080388638728266
MTMR12	1.15054590494543	0.0803973036438201
IL4R	-5.5592863853441	0.080428692507159
TMX4	1.6553307352468	0.0804648832775298
RP11-408H20.1	-2.08697143256892	0.0809337938613402
RP11-44N11.2	1.79839025794326	0.0809577090509415
LTBR	-0.955676794661123	0.080969776210147
PTK2B	-1.02981531763059	0.0809710378477403
AUH	0.956735175373924	0.0810211376070591
ZC3H12C	-3.10413266070593	0.0810479284639276
RP11-794G24.1	-1.09907179763414	0.0810804450215982
FMO3	-2.82709919869384	0.0812135228044701
CAPN7	0.795718340877924	0.0812242000550045
MALAT1	-0.35474242346228	0.0812273683454786
RASGEF1A	-2.67793150409389	0.0813774203758896
KLHL9	0.815254195724763	0.0815588626708178
FOXO1	-1.60894604367433	0.0815810294329911
C3orf35	-0.570820383159253	0.0815834048821175
PIGZ	0.918201791644227	0.0817868283787387
C15orf27	-0.930355888383082	0.0818012511776315
BOK	-1.00675397408076	0.0818263641539501
RP11-353K11.1	1.23796300211173	0.081974585271955
TMEM14B	1.00638507604644	0.0820013164857903
NUDT6	1.21552803533702	0.0820777417690661
POLR1D	0.496440325445797	0.0821625506059448
RP11-77P16.4	-1.49801653527562	0.0821968802215344
ZNF491	1.31851202626602	0.0823412636673333
FRMD3	2.87797534840901	0.0823755772388708
BFSP1	1.10828904164323	0.0824080452984893
KIAA2013	0.532297540110032	0.0824172814736247
C14orf37	0.969674626657952	0.0826088243374814
CTB-102L5.4	5.13096956548875	0.0827342309286603
FUS	0.468631584798864	0.0827350827325154
MTAP	0.788011153714584	0.0827423605868262
SYNE3	2.09482168434692	0.0828276785869428
S100B	6.47475087997122	0.0829593952724773
PDHX	0.78801080025431	0.0830265681336941
FNDC3B	0.551690802941414	0.0830490964381781
PDSS2	1.00939791473131	0.08325338083797
CXorf38	-0.679087589487084	0.0833033674041931
UAP1	0.997712974308423	0.0833132357031077
MAP7	0.73674753207152	0.0834224733595396
AKNA	-0.895480140262475	0.0834285527156596
SLBP	0.776013880334134	0.083474987869495
AURKB	0.770079782147757	0.0836830316569028
C8orf47	2.20037463057905	0.0837528957435998
SHISA9	-2.9612770725361	0.0838033000107745
STK17A	-0.806802904158412	0.0838171651556505
TMEM133	-0.701902913129688	0.0838417815889526
UHRF2	1.32706442729464	0.0838473591500614
SIRT1	0.504296403046942	0.0838934500612042
PITPNA	-0.64427338911866	0.0839398090494593
DDX59	0.579897839625118	0.0841095157000191
ECHDC2	-0.828035358259045	0.0841188072415051
TNNT2	-1.70971884566664	0.0842062680827254
PANX2	2.43298797410369	0.0842108378363784
ADORA2B	-1.45138990999448	0.0842705044282907
SLC8B1	-0.728715978402809	0.0842852431591988
DYNC1I1	4.73383891665541	0.0844467695312883
MKRN2	0.836761590317604	0.084475182114357
CDKN2C	0.988405372325545	0.0845124599777074
NAPEPLD	0.464262834374054	0.0845224908021322
ZNF83	-0.713185230407017	0.0845348065135691
RBMS2	-1.6727123926881	0.0845501756058776
TMCO1	0.683603755838682	0.0845734371814848
CHMP5	1.55524981762569	0.084588933068964
C19orf33	-2.15499763246354	0.0846119720303339
TBC1D1	0.979037932807779	0.0848224992703634
ACAT2	0.981638699478004	0.0848400872994864
CST6	-3.5877507869338	0.0848840810563011
KRT81	-3.88710483716762	0.0850320618557867
EGFR	-1.33655814173737	0.0850961981456857
CLYBL	2.12979670811354	0.085465346088907
RARRES3	-3.18833504391199	0.0855059210292266
ZNF10	0.869683730288295	0.0855613080275675
CARD8	0.757998524876081	0.0856892475089964
SLC4A1AP	0.638613644500559	0.0856988731572329
STARD3	-2.21137905134688	0.0857664281037152
ABHD3	0.957093442137333	0.0858134891124539
BAZ2A	-0.857331976821403	0.086053923382731
CDK16	-0.802103680706661	0.0861841048826369
INTS4	0.701928322847379	0.0861994825925277
COL4A3BP	-0.972601298704476	0.0862143373665357
LATS1	1.04977905049204	0.0862263042322292
PEX3	1.27731328905455	0.0862465111819082
TACC3	0.771438483210555	0.0862598581912516
MBTPS1	0.642035342072277	0.0863990399757411
PDS5B	0.549774359196788	0.0865098699443737
ZNF302	0.609811652190773	0.0867366805353089
DTYMK	0.929582993643485	0.0868103094005993
COMMD1	1.12600969496224	0.0868124922630689
C3orf33	0.775857871027799	0.0868422702049975
B3GAT2	1.18342301613393	0.086872806586272
MAP6	-1.60596619723438	0.0869213362936784
KIAA1407	-0.799482908361132	0.0869832484248116
MTRF1L	0.740941689664564	0.0869893699500894
NSMCE4A	2.07894204193503	0.0870358449242035
IL34	-2.33074459255774	0.0870898438541068
CNGA1	1.55375050965582	0.0872111873230957
OSTM1	0.721665026885532	0.0872733427002076
SMC5	0.654796073803199	0.0872812122580037
OSGEP	0.415316231207429	0.0875128746273811
SF3B5	1.58387726236688	0.087798871733316
RNMTL1	-0.758827325325386	0.0878124825365998
ATAD1	-0.385397197119531	0.087838406028693
EHMT2	0.574051424811947	0.0878415413875846
BRF1	0.693999103378576	0.0878584869492028
APOBR	-1.91258322666949	0.087864593947363
ZNF559	0.804964618374304	0.0880878000943581
GPRC5D	-1.88233191460645	0.0880885733713607
MEGF10	1.99625184808521	0.0883319001703673
C16orf59	0.475196754870972	0.0883896258135158
NPM2	-1.68390354227323	0.0884426526693148
MTMR10	0.98901171815826	0.0885508780799933
IL20RA	1.96851470153315	0.0885926894973919
FUT2	-1.47166310829582	0.0886659125990814
ASNSD1	0.75531502566907	0.0886962971817128
KRT19	-1.07413910125516	0.0887241087703087
GPRC5C	-3.27160664019173	0.0888175170701905
IFFO2	-0.768374754355095	0.0888425248204059
C17orf49	0.816849027178505	0.0888630876675897
RCCD1	0.532568084073355	0.0889193506046896
EVL	0.886405401679269	0.0889430776834263
RFC3	0.867073946751414	0.0889521438521503
MRPS18B	0.496188716932685	0.0890254954526493
SMARCAL1	-0.53249232297058	0.0890277730346888
FAM32A	0.507161317439795	0.0892901779612017
SIVA1	1.11793450749197	0.0894506172290509
FOXO3	0.816674036152862	0.0894913556694645
DDX50	0.954833190856189	0.0895445774591892
PPP1CA	1.07806615949483	0.0897448338272832
GPR158	2.62014703019055	0.0899202336946121
LRRN2	-2.45672803957177	0.0899357502350387
LASP1	-1.6722004741393	0.0899634780882215
SH2B3	-0.977416377979998	0.0900121797690892
CDNF	-0.901061524873698	0.0902843323259633
CHST5	-1.57525399326949	0.0903158691429876
ZDHHC1	-0.731585766850944	0.0903338386180169
CHID1	0.660702451289323	0.0903484432601779
AC004381.6	0.674740830323153	0.0904769340353714
RNF41	-0.559770767576504	0.0905336729121187
MAPKAPK3	-0.913041255366134	0.0906813642583545
ANKS3	-0.711964654889872	0.0907033070864234
POLD1	0.406978154186853	0.0908413932702585
CYB5R2	1.85093765759716	0.0908431468575036
TMEM251	1.17787836885533	0.0908716296223997
POLK	-0.575678878211358	0.0909535027099751
RFXAP	0.869857177745014	0.091053414509254
TLR2	-2.35722513266064	0.0910972860580689
CNBP	1.00228883896652	0.0911581108448914
KCNK2	3.06871699096123	0.091194717465951
ZNF222	1.12397689059108	0.0912655815475547
HSBP1L1	-1.01655058455487	0.0912703815617193
BIRC5	0.721862642004726	0.0913181690050983
KRBOX4	0.710517510923518	0.0914046695890241
ZNF789	0.541370326223723	0.0914926116986916
NUMA1	0.451945337783336	0.0916393724173025
MRPL18	0.633894302057989	0.0916547719309807
CXCR4	3.51903310678048	0.0920744022013121
DEK	1.08135997813392	0.0921705174506411
CCDC66	0.633875921061891	0.0922202918653356
SVIP	1.05620391808242	0.0922406898601875
PEX1	0.33012360047538	0.0922745557799508
RPN1	0.582552285253963	0.0923170850649093
ADAP1	-2.95069642743426	0.0924275867759498
GYLTL1B	-1.35792524072709	0.092655789481212
WNT7B	-2.51369937728386	0.0927865888804485
ARMC8	0.691823139356712	0.0928603825074871
ALDH7A1	0.599953875379888	0.0929089541532956
RSRC1	0.557502681106598	0.0930596334227449
LY6D	-5.03850997753953	0.0930682511353029
TBC1D2B	-0.631662475846035	0.0930908311302697
PRPF4B	0.837713183483194	0.0931121614033347
TERC	0.931240030009144	0.093152166105085
JUND	0.64975028066555	0.0931791677215706
TOM1L2	-0.952506059127198	0.0933358667330315
ANKRD46	0.949736866877423	0.093341346176095
TANC2	-1.60710911185894	0.0934748955359024
ARSE	2.53510329075993	0.093586292238616
GDF15	-3.03703270104845	0.0936660198577864
TM6SF1	-2.39162684009282	0.0936991416585568
RARA	-1.24053141819023	0.0937506431147927
LTA4H	-0.561266647626422	0.093813317829288
ST6GALNAC5	-4.89246800927431	0.0938255354900502
ERO1L	-1.15724164231113	0.0939037849486059
KIF18A	0.66581286177245	0.0939696645165978
PI4K2B	0.670841856591351	0.0941849803183044
TTC19	-0.528515256304008	0.0942115776685997
TDRP	-0.800497901830276	0.0942118613472664
PLA2G6	1.13390599902902	0.0943388598797339
RP11-41O4.1	1.64338614084634	0.0943588154728472
TTYH3	-0.905399237469201	0.0943678509476535
OXCT1	-0.723894163033253	0.0944193162190745
GNA12	-0.790193555338543	0.0944282673517399
PROCA1	-0.81567386448821	0.0945808751221215
ATG14	-0.470502587346788	0.0945959083885303
PXN	-1.16504871359121	0.0947063766421943
ERLIN2	-1.18755157705712	0.0947353450295915
NGDN	0.757928096273483	0.0948934788597191
CCL20	-1.80701988243419	0.095084736440014
NLGN2	-1.45497651126474	0.0951874909597777
LRP3	0.764791661812208	0.0952068228690572
ACSF2	-1.53060212957778	0.0952909725194651
C1orf228	-1.59438149241119	0.0955409466400972
ZCCHC2	0.670537845347618	0.0955844161449922
CNOT4	0.491067855746674	0.0956275111917868
INTS6	0.595478754930453	0.0956505682300556
KBTBD7	0.613029099759525	0.0958833783541016
MDC1	0.742429318243945	0.0959514363696839
SERPINB6	-2.74209399042227	0.096044112646742
ERGIC2	0.844318716014064	0.0961280620296961
FBXO38	-0.69786115848702	0.0961645561567998
HPX	-1.56448200562847	0.0968758062333033
ACOT11	-2.31054514044017	0.0969041065827654
NUPL1	0.625166745289243	0.0972551430577702
NACC2	-0.924879350317404	0.0972744030112073
KB-1732A1.1	-1.48297812675734	0.0974440351418613
ENTHD2	0.613082862876282	0.0974627724161922
RAPGEF3	-1.47044698349608	0.0975596003741287
DNAH11	-2.30820651458523	0.0976416909394828
B3GAT1	-2.76221242782934	0.0978662886274411
KLK5	-2.83032723704575	0.0979266380663316
RP11-774O3.3	-0.98988498570598	0.0979647328852531
ESR2	0.889314685696601	0.097971959594783
TTL	0.958217868198673	0.0980205041167332
GTF2IRD2	1.40491680560576	0.0980447317909673
CWC25	-1.39415485160543	0.0982101103394039
TIMM21	1.00263013501759	0.0983419163314007
RAB4B	1.14807977542747	0.0983642726966103
ABHD11	-1.1264224242084	0.0984050165499678
FAM156A	-0.98952975716169	0.0984279380854255
NCAPH	0.783984908724811	0.0984536076020624
SMC3	0.741968317476435	0.0985896211173347
YY1	0.43219128948326	0.0986118609951239
PGAP3	-2.09468072266423	0.098714057058617
CENPN	0.855198596598092	0.0987340989337375
SFXN1	-0.410184683127224	0.098735743461787
C2orf47	0.800109111738661	0.0987843212928689
NFYA	0.612296667103551	0.0988599368846669
KBTBD8	1.73203903404048	0.0989654484510394
ROPN1B	5.58758758143204	0.0990569003397307
WWC2	-2.97141404165486	0.0990610758133497
TAF9B	1.10052694828409	0.099189333731352
FSTL1	-2.29817686020256	0.0994758544471141
CALU	0.706064890842592	0.0995192652039922
ARHGAP11B	1.06136458720298	0.0995313040598455
SNRPC	0.825750207438348	0.0995622226323706
CHKB	0.965725485089624	0.0996029841091676
ALDH2	-3.35974066249615	0.0996093390407128
ACYP1	0.892019829400965	0.0996177867031181
CXCL2	-3.51338033161916	0.099653417018845
CNIH2	1.35695273799223	0.0997088740445263
JAK2	0.922556741765104	0.0998206846312686
FOXJ2	-0.507721499694519	0.0998737709560104
APOL6	-1.89712803298765	0.0998859201431587
EP400NL	0.700991894112725	0.0999343963996295
CLTB	-1.05112473906287	0.100057342885749
CDC37L1	0.717613686554661	0.10027186489422
NUFIP2	-0.520225487562408	0.100515702182142
ZNF76	0.48266142593034	0.100519940850382
AC144652.1	1.05219237740166	0.100658288837666
MTG2	0.761827573912794	0.100737188052078
ZDHHC20	0.46568662696443	0.10090211143968
HSF2	1.09676226017901	0.100924410349139
PIP4K2B	-1.49991946643016	0.10098890378643
MCC	-2.11914868831164	0.101063633419002
PPP1R9B	-0.775298512594535	0.101160183273027
SHANK3	1.59054124687536	0.101195816966012
VPS45	0.612719959807442	0.101320691356467
ZNF395	0.694570537048739	0.101365828515382
STK10	-1.40770580071657	0.101403232420874
PDGFB	-3.45868340988538	0.101470506736497
PON1	1.2541644095179	0.101559547290354
CEP85L	1.82220222957232	0.101616599791813
S100A14	-2.21766560386114	0.101734279594896
FBXL5	0.502053648365028	0.101876844916983
FBXW7	-1.01989177955058	0.102115124035915
ALS2CR11	2.2272638847433	0.102263762698805
SEC24B	-0.719295654867846	0.102323189269494
BBS12	-0.88533432672155	0.102381723125528
INIP	0.41372896517264	0.102466128170709
FAM109A	-0.980093125554045	0.102493406689111
MYO1D	-1.0581650653047	0.102570962519186
NCF2	-2.83052772421359	0.102655929202813
RRAGC	-0.902223217551994	0.102927580776087
WNK2	-1.0211849217422	0.102944720561924
MLLT6	-1.41339083968515	0.10306716097991
SRP9	0.455432668922422	0.103104808976895
MBNL3	0.850878184151354	0.103124718708007
HELLS	0.883288418868712	0.103174659858999
RACGAP1	0.625260793229711	0.103266963490482
CDC42SE2	0.381233934960665	0.103460211206291
C2CD5	0.651201249030915	0.103490913360507
NIF3L1	0.625131116394843	0.103545698584798
GUCY1A3	-1.96052753710207	0.103715243175188
RP11-23P13.7	-1.58277277784612	0.10374519421703
GLG1	0.632883014883892	0.10401591595015
GCSAM	-0.905012264434463	0.10401924758298
SECISBP2	0.37084661223536	0.104150554090499
RPS19BP1	0.655616118007259	0.104195296962829
MNT	-0.595445028027104	0.104209836401274
DNM1L	0.437289541264946	0.104268283460624
RNF213	-0.825170992456403	0.10429642438435
UBE2T	1.02978045611186	0.10433292263221
LINC00863	-0.669545849504141	0.10436963553751
ANKFY1	-0.546508530498973	0.10441096758836
AGGF1	-0.439666443567294	0.104468211109601
SERINC1	0.799146497428982	0.104585003885635
RHOBTB3	2.5651057620114	0.104644553884741
C17orf89	0.737570159260927	0.104649335002209
GINS2	1.10023213680049	0.104721320164506
FMO2	-3.23299946626207	0.104724006396682
MRPS27	-0.419771105904584	0.104755131038202
KBTBD6	0.843233936412154	0.104920144424753
HLTF	0.63468391582872	0.104970007220253
HRASLS	1.38353041419445	0.104971836797218
ARL6IP1	0.413654638551233	0.104987221533492
PRPF3	1.42948485236558	0.105039403666882
SHROOM1	-1.25313037250361	0.105093208102652
VAMP5	-2.2092574604434	0.105110325481076
ACTL8	-3.17966882149365	0.105126161534468
SPON2	1.93014073816708	0.10553921433713
ELF4	-2.06103241937372	0.105628374620906
CCDC65	-1.19792231719082	0.105850216414132
FAM178A	0.62924678066375	0.105905918412533
SGK223	-1.48884421089092	0.105997418238084
ARHGAP31	1.55879833233059	0.106027897827543
RBM28	0.523482329356067	0.106159502011085
CTD-3222D19.7	0.607595968368869	0.106246514221424
RANBP17	-0.856528669180256	0.106355376987595
IKBKAP	0.225497643652889	0.106713554915124
HNRNPH3	0.681783197673281	0.106737005695279
TAF7	0.555250785275749	0.106767733343641
DUS4L	-0.603990587543838	0.106836821563146
ST7L	0.628240015349342	0.10704219940255
CHUK	0.496549998227303	0.107208453620491
YPEL2	-1.00357423764877	0.107319755936683
F3	-2.06136571663523	0.107512022215475
SCNN1D	-1.3049669906577	0.107708027625289
RNF13	0.545197175099197	0.107731879348356
PTK7	1.30985437654356	0.107784701204008
ALDH9A1	1.10969917961057	0.107814724767286
PANX1	-0.757240855252107	0.107919347730017
KAT6A	-1.03224208115691	0.108013231541114
RCBTB1	-0.7485753857409	0.10808522497932
MAK16	-1.27080756471655	0.108136480083496
KNSTRN	0.634568954393403	0.108211072720236
ABHD6	-1.15495302210898	0.10826687889574
NCSTN	0.637004499644666	0.108378817021661
CHST3	2.07382476205434	0.108456164286443
ZFR	0.797210821188848	0.108647292186334
C9orf116	-1.59131841179085	0.10876065020707
RP11-799B12.4	1.30923640827994	0.108817173199018
SCAF8	0.928119016213816	0.108833733443446
EIF4A3	0.754737540720285	0.108920994618037
BCAT2	-0.644797098436827	0.109036757950759
AC137934.1	3.85362811771151	0.109058206979263
UQCRB	0.773416128907366	0.109074951893011
PNP	0.881692448250556	0.109075734149756
PARP6	-0.387156435807929	0.109304324363072
ABR	-1.01389998006385	0.10946167129705
ALYREF	0.811522427210382	0.109534752370247
WNT5B	-2.28495004940413	0.109555839980231
CAP1	-0.706531498438603	0.109705227884679
ANKRD54	0.568429330800312	0.109751308956583
TMC5	-4.58387398240099	0.109841830781415
SLC41A3	0.806970662392566	0.109869987205529
RGAG4	-2.49684366573943	0.109941276161982
TMEM136	1.02581078491769	0.110093533263779
WHSC1	0.524026648380922	0.110094325221514
CECR6	1.17549552191134	0.110134659130555
DRG1	0.624454830458412	0.110193589675868
BAG4	-1.11985251036966	0.110446904983245
CTAGE8	-2.31935272969826	0.110483569360422
CCDC113	-2.21039993001244	0.11048673857119
LSM2	1.21880217412396	0.110516395454897
RASSF5	-1.43942484640805	0.110560353422016
VWA5A	-2.13400537215606	0.11056485129532
VPS16	1.07872166136759	0.110619680870309
SBF1	0.719848112304859	0.110634154454294
CYTH3	-0.753166648436367	0.110694124160797
ANO9	-1.17039786789206	0.110728694761461
C2orf82	2.95989863088783	0.110803097890344
SEMA3F	-1.79280738771105	0.11089155159702
CPQ	-4.97482087449693	0.11092651641923
B4GALT5	-1.01920526051093	0.111015149294748
CSRNP1	-0.737617288804491	0.111106691528836
SHISA2	2.29989521063732	0.111149518328172
GTDC1	0.667153175076462	0.111166171738761
FDPS	0.820963662519237	0.111470918967367
RNGTT	0.892622248732283	0.111512803554053
FBXO34	-0.459254869021619	0.111538861479965
ZSCAN22	-0.5195452010031	0.111570629657775
F8	1.86086529975174	0.111708335834975
MCOLN2	2.76669138919219	0.11172828788232
AGPAT6	-1.05356402954891	0.11189025927384
AARS	0.692188736846086	0.112026076941019
PTP4A1	0.774750557969436	0.112138515428501
SGPP1	2.75706581008905	0.112156014507905
KRR1	0.623279805430276	0.112184505179009
IQGAP3	0.828563810769809	0.112220402695986
NUAK1	-1.16964428426174	0.112223800170085
BCLAF1	0.575482101191656	0.11224397902771
TMEM242	0.682735135629848	0.112292097802349
PKP4	0.640742266079201	0.11241737022376
SSC5D	-1.99408282373876	0.112428908549217
SIK1	-0.872289884799526	0.112445995063359
PGRMC1	0.713180323076502	0.112508805518443
AL132989.1	-0.887708898524873	0.112634224586136
TNFRSF12A	-1.15935526630867	0.112691763561406
RP11-395G23.3	4.51679138896925	0.112760218345268
PSPC1	0.690227757980062	0.112808725086723
CCDC94	0.669809675547599	0.112946444942573
AC009961.3	1.06045788444068	0.113001560238798
PPP1R3G	-1.59629313408016	0.113095530415775
ZNF432	-0.876016061118354	0.11337189097881
PMS2	-0.597440898605111	0.113383949540494
NCBP2	0.849460242348908	0.113421744864209
C17orf70	0.434134280139769	0.113430400469334
STRC	-1.56514520174936	0.113544600355547
CTU1	-0.608583161095711	0.113634025537026
ZC3H14	0.788494558845767	0.113635217892263
MDH1	0.859261499549741	0.113666292808446
NRN1L	1.34022021822664	0.113685482395012
PABPN1	0.473587411198156	0.113685816764672
EPHX1	1.25139702585269	0.113699913685261
C1orf116	-1.63404619305622	0.113854020657027
ABHD14A	1.01031929946539	0.113856920607798
FLNA	-1.41721791173515	0.113870982765005
CTNS	-0.797743500406037	0.113941854543706
TIPARP	0.808683446352867	0.113957749499553
RP11-81A22.5	0.862889994936978	0.11397125405304
ZC3H18	0.607524363282812	0.114041289169905
ITPRIPL2	-3.04383832277823	0.114205855976376
RP11-791G15.2	4.16845351650547	0.11422047808351
LATS2	-0.754461978430493	0.114245139103555
CATSPER3	1.18107950820272	0.114591636682247
NQO2	1.1417595097226	0.11467688013793
FRS2	0.627806494224567	0.114751399740563
PNMT	-4.65160595913333	0.114807597368008
ERICH2	-1.64710845509786	0.114947289781248
EGLN3	-2.25199421685243	0.114952409066477
RCC2	0.48166594499565	0.114996924449747
SKI	0.533430239211258	0.115012926725659
HINT2	0.978513480071873	0.115016295717636
RFTN1	-2.11166796400482	0.115067473240888
FBXO2	-1.53039161420455	0.115126373859347
IGHMBP2	0.664521253426368	0.115226637850173
LIN7C	0.623703501014858	0.115302983288073
FAM83B	2.42275259267437	0.115378602455216
BST1	1.90730146702066	0.115402470887402
C1orf85	0.760288647631022	0.115474483618059
RGMA	1.48018527517401	0.115527273335178
TACC1	-2.50501627777163	0.115582313994932
TRIP10	-0.830730812947588	0.115661394558598
ALG10	0.587053774010367	0.115723257251053
MYO18A	-0.865851578711573	0.115773417702301
COX7A2L	0.567239358911746	0.115820923686193
BBS5	-0.750007751760474	0.115888967201685
ATP7B	-1.34960911447281	0.116057773597989
LSM3	1.05390395963757	0.116341195558304
CUTC	0.741983365476881	0.116465996165323
APOM	1.27745778752403	0.11648536631851
TMEM209	0.658605462386839	0.116485629051459
PSMD7	0.556375694619575	0.11655600139756
SPIN3	-0.619015671405363	0.116577533450332
LETM2	-4.0490931305563	0.116656284672742
ZNRF1	0.801678255553267	0.116754306387591
HBS1L	1.21345390785339	0.116795262898241
FAM107A	4.16217131923525	0.116948609893927
NIT2	-0.613825382528534	0.116968242714441
PPP1R15B	0.41684181001682	0.11697322027039
PSPN	-0.891629458298093	0.117050777272109
CPOX	-0.874177073646901	0.117104155565649
FKBP11	1.24192722129289	0.117156779255821
RIN3	0.58872819581532	0.117167575981981
ZMYND15	-1.53204041220009	0.117397692260651
AC090616.2	-2.34587204687215	0.117495363186029
PDE6D	0.831322971387507	0.117594534061913
RERE	0.484087609081206	0.1176578975256
FDXR	0.914883824039445	0.117716808873362
TTI2	-1.02526976598031	0.1181509051525
ARMCX4	2.45157169516851	0.11829466995165
CRIPT	0.795062214859409	0.118492454271472
GTF2H4	1.28598682105398	0.118513603652344
TTLL10	1.48022828634416	0.118701803420789
ARL6IP6	0.699088468636789	0.118736580307516
ZNF563	0.575666787969169	0.118798101180876
PERP	0.964150051838978	0.11883685117921
RELL2	-0.897667333041919	0.118851739087049
LINC00630	-0.487370191015834	0.118893775200156
RHOV	-1.05588738446458	0.118929568547838
SLC25A15	0.856005306840376	0.118937552399836
SF3A2	0.597720197445299	0.119097626358603
ENO4	-0.825340758774708	0.119126076267071
MYO1C	-1.14964327277587	0.119182557956293
ARHGAP40	-3.42099461267205	0.119275489273332
SMDT1	0.781946516308145	0.119392870648308
ZNF816	-0.625259939474776	0.119485335969765
SUMO2	1.29867139835217	0.119509756457249
ZNF428	0.822194864072892	0.119524001463809
C1orf61	2.67217012169577	0.119526357491127
DARS	0.645372310941188	0.119598523980405
JUN	-0.600043273865029	0.119728226760445
FAF2	-0.494351593994767	0.119848925536453
TPCN2	0.853762348171536	0.119852150335071
EEA1	-0.648003319746008	0.119996181603915
PHF17	0.661180065264962	0.119999805580471
SLC22A23	-0.869917255457412	0.120028217608732
EDN1	-1.86255336877483	0.12005716590516
POLR2D	0.634768860900552	0.120171795965291
QARS	0.698403942956371	0.120200610181476
GPAT2	1.41793422511628	0.120271545166365
DAPK3	-0.474085891557182	0.120326785248934
ZC3HC1	0.726333162984338	0.120519997018247
ERLEC1	0.600094951798577	0.120528763184228
FAHD2B	1.13748830799501	0.12060774671881
RNF24	1.00298875311016	0.120659547806541
EIF3L	0.840209589119308	0.120799927213314
HSD17B1	-0.795620984153384	0.120800150178405
MRPL52	0.788254325673859	0.120809187646529
COX6C	0.944903237834841	0.120818561299468
BTBD6	1.0951252164868	0.120863272440666
TMEM70	1.14650823165296	0.121107338972761
FAM175A	0.440645691351952	0.121174403978137
TIPRL	0.780051412643308	0.121182653118358
CSRP2	2.22690663443856	0.121221585390315
C7orf43	0.298578096480618	0.121847933485869
SPAG5	0.519745743076392	0.121965666916831
CTC-246B18.10	6.24227779279244	0.122208528359148
CEBPA	2.00440695491182	0.122228214094285
ANKIB1	-0.352300626729244	0.122294544475864
TMEM60	0.477354734614212	0.12236087164314
GIPC1	-0.645661592787198	0.122365004621812
TRIO	-0.843999895071297	0.122386513575479
GOLGB1	-0.498883639770543	0.122402455080757
MAZ	0.593098958442313	0.12263434930395
LIN9	0.620132900611369	0.122656606757368
ASIC3	-1.0297840614841	0.122742698460512
CCDC81	1.54419198507511	0.122888108174489
SMG9	0.423363776353891	0.122931512420666
RP11-95P2.1	-1.40115548369885	0.122954890456585
C6orf57	1.21712320528496	0.122973892050921
KATNA1	1.22072572803975	0.122975641430171
HYLS1	0.802318020040965	0.122980090912903
OIP5	1.10067810341563	0.123013188195662
DNAJB9	-0.631439438222019	0.123200142587476
VPS52	0.486230080948899	0.123273639378365
C22orf15	-1.14019964551401	0.123383782121532
MET	-3.23800632991195	0.12339316243104
SFR1	0.787078576801685	0.123396417613118
MRPL48	0.906347131725397	0.123462415269804
C6orf52	1.43887310456794	0.123465739924448
ZNF736	0.291145774770429	0.123540314286117
IL6ST	-0.913299915940325	0.123618484677459
SPACA4	-2.00296910739118	0.123772766850228
MESP1	-1.27283296953798	0.123860467458857
RAF1	0.541097910484258	0.123942386184482
FAM200B	0.832948321642354	0.123955349023116
PPP1R3E	0.613861939707824	0.124026815786094
MLPH	-3.51378058919839	0.124043896109879
DUSP2	1.0741691500986	0.124226140656212
NLRX1	-0.695492318658033	0.124228447328197
SMEK2	0.640485302851171	0.124272217393617
SMN2	-2.89540447456445	0.124394362995991
TAS2R4	-1.14231918049164	0.124435705279955
PPAPDC2	0.759996991145571	0.124467728213342
RBM48	0.354207750965247	0.124515101679122
NDRG4	1.20760103790252	0.124581896683256
PLK1	0.917637263367426	0.124851378720105
SLC9A7	-1.22329442920385	0.124866603100374
CBWD5	1.06794936161724	0.124888317216132
SUPT16H	0.427554645196389	0.124902293762872
FAM135A	4.47957872519798	0.124975003005354
B3GNT7	2.40771068330384	0.125025993475284
RCN3	1.97026989346256	0.125158597695845
MBNL2	0.449186050407559	0.125374418137504
URGCP	-0.517889246924366	0.12540916101998
EPHA2	-1.40732175632697	0.125468553988162
HP1BP3	0.357446791548025	0.125635706915851
AJUBA	-1.05053859009905	0.125829072705721
RP11-46D6.1	-0.779341981139305	0.125857517196646
AMT	-0.696275258311032	0.125876141586821
C1orf170	-2.00957458442461	0.125986033725018
ZNF724P	0.896414197796195	0.126020862409312
TCTN1	-0.56512865527303	0.126119364540351
DNAH10	-1.28516633209369	0.126127710980317
RBM25	0.323125541954981	0.126176444168126
STXBP1	1.04152757191847	0.126185528471617
C14orf2	0.982849581549101	0.126232003542767
LGALS9	-2.17592183701783	0.126311804052023
FKBP14	-0.465987606120984	0.126366283714257
PIK3CB	0.796697311628035	0.1264039706529
EIF1B	0.857556086131761	0.126569669438081
CDK8	0.791006621771447	0.126575243844433
FARP1	0.912643242508318	0.126612102093475
RP5-1063M23.2	-1.71285765524477	0.126622987391729
RP11-268J15.5	-0.70862379046862	0.126663540256044
RHOBTB2	-0.98858083321633	0.126670449929598
CLIP1	-0.379579661627996	0.126671439383305
KLHL5	-1.13450198793275	0.12675966413583
ADAP2	-0.999705380368846	0.126784569666835
BRCA2	0.564649796008935	0.126810205646335
USP14	-0.820631113962793	0.126817841179693
SMAD3	-1.72800506345788	0.126893498941728
JMJD4	0.700088710671622	0.126905308442492
KRI1	0.323080059359632	0.127064092627997
ZNF337	-0.858151264046826	0.127095261910379
TPM1	-1.17114438247079	0.127111452388288
ATP13A1	0.282561896801734	0.127349607716112
TCFL5	0.571478033837728	0.127429152678376
AP001258.4	-0.615531091121043	0.127546136583499
ERAL1	-0.394608981010527	0.127582225332856
CDKN1A	-1.34436667383109	0.127726146442181
ARNTL2	-1.80735378574378	0.127875675260987
CRISP3	-5.65428994648485	0.127980725465816
DDT	0.703642860571615	0.128127645821485
AFG3L2	0.655913561893827	0.128207046482343
CCT3	0.455123918024264	0.128276774181768
CELSR1	-0.900859970486152	0.128404536898241
MANEA	1.33360751104689	0.128440948729991
CD44	1.84694389274463	0.128455808017334
CTD-2349P21.5	-1.37834675572328	0.128467432348421
IFT88	0.736132243358434	0.128660378679243
QKI	1.82672566883038	0.128661070815066
PPAP2A	-1.35932459315587	0.128728681406171
NPR2	1.86881416838355	0.129132618143207
PAIP2	0.709700101243717	0.129325103203062
FOXP4	0.753207964932341	0.129488119252588
FZD7	2.99676488214803	0.129491832151039
ADAMTSL5	-1.70827020289041	0.129529089207701
ADAT2	1.08435652735988	0.129544333150885
FSCN2	-1.25605642095728	0.129572539965111
ANTXR2	-4.4572336409865	0.12960356932714
AAGAB	-0.477143914076745	0.129604684746682
TXNRD1	1.22836012647348	0.129665184201083
ECHDC1	1.55176302784511	0.129856356137505
ITM2C	1.01689019065325	0.129910121183818
KRT17	-2.55467196410438	0.129929120774215
GALNT7	-1.23738056779673	0.130214803938517
MAEA	0.511779431972311	0.130228530027198
ZBTB3	0.883614206875745	0.13026758675584
GPR27	-2.66433686754625	0.130274806952226
ALDH18A1	0.535081371691959	0.130336663040521
ARMC10	0.405845245259456	0.130365710588489
CRIM1	-1.54013413502326	0.130400393396575
E2F7	1.1354097943498	0.130570744630131
BSPRY	1.02150443915073	0.130597038008848
MICALL2	-1.03788535991532	0.130641073625684
DDX17	0.561912729938696	0.130667309362304
CHRNB1	-0.874365835202926	0.130716875779242
NHLRC1	2.11847528544361	0.130851759849516
CKLF	0.846306492972976	0.13088030378599
CDH13	2.51192842094542	0.130900554951385
OVOL1	-0.898900357462889	0.130917267201115
CNNM4	-0.59109904688637	0.131010458125887
TBKBP1	-0.754746674168351	0.131178151978164
PPP6R3	0.574861365403627	0.131301399375095
ITPKC	-0.793307277092137	0.131399208978534
C7orf25	-0.429379381194675	0.131454155756525
LINC00341	2.38936414515584	0.131498452398001
GTF3C4	-0.464565107209564	0.131505227503417
CXCL1	-5.7120949768968	0.132007165809276
ENDOD1	-0.73241292100234	0.132045261624029
NABP1	-0.845269790871134	0.132117249745011
L3MBTL2	0.423018501207451	0.132167586869189
THAP11	0.533538609898475	0.132179500854994
TDRD3	0.374386408672087	0.13231183650154
GDPD3	-1.47822148185058	0.132322007320141
PWP2	-0.662993226756994	0.132390460460696
SMURF1	-0.458750578553822	0.132491421851543
HPDL	1.82973151150925	0.132498929534349
PPFIA1	0.739055839400734	0.132619964409506
PLK3	-1.19573214573585	0.13263502456654
PLEKHH3	-0.977802302739762	0.132705796659453
SAMM50	0.462433313897523	0.132735458005117
SLC44A4	-3.39220434244832	0.132739824537129
ACAD9	0.495972978783988	0.132769319609024
FKBP4	-0.919703275504123	0.13298060586707
PHKA2	0.640921024070626	0.133024008937744
SESN1	1.07464523457001	0.133072290055324
ZNF404	0.935152984086056	0.133081891481489
HIRIP3	0.668197063685449	0.133085855356713
RAG1	1.42292822659368	0.133361579530333
DENND2D	-0.884221136188927	0.133367331027096
WNT8B	-1.36241771757627	0.133387953921695
EXOC2	0.503745135896259	0.133433510341586
LIPT1	0.578907618724053	0.133485418033711
KIF1C	-0.85825214578814	0.133546723565475
ZNF639	0.768141270869832	0.133699717145698
CYR61	-1.40100634952961	0.133939864982241
MTA1	0.971355140818361	0.134086214360612
RPS6KA4	-0.633212792184219	0.134089506561458
CSTF2	0.784407202583268	0.134166000623027
HSPB1	-1.55111774368919	0.134256610932852
AQP11	0.690863017051624	0.134373893497343
RBL1	0.666243555523975	0.134409845109663
TMEM37	-1.54041563710595	0.134419322908171
KIAA1191	-0.345370307714793	0.134542321151146
MBD2	-0.596066669494075	0.134614751243654
TM7SF2	1.26738072496522	0.134642827373685
ZNF701	-0.44129790320832	0.1347204645895
PCDHGA6	1.91374676656179	0.134736846327694
RP11-358L4.1	0.956705403018753	0.134740552280484
CNIH3	1.17456298992709	0.134761396820555
LRRC8D	0.695746389327824	0.134866840790553
MARCH8	-0.506904949154149	0.134878020992967
C1QTNF1	2.69167421659871	0.134953470585726
MED23	0.847011942973452	0.134988499472024
BORA	0.410792847581872	0.135016220213044
HHIPL1	-1.75734469945922	0.135032959598538
MEIS3	-1.97370086178203	0.135038936292747
TAX1BP3	-0.663961055849158	0.135134617531053
SPATA12	-1.18360071230419	0.135230473142659
ANAPC11	0.708726922555072	0.135266267243824
MARVELD1	1.09346863798672	0.135386549828901
TSN	0.526122590513271	0.135418120540478
DENND1C	-0.756438854940692	0.135740481938579
ATXN3	0.597130621435115	0.135822560333858
FLII	-0.539434696912467	0.135837015445918
GORAB	0.875100887821402	0.136000066603476
SLC25A18	-1.99210327553115	0.136253829337587
ERMP1	0.94011091631758	0.136293447158079
SLC12A1	2.98513054694942	0.136338228656668
THOC5	0.747258298291062	0.136493193193479
MTX3	-0.538036266913653	0.136522304600502
C7orf63	-1.30981433625891	0.136601416522972
CDK2AP1	0.620777762503379	0.13668424883272
FANCE	0.621621328846202	0.136776546365617
DNAAF3	-4.08049976573754	0.137010049222899
SBSN	-2.78523871880397	0.137015560511816
RRP1	-0.720054436019335	0.13709975966006
B4GALNT3	-1.88279422046688	0.137215429777462
ZNF500	-0.480539340534021	0.137272418733611
ID4	2.30011612926193	0.137309700117382
PEX2	0.882827438891866	0.137442754455347
EML5	0.778885954518846	0.137501049773999
CASD1	0.402064752614987	0.137554312496535
ZNF347	-0.444109639271561	0.137583414420864
APC	0.471101379928991	0.137670316289555
ZSCAN16	0.603892821368376	0.137760313920798
GPR135	-0.692323268068107	0.137868440070262
ISG15	-2.65433717883278	0.137926667141906
STAMBPL1	-1.5014707694666	0.137966300322337
MTERF	0.404758552080272	0.138008202852636
PAIP2B	-1.69901958265265	0.138099581472469
C15orf56	1.7928793400168	0.13813417290564
CRK	-0.392627593959109	0.138141117011482
TRMT11	1.25767723990357	0.138278842266069
RND1	-2.0610540890468	0.138356946894491
PRIMA1	1.37676329713794	0.138602070366934
SQRDL	-0.911293111466008	0.138620274984611
OVOL2	0.650433628725082	0.138659780993358
IGFL1	-2.8162332145849	0.138665311166401
ZNF441	0.829522316423497	0.138689962007224
COCH	4.47218784636095	0.138823410175562
LINS	0.478315225368891	0.138846088281797
ARHGEF28	0.478828229857662	0.138871428563601
TNFRSF10B	-0.829246441948708	0.138903986901759
CAPN15	-0.438445474483263	0.138976062351171
FCGRT	1.24569547724594	0.139055877034955
KIF20B	0.470852557616335	0.139107561473374
MAP3K4	0.694015889095682	0.13914569768528
C6ORF165	-1.24759475985451	0.139199845863583
SEC14L1	-0.393430814663205	0.139229762763532
CACNA1D	2.23051420954362	0.139242857725862
NR1D2	0.752804898496362	0.139285145773798
ALG8	0.507125343025317	0.139348706305756
OGFOD3	0.388835622947038	0.139379381872035
EMILIN3	2.8699776079949	0.139426262333792
TAS2R5	-0.877584104919873	0.139447687717108
ST3GAL3	1.03663513220886	0.139551779235104
CEP70	0.712923348803121	0.139740668652504
GPI	0.736808016630159	0.139786825830553
MCM2	0.917576998716714	0.139864917706245
PROSC	-0.995919974518781	0.139908341679111
PRAM1	-1.50490101773657	0.139938622012473
YKT6	-0.533482210618335	0.139972115814848
SQLE	0.985799223716252	0.140078884519521
MFSD2A	-2.51364857521632	0.140178121431344
C5orf28	-0.480373186468173	0.140319775056878
CENPM	0.579843942330649	0.140374859385817
CCL2	-3.63227163673601	0.140377566897093
MPST	0.612748902974065	0.140447359767534
CNN2	-0.816425187910083	0.140515378244269
TPX2	0.650715272149081	0.140542157129734
PKIB	1.25358304656823	0.140547874295106
LBR	0.987759758592896	0.140557264941946
RP13-270P17.3	-0.823077585225689	0.140632722811358
TPRN	-0.75004375514454	0.140662667136002
SYNGR1	0.952755022293608	0.140667314553902
HDAC7	-1.16467344162075	0.140709154478354
TM2D2	-0.856248949211415	0.140848858465594
CREM	0.703867684903568	0.140982896999418
ASIC1	0.714554800663683	0.141007252558936
AGBL5	0.716267276183484	0.141011444653652
SIKE1	0.66330540988745	0.141044181374027
NUCKS1	0.669261192338458	0.141050550044829
FOPNL	0.487005371833905	0.14121186218101
ZNF609	-0.425785668995734	0.141229297161991
TXNDC16	0.478701917065389	0.141261677539623
AL136115.1	-0.51637582216456	0.141278508017799
MRPL21	0.858498957215037	0.14131244221917
SOX6	1.59425451399357	0.141475543432159
PSIP1	1.05919286865108	0.141601303455505
BTG1	1.03369242053074	0.14168994089326
ANAPC16	0.700411862702271	0.141763610664135
ZKSCAN4	0.651366988747398	0.141921219816307
XPC	0.444661769306864	0.142051315837731
ZKSCAN3	0.706690924973514	0.142051856980115
ESD	0.688224117052037	0.142175756121861
ZNF136	0.847140593983642	0.14228974231158
CASKIN1	0.822782322297551	0.142325078885019
SLC16A4	-1.29215398926631	0.142347003244413
ZBTB2	0.518748364667622	0.142373961276714
LRRC49	-1.5250578826477	0.142389825020533
C14orf93	0.459170680271757	0.142593779925103
NFIX	1.12893691600171	0.142647269022372
CAMKK2	-0.608729631845552	0.142652926087801
FAM83E	-2.63431553331396	0.142666912203985
SNRPA	0.454602421861308	0.142731089526522
SRP72	0.525071303813332	0.142844863287846
PARP11	-2.06050941962896	0.142892706757742
CENPQ	0.877920277790697	0.142956655781414
HPRT1	0.833906778295608	0.14296421665021
TMEM230	0.806554366107327	0.142990918755319
DNAJB5	0.994696891325553	0.143037386259109
RP1-102E24.8	-1.27992937005358	0.143062137616263
GALNT10	-1.09779363197795	0.143116653797477
SMCHD1	-0.569261707882647	0.143128031334897
GGCX	0.297128819216754	0.143131054659458
NFE2L1	-0.672378438291721	0.143216092198252
CBX7	0.846441888998063	0.14330230697974
FNBP4	-0.538477689892655	0.143355429273149
ANGPTL4	-2.13229032963552	0.143371204111435
P4HTM	-1.01555314347026	0.143397393610066
MRPL55	0.416937575814721	0.1434210478644
EOGT	-0.888385033779766	0.143452983284149
TNFAIP8	1.14706381290702	0.143587536868518
MTF1	-0.428508446965428	0.143606890922231
PLLP	-1.74833996798164	0.143652999077238
LDLRAD3	1.43452050924923	0.143736656163837
SLC27A1	0.906044630362349	0.143743469530112
YBEY	-0.71314327304614	0.143816965775426
MTHFR	-0.705094118715451	0.143824067648184
TBC1D4	1.25867376682706	0.143831381059969
PDXK	-1.15712607876495	0.143891243915071
GJB5	-4.63619638166637	0.143896826431237
SETBP1	1.43285397580065	0.143940863061057
EFNB2	-1.69365622832432	0.14411835895562
S100A16	-1.47588603297639	0.144158220766649
IFIT5	-1.20255482121023	0.14420253488919
FZD5	-1.54199654596409	0.144404389427036
OARD1	0.439727283625925	0.144451904456114
C6ORF50	1.01677999807158	0.144502703321513
LIN37	0.727666582409492	0.144567475538187
NCEH1	-1.34834411089047	0.144576998999029
TSHZ1	1.33295295851954	0.144578892000018
TMEM117	1.27520228817511	0.144698737373865
MRPL9	0.467780495731727	0.144739400352885
VTI1A	0.280940576385525	0.144914890176631
MPP2	1.67021680527318	0.144931860514261
BABAM1	0.509610278226656	0.145181167605472
LAMB1	2.0448794639377	0.145449649232195
YIPF3	0.451971094918129	0.145457877039743
CEP19	0.590126813153006	0.145509756505268
ATP5I	0.738036609569363	0.145611957383377
C21orf67	-1.10111955211819	0.145626086329207
AHR	-1.103822259231	0.14575718668188
STK11	0.347963909595427	0.145969374541385
TIPIN	0.597450933930965	0.14608888870655
STOML1	-0.366740596446482	0.146201753448223
ARL6IP5	-0.481828603939871	0.146243135039943
CTB-113I20.2	0.748776116671524	0.146308378841509
NELFE	0.502614179240709	0.146389644058256
ARHGAP42	-0.648349574501278	0.146396513930645
BACE1	0.951793362088073	0.146426972331021
JAG2	0.747265475612036	0.146433398535778
AC073236.3	2.61602747988564	0.146456704069668
INO80C	0.945233809201434	0.146466397525528
HCN3	-0.569307734291059	0.146482401693672
HMGA1	0.618064250143338	0.146498554160437
RLIM	-0.298774789429644	0.146585301503955
C12orf79	1.49742442811945	0.14661955009979
SNAPC5	0.517851098305486	0.146676422291483
ARHGEF11	0.555775891200969	0.14688847791768
TCN2	1.42480840656581	0.146997656488726
MMP15	-1.78200402644211	0.147018114432731
MARCKSL1	0.824272415827286	0.147142395927934
CHAC2	1.13196091230084	0.147279458765574
BUB1	0.696820976623121	0.147360204082288
CTD-2192J16.22	1.12668215657712	0.14741868278406
DET1	0.69407928580502	0.147492243119583
RHEB	0.778502968518472	0.147501549390365
PEX13	0.530287400093546	0.14756549558762
NR4A1	1.1932320799771	0.147584838814875
EID3	1.23652921571656	0.147585808455484
CCNB2	0.992917653834406	0.147596296616431
ATP6AP2	0.637311490617879	0.147756117312895
P2RX4	-0.60704801957497	0.147923445214444
RNASEH2B	0.458700145522833	0.148015632474741
CCT5	0.469830120137352	0.14803956448883
NAPSA	-1.44905752050921	0.148071161056416
RP11-107N15.1	3.97208354045657	0.148099062539329
ACHE	-3.86623786516096	0.148143883038172
IL17D	1.13845785118638	0.148205881588962
CYP27A1	1.74806756815319	0.148299614145828
C1orf74	0.563607918088572	0.148340258291037
ZNF268	0.638983860384493	0.1485090658107
EIF1AD	0.195512828741379	0.148781857459176
VPS51	0.535176448754335	0.148815139372028
PET112	-0.614365537130928	0.148925771830934
FNTB	0.527373194657787	0.148990432988667
SPTLC2	-0.95094636518203	0.14916022981732
RELA	-0.265074151390457	0.149354857272101
TAF8	0.452853506247569	0.149462596178601
GPSM2	0.842724898775818	0.149592547120751
TRIM17	-1.17976681030927	0.149598663820758
PALM	-2.19006240843162	0.149618417508922
UBE2Q2	-0.474829605218231	0.149702454938128
ORAOV1	0.499424927423799	0.149786048258321
FLNB	-0.622064863551653	0.149812143909777
UGP2	0.938980741959232	0.149827839246213
NDUFS8	0.773432826307733	0.149838963324333
APOO	1.17853537269757	0.149866405368795
PLD1	1.0693533991804	0.149938694912439
RILPL1	-0.636982927154291	0.149973694426558
MAP2K3	-0.759285049910113	0.150025934945564
NFATC2	-1.12741345379992	0.150061061714979
KIAA1033	-0.463006267396565	0.15010787160888
SPC24	0.440598770089772	0.150155010273939
DIS3L	-0.500462486191748	0.150192617612096
ZNF101	0.661321852715569	0.150262748364944
SUSD5	2.33290302885194	0.150265520101375
SH3RF1	-0.728495836755747	0.150333156197769
CUEDC1	-1.21682632374284	0.150335123795537
SYNE4	-2.17587660384103	0.150491415465271
RP5-902P8.10	-1.1109367067475	0.150540222088581
TBCC	0.525356646367442	0.150625654221696
C19orf44	0.597651817693976	0.150730597437589
MTHFD1L	1.03545632101731	0.15084165837874
RNFT2	0.655431084631493	0.150978763595197
RP11-390F4.3	1.25630050897838	0.151051198061524
C10orf107	-2.23299575597947	0.151277552242141
MRI1	0.678522336659328	0.151390471284615
IPO8	0.513214645117862	0.151499580945101
TAF1C	0.702133111973512	0.15150642708174
NUP35	0.748189247168632	0.151540671906531
SHPRH	0.927954262330266	0.151754857074844
MYPOP	0.67914963092718	0.151878737282678
DCAF15	0.425135528127769	0.1519523552615
DUSP14	-0.497731488325738	0.152023703027321
MEA1	0.853891926312357	0.152173101874953
UFL1	0.703863880649031	0.152193432372874
GOLGA6L9	0.507209026004126	0.152207768674648
GMDS-AS1	0.514584984058946	0.152354841240391
MPI	-0.558772681724099	0.152389138431321
RP11-498C9.15	0.666541871696909	0.152464805356211
BCL10	-0.663294683903853	0.152475493659953
CCDC14	0.841339502180668	0.152553622444319
DOT1L	0.60911396240681	0.152791531770616
SLC25A3	0.780606182681588	0.152844177059003
SGOL2	0.908318433797293	0.152989053669748
GOSR1	-0.476170390690877	0.153015374070435
PLIN4	-1.00048509734817	0.153177685667224
IFT74	1.03932063891252	0.153215588582843
XRRA1	-0.825367527244911	0.153307278503761
CUX1	0.734328985201881	0.153327351842165
KIF2C	0.773373017488286	0.153376787370631
ZGPAT	0.524431582949967	0.153390409061253
LINC00959	1.07933040194622	0.15341221579487
RGMB	-0.802907152618066	0.153434837021527
TAOK1	-0.498539120978851	0.153502753793544
MCMBP	0.280450114168379	0.153532136661065
EML1	-2.13917380868935	0.15359330363332
SAE1	0.63180778858346	0.15372525124845
UNC5C	2.30698445963797	0.153754993800982
ALDH1A3	-1.95500435121164	0.153810710668363
CCDC130	0.486003972778445	0.153868558636655
PPAPDC1B	-0.997924837416702	0.153881750902025
ZC3H6	0.560904670583565	0.153937480306382
SLC25A43	-0.942144251247186	0.154025102531049
NFIL3	0.662904784666188	0.154118492463001
DDX11	0.553770953262195	0.154157966455581
KLHDC3	0.716471708638548	0.154263760078566
H1FX	0.778793547146655	0.154340252178159
CTB-31O20.2	0.668846377078498	0.154354920775811
EEF2K	-0.636022258545417	0.15442634689862
NEK11	-0.959934281066487	0.154490127696002
NPTXR	-4.15989944269725	0.154494947193549
DBF4	0.557181761554626	0.154602079063606
NKD2	4.26071803518041	0.154634635529642
DERA	0.708830981420511	0.154785317763339
ANXA2R	-1.15700171105208	0.154799441331729
NCL	0.299374269564495	0.154906069546522
CEP152	0.587097909609704	0.154942155032412
ZYG11A	-1.53304055997399	0.155117364742165
ROPN1	4.60797678236293	0.155305793279247
EXOSC9	0.841192508675247	0.155390316106579
PCMT1	0.955225689820943	0.155424781563504
AHNAK	-1.49631396713564	0.155551649613159
IGFBPL1	1.92717582339574	0.155582263545648
USP40	-0.637989547477218	0.15561886961954
ZFHX3	-1.11833430049119	0.155657016932266
PAK6	1.74956405843017	0.155697864819301
SLC12A6	0.484697731442981	0.155758992198776
RPS6KA5	0.678524206814883	0.155930118946864
PCSK6	-1.47083048168306	0.155941017865664
C8orf37	-0.78678231644892	0.155973586497672
TPRKB	0.754221513319952	0.155982069917739
SEH1L	0.459592948880526	0.155986529739935
GINS3	0.558740574077753	0.156093962864444
BIRC3	-1.64232255526878	0.156156938242707
SF3B2	0.2421023097353	0.15621863899317
STEAP1	-5.50655076005727	0.156228864732651
MST1R	-1.17177196129442	0.156241482486937
DGCR9	-1.54304733348414	0.156316668285526
ELP6	0.590225410211371	0.156388353040855
TPMT	0.84948071594328	0.15657678900663
SESN2	-0.849869938961046	0.156621356682036
SRSF7	0.895316833055638	0.156659302158758
FANCI	0.678126639093991	0.156708610566255
GSTP1	2.23301718840185	0.15683196824525
AL357673.1	-0.634113273917768	0.156856839695229
SIX5	0.522114380173827	0.156934516910746
BLM	0.698002496664471	0.156963811368597
B3GNT4	-0.920522795808963	0.156972028266042
KAT5	0.449291986727542	0.156999737295134
MYO10	0.901806703559592	0.157008807352912
NDUFB1	1.02694709879399	0.157148256228197
AK8	-1.19553111857177	0.157231002103187
RNF145	-0.578255671299956	0.157383827138403
UBE2J1	0.484470683154991	0.157461967384909
BCOR	0.493430121027557	0.15754618094277
SAP30	0.97611554042435	0.157582100169375
TP53AIP1	-1.39763550211313	0.157663086817223
MRPS35	0.528262484987493	0.157846801192113
SERPINF1	-1.53737056505914	0.157934919621676
CKS1B	0.466494835363463	0.157976912607802
HDGF	0.282511392989083	0.157980961224517
[truncated: 12,337 more rows]
