# Supplementary material for: Accurate determination of CRISPR-mediated gene fitness in transplantable tumours
Source: Nat Commun. 2022 Aug 4;13:4534. doi: 10.1038/s41467-022-31830-2 (PMC9352714; doi:10.1038/s41467-022-31830-2)
Supplement: Supplementary file 5 — Source data [file 41467_2022_31830_MOESM5_ESM.zip › source_data/Fig3/Fig3b.csv]

replicate	sgrna	gene	MCMCsample	fitness
1	25	PIK3CA	2500	0.44267
1	25	PIK3CA	2501	0.42165
1	25	PIK3CA	2502	0.43124
1	25	PIK3CA	2503	0.47528
1	25	PIK3CA	2504	0.39204
1	25	PIK3CA	2505	0.54964
1	25	PIK3CA	2506	0.49265
1	25	PIK3CA	2507	0.48077
1	25	PIK3CA	2508	0.53812
1	25	PIK3CA	2509	0.38764
1	25	PIK3CA	2510	0.47375
1	25	PIK3CA	2511	0.49195
1	25	PIK3CA	2512	0.45593
1	25	PIK3CA	2513	0.44142
1	25	PIK3CA	2514	0.49452
1	25	PIK3CA	2515	0.50865
1	25	PIK3CA	2516	0.46494
1	25	PIK3CA	2517	0.47539
1	25	PIK3CA	2518	0.40004
1	25	PIK3CA	2519	0.5013
1	25	PIK3CA	2520	0.59301
1	25	PIK3CA	2521	0.58466
1	25	PIK3CA	2522	0.53541
1	25	PIK3CA	2523	0.58711
1	25	PIK3CA	2524	0.53298
1	25	PIK3CA	2525	0.57654
1	25	PIK3CA	2526	0.65054
1	25	PIK3CA	2527	0.49454
1	25	PIK3CA	2528	0.52877
1	25	PIK3CA	2529	0.51539
1	25	PIK3CA	2530	0.49912
1	25	PIK3CA	2531	0.50592
1	25	PIK3CA	2532	0.55732
1	25	PIK3CA	2533	0.53048
1	25	PIK3CA	2534	0.38855
1	25	PIK3CA	2535	0.53228
1	25	PIK3CA	2536	0.48442
1	25	PIK3CA	2537	0.47265
1	25	PIK3CA	2538	0.41553
1	25	PIK3CA	2539	0.43678
1	25	PIK3CA	2540	0.46868
1	25	PIK3CA	2541	0.47148
1	25	PIK3CA	2542	0.44833
1	25	PIK3CA	2543	0.48608
1	25	PIK3CA	2544	0.40386
1	25	PIK3CA	2545	0.44807
1	25	PIK3CA	2546	0.45462
1	25	PIK3CA	2547	0.47518
1	25	PIK3CA	2548	0.44615
1	25	PIK3CA	2549	0.43234
1	25	PIK3CA	2550	0.46837
1	25	PIK3CA	2551	0.41652
1	25	PIK3CA	2552	0.4414
1	25	PIK3CA	2553	0.44529
1	25	PIK3CA	2554	0.42552
1	25	PIK3CA	2555	0.44835
1	25	PIK3CA	2556	0.48397
1	25	PIK3CA	2557	0.48026
1	25	PIK3CA	2558	0.47959
1	25	PIK3CA	2559	0.41203
1	25	PIK3CA	2560	0.41344
1	25	PIK3CA	2561	0.43799
1	25	PIK3CA	2562	0.45651
1	25	PIK3CA	2563	0.59861
1	25	PIK3CA	2564	0.6058
1	25	PIK3CA	2565	0.59085
1	25	PIK3CA	2566	0.68817
1	25	PIK3CA	2567	0.5856
1	25	PIK3CA	2568	0.54446
1	25	PIK3CA	2569	0.46759
1	25	PIK3CA	2570	0.3988
1	25	PIK3CA	2571	0.38794
1	25	PIK3CA	2572	0.38093
1	25	PIK3CA	2573	0.39143
1	25	PIK3CA	2574	0.36642
1	25	PIK3CA	2575	0.45722
1	25	PIK3CA	2576	0.38805
1	25	PIK3CA	2577	0.39373
1	25	PIK3CA	2578	0.41661
1	25	PIK3CA	2579	0.40474
1	25	PIK3CA	2580	0.4914
1	25	PIK3CA	2581	0.47354
1	25	PIK3CA	2582	0.42895
1	25	PIK3CA	2583	0.40317
1	25	PIK3CA	2584	0.48304
1	25	PIK3CA	2585	0.46095
1	25	PIK3CA	2586	0.49272
1	25	PIK3CA	2587	0.48918
1	25	PIK3CA	2588	0.51159
1	25	PIK3CA	2589	0.54968
1	25	PIK3CA	2590	0.52753
1	25	PIK3CA	2591	0.53739
1	25	PIK3CA	2592	0.53355
1	25	PIK3CA	2593	0.5218
1	25	PIK3CA	2594	0.53915
1	25	PIK3CA	2595	0.53253
1	25	PIK3CA	2596	0.52169
1	25	PIK3CA	2597	0.43999
1	25	PIK3CA	2598	0.37953
1	25	PIK3CA	2599	0.38335
1	25	PIK3CA	2600	0.39677
1	25	PIK3CA	2601	0.37389
1	25	PIK3CA	2602	0.35907
1	25	PIK3CA	2603	0.41606
1	25	PIK3CA	2604	0.48786
1	25	PIK3CA	2605	0.37729
1	25	PIK3CA	2606	0.41694
1	25	PIK3CA	2607	0.42725
1	25	PIK3CA	2608	0.40815
1	25	PIK3CA	2609	0.43343
1	25	PIK3CA	2610	0.45434
1	25	PIK3CA	2611	0.4229
1	25	PIK3CA	2612	0.42873
1	25	PIK3CA	2613	0.41879
1	25	PIK3CA	2614	0.448
1	25	PIK3CA	2615	0.3975
1	25	PIK3CA	2616	0.36089
1	25	PIK3CA	2617	0.47309
1	25	PIK3CA	2618	0.45216
1	25	PIK3CA	2619	0.4796
1	25	PIK3CA	2620	0.47486
1	25	PIK3CA	2621	0.45933
1	25	PIK3CA	2622	0.42736
1	25	PIK3CA	2623	0.40332
1	25	PIK3CA	2624	0.44191
1	25	PIK3CA	2625	0.43256
1	25	PIK3CA	2626	0.46607
1	25	PIK3CA	2627	0.41501
1	25	PIK3CA	2628	0.38659
1	25	PIK3CA	2629	0.45982
1	25	PIK3CA	2630	0.52146
1	25	PIK3CA	2631	0.51234
1	25	PIK3CA	2632	0.4145
1	25	PIK3CA	2633	0.46423
1	25	PIK3CA	2634	0.49703
1	25	PIK3CA	2635	0.52044
1	25	PIK3CA	2636	0.51823
1	25	PIK3CA	2637	0.45922
1	25	PIK3CA	2638	0.47641
1	25	PIK3CA	2639	0.54219
1	25	PIK3CA	2640	0.51179
1	25	PIK3CA	2641	0.49494
1	25	PIK3CA	2642	0.42627
1	25	PIK3CA	2643	0.45785
1	25	PIK3CA	2644	0.45751
1	25	PIK3CA	2645	0.51837
1	25	PIK3CA	2646	0.47629
1	25	PIK3CA	2647	0.44843
1	25	PIK3CA	2648	0.50745
1	25	PIK3CA	2649	0.50602
1	25	PIK3CA	2650	0.46986
1	25	PIK3CA	2651	0.50232
1	25	PIK3CA	2652	0.52397
1	25	PIK3CA	2653	0.48354
1	25	PIK3CA	2654	0.52146
1	25	PIK3CA	2655	0.51632
1	25	PIK3CA	2656	0.49738
1	25	PIK3CA	2657	0.49732
1	25	PIK3CA	2658	0.51255
1	25	PIK3CA	2659	0.46084
1	25	PIK3CA	2660	0.47971
1	25	PIK3CA	2661	0.47693
1	25	PIK3CA	2662	0.4413
1	25	PIK3CA	2663	0.4303
1	25	PIK3CA	2664	0.4382
1	25	PIK3CA	2665	0.50138
1	25	PIK3CA	2666	0.53091
1	25	PIK3CA	2667	0.47998
1	25	PIK3CA	2668	0.55337
1	25	PIK3CA	2669	0.48043
1	25	PIK3CA	2670	0.52309
1	25	PIK3CA	2671	0.60035
1	25	PIK3CA	2672	0.55232
1	25	PIK3CA	2673	0.6009
1	25	PIK3CA	2674	0.51504
1	25	PIK3CA	2675	0.53358
1	25	PIK3CA	2676	0.55683
1	25	PIK3CA	2677	0.53707
1	25	PIK3CA	2678	0.50251
1	25	PIK3CA	2679	0.52905
1	25	PIK3CA	2680	0.59804
1	25	PIK3CA	2681	0.58485
1	25	PIK3CA	2682	0.53621
1	25	PIK3CA	2683	0.47108
1	25	PIK3CA	2684	0.49555
1	25	PIK3CA	2685	0.50941
1	25	PIK3CA	2686	0.44262
1	25	PIK3CA	2687	0.51276
1	25	PIK3CA	2688	0.56048
1	25	PIK3CA	2689	0.53521
1	25	PIK3CA	2690	0.50663
1	25	PIK3CA	2691	0.56826
1	25	PIK3CA	2692	0.49277
1	25	PIK3CA	2693	0.58569
1	25	PIK3CA	2694	0.56832
1	25	PIK3CA	2695	0.63481
1	25	PIK3CA	2696	0.60128
1	25	PIK3CA	2697	0.63831
1	25	PIK3CA	2698	0.61024
1	25	PIK3CA	2699	0.68897
1	25	PIK3CA	2700	0.49202
1	25	PIK3CA	2701	0.50928
1	25	PIK3CA	2702	0.46764
1	25	PIK3CA	2703	0.47
1	25	PIK3CA	2704	0.54836
1	25	PIK3CA	2705	0.47522
1	25	PIK3CA	2706	0.46647
1	25	PIK3CA	2707	0.429
1	25	PIK3CA	2708	0.43187
1	25	PIK3CA	2709	0.46204
1	25	PIK3CA	2710	0.4468
1	25	PIK3CA	2711	0.44903
1	25	PIK3CA	2712	0.50206
1	25	PIK3CA	2713	0.45533
1	25	PIK3CA	2714	0.49712
1	25	PIK3CA	2715	0.39596
1	25	PIK3CA	2716	0.36132
1	25	PIK3CA	2717	0.40679
1	25	PIK3CA	2718	0.47125
1	25	PIK3CA	2719	0.43876
1	25	PIK3CA	2720	0.39078
1	25	PIK3CA	2721	0.45698
1	25	PIK3CA	2722	0.38233
1	25	PIK3CA	2723	0.43237
1	25	PIK3CA	2724	0.42134
1	25	PIK3CA	2725	0.41503
1	25	PIK3CA	2726	0.34247
1	25	PIK3CA	2727	0.36874
1	25	PIK3CA	2728	0.46691
1	25	PIK3CA	2729	0.40004
1	25	PIK3CA	2730	0.42326
1	25	PIK3CA	2731	0.44322
1	25	PIK3CA	2732	0.42758
1	25	PIK3CA	2733	0.42502
1	25	PIK3CA	2734	0.41344
1	25	PIK3CA	2735	0.40212
1	25	PIK3CA	2736	0.39098
1	25	PIK3CA	2737	0.39571
1	25	PIK3CA	2738	0.36855
1	25	PIK3CA	2739	0.40541
1	25	PIK3CA	2740	0.41718
1	25	PIK3CA	2741	0.50045
1	25	PIK3CA	2742	0.45964
1	25	PIK3CA	2743	0.45644
1	25	PIK3CA	2744	0.40326
1	25	PIK3CA	2745	0.47206
1	25	PIK3CA	2746	0.42217
1	25	PIK3CA	2747	0.44654
1	25	PIK3CA	2748	0.48514
1	25	PIK3CA	2749	0.48157
1	25	PIK3CA	2750	0.46581
1	25	PIK3CA	2751	0.47313
1	25	PIK3CA	2752	0.49075
1	25	PIK3CA	2753	0.65252
1	25	PIK3CA	2754	0.53226
1	25	PIK3CA	2755	0.46358
1	25	PIK3CA	2756	0.55078
1	25	PIK3CA	2757	0.51317
1	25	PIK3CA	2758	0.56675
1	25	PIK3CA	2759	0.4434
1	25	PIK3CA	2760	0.47284
1	25	PIK3CA	2761	0.51453
1	25	PIK3CA	2762	0.48914
1	25	PIK3CA	2763	0.50361
1	25	PIK3CA	2764	0.46769
1	25	PIK3CA	2765	0.46702
1	25	PIK3CA	2766	0.39186
1	25	PIK3CA	2767	0.42096
1	25	PIK3CA	2768	0.36907
1	25	PIK3CA	2769	0.38649
1	25	PIK3CA	2770	0.40773
1	25	PIK3CA	2771	0.4244
1	25	PIK3CA	2772	0.42698
1	25	PIK3CA	2773	0.43397
1	25	PIK3CA	2774	0.41555
1	25	PIK3CA	2775	0.42451
1	25	PIK3CA	2776	0.4438
1	25	PIK3CA	2777	0.42148
1	25	PIK3CA	2778	0.43292
1	25	PIK3CA	2779	0.41163
1	25	PIK3CA	2780	0.43608
1	25	PIK3CA	2781	0.38989
1	25	PIK3CA	2782	0.39085
1	25	PIK3CA	2783	0.3682
1	25	PIK3CA	2784	0.37192
1	25	PIK3CA	2785	0.38204
1	25	PIK3CA	2786	0.41539
1	25	PIK3CA	2787	0.34827
1	25	PIK3CA	2788	0.33205
1	25	PIK3CA	2789	0.40342
1	25	PIK3CA	2790	0.39485
1	25	PIK3CA	2791	0.42553
1	25	PIK3CA	2792	0.4466
1	25	PIK3CA	2793	0.40065
1	25	PIK3CA	2794	0.43686
1	25	PIK3CA	2795	0.41416
1	25	PIK3CA	2796	0.44348
1	25	PIK3CA	2797	0.44071
1	25	PIK3CA	2798	0.44298
1	25	PIK3CA	2799	0.41948
1	25	PIK3CA	2800	0.43602
1	25	PIK3CA	2801	0.48381
1	25	PIK3CA	2802	0.47373
1	25	PIK3CA	2803	0.42355
1	25	PIK3CA	2804	0.48586
1	25	PIK3CA	2805	0.46693
1	25	PIK3CA	2806	0.45566
1	25	PIK3CA	2807	0.49663
1	25	PIK3CA	2808	0.41677
1	25	PIK3CA	2809	0.41268
1	25	PIK3CA	2810	0.34661
1	25	PIK3CA	2811	0.41368
1	25	PIK3CA	2812	0.396
1	25	PIK3CA	2813	0.42437
1	25	PIK3CA	2814	0.42723
1	25	PIK3CA	2815	0.39668
1	25	PIK3CA	2816	0.41013
1	25	PIK3CA	2817	0.40858
1	25	PIK3CA	2818	0.36413
1	25	PIK3CA	2819	0.40431
1	25	PIK3CA	2820	0.40092
1	25	PIK3CA	2821	0.41962
1	25	PIK3CA	2822	0.45216
1	25	PIK3CA	2823	0.51141
1	25	PIK3CA	2824	0.51884
1	25	PIK3CA	2825	0.44811
1	25	PIK3CA	2826	0.44252
1	25	PIK3CA	2827	0.45093
1	25	PIK3CA	2828	0.51266
1	25	PIK3CA	2829	0.44798
1	25	PIK3CA	2830	0.44015
1	25	PIK3CA	2831	0.42762
1	25	PIK3CA	2832	0.42182
1	25	PIK3CA	2833	0.4355
1	25	PIK3CA	2834	0.42526
1	25	PIK3CA	2835	0.43747
1	25	PIK3CA	2836	0.42417
1	25	PIK3CA	2837	0.36868
1	25	PIK3CA	2838	0.33902
1	25	PIK3CA	2839	0.34639
1	25	PIK3CA	2840	0.35628
1	25	PIK3CA	2841	0.37193
1	25	PIK3CA	2842	0.43523
1	25	PIK3CA	2843	0.39623
1	25	PIK3CA	2844	0.37896
1	25	PIK3CA	2845	0.34549
1	25	PIK3CA	2846	0.42344
1	25	PIK3CA	2847	0.42465
1	25	PIK3CA	2848	0.37379
1	25	PIK3CA	2849	0.43067
1	25	PIK3CA	2850	0.40759
1	25	PIK3CA	2851	0.45713
1	25	PIK3CA	2852	0.45808
1	25	PIK3CA	2853	0.43364
1	25	PIK3CA	2854	0.51143
1	25	PIK3CA	2855	0.53033
1	25	PIK3CA	2856	0.47291
1	25	PIK3CA	2857	0.50277
1	25	PIK3CA	2858	0.43369
1	25	PIK3CA	2859	0.49897
1	25	PIK3CA	2860	0.47659
1	25	PIK3CA	2861	0.4674
1	25	PIK3CA	2862	0.49503
1	25	PIK3CA	2863	0.37098
1	25	PIK3CA	2864	0.49934
1	25	PIK3CA	2865	0.46729
1	25	PIK3CA	2866	0.47017
1	25	PIK3CA	2867	0.46259
1	25	PIK3CA	2868	0.46041
1	25	PIK3CA	2869	0.49054
1	25	PIK3CA	2870	0.58627
1	25	PIK3CA	2871	0.51224
1	25	PIK3CA	2872	0.54209
1	25	PIK3CA	2873	0.52148
1	25	PIK3CA	2874	0.47937
1	25	PIK3CA	2875	0.47198
1	25	PIK3CA	2876	0.51935
1	25	PIK3CA	2877	0.39276
1	25	PIK3CA	2878	0.38466
1	25	PIK3CA	2879	0.4312
1	25	PIK3CA	2880	0.46173
1	25	PIK3CA	2881	0.48485
1	25	PIK3CA	2882	0.47294
1	25	PIK3CA	2883	0.5011
1	25	PIK3CA	2884	0.49291
1	25	PIK3CA	2885	0.5647
1	25	PIK3CA	2886	0.66652
1	25	PIK3CA	2887	0.59563
1	25	PIK3CA	2888	0.46362
1	25	PIK3CA	2889	0.53515
1	25	PIK3CA	2890	0.48362
1	25	PIK3CA	2891	0.51901
1	25	PIK3CA	2892	0.37438
1	25	PIK3CA	2893	0.47352
1	25	PIK3CA	2894	0.47576
1	25	PIK3CA	2895	0.43008
1	25	PIK3CA	2896	0.56127
1	25	PIK3CA	2897	0.5715
1	25	PIK3CA	2898	0.6048
1	25	PIK3CA	2899	0.59643
1	25	PIK3CA	2900	0.48748
1	25	PIK3CA	2901	0.43246
1	25	PIK3CA	2902	0.43796
1	25	PIK3CA	2903	0.4393
1	25	PIK3CA	2904	0.42431
1	25	PIK3CA	2905	0.422
1	25	PIK3CA	2906	0.56505
1	25	PIK3CA	2907	0.48278
1	25	PIK3CA	2908	0.50477
1	25	PIK3CA	2909	0.54782
1	25	PIK3CA	2910	0.52282
1	25	PIK3CA	2911	0.45434
1	25	PIK3CA	2912	0.40484
1	25	PIK3CA	2913	0.39701
1	25	PIK3CA	2914	0.46032
1	25	PIK3CA	2915	0.50512
1	25	PIK3CA	2916	0.42107
1	25	PIK3CA	2917	0.38078
1	25	PIK3CA	2918	0.37022
1	25	PIK3CA	2919	0.36051
1	25	PIK3CA	2920	0.3934
1	25	PIK3CA	2921	0.36499
1	25	PIK3CA	2922	0.35537
1	25	PIK3CA	2923	0.40178
1	25	PIK3CA	2924	0.41489
1	25	PIK3CA	2925	0.3775
1	25	PIK3CA	2926	0.37598
1	25	PIK3CA	2927	0.39748
1	25	PIK3CA	2928	0.39256
1	25	PIK3CA	2929	0.4161
1	25	PIK3CA	2930	0.41596
1	25	PIK3CA	2931	0.38804
1	25	PIK3CA	2932	0.3372
1	25	PIK3CA	2933	0.35637
1	25	PIK3CA	2934	0.40821
1	25	PIK3CA	2935	0.43341
1	25	PIK3CA	2936	0.45615
1	25	PIK3CA	2937	0.37801
1	25	PIK3CA	2938	0.52433
1	25	PIK3CA	2939	0.46323
1	25	PIK3CA	2940	0.4819
1	25	PIK3CA	2941	0.51158
1	25	PIK3CA	2942	0.59173
1	25	PIK3CA	2943	0.552
1	25	PIK3CA	2944	0.49978
1	25	PIK3CA	2945	0.35309
1	25	PIK3CA	2946	0.43479
1	25	PIK3CA	2947	0.47588
1	25	PIK3CA	2948	0.40428
1	25	PIK3CA	2949	0.48626
1	25	PIK3CA	2950	0.43427
1	25	PIK3CA	2951	0.45789
1	25	PIK3CA	2952	0.50869
1	25	PIK3CA	2953	0.44075
1	25	PIK3CA	2954	0.36892
1	25	PIK3CA	2955	0.39123
1	25	PIK3CA	2956	0.38226
1	25	PIK3CA	2957	0.38935
1	25	PIK3CA	2958	0.37503
1	25	PIK3CA	2959	0.41222
1	25	PIK3CA	2960	0.63048
1	25	PIK3CA	2961	0.51781
1	25	PIK3CA	2962	0.59227
1	25	PIK3CA	2963	0.5252
1	25	PIK3CA	2964	0.41937
1	25	PIK3CA	2965	0.44537
1	25	PIK3CA	2966	0.4277
1	25	PIK3CA	2967	0.48387
1	25	PIK3CA	2968	0.39949
1	25	PIK3CA	2969	0.37194
1	25	PIK3CA	2970	0.37595
1	25	PIK3CA	2971	0.43583
1	25	PIK3CA	2972	0.38604
1	25	PIK3CA	2973	0.4069
1	25	PIK3CA	2974	0.55975
1	25	PIK3CA	2975	0.51278
1	25	PIK3CA	2976	0.53509
1	25	PIK3CA	2977	0.54774
1	25	PIK3CA	2978	0.49016
1	25	PIK3CA	2979	0.42782
1	25	PIK3CA	2980	0.47904
1	25	PIK3CA	2981	0.44481
1	25	PIK3CA	2982	0.5279
1	25	PIK3CA	2983	0.45489
1	25	PIK3CA	2984	0.41448
1	25	PIK3CA	2985	0.45631
1	25	PIK3CA	2986	0.56046
1	25	PIK3CA	2987	0.53964
1	25	PIK3CA	2988	0.4751
1	25	PIK3CA	2989	0.5321
1	25	PIK3CA	2990	0.50777
1	25	PIK3CA	2991	0.49612
1	25	PIK3CA	2992	0.4873
1	25	PIK3CA	2993	0.40934
1	25	PIK3CA	2994	0.43766
1	25	PIK3CA	2995	0.49531
1	25	PIK3CA	2996	0.47597
1	25	PIK3CA	2997	0.48493
1	25	PIK3CA	2998	0.52102
1	25	PIK3CA	2999	0.49865
1	25	PIK3CA	3000	0.52535
1	25	PIK3CA	3001	0.46311
1	25	PIK3CA	3002	0.54229
1	25	PIK3CA	3003	0.57583
1	25	PIK3CA	3004	0.55828
1	25	PIK3CA	3005	0.54361
1	25	PIK3CA	3006	0.5407
1	25	PIK3CA	3007	0.73122
1	25	PIK3CA	3008	0.72197
1	25	PIK3CA	3009	0.62306
1	25	PIK3CA	3010	0.60542
1	25	PIK3CA	3011	0.53749
1	25	PIK3CA	3012	0.52159
1	25	PIK3CA	3013	0.48331
1	25	PIK3CA	3014	0.37611
1	25	PIK3CA	3015	0.40872
1	25	PIK3CA	3016	0.46723
1	25	PIK3CA	3017	0.3684
1	25	PIK3CA	3018	0.39081
1	25	PIK3CA	3019	0.41276
1	25	PIK3CA	3020	0.37406
1	25	PIK3CA	3021	0.42516
1	25	PIK3CA	3022	0.49358
1	25	PIK3CA	3023	0.49424
1	25	PIK3CA	3024	0.39886
1	25	PIK3CA	3025	0.52435
1	25	PIK3CA	3026	0.44628
1	25	PIK3CA	3027	0.50023
1	25	PIK3CA	3028	0.49954
1	25	PIK3CA	3029	0.35383
1	25	PIK3CA	3030	0.38176
1	25	PIK3CA	3031	0.35618
1	25	PIK3CA	3032	0.35748
1	25	PIK3CA	3033	0.44391
1	25	PIK3CA	3034	0.44107
1	25	PIK3CA	3035	0.46807
1	25	PIK3CA	3036	0.5153
1	25	PIK3CA	3037	0.48851
1	25	PIK3CA	3038	0.44288
1	25	PIK3CA	3039	0.47973
1	25	PIK3CA	3040	0.45187
1	25	PIK3CA	3041	0.45407
1	25	PIK3CA	3042	0.40921
1	25	PIK3CA	3043	0.39044
1	25	PIK3CA	3044	0.41655
1	25	PIK3CA	3045	0.41778
1	25	PIK3CA	3046	0.51579
1	25	PIK3CA	3047	0.49663
1	25	PIK3CA	3048	0.50952
1	25	PIK3CA	3049	0.55147
1	25	PIK3CA	3050	0.57479
1	25	PIK3CA	3051	0.58568
1	25	PIK3CA	3052	0.63666
1	25	PIK3CA	3053	0.45677
1	25	PIK3CA	3054	0.49295
1	25	PIK3CA	3055	0.39418
1	25	PIK3CA	3056	0.47617
1	25	PIK3CA	3057	0.41712
1	25	PIK3CA	3058	0.40201
1	25	PIK3CA	3059	0.47246
1	25	PIK3CA	3060	0.48765
1	25	PIK3CA	3061	0.52051
1	25	PIK3CA	3062	0.47395
1	25	PIK3CA	3063	0.46641
1	25	PIK3CA	3064	0.5126
1	25	PIK3CA	3065	0.38929
1	25	PIK3CA	3066	0.50694
1	25	PIK3CA	3067	0.35697
1	25	PIK3CA	3068	0.3625
1	25	PIK3CA	3069	0.41595
1	25	PIK3CA	3070	0.39146
1	25	PIK3CA	3071	0.43649
1	25	PIK3CA	3072	0.42231
1	25	PIK3CA	3073	0.53322
1	25	PIK3CA	3074	0.44015
1	25	PIK3CA	3075	0.47069
1	25	PIK3CA	3076	0.45224
1	25	PIK3CA	3077	0.41267
1	25	PIK3CA	3078	0.39064
1	25	PIK3CA	3079	0.49619
1	25	PIK3CA	3080	0.49466
1	25	PIK3CA	3081	0.4286
1	25	PIK3CA	3082	0.46496
1	25	PIK3CA	3083	0.56116
1	25	PIK3CA	3084	0.51022
1	25	PIK3CA	3085	0.47216
1	25	PIK3CA	3086	0.42922
1	25	PIK3CA	3087	0.41665
1	25	PIK3CA	3088	0.45503
1	25	PIK3CA	3089	0.46266
1	25	PIK3CA	3090	0.44529
1	25	PIK3CA	3091	0.4673
1	25	PIK3CA	3092	0.43997
1	25	PIK3CA	3093	0.42833
1	25	PIK3CA	3094	0.40325
1	25	PIK3CA	3095	0.39367
1	25	PIK3CA	3096	0.41402
1	25	PIK3CA	3097	0.41149
1	25	PIK3CA	3098	0.41489
1	25	PIK3CA	3099	0.39886
1	25	PIK3CA	3100	0.36155
1	25	PIK3CA	3101	0.42012
1	25	PIK3CA	3102	0.4615
1	25	PIK3CA	3103	0.47499
1	25	PIK3CA	3104	0.43084
1	25	PIK3CA	3105	0.39505
1	25	PIK3CA	3106	0.36863
1	25	PIK3CA	3107	0.49165
1	25	PIK3CA	3108	0.47256
1	25	PIK3CA	3109	0.47293
1	25	PIK3CA	3110	0.42683
1	25	PIK3CA	3111	0.46663
1	25	PIK3CA	3112	0.47444
1	25	PIK3CA	3113	0.45108
1	25	PIK3CA	3114	0.43323
1	25	PIK3CA	3115	0.45883
1	25	PIK3CA	3116	0.51607
1	25	PIK3CA	3117	0.48178
1	25	PIK3CA	3118	0.38332
1	25	PIK3CA	3119	0.49727
1	25	PIK3CA	3120	0.45763
1	25	PIK3CA	3121	0.45656
1	25	PIK3CA	3122	0.38223
1	25	PIK3CA	3123	0.3785
1	25	PIK3CA	3124	0.39035
1	25	PIK3CA	3125	0.5027
1	25	PIK3CA	3126	0.41078
1	25	PIK3CA	3127	0.51737
1	25	PIK3CA	3128	0.45582
1	25	PIK3CA	3129	0.49063
1	25	PIK3CA	3130	0.48639
1	25	PIK3CA	3131	0.50195
1	25	PIK3CA	3132	0.43804
1	25	PIK3CA	3133	0.41593
1	25	PIK3CA	3134	0.45756
1	25	PIK3CA	3135	0.54614
1	25	PIK3CA	3136	0.58397
1	25	PIK3CA	3137	0.44504
1	25	PIK3CA	3138	0.52981
1	25	PIK3CA	3139	0.49932
1	25	PIK3CA	3140	0.50718
1	25	PIK3CA	3141	0.53366
1	25	PIK3CA	3142	0.48752
1	25	PIK3CA	3143	0.51196
1	25	PIK3CA	3144	0.49505
1	25	PIK3CA	3145	0.66558
1	25	PIK3CA	3146	0.62441
1	25	PIK3CA	3147	0.54784
1	25	PIK3CA	3148	0.48752
1	25	PIK3CA	3149	0.50447
1	25	PIK3CA	3150	0.58572
1	25	PIK3CA	3151	0.62225
1	25	PIK3CA	3152	0.64894
1	25	PIK3CA	3153	0.59485
1	25	PIK3CA	3154	0.64889
1	25	PIK3CA	3155	0.55915
1	25	PIK3CA	3156	0.50878
1	25	PIK3CA	3157	0.56837
1	25	PIK3CA	3158	0.59031
1	25	PIK3CA	3159	0.45692
1	25	PIK3CA	3160	0.53344
1	25	PIK3CA	3161	0.50527
1	25	PIK3CA	3162	0.43365
1	25	PIK3CA	3163	0.50404
1	25	PIK3CA	3164	0.48099
1	25	PIK3CA	3165	0.44448
1	25	PIK3CA	3166	0.49088
1	25	PIK3CA	3167	0.51665
1	25	PIK3CA	3168	0.50729
1	25	PIK3CA	3169	0.44994
1	25	PIK3CA	3170	0.43559
1	25	PIK3CA	3171	0.50978
1	25	PIK3CA	3172	0.52017
1	25	PIK3CA	3173	0.52951
1	25	PIK3CA	3174	0.42938
1	25	PIK3CA	3175	0.49097
1	25	PIK3CA	3176	0.44926
1	25	PIK3CA	3177	0.44025
1	25	PIK3CA	3178	0.49447
1	25	PIK3CA	3179	0.45508
1	25	PIK3CA	3180	0.48599
1	25	PIK3CA	3181	0.43721
1	25	PIK3CA	3182	0.46542
1	25	PIK3CA	3183	0.46862
1	25	PIK3CA	3184	0.47444
1	25	PIK3CA	3185	0.53442
1	25	PIK3CA	3186	0.55456
1	25	PIK3CA	3187	0.59757
1	25	PIK3CA	3188	0.5306
1	25	PIK3CA	3189	0.56783
1	25	PIK3CA	3190	0.58472
1	25	PIK3CA	3191	0.39766
1	25	PIK3CA	3192	0.38076
1	25	PIK3CA	3193	0.34331
1	25	PIK3CA	3194	0.37732
1	25	PIK3CA	3195	0.38067
1	25	PIK3CA	3196	0.40203
1	25	PIK3CA	3197	0.39654
1	25	PIK3CA	3198	0.46293
1	25	PIK3CA	3199	0.42158
1	25	PIK3CA	3200	0.40679
1	25	PIK3CA	3201	0.35741
1	25	PIK3CA	3202	0.42576
1	25	PIK3CA	3203	0.50117
1	25	PIK3CA	3204	0.38499
1	25	PIK3CA	3205	0.44938
1	25	PIK3CA	3206	0.49502
1	25	PIK3CA	3207	0.5727
1	25	PIK3CA	3208	0.52356
1	25	PIK3CA	3209	0.53847
1	25	PIK3CA	3210	0.43592
1	25	PIK3CA	3211	0.51339
1	25	PIK3CA	3212	0.46173
1	25	PIK3CA	3213	0.43536
1	25	PIK3CA	3214	0.40215
1	25	PIK3CA	3215	0.44769
1	25	PIK3CA	3216	0.39105
1	25	PIK3CA	3217	0.41142
1	25	PIK3CA	3218	0.64092
1	25	PIK3CA	3219	0.43907
1	25	PIK3CA	3220	0.57347
1	25	PIK3CA	3221	0.47356
1	25	PIK3CA	3222	0.5046
1	25	PIK3CA	3223	0.42974
1	25	PIK3CA	3224	0.47169
1	25	PIK3CA	3225	0.51668
1	25	PIK3CA	3226	0.44855
1	25	PIK3CA	3227	0.49436
1	25	PIK3CA	3228	0.50977
1	25	PIK3CA	3229	0.49539
1	25	PIK3CA	3230	0.46388
1	25	PIK3CA	3231	0.55877
1	25	PIK3CA	3232	0.53632
1	25	PIK3CA	3233	0.44803
1	25	PIK3CA	3234	0.49852
1	25	PIK3CA	3235	0.47468
1	25	PIK3CA	3236	0.46225
1	25	PIK3CA	3237	0.52103
1	25	PIK3CA	3238	0.48434
1	25	PIK3CA	3239	0.4587
1	25	PIK3CA	3240	0.41604
1	25	PIK3CA	3241	0.48341
1	25	PIK3CA	3242	0.5062
1	25	PIK3CA	3243	0.48737
1	25	PIK3CA	3244	0.56948
1	25	PIK3CA	3245	0.42954
1	25	PIK3CA	3246	0.45991
1	25	PIK3CA	3247	0.46896
1	25	PIK3CA	3248	0.47806
1	25	PIK3CA	3249	0.50887
1	25	PIK3CA	3250	0.4716
1	25	PIK3CA	3251	0.47654
1	25	PIK3CA	3252	0.35869
1	25	PIK3CA	3253	0.36682
1	25	PIK3CA	3254	0.35197
1	25	PIK3CA	3255	0.36132
1	25	PIK3CA	3256	0.38727
1	25	PIK3CA	3257	0.38554
1	25	PIK3CA	3258	0.40564
1	25	PIK3CA	3259	0.45444
1	25	PIK3CA	3260	0.40068
1	25	PIK3CA	3261	0.40201
1	25	PIK3CA	3262	0.56411
1	25	PIK3CA	3263	0.50632
1	25	PIK3CA	3264	0.55135
1	25	PIK3CA	3265	0.56861
1	25	PIK3CA	3266	0.57932
1	25	PIK3CA	3267	0.53884
1	25	PIK3CA	3268	0.50846
1	25	PIK3CA	3269	0.61704
1	25	PIK3CA	3270	0.57822
1	25	PIK3CA	3271	0.61617
1	25	PIK3CA	3272	0.477
1	25	PIK3CA	3273	0.46507
1	25	PIK3CA	3274	0.45025
1	25	PIK3CA	3275	0.48033
1	25	PIK3CA	3276	0.45611
1	25	PIK3CA	3277	0.44879
1	25	PIK3CA	3278	0.38693
1	25	PIK3CA	3279	0.45967
1	25	PIK3CA	3280	0.49992
1	25	PIK3CA	3281	0.4466
1	25	PIK3CA	3282	0.35948
1	25	PIK3CA	3283	0.42479
1	25	PIK3CA	3284	0.35555
1	25	PIK3CA	3285	0.36131
1	25	PIK3CA	3286	0.4053
1	25	PIK3CA	3287	0.41642
1	25	PIK3CA	3288	0.51645
1	25	PIK3CA	3289	0.46866
1	25	PIK3CA	3290	0.45369
1	25	PIK3CA	3291	0.47582
1	25	PIK3CA	3292	0.47895
1	25	PIK3CA	3293	0.44013
1	25	PIK3CA	3294	0.45415
1	25	PIK3CA	3295	0.4698
1	25	PIK3CA	3296	0.5029
1	25	PIK3CA	3297	0.46934
1	25	PIK3CA	3298	0.52887
1	25	PIK3CA	3299	0.50713
1	25	PIK3CA	3300	0.54941
1	25	PIK3CA	3301	0.54523
1	25	PIK3CA	3302	0.60618
1	25	PIK3CA	3303	0.60227
1	25	PIK3CA	3304	0.54457
1	25	PIK3CA	3305	0.54589
1	25	PIK3CA	3306	0.54426
1	25	PIK3CA	3307	0.51318
1	25	PIK3CA	3308	0.48459
1	25	PIK3CA	3309	0.44455
1	25	PIK3CA	3310	0.42558
1	25	PIK3CA	3311	0.43657
1	25	PIK3CA	3312	0.46361
1	25	PIK3CA	3313	0.46729
1	25	PIK3CA	3314	0.61889
1	25	PIK3CA	3315	0.46436
1	25	PIK3CA	3316	0.58267
1	25	PIK3CA	3317	0.58674
1	25	PIK3CA	3318	0.46779
1	25	PIK3CA	3319	0.59723
1	25	PIK3CA	3320	0.50504
1	25	PIK3CA	3321	0.51943
1	25	PIK3CA	3322	0.53444
1	25	PIK3CA	3323	0.53624
1	25	PIK3CA	3324	0.53063
1	25	PIK3CA	3325	0.52942
1	25	PIK3CA	3326	0.43088
1	25	PIK3CA	3327	0.38967
1	25	PIK3CA	3328	0.39291
1	25	PIK3CA	3329	0.39441
1	25	PIK3CA	3330	0.42867
1	25	PIK3CA	3331	0.36964
1	25	PIK3CA	3332	0.4237
1	25	PIK3CA	3333	0.43192
1	25	PIK3CA	3334	0.56301
1	25	PIK3CA	3335	0.48725
1	25	PIK3CA	3336	0.53261
1	25	PIK3CA	3337	0.41747
1	25	PIK3CA	3338	0.46198
1	25	PIK3CA	3339	0.46072
1	25	PIK3CA	3340	0.36179
1	25	PIK3CA	3341	0.48023
1	25	PIK3CA	3342	0.49
1	25	PIK3CA	3343	0.4419
1	25	PIK3CA	3344	0.47554
1	25	PIK3CA	3345	0.48699
1	25	PIK3CA	3346	0.40011
1	25	PIK3CA	3347	0.44614
1	25	PIK3CA	3348	0.40969
1	25	PIK3CA	3349	0.39712
1	25	PIK3CA	3350	0.40899
1	25	PIK3CA	3351	0.35958
1	25	PIK3CA	3352	0.43775
1	25	PIK3CA	3353	0.48837
1	25	PIK3CA	3354	0.54852
1	25	PIK3CA	3355	0.42356
1	25	PIK3CA	3356	0.39109
1	25	PIK3CA	3357	0.45373
1	25	PIK3CA	3358	0.43644
1	25	PIK3CA	3359	0.45972
1	25	PIK3CA	3360	0.4558
1	25	PIK3CA	3361	0.40365
1	25	PIK3CA	3362	0.46117
1	25	PIK3CA	3363	0.54647
1	25	PIK3CA	3364	0.52866
1	25	PIK3CA	3365	0.51813
1	25	PIK3CA	3366	0.52804
1	25	PIK3CA	3367	0.41804
1	25	PIK3CA	3368	0.38401
1	25	PIK3CA	3369	0.4713
1	25	PIK3CA	3370	0.4475
1	25	PIK3CA	3371	0.44299
1	25	PIK3CA	3372	0.45952
1	25	PIK3CA	3373	0.43539
1	25	PIK3CA	3374	0.44845
1	25	PIK3CA	3375	0.51689
1	25	PIK3CA	3376	0.40335
1	25	PIK3CA	3377	0.47399
1	25	PIK3CA	3378	0.42659
1	25	PIK3CA	3379	0.46089
1	25	PIK3CA	3380	0.45003
1	25	PIK3CA	3381	0.46451
1	25	PIK3CA	3382	0.4886
1	25	PIK3CA	3383	0.42605
1	25	PIK3CA	3384	0.41114
1	25	PIK3CA	3385	0.38674
1	25	PIK3CA	3386	0.47988
1	25	PIK3CA	3387	0.43849
1	25	PIK3CA	3388	0.45014
1	25	PIK3CA	3389	0.35579
1	25	PIK3CA	3390	0.35168
1	25	PIK3CA	3391	0.49751
1	25	PIK3CA	3392	0.48286
1	25	PIK3CA	3393	0.46897
1	25	PIK3CA	3394	0.46991
1	25	PIK3CA	3395	0.468
1	25	PIK3CA	3396	0.44309
1	25	PIK3CA	3397	0.52436
1	25	PIK3CA	3398	0.52906
1	25	PIK3CA	3399	0.54095
1	25	PIK3CA	3400	0.46632
1	25	PIK3CA	3401	0.4762
1	25	PIK3CA	3402	0.44303
1	25	PIK3CA	3403	0.52771
1	25	PIK3CA	3404	0.44155
1	25	PIK3CA	3405	0.52457
1	25	PIK3CA	3406	0.52196
1	25	PIK3CA	3407	0.5693
1	25	PIK3CA	3408	0.5159
1	25	PIK3CA	3409	0.50648
1	25	PIK3CA	3410	0.54931
1	25	PIK3CA	3411	0.511
1	25	PIK3CA	3412	0.43568
1	25	PIK3CA	3413	0.49959
1	25	PIK3CA	3414	0.42697
1	25	PIK3CA	3415	0.49976
1	25	PIK3CA	3416	0.47468
1	25	PIK3CA	3417	0.48795
1	25	PIK3CA	3418	0.49021
1	25	PIK3CA	3419	0.48705
1	25	PIK3CA	3420	0.41351
1	25	PIK3CA	3421	0.38448
1	25	PIK3CA	3422	0.44742
1	25	PIK3CA	3423	0.38986
1	25	PIK3CA	3424	0.40469
1	25	PIK3CA	3425	0.41361
1	25	PIK3CA	3426	0.44075
1	25	PIK3CA	3427	0.43745
1	25	PIK3CA	3428	0.40465
1	25	PIK3CA	3429	0.3228
1	25	PIK3CA	3430	0.41474
1	25	PIK3CA	3431	0.41999
1	25	PIK3CA	3432	0.4336
1	25	PIK3CA	3433	0.46298
1	25	PIK3CA	3434	0.46312
1	25	PIK3CA	3435	0.5425
1	25	PIK3CA	3436	0.50068
1	25	PIK3CA	3437	0.56165
1	25	PIK3CA	3438	0.55914
1	25	PIK3CA	3439	0.50927
1	25	PIK3CA	3440	0.49431
1	25	PIK3CA	3441	0.45025
1	25	PIK3CA	3442	0.46196
1	25	PIK3CA	3443	0.41843
1	25	PIK3CA	3444	0.45403
1	25	PIK3CA	3445	0.59916
1	25	PIK3CA	3446	0.48067
1	25	PIK3CA	3447	0.46041
1	25	PIK3CA	3448	0.4814
1	25	PIK3CA	3449	0.45472
1	25	PIK3CA	3450	0.47674
1	25	PIK3CA	3451	0.41939
1	25	PIK3CA	3452	0.50555
1	25	PIK3CA	3453	0.4439
1	25	PIK3CA	3454	0.4691
1	25	PIK3CA	3455	0.46913
1	25	PIK3CA	3456	0.48851
1	25	PIK3CA	3457	0.51815
1	25	PIK3CA	3458	0.42982
1	25	PIK3CA	3459	0.41704
1	25	PIK3CA	3460	0.38305
1	25	PIK3CA	3461	0.37896
1	25	PIK3CA	3462	0.37809
1	25	PIK3CA	3463	0.35794
1	25	PIK3CA	3464	0.40644
1	25	PIK3CA	3465	0.39968
1	25	PIK3CA	3466	0.33446
1	25	PIK3CA	3467	0.34951
1	25	PIK3CA	3468	0.38004
1	25	PIK3CA	3469	0.45188
1	25	PIK3CA	3470	0.44376
1	25	PIK3CA	3471	0.38752
1	25	PIK3CA	3472	0.41468
1	25	PIK3CA	3473	0.36534
1	25	PIK3CA	3474	0.4103
1	25	PIK3CA	3475	0.44928
1	25	PIK3CA	3476	0.48388
1	25	PIK3CA	3477	0.51781
1	25	PIK3CA	3478	0.46457
1	25	PIK3CA	3479	0.55186
1	25	PIK3CA	3480	0.53287
1	25	PIK3CA	3481	0.52098
1	25	PIK3CA	3482	0.49883
1	25	PIK3CA	3483	0.44153
1	25	PIK3CA	3484	0.43178
1	25	PIK3CA	3485	0.45114
1	25	PIK3CA	3486	0.43662
1	25	PIK3CA	3487	0.50713
1	25	PIK3CA	3488	0.466
1	25	PIK3CA	3489	0.41857
1	25	PIK3CA	3490	0.39078
1	25	PIK3CA	3491	0.46408
1	25	PIK3CA	3492	0.41359
1	25	PIK3CA	3493	0.38753
1	25	PIK3CA	3494	0.43185
1	25	PIK3CA	3495	0.41541
1	25	PIK3CA	3496	0.38312
1	25	PIK3CA	3497	0.4016
1	25	PIK3CA	3498	0.44847
1	25	PIK3CA	3499	0.53997
1	25	PIK3CA	3500	0.495
1	25	PIK3CA	3501	0.50149
1	25	PIK3CA	3502	0.43578
1	25	PIK3CA	3503	0.47349
1	25	PIK3CA	3504	0.48659
1	25	PIK3CA	3505	0.44085
1	25	PIK3CA	3506	0.4524
1	25	PIK3CA	3507	0.48185
1	25	PIK3CA	3508	0.42594
1	25	PIK3CA	3509	0.43963
1	25	PIK3CA	3510	0.43683
1	25	PIK3CA	3511	0.44683
1	25	PIK3CA	3512	0.4369
1	25	PIK3CA	3513	0.45275
1	25	PIK3CA	3514	0.41996
1	25	PIK3CA	3515	0.43454
1	25	PIK3CA	3516	0.4809
1	25	PIK3CA	3517	0.47467
1	25	PIK3CA	3518	0.47762
1	25	PIK3CA	3519	0.3484
1	25	PIK3CA	3520	0.33282
1	25	PIK3CA	3521	0.34996
1	25	PIK3CA	3522	0.53666
1	25	PIK3CA	3523	0.53048
1	25	PIK3CA	3524	0.42988
1	25	PIK3CA	3525	0.45648
1	25	PIK3CA	3526	0.4623
1	25	PIK3CA	3527	0.47787
1	25	PIK3CA	3528	0.4492
1	25	PIK3CA	3529	0.42346
1	25	PIK3CA	3530	0.41319
1	25	PIK3CA	3531	0.456
1	25	PIK3CA	3532	0.40381
1	25	PIK3CA	3533	0.46849
1	25	PIK3CA	3534	0.41573
1	25	PIK3CA	3535	0.476
1	25	PIK3CA	3536	0.42749
1	25	PIK3CA	3537	0.45626
1	25	PIK3CA	3538	0.43372
1	25	PIK3CA	3539	0.48258
1	25	PIK3CA	3540	0.39012
1	25	PIK3CA	3541	0.54128
1	25	PIK3CA	3542	0.51685
1	25	PIK3CA	3543	0.50829
1	25	PIK3CA	3544	0.52628
1	25	PIK3CA	3545	0.53142
1	25	PIK3CA	3546	0.61835
1	25	PIK3CA	3547	0.49011
1	25	PIK3CA	3548	0.59975
1	25	PIK3CA	3549	0.70295
1	25	PIK3CA	3550	0.54963
1	25	PIK3CA	3551	0.66974
1	25	PIK3CA	3552	0.52841
1	25	PIK3CA	3553	0.6767
1	25	PIK3CA	3554	0.53478
1	25	PIK3CA	3555	0.54631
1	25	PIK3CA	3556	0.48235
1	25	PIK3CA	3557	0.49402
1	25	PIK3CA	3558	0.49068
1	25	PIK3CA	3559	0.53125
1	25	PIK3CA	3560	0.49417
1	25	PIK3CA	3561	0.4659
1	25	PIK3CA	3562	0.4442
1	25	PIK3CA	3563	0.35974
1	25	PIK3CA	3564	0.50403
1	25	PIK3CA	3565	0.5102
1	25	PIK3CA	3566	0.48581
1	25	PIK3CA	3567	0.43862
1	25	PIK3CA	3568	0.37197
1	25	PIK3CA	3569	0.47003
1	25	PIK3CA	3570	0.41966
1	25	PIK3CA	3571	0.45393
1	25	PIK3CA	3572	0.45012
1	25	PIK3CA	3573	0.48746
1	25	PIK3CA	3574	0.44671
1	25	PIK3CA	3575	0.48916
1	25	PIK3CA	3576	0.42299
1	25	PIK3CA	3577	0.51949
1	25	PIK3CA	3578	0.46871
1	25	PIK3CA	3579	0.519
1	25	PIK3CA	3580	0.44087
1	25	PIK3CA	3581	0.4669
1	25	PIK3CA	3582	0.54937
1	25	PIK3CA	3583	0.52449
1	25	PIK3CA	3584	0.47368
1	25	PIK3CA	3585	0.46147
1	25	PIK3CA	3586	0.4922
1	25	PIK3CA	3587	0.4039
1	25	PIK3CA	3588	0.31728
1	25	PIK3CA	3589	0.36374
1	25	PIK3CA	3590	0.39324
1	25	PIK3CA	3591	0.36282
1	25	PIK3CA	3592	0.30903
1	25	PIK3CA	3593	0.3868
1	25	PIK3CA	3594	0.37098
1	25	PIK3CA	3595	0.38705
1	25	PIK3CA	3596	0.40263
1	25	PIK3CA	3597	0.46275
1	25	PIK3CA	3598	0.39574
1	25	PIK3CA	3599	0.45271
1	25	PIK3CA	3600	0.43706
1	25	PIK3CA	3601	0.48122
1	25	PIK3CA	3602	0.39764
1	25	PIK3CA	3603	0.38949
1	25	PIK3CA	3604	0.4071
1	25	PIK3CA	3605	0.42893
1	25	PIK3CA	3606	0.45714
1	25	PIK3CA	3607	0.53579
1	25	PIK3CA	3608	0.64329
1	25	PIK3CA	3609	0.54587
1	25	PIK3CA	3610	0.54826
1	25	PIK3CA	3611	0.43833
1	25	PIK3CA	3612	0.40115
1	25	PIK3CA	3613	0.464
1	25	PIK3CA	3614	0.48892
1	25	PIK3CA	3615	0.52672
1	25	PIK3CA	3616	0.52391
1	25	PIK3CA	3617	0.52502
1	25	PIK3CA	3618	0.43358
1	25	PIK3CA	3619	0.48454
1	25	PIK3CA	3620	0.45117
1	25	PIK3CA	3621	0.45245
1	25	PIK3CA	3622	0.40872
1	25	PIK3CA	3623	0.58826
1	25	PIK3CA	3624	0.50478
1	25	PIK3CA	3625	0.50135
1	25	PIK3CA	3626	0.49386
1	25	PIK3CA	3627	0.53655
1	25	PIK3CA	3628	0.49289
1	25	PIK3CA	3629	0.52656
1	25	PIK3CA	3630	0.5189
1	25	PIK3CA	3631	0.49005
1	25	PIK3CA	3632	0.52847
1	25	PIK3CA	3633	0.48881
1	25	PIK3CA	3634	0.44087
1	25	PIK3CA	3635	0.50699
1	25	PIK3CA	3636	0.4976
1	25	PIK3CA	3637	0.42918
1	25	PIK3CA	3638	0.3907
1	25	PIK3CA	3639	0.37016
1	25	PIK3CA	3640	0.41851
1	25	PIK3CA	3641	0.44969
1	25	PIK3CA	3642	0.39817
1	25	PIK3CA	3643	0.43615
1	25	PIK3CA	3644	0.40469
1	25	PIK3CA	3645	0.46854
1	25	PIK3CA	3646	0.42165
1	25	PIK3CA	3647	0.40202
1	25	PIK3CA	3648	0.50125
1	25	PIK3CA	3649	0.48079
1	25	PIK3CA	3650	0.50136
1	25	PIK3CA	3651	0.48351
1	25	PIK3CA	3652	0.51657
1	25	PIK3CA	3653	0.50531
1	25	PIK3CA	3654	0.4752
1	25	PIK3CA	3655	0.47365
1	25	PIK3CA	3656	0.48983
1	25	PIK3CA	3657	0.47153
1	25	PIK3CA	3658	0.46286
1	25	PIK3CA	3659	0.45505
1	25	PIK3CA	3660	0.4098
1	25	PIK3CA	3661	0.4708
1	25	PIK3CA	3662	0.42467
1	25	PIK3CA	3663	0.45751
1	25	PIK3CA	3664	0.38944
1	25	PIK3CA	3665	0.41375
1	25	PIK3CA	3666	0.4157
1	25	PIK3CA	3667	0.47236
1	25	PIK3CA	3668	0.47716
1	25	PIK3CA	3669	0.49202
1	25	PIK3CA	3670	0.51151
1	25	PIK3CA	3671	0.38483
1	25	PIK3CA	3672	0.3776
1	25	PIK3CA	3673	0.43103
1	25	PIK3CA	3674	0.41044
1	25	PIK3CA	3675	0.47818
1	25	PIK3CA	3676	0.42165
1	25	PIK3CA	3677	0.4321
1	25	PIK3CA	3678	0.3967
1	25	PIK3CA	3679	0.49476
1	25	PIK3CA	3680	0.47682
1	25	PIK3CA	3681	0.48631
1	25	PIK3CA	3682	0.4565
1	25	PIK3CA	3683	0.51321
1	25	PIK3CA	3684	0.56656
1	25	PIK3CA	3685	0.55888
1	25	PIK3CA	3686	0.48285
1	25	PIK3CA	3687	0.51028
1	25	PIK3CA	3688	0.43975
1	25	PIK3CA	3689	0.46301
1	25	PIK3CA	3690	0.45808
1	25	PIK3CA	3691	0.39061
1	25	PIK3CA	3692	0.45859
1	25	PIK3CA	3693	0.41624
1	25	PIK3CA	3694	0.40203
1	25	PIK3CA	3695	0.35232
1	25	PIK3CA	3696	0.46452
1	25	PIK3CA	3697	0.47333
1	25	PIK3CA	3698	0.47968
1	25	PIK3CA	3699	0.49065
1	25	PIK3CA	3700	0.45567
1	25	PIK3CA	3701	0.50926
1	25	PIK3CA	3702	0.48965
1	25	PIK3CA	3703	0.47905
1	25	PIK3CA	3704	0.45896
1	25	PIK3CA	3705	0.419
1	25	PIK3CA	3706	0.44999
1	25	PIK3CA	3707	0.4333
1	25	PIK3CA	3708	0.40881
1	25	PIK3CA	3709	0.40461
1	25	PIK3CA	3710	0.42547
1	25	PIK3CA	3711	0.45181
1	25	PIK3CA	3712	0.437
1	25	PIK3CA	3713	0.44235
1	25	PIK3CA	3714	0.44421
1	25	PIK3CA	3715	0.43354
1	25	PIK3CA	3716	0.38891
1	25	PIK3CA	3717	0.50566
1	25	PIK3CA	3718	0.45787
1	25	PIK3CA	3719	0.49893
1	25	PIK3CA	3720	0.54664
1	25	PIK3CA	3721	0.53429
1	25	PIK3CA	3722	0.367
1	25	PIK3CA	3723	0.38297
1	25	PIK3CA	3724	0.41004
1	25	PIK3CA	3725	0.51165
1	25	PIK3CA	3726	0.51473
1	25	PIK3CA	3727	0.48262
1	25	PIK3CA	3728	0.40428
1	25	PIK3CA	3729	0.388
1	25	PIK3CA	3730	0.36771
1	25	PIK3CA	3731	0.41716
1	25	PIK3CA	3732	0.56389
1	25	PIK3CA	3733	0.57041
1	25	PIK3CA	3734	0.70329
1	25	PIK3CA	3735	0.63671
1	25	PIK3CA	3736	0.42402
1	25	PIK3CA	3737	0.48141
1	25	PIK3CA	3738	0.52363
1	25	PIK3CA	3739	0.50966
1	25	PIK3CA	3740	0.46319
1	25	PIK3CA	3741	0.55962
1	25	PIK3CA	3742	0.55477
1	25	PIK3CA	3743	0.68103
1	25	PIK3CA	3744	0.62622
1	25	PIK3CA	3745	0.61705
1	25	PIK3CA	3746	0.62325
1	25	PIK3CA	3747	0.63627
1	25	PIK3CA	3748	0.54502
1	25	PIK3CA	3749	0.5506
1	25	PIK3CA	3750	0.47792
1	25	PIK3CA	3751	0.39576
1	25	PIK3CA	3752	0.41132
1	25	PIK3CA	3753	0.37672
1	25	PIK3CA	3754	0.42644
1	25	PIK3CA	3755	0.53578
1	25	PIK3CA	3756	0.43721
1	25	PIK3CA	3757	0.46388
1	25	PIK3CA	3758	0.48795
1	25	PIK3CA	3759	0.42362
1	25	PIK3CA	3760	0.57825
1	25	PIK3CA	3761	0.57325
1	25	PIK3CA	3762	0.6409
1	25	PIK3CA	3763	0.61641
1	25	PIK3CA	3764	0.54178
1	25	PIK3CA	3765	0.58315
1	25	PIK3CA	3766	0.4337
1	25	PIK3CA	3767	0.41591
1	25	PIK3CA	3768	0.43927
1	25	PIK3CA	3769	0.4288
1	25	PIK3CA	3770	0.46636
1	25	PIK3CA	3771	0.43379
1	25	PIK3CA	3772	0.4802
1	25	PIK3CA	3773	0.50762
1	25	PIK3CA	3774	0.49115
1	25	PIK3CA	3775	0.48012
1	25	PIK3CA	3776	0.46284
1	25	PIK3CA	3777	0.58859
1	25	PIK3CA	3778	0.51701
1	25	PIK3CA	3779	0.58181
1	25	PIK3CA	3780	0.56194
1	25	PIK3CA	3781	0.45148
1	25	PIK3CA	3782	0.51969
1	25	PIK3CA	3783	0.53651
1	25	PIK3CA	3784	0.61068
1	25	PIK3CA	3785	0.51238
1	25	PIK3CA	3786	0.55807
1	25	PIK3CA	3787	0.34839
1	25	PIK3CA	3788	0.47489
1	25	PIK3CA	3789	0.40136
1	25	PIK3CA	3790	0.41717
1	25	PIK3CA	3791	0.3775
1	25	PIK3CA	3792	0.40873
1	25	PIK3CA	3793	0.42188
1	25	PIK3CA	3794	0.4258
1	25	PIK3CA	3795	0.39663
1	25	PIK3CA	3796	0.50552
1	25	PIK3CA	3797	0.48431
1	25	PIK3CA	3798	0.64317
1	25	PIK3CA	3799	0.45908
1	25	PIK3CA	3800	0.50407
1	25	PIK3CA	3801	0.39105
1	25	PIK3CA	3802	0.43926
1	25	PIK3CA	3803	0.39447
1	25	PIK3CA	3804	0.41147
1	25	PIK3CA	3805	0.39913
1	25	PIK3CA	3806	0.484
1	25	PIK3CA	3807	0.49906
1	25	PIK3CA	3808	0.41956
1	25	PIK3CA	3809	0.52681
1	25	PIK3CA	3810	0.52511
1	25	PIK3CA	3811	0.54278
1	25	PIK3CA	3812	0.38426
1	25	PIK3CA	3813	0.41272
1	25	PIK3CA	3814	0.42819
1	25	PIK3CA	3815	0.38304
1	25	PIK3CA	3816	0.42991
1	25	PIK3CA	3817	0.40452
1	25	PIK3CA	3818	0.38939
1	25	PIK3CA	3819	0.39035
1	25	PIK3CA	3820	0.36267
1	25	PIK3CA	3821	0.45397
1	25	PIK3CA	3822	0.45063
1	25	PIK3CA	3823	0.41299
1	25	PIK3CA	3824	0.41801
1	25	PIK3CA	3825	0.43948
1	25	PIK3CA	3826	0.37297
1	25	PIK3CA	3827	0.40901
1	25	PIK3CA	3828	0.37093
1	25	PIK3CA	3829	0.42836
1	25	PIK3CA	3830	0.43659
1	25	PIK3CA	3831	0.40812
1	25	PIK3CA	3832	0.44365
1	25	PIK3CA	3833	0.42249
1	25	PIK3CA	3834	0.41477
1	25	PIK3CA	3835	0.47177
1	25	PIK3CA	3836	0.50442
1	25	PIK3CA	3837	0.52229
1	25	PIK3CA	3838	0.53793
1	25	PIK3CA	3839	0.49712
1	25	PIK3CA	3840	0.45661
1	25	PIK3CA	3841	0.5016
1	25	PIK3CA	3842	0.45926
1	25	PIK3CA	3843	0.53654
1	25	PIK3CA	3844	0.55905
1	25	PIK3CA	3845	0.5532
1	25	PIK3CA	3846	0.51114
1	25	PIK3CA	3847	0.4739
1	25	PIK3CA	3848	0.44393
1	25	PIK3CA	3849	0.42017
1	25	PIK3CA	3850	0.44962
1	25	PIK3CA	3851	0.46314
1	25	PIK3CA	3852	0.49226
1	25	PIK3CA	3853	0.48743
1	25	PIK3CA	3854	0.50307
1	25	PIK3CA	3855	0.59744
1	25	PIK3CA	3856	0.45781
1	25	PIK3CA	3857	0.50767
1	25	PIK3CA	3858	0.48381
1	25	PIK3CA	3859	0.47297
1	25	PIK3CA	3860	0.41108
1	25	PIK3CA	3861	0.47931
1	25	PIK3CA	3862	0.46644
1	25	PIK3CA	3863	0.45739
1	25	PIK3CA	3864	0.42656
1	25	PIK3CA	3865	0.50443
1	25	PIK3CA	3866	0.55495
1	25	PIK3CA	3867	0.50373
1	25	PIK3CA	3868	0.59418
1	25	PIK3CA	3869	0.48861
1	25	PIK3CA	3870	0.52771
1	25	PIK3CA	3871	0.46189
1	25	PIK3CA	3872	0.36087
1	25	PIK3CA	3873	0.3871
1	25	PIK3CA	3874	0.38467
1	25	PIK3CA	3875	0.46645
1	25	PIK3CA	3876	0.45238
1	25	PIK3CA	3877	0.45349
1	25	PIK3CA	3878	0.40631
1	25	PIK3CA	3879	0.41437
1	25	PIK3CA	3880	0.41157
1	25	PIK3CA	3881	0.4287
1	25	PIK3CA	3882	0.44237
1	25	PIK3CA	3883	0.4942
1	25	PIK3CA	3884	0.53584
1	25	PIK3CA	3885	0.47203
1	25	PIK3CA	3886	0.4087
1	25	PIK3CA	3887	0.4384
1	25	PIK3CA	3888	0.435
1	25	PIK3CA	3889	0.46724
1	25	PIK3CA	3890	0.46742
1	25	PIK3CA	3891	0.43564
1	25	PIK3CA	3892	0.45367
1	25	PIK3CA	3893	0.43209
1	25	PIK3CA	3894	0.34501
1	25	PIK3CA	3895	0.38203
1	25	PIK3CA	3896	0.40778
1	25	PIK3CA	3897	0.4575
1	25	PIK3CA	3898	0.3867
1	25	PIK3CA	3899	0.46466
1	25	PIK3CA	3900	0.3998
1	25	PIK3CA	3901	0.39622
1	25	PIK3CA	3902	0.4411
1	25	PIK3CA	3903	0.37662
1	25	PIK3CA	3904	0.38085
1	25	PIK3CA	3905	0.45451
1	25	PIK3CA	3906	0.45172
1	25	PIK3CA	3907	0.52612
1	25	PIK3CA	3908	0.45616
1	25	PIK3CA	3909	0.4814
1	25	PIK3CA	3910	0.47526
1	25	PIK3CA	3911	0.50845
1	25	PIK3CA	3912	0.50566
1	25	PIK3CA	3913	0.48429
1	25	PIK3CA	3914	0.46201
1	25	PIK3CA	3915	0.43893
1	25	PIK3CA	3916	0.4541
1	25	PIK3CA	3917	0.43011
1	25	PIK3CA	3918	0.3449
1	25	PIK3CA	3919	0.39309
1	25	PIK3CA	3920	0.41228
1	25	PIK3CA	3921	0.41631
1	25	PIK3CA	3922	0.4053
1	25	PIK3CA	3923	0.43267
1	25	PIK3CA	3924	0.39122
1	25	PIK3CA	3925	0.40487
1	25	PIK3CA	3926	0.3843
1	25	PIK3CA	3927	0.42912
1	25	PIK3CA	3928	0.49168
1	25	PIK3CA	3929	0.42465
1	25	PIK3CA	3930	0.50181
1	25	PIK3CA	3931	0.54064
1	25	PIK3CA	3932	0.43439
1	25	PIK3CA	3933	0.40234
1	25	PIK3CA	3934	0.43207
1	25	PIK3CA	3935	0.42077
1	25	PIK3CA	3936	0.42559
1	25	PIK3CA	3937	0.48517
1	25	PIK3CA	3938	0.47221
1	25	PIK3CA	3939	0.51784
1	25	PIK3CA	3940	0.47871
1	25	PIK3CA	3941	0.48569
1	25	PIK3CA	3942	0.40366
1	25	PIK3CA	3943	0.52225
1	25	PIK3CA	3944	0.53497
1	25	PIK3CA	3945	0.48956
1	25	PIK3CA	3946	0.41061
1	25	PIK3CA	3947	0.47669
1	25	PIK3CA	3948	0.4177
1	25	PIK3CA	3949	0.40915
1	25	PIK3CA	3950	0.43491
1	25	PIK3CA	3951	0.36933
1	25	PIK3CA	3952	0.42674
1	25	PIK3CA	3953	0.42777
1	25	PIK3CA	3954	0.42621
1	25	PIK3CA	3955	0.49065
1	25	PIK3CA	3956	0.60657
1	25	PIK3CA	3957	0.42223
1	25	PIK3CA	3958	0.46923
1	25	PIK3CA	3959	0.39526
1	25	PIK3CA	3960	0.44562
1	25	PIK3CA	3961	0.33876
1	25	PIK3CA	3962	0.4063
1	25	PIK3CA	3963	0.45356
1	25	PIK3CA	3964	0.41434
1	25	PIK3CA	3965	0.40892
1	25	PIK3CA	3966	0.46568
1	25	PIK3CA	3967	0.4399
1	25	PIK3CA	3968	0.48573
1	25	PIK3CA	3969	0.53517
1	25	PIK3CA	3970	0.43092
1	25	PIK3CA	3971	0.55
1	25	PIK3CA	3972	0.57388
1	25	PIK3CA	3973	0.50845
1	25	PIK3CA	3974	0.49391
1	25	PIK3CA	3975	0.46532
1	25	PIK3CA	3976	0.49062
1	25	PIK3CA	3977	0.43547
1	25	PIK3CA	3978	0.43474
1	25	PIK3CA	3979	0.3787
1	25	PIK3CA	3980	0.3879
1	25	PIK3CA	3981	0.41034
1	25	PIK3CA	3982	0.44183
1	25	PIK3CA	3983	0.45041
1	25	PIK3CA	3984	0.42119
1	25	PIK3CA	3985	0.42274
1	25	PIK3CA	3986	0.44502
1	25	PIK3CA	3987	0.46067
1	25	PIK3CA	3988	0.45774
1	25	PIK3CA	3989	0.39875
1	25	PIK3CA	3990	0.42101
1	25	PIK3CA	3991	0.42242
1	25	PIK3CA	3992	0.37617
1	25	PIK3CA	3993	0.44228
1	25	PIK3CA	3994	0.43
1	25	PIK3CA	3995	0.4133
1	25	PIK3CA	3996	0.40641
1	25	PIK3CA	3997	0.4679
1	25	PIK3CA	3998	0.47019
1	25	PIK3CA	3999	0.57532
1	25	PIK3CA	4000	0.53908
1	25	PIK3CA	4001	0.53332
1	25	PIK3CA	4002	0.47076
1	25	PIK3CA	4003	0.4907
1	25	PIK3CA	4004	0.44828
1	25	PIK3CA	4005	0.42117
1	25	PIK3CA	4006	0.40742
1	25	PIK3CA	4007	0.37512
1	25	PIK3CA	4008	0.36007
1	25	PIK3CA	4009	0.38017
1	25	PIK3CA	4010	0.43351
1	25	PIK3CA	4011	0.4272
1	25	PIK3CA	4012	0.47321
1	25	PIK3CA	4013	0.36399
1	25	PIK3CA	4014	0.42904
1	25	PIK3CA	4015	0.3552
1	25	PIK3CA	4016	0.48329
1	25	PIK3CA	4017	0.36923
1	25	PIK3CA	4018	0.38609
1	25	PIK3CA	4019	0.41222
1	25	PIK3CA	4020	0.39922
1	25	PIK3CA	4021	0.52383
1	25	PIK3CA	4022	0.3876
1	25	PIK3CA	4023	0.39953
1	25	PIK3CA	4024	0.37414
1	25	PIK3CA	4025	0.43065
1	25	PIK3CA	4026	0.36278
1	25	PIK3CA	4027	0.35791
1	25	PIK3CA	4028	0.40619
1	25	PIK3CA	4029	0.45929
1	25	PIK3CA	4030	0.48445
1	25	PIK3CA	4031	0.47119
1	25	PIK3CA	4032	0.54453
1	25	PIK3CA	4033	0.56754
1	25	PIK3CA	4034	0.49723
1	25	PIK3CA	4035	0.43353
1	25	PIK3CA	4036	0.45933
1	25	PIK3CA	4037	0.46411
1	25	PIK3CA	4038	0.42709
1	25	PIK3CA	4039	0.4215
1	25	PIK3CA	4040	0.38871
1	25	PIK3CA	4041	0.40533
1	25	PIK3CA	4042	0.38106
1	25	PIK3CA	4043	0.38493
1	25	PIK3CA	4044	0.48477
1	25	PIK3CA	4045	0.42919
1	25	PIK3CA	4046	0.40622
1	25	PIK3CA	4047	0.37053
1	25	PIK3CA	4048	0.31696
1	25	PIK3CA	4049	0.32255
1	25	PIK3CA	4050	0.48639
1	25	PIK3CA	4051	0.46083
1	25	PIK3CA	4052	0.5011
1	25	PIK3CA	4053	0.52569
1	25	PIK3CA	4054	0.46432
1	25	PIK3CA	4055	0.44674
1	25	PIK3CA	4056	0.47688
1	25	PIK3CA	4057	0.48589
1	25	PIK3CA	4058	0.50331
1	25	PIK3CA	4059	0.40291
1	25	PIK3CA	4060	0.43824
1	25	PIK3CA	4061	0.39568
1	25	PIK3CA	4062	0.42773
1	25	PIK3CA	4063	0.36086
1	25	PIK3CA	4064	0.46955
1	25	PIK3CA	4065	0.47738
1	25	PIK3CA	4066	0.46469
1	25	PIK3CA	4067	0.47531
1	25	PIK3CA	4068	0.43524
1	25	PIK3CA	4069	0.42542
1	25	PIK3CA	4070	0.39765
1	25	PIK3CA	4071	0.43156
1	25	PIK3CA	4072	0.39775
1	25	PIK3CA	4073	0.45008
1	25	PIK3CA	4074	0.50923
1	25	PIK3CA	4075	0.47745
1	25	PIK3CA	4076	0.46095
1	25	PIK3CA	4077	0.49252
1	25	PIK3CA	4078	0.44014
1	25	PIK3CA	4079	0.48831
1	25	PIK3CA	4080	0.55152
1	25	PIK3CA	4081	0.51731
1	25	PIK3CA	4082	0.3995
1	25	PIK3CA	4083	0.42723
1	25	PIK3CA	4084	0.45641
1	25	PIK3CA	4085	0.40965
1	25	PIK3CA	4086	0.37886
1	25	PIK3CA	4087	0.39861
1	25	PIK3CA	4088	0.36844
1	25	PIK3CA	4089	0.40045
1	25	PIK3CA	4090	0.39094
1	25	PIK3CA	4091	0.48947
1	25	PIK3CA	4092	0.41192
1	25	PIK3CA	4093	0.42094
1	25	PIK3CA	4094	0.47179
1	25	PIK3CA	4095	0.45593
1	25	PIK3CA	4096	0.39278
1	25	PIK3CA	4097	0.41398
1	25	PIK3CA	4098	0.41573
1	25	PIK3CA	4099	0.41473
1	25	PIK3CA	4100	0.57735
1	25	PIK3CA	4101	0.49801
1	25	PIK3CA	4102	0.57292
1	25	PIK3CA	4103	0.44467
1	25	PIK3CA	4104	0.5195
1	25	PIK3CA	4105	0.50041
1	25	PIK3CA	4106	0.44247
1	25	PIK3CA	4107	0.42495
1	25	PIK3CA	4108	0.52639
1	25	PIK3CA	4109	0.52227
1	25	PIK3CA	4110	0.43486
1	25	PIK3CA	4111	0.42019
1	25	PIK3CA	4112	0.43903
1	25	PIK3CA	4113	0.39684
1	25	PIK3CA	4114	0.36075
1	25	PIK3CA	4115	0.37432
1	25	PIK3CA	4116	0.40222
1	25	PIK3CA	4117	0.40465
1	25	PIK3CA	4118	0.39842
1	25	PIK3CA	4119	0.54855
1	25	PIK3CA	4120	0.43357
1	25	PIK3CA	4121	0.42499
1	25	PIK3CA	4122	0.46078
1	25	PIK3CA	4123	0.41673
1	25	PIK3CA	4124	0.55705
1	25	PIK3CA	4125	0.47761
1	25	PIK3CA	4126	0.403
1	25	PIK3CA	4127	0.45056
1	25	PIK3CA	4128	0.33378
1	25	PIK3CA	4129	0.37524
1	25	PIK3CA	4130	0.41468
1	25	PIK3CA	4131	0.39635
1	25	PIK3CA	4132	0.35301
1	25	PIK3CA	4133	0.43709
1	25	PIK3CA	4134	0.38278
1	25	PIK3CA	4135	0.41391
1	25	PIK3CA	4136	0.4467
1	25	PIK3CA	4137	0.39186
1	25	PIK3CA	4138	0.3808
1	25	PIK3CA	4139	0.3703
1	25	PIK3CA	4140	0.35483
1	25	PIK3CA	4141	0.41088
1	25	PIK3CA	4142	0.42146
1	25	PIK3CA	4143	0.51854
1	25	PIK3CA	4144	0.42776
1	25	PIK3CA	4145	0.40541
1	25	PIK3CA	4146	0.43474
1	25	PIK3CA	4147	0.48466
1	25	PIK3CA	4148	0.44378
1	25	PIK3CA	4149	0.48937
1	25	PIK3CA	4150	0.48871
1	25	PIK3CA	4151	0.42476
1	25	PIK3CA	4152	0.45553
1	25	PIK3CA	4153	0.41551
1	25	PIK3CA	4154	0.4015
1	25	PIK3CA	4155	0.40968
1	25	PIK3CA	4156	0.36625
1	25	PIK3CA	4157	0.36769
1	25	PIK3CA	4158	0.3869
1	25	PIK3CA	4159	0.38566
1	25	PIK3CA	4160	0.37565
1	25	PIK3CA	4161	0.35877
1	25	PIK3CA	4162	0.40513
1	25	PIK3CA	4163	0.42014
1	25	PIK3CA	4164	0.40559
1	25	PIK3CA	4165	0.39512
1	25	PIK3CA	4166	0.41153
1	25	PIK3CA	4167	0.46858
1	25	PIK3CA	4168	0.44436
1	25	PIK3CA	4169	0.4144
1	25	PIK3CA	4170	0.44238
1	25	PIK3CA	4171	0.47643
1	25	PIK3CA	4172	0.50682
1	25	PIK3CA	4173	0.47649
1	25	PIK3CA	4174	0.38614
1	25	PIK3CA	4175	0.45287
1	25	PIK3CA	4176	0.49459
1	25	PIK3CA	4177	0.53176
1	25	PIK3CA	4178	0.48578
1	25	PIK3CA	4179	0.56258
1	25	PIK3CA	4180	0.4744
1	25	PIK3CA	4181	0.54254
1	25	PIK3CA	4182	0.51538
1	25	PIK3CA	4183	0.46111
1	25	PIK3CA	4184	0.52755
1	25	PIK3CA	4185	0.51821
1	25	PIK3CA	4186	0.5617
1	25	PIK3CA	4187	0.58071
1	25	PIK3CA	4188	0.61782
1	25	PIK3CA	4189	0.58223
1	25	PIK3CA	4190	0.53521
1	25	PIK3CA	4191	0.39545
1	25	PIK3CA	4192	0.47669
1	25	PIK3CA	4193	0.58775
1	25	PIK3CA	4194	0.5746
1	25	PIK3CA	4195	0.4839
1	25	PIK3CA	4196	0.53532
1	25	PIK3CA	4197	0.51803
1	25	PIK3CA	4198	0.53716
1	25	PIK3CA	4199	0.54811
1	25	PIK3CA	4200	0.5824
1	25	PIK3CA	4201	0.46832
1	25	PIK3CA	4202	0.41412
1	25	PIK3CA	4203	0.42512
1	25	PIK3CA	4204	0.53433
1	25	PIK3CA	4205	0.46511
1	25	PIK3CA	4206	0.44268
1	25	PIK3CA	4207	0.4793
1	25	PIK3CA	4208	0.46094
1	25	PIK3CA	4209	0.5072
1	25	PIK3CA	4210	0.49584
1	25	PIK3CA	4211	0.41603
1	25	PIK3CA	4212	0.42854
1	25	PIK3CA	4213	0.36165
1	25	PIK3CA	4214	0.34824
1	25	PIK3CA	4215	0.44417
1	25	PIK3CA	4216	0.41386
1	25	PIK3CA	4217	0.40777
1	25	PIK3CA	4218	0.35023
1	25	PIK3CA	4219	0.40555
1	25	PIK3CA	4220	0.39253
1	25	PIK3CA	4221	0.52473
1	25	PIK3CA	4222	0.43166
1	25	PIK3CA	4223	0.42464
1	25	PIK3CA	4224	0.41608
1	25	PIK3CA	4225	0.3903
1	25	PIK3CA	4226	0.36963
1	25	PIK3CA	4227	0.40007
1	25	PIK3CA	4228	0.43533
1	25	PIK3CA	4229	0.42739
1	25	PIK3CA	4230	0.42655
1	25	PIK3CA	4231	0.4812
1	25	PIK3CA	4232	0.39729
1	25	PIK3CA	4233	0.42588
1	25	PIK3CA	4234	0.51435
1	25	PIK3CA	4235	0.4562
1	25	PIK3CA	4236	0.46937
1	25	PIK3CA	4237	0.44732
1	25	PIK3CA	4238	0.4105
1	25	PIK3CA	4239	0.43142
1	25	PIK3CA	4240	0.38168
1	25	PIK3CA	4241	0.53796
1	25	PIK3CA	4242	0.44098
1	25	PIK3CA	4243	0.37617
1	25	PIK3CA	4244	0.42665
1	25	PIK3CA	4245	0.48788
1	25	PIK3CA	4246	0.51492
1	25	PIK3CA	4247	0.51232
1	25	PIK3CA	4248	0.46847
1	25	PIK3CA	4249	0.37579
1	25	PIK3CA	4250	0.38039
1	25	PIK3CA	4251	0.38258
1	25	PIK3CA	4252	0.38538
1	25	PIK3CA	4253	0.36543
1	25	PIK3CA	4254	0.41275
1	25	PIK3CA	4255	0.38856
1	25	PIK3CA	4256	0.44394
1	25	PIK3CA	4257	0.44917
1	25	PIK3CA	4258	0.45978
1	25	PIK3CA	4259	0.44595
1	25	PIK3CA	4260	0.51323
1	25	PIK3CA	4261	0.53922
1	25	PIK3CA	4262	0.5487
1	25	PIK3CA	4263	0.50315
1	25	PIK3CA	4264	0.54112
1	25	PIK3CA	4265	0.43758
1	25	PIK3CA	4266	0.43782
1	25	PIK3CA	4267	0.44641
1	25	PIK3CA	4268	0.44945
1	25	PIK3CA	4269	0.38472
1	25	PIK3CA	4270	0.39303
1	25	PIK3CA	4271	0.39973
1	25	PIK3CA	4272	0.35774
1	25	PIK3CA	4273	0.38351
1	25	PIK3CA	4274	0.42312
1	25	PIK3CA	4275	0.40712
1	25	PIK3CA	4276	0.33606
1	25	PIK3CA	4277	0.36239
1	25	PIK3CA	4278	0.4921
1	25	PIK3CA	4279	0.43975
1	25	PIK3CA	4280	0.48758
1	25	PIK3CA	4281	0.53209
1	25	PIK3CA	4282	0.52914
1	25	PIK3CA	4283	0.42948
1	25	PIK3CA	4284	0.51892
1	25	PIK3CA	4285	0.47679
1	25	PIK3CA	4286	0.4096
1	25	PIK3CA	4287	0.38841
1	25	PIK3CA	4288	0.42426
1	25	PIK3CA	4289	0.39326
1	25	PIK3CA	4290	0.37579
1	25	PIK3CA	4291	0.37448
1	25	PIK3CA	4292	0.43283
1	25	PIK3CA	4293	0.33711
1	25	PIK3CA	4294	0.57016
1	25	PIK3CA	4295	0.46507
1	25	PIK3CA	4296	0.58197
1	25	PIK3CA	4297	0.57504
1	25	PIK3CA	4298	0.6208
1	25	PIK3CA	4299	0.58349
1	25	PIK3CA	4300	0.48106
1	25	PIK3CA	4301	0.46485
1	25	PIK3CA	4302	0.4587
1	25	PIK3CA	4303	0.42209
1	25	PIK3CA	4304	0.49931
1	25	PIK3CA	4305	0.52029
1	25	PIK3CA	4306	0.47963
1	25	PIK3CA	4307	0.50952
1	25	PIK3CA	4308	0.46615
1	25	PIK3CA	4309	0.51824
1	25	PIK3CA	4310	0.36227
1	25	PIK3CA	4311	0.41271
1	25	PIK3CA	4312	0.48658
1	25	PIK3CA	4313	0.49247
1	25	PIK3CA	4314	0.40167
1	25	PIK3CA	4315	0.50315
1	25	PIK3CA	4316	0.49305
1	25	PIK3CA	4317	0.51
1	25	PIK3CA	4318	0.47326
1	25	PIK3CA	4319	0.4052
1	25	PIK3CA	4320	0.41258
1	25	PIK3CA	4321	0.41329
1	25	PIK3CA	4322	0.41679
1	25	PIK3CA	4323	0.41715
1	25	PIK3CA	4324	0.35658
1	25	PIK3CA	4325	0.53246
1	25	PIK3CA	4326	0.54728
1	25	PIK3CA	4327	0.47314
1	25	PIK3CA	4328	0.38773
1	25	PIK3CA	4329	0.37546
1	25	PIK3CA	4330	0.37562
1	25	PIK3CA	4331	0.44402
1	25	PIK3CA	4332	0.51374
1	25	PIK3CA	4333	0.48382
1	25	PIK3CA	4334	0.46157
1	25	PIK3CA	4335	0.38801
1	25	PIK3CA	4336	0.4632
1	25	PIK3CA	4337	0.42562
1	25	PIK3CA	4338	0.45452
1	25	PIK3CA	4339	0.59412
1	25	PIK3CA	4340	0.56296
1	25	PIK3CA	4341	0.39315
1	25	PIK3CA	4342	0.51266
1	25	PIK3CA	4343	0.58078
1	25	PIK3CA	4344	0.63243
1	25	PIK3CA	4345	0.55176
1	25	PIK3CA	4346	0.58599
1	25	PIK3CA	4347	0.57106
1	25	PIK3CA	4348	0.53056
1	25	PIK3CA	4349	0.39841
1	25	PIK3CA	4350	0.38379
1	25	PIK3CA	4351	0.38175
1	25	PIK3CA	4352	0.44515
1	25	PIK3CA	4353	0.4709
1	25	PIK3CA	4354	0.50224
1	25	PIK3CA	4355	0.50908
1	25	PIK3CA	4356	0.48686
1	25	PIK3CA	4357	0.4443
1	25	PIK3CA	4358	0.4725
1	25	PIK3CA	4359	0.45106
1	25	PIK3CA	4360	0.53159
1	25	PIK3CA	4361	0.46367
1	25	PIK3CA	4362	0.4698
1	25	PIK3CA	4363	0.38568
1	25	PIK3CA	4364	0.40655
1	25	PIK3CA	4365	0.58446
1	25	PIK3CA	4366	0.5009
1	25	PIK3CA	4367	0.46537
1	25	PIK3CA	4368	0.46768
1	25	PIK3CA	4369	0.40398
1	25	PIK3CA	4370	0.39066
1	25	PIK3CA	4371	0.42973
1	25	PIK3CA	4372	0.39688
1	25	PIK3CA	4373	0.3883
1	25	PIK3CA	4374	0.36712
1	25	PIK3CA	4375	0.46533
1	25	PIK3CA	4376	0.48808
1	25	PIK3CA	4377	0.55822
1	25	PIK3CA	4378	0.52436
1	25	PIK3CA	4379	0.59112
1	25	PIK3CA	4380	0.60153
1	25	PIK3CA	4381	0.5724
1	25	PIK3CA	4382	0.54224
1	25	PIK3CA	4383	0.48092
1	25	PIK3CA	4384	0.42118
1	25	PIK3CA	4385	0.49364
1	25	PIK3CA	4386	0.48657
1	25	PIK3CA	4387	0.44964
1	25	PIK3CA	4388	0.48858
1	25	PIK3CA	4389	0.45055
1	25	PIK3CA	4390	0.48495
1	25	PIK3CA	4391	0.4801
1	25	PIK3CA	4392	0.44256
1	25	PIK3CA	4393	0.44461
1	25	PIK3CA	4394	0.41213
1	25	PIK3CA	4395	0.38437
1	25	PIK3CA	4396	0.39521
1	25	PIK3CA	4397	0.39438
1	25	PIK3CA	4398	0.45057
1	25	PIK3CA	4399	0.39331
1	25	PIK3CA	4400	0.4162
1	25	PIK3CA	4401	0.45869
1	25	PIK3CA	4402	0.46388
1	25	PIK3CA	4403	0.4514
1	25	PIK3CA	4404	0.46281
1	25	PIK3CA	4405	0.50876
1	25	PIK3CA	4406	0.44344
1	25	PIK3CA	4407	0.40235
1	25	PIK3CA	4408	0.41955
1	25	PIK3CA	4409	0.46445
1	25	PIK3CA	4410	0.45101
1	25	PIK3CA	4411	0.46358
1	25	PIK3CA	4412	0.46925
1	25	PIK3CA	4413	0.48824
1	25	PIK3CA	4414	0.51862
1	25	PIK3CA	4415	0.60418
1	25	PIK3CA	4416	0.50572
1	25	PIK3CA	4417	0.62096
1	25	PIK3CA	4418	0.51139
1	25	PIK3CA	4419	0.55278
1	25	PIK3CA	4420	0.56009
1	25	PIK3CA	4421	0.57098
1	25	PIK3CA	4422	0.43387
1	25	PIK3CA	4423	0.54607
1	25	PIK3CA	4424	0.44688
1	25	PIK3CA	4425	0.4996
1	25	PIK3CA	4426	0.48096
1	25	PIK3CA	4427	0.48472
1	25	PIK3CA	4428	0.40354
1	25	PIK3CA	4429	0.44619
1	25	PIK3CA	4430	0.45965
1	25	PIK3CA	4431	0.4989
1	25	PIK3CA	4432	0.51702
1	25	PIK3CA	4433	0.48872
1	25	PIK3CA	4434	0.38116
1	25	PIK3CA	4435	0.42825
1	25	PIK3CA	4436	0.43802
1	25	PIK3CA	4437	0.40156
1	25	PIK3CA	4438	0.36398
1	25	PIK3CA	4439	0.39917
1	25	PIK3CA	4440	0.42148
1	25	PIK3CA	4441	0.42485
1	25	PIK3CA	4442	0.42215
1	25	PIK3CA	4443	0.44368
1	25	PIK3CA	4444	0.40717
1	25	PIK3CA	4445	0.33948
1	25	PIK3CA	4446	0.45128
1	25	PIK3CA	4447	0.45836
1	25	PIK3CA	4448	0.42694
1	25	PIK3CA	4449	0.46796
1	25	PIK3CA	4450	0.47054
1	25	PIK3CA	4451	0.61163
1	25	PIK3CA	4452	0.54208
1	25	PIK3CA	4453	0.5965
1	25	PIK3CA	4454	0.42673
1	25	PIK3CA	4455	0.45299
1	25	PIK3CA	4456	0.42696
1	25	PIK3CA	4457	0.42397
1	25	PIK3CA	4458	0.38952
1	25	PIK3CA	4459	0.40575
1	25	PIK3CA	4460	0.44136
1	25	PIK3CA	4461	0.42507
1	25	PIK3CA	4462	0.41954
1	25	PIK3CA	4463	0.44026
1	25	PIK3CA	4464	0.38782
1	25	PIK3CA	4465	0.41902
1	25	PIK3CA	4466	0.41819
1	25	PIK3CA	4467	0.37612
1	25	PIK3CA	4468	0.48136
1	25	PIK3CA	4469	0.52009
1	25	PIK3CA	4470	0.51618
1	25	PIK3CA	4471	0.49017
1	25	PIK3CA	4472	0.43049
1	25	PIK3CA	4473	0.38561
1	25	PIK3CA	4474	0.50527
1	25	PIK3CA	4475	0.40919
1	25	PIK3CA	4476	0.47205
1	25	PIK3CA	4477	0.48143
1	25	PIK3CA	4478	0.46069
1	25	PIK3CA	4479	0.46629
1	25	PIK3CA	4480	0.44275
1	25	PIK3CA	4481	0.42434
1	25	PIK3CA	4482	0.49267
1	25	PIK3CA	4483	0.39623
1	25	PIK3CA	4484	0.4184
1	25	PIK3CA	4485	0.42057
1	25	PIK3CA	4486	0.49977
1	25	PIK3CA	4487	0.46121
1	25	PIK3CA	4488	0.44744
1	25	PIK3CA	4489	0.41328
1	25	PIK3CA	4490	0.36439
1	25	PIK3CA	4491	0.35445
1	25	PIK3CA	4492	0.46272
1	25	PIK3CA	4493	0.44058
1	25	PIK3CA	4494	0.36663
1	25	PIK3CA	4495	0.57605
1	25	PIK3CA	4496	0.5324
1	25	PIK3CA	4497	0.46758
1	25	PIK3CA	4498	0.54526
[truncated: 998,000+ more rows]
