# Supplementary material for: Accurate determination of CRISPR-mediated gene fitness in transplantable tumours
Source: Nat Commun. 2022 Aug 4;13:4534. doi: 10.1038/s41467-022-31830-2 (PMC9352714; doi:10.1038/s41467-022-31830-2)
Supplement: Supplementary file 5 — Source data [file 41467_2022_31830_MOESM5_ESM.zip › source_data/Fig3/Fig3c.csv]

CID	model	coverage
C1368	BNB	0.2552
C1368	mix-BNB	0.9167
C1368	mix-BNB local	0.901
C1368	NB	0
C1368	mix-NB	0.9219
C1368	mix-GNB	0.9062
C1368	Posson	0
C1368	YS	0.0365
C1368	mix-YS	0.8281
C1379	BNB	0.1406
C1379	mix-BNB	0.8698
C1379	mix-BNB local	0.9167
C1379	NB	0
C1379	mix-NB	0.6042
C1379	mix-GNB	0.5781
C1379	Posson	0.0104
C1379	YS	0.0521
C1379	mix-YS	0.4271
C2591	BNB	0.6562
C2591	mix-BNB	0.9062
C2591	mix-BNB local	0.901
C2591	NB	0.0052
C2591	mix-NB	0.474
C2591	mix-GNB	0.4115
C2591	Posson	0.0052
C2591	YS	0.1354
C2591	mix-YS	0.6719
C2191	BNB	0.4896
C2191	mix-BNB	1
C2191	mix-BNB local	1
C2191	NB	0.0677
C2191	mix-NB	0.8854
C2191	mix-GNB	0.849
C2191	Posson	0.0521
C2191	YS	0.2656
C2191	mix-YS	0.2396
C2271	BNB	0.151
C2271	mix-BNB	0.9792
C2271	mix-BNB local	0.9688
C2271	NB	0
C2271	mix-NB	0.9635
C2271	mix-GNB	0.9167
C2271	Posson	0.0104
C2271	YS	0.0885
C2271	mix-YS	0.0312
C2657	BNB	0.4115
C2657	mix-BNB	0.9635
C2657	mix-BNB local	0.9948
C2657	NB	0.026
C2657	mix-NB	0.6823
C2657	mix-GNB	0.5365
C2657	Posson	0.0365
C2657	YS	0.151
C2657	mix-YS	0.7604
C0331	BNB	0.6771
C0331	mix-BNB	0.9688
C0331	mix-BNB local	0.9271
C0331	NB	0.0104
C0331	mix-NB	0.9427
C0331	mix-GNB	0.8542
C0331	Posson	0.0104
C0331	YS	0.151
C0331	mix-YS	0.3594
C3278	BNB	0.2917
C3278	mix-BNB	0.9375
C3278	mix-BNB local	0.9323
C3278	NB	0
C3278	mix-NB	0.9219
C3278	mix-GNB	0.8594
C3278	Posson	0
C3278	YS	0.0312
C3278	mix-YS	0.5365
