# Supplementary material for: Accurate determination of CRISPR-mediated gene fitness in transplantable tumours
Source: Nat Commun. 2022 Aug 4;13:4534. doi: 10.1038/s41467-022-31830-2 (PMC9352714; doi:10.1038/s41467-022-31830-2)
Supplement: Supplementary file 5 — Source data [file 41467_2022_31830_MOESM5_ESM.zip › source_data/Fig3/Fig3e.csv]

CID	SDI	CIwidth	type
C1368	8.1496	1.1597	downsample
C1368	8.8084	0.8878	downsample
C1368	9.5055	0.6797	downsample
C1368	10.2104	0.4831	downsample
C1368	10.8976	0.3459	downsample
C1368	11.5949	0.2469	downsample
C1368	11.6979	0.2317	single
C1368	13.3073	0.0969	group
C2191	8.403	0.9708	downsample
C2191	9.1219	0.761	downsample
C2191	9.8047	0.5478	downsample
C2191	10.4925	0.3808	downsample
C2191	11.19	0.2614	downsample
C2191	11.694	0.2079	single
C2191	13.2514	0.0953	group
C1379	6.5985	1.1563	downsample
C1379	7.424	0.8322	downsample
C1379	8.0981	0.72	downsample
C1379	8.9564	0.603	downsample
C1379	9.6377	0.4708	downsample
C1379	10.2368	0.3491	single
C1379	11.0904	0.2415	group
C2553	6.4362	1.2831	downsample
C2553	7.2963	1.0335	downsample
C2553	8.086	0.8585	downsample
C2553	8.7842	0.6974	downsample
C2553	9.4403	0.5358	downsample
C2553	9.8309	0.4597	single
C2553	10.9146	0.2686	group
C2657	6.6254	1.1809	downsample
C2657	7.4575	0.9828	downsample
C2657	8.1412	0.8467	downsample
C2657	8.814	0.6574	downsample
C2657	9.0105	0.6155	single
C2657	10.3084	0.3144	group
