# Supplementary material for: Accurate determination of CRISPR-mediated gene fitness in transplantable tumours
Source: Nat Commun. 2022 Aug 4;13:4534. doi: 10.1038/s41467-022-31830-2 (PMC9352714; doi:10.1038/s41467-022-31830-2)
Supplement: Supplementary file 5 — Source data [file 41467_2022_31830_MOESM5_ESM.zip › source_data/Fig3/Fig3f.csv]

CID	SDI	edges	type
C1368	8.1496	3	downsample
C1368	8.8084	3	downsample
C1368	9.5055	6	downsample
C1368	10.2104	15	downsample
C1368	10.8976	38	downsample
C1368	11.5949	79	downsample
C1368	11.6979	84	single
C1368	13.3073	79	group
C2191	8.403	6	downsample
C2191	9.1219	7	downsample
C2191	9.8047	33	downsample
C2191	10.4925	51	downsample
C2191	11.19	76	downsample
C2191	11.694	79	single
C2191	13.2514	82	group
C2657	6.6254	2	downsample
C2657	7.4575	5	downsample
C2657	8.1412	11	downsample
C2657	8.814	12	downsample
C2657	9.0105	14	single
C2657	10.3084	35	group
