# Supplementary material for: Accurate determination of CRISPR-mediated gene fitness in transplantable tumours
Source: Nat Commun. 2022 Aug 4;13:4534. doi: 10.1038/s41467-022-31830-2 (PMC9352714; doi:10.1038/s41467-022-31830-2)
Supplement: Supplementary file 5 — Source data [file 41467_2022_31830_MOESM5_ESM.zip › source_data/Fig4/Fig4d.csv]

dataset1	dataset2	comparison_type	outlying_guides_4criteria	spearman
X0011-2312152413413	X0011-2312152413412	Replicate	0.0238	0.3088
X0013-12111212	X0013-12111211	Replicate	0.0357	0.7395
X0013-121112431133	X0013-121112431131	Replicate	0.0714	0.5462
X0013-12111243132	X0013-12111243131	Replicate	0	0.649
X0013-12111243133	X0013-12111243131	Replicate	0	0.4401
X0013-12111243133	X0013-12111243132	Replicate	0.0119	0.513
X0013-1211232	X0013-1211231	Replicate	0	0.9691
X0013-1211233	X0013-1211231	Replicate	0	0.9615
X0013-1211234	X0013-1211231	Replicate	0	0.9451
X0013-1211233	X0013-1211232	Replicate	0	0.9645
X0013-1211234	X0013-1211232	Replicate	0	0.9542
X0013-1211234	X0013-1211233	Replicate	0.0172	0.9366
X0013-152	X0013-151	Replicate	0.0238	0.8614
X0013-154	X0013-151	Replicate	0.0238	0.834
X0013-154	X0013-152	Replicate	0.0238	0.8974
X0013-15821	X0013-15820	Replicate	0.131	0.8991
X0013-15822	X0013-15820	Replicate	0.0119	0.9335
X0013-15823	X0013-15820	Replicate	0.0238	0.9008
X0013-15824	X0013-15820	Replicate	0.0119	0.8706
X0013-15825	X0013-15820	Replicate	0.0655	0.9227
X0013-15826	X0013-15820	Replicate	0.0417	0.9171
X0013-15827	X0013-15820	Replicate	0.0238	0.9252
X0013-15828	X0013-15820	Replicate	0	0.9248
X0013-15829	X0013-15820	Replicate	0.0119	0.8998
X0013-1582A	X0013-15820	Replicate	0.0238	0.8989
X0013-1582B	X0013-15820	Replicate	0.0476	0.8932
X0013-15822	X0013-15821	Replicate	0.0357	0.9228
X0013-15823	X0013-15821	Replicate	0.1131	0.8415
X0013-15824	X0013-15821	Replicate	0.0714	0.8072
X0013-15825	X0013-15821	Replicate	0.0476	0.937
X0013-15826	X0013-15821	Replicate	0.0655	0.899
X0013-15827	X0013-15821	Replicate	0.1131	0.8715
X0013-15828	X0013-15821	Replicate	0.1012	0.8526
X0013-15829	X0013-15821	Replicate	0.0476	0.8991
X0013-1582A	X0013-15821	Replicate	0.0536	0.8533
X0013-1582B	X0013-15821	Replicate	0.2083	0.8215
X0013-15823	X0013-15822	Replicate	0.0238	0.8829
X0013-15824	X0013-15822	Replicate	0.0238	0.8503
X0013-15825	X0013-15822	Replicate	0.0119	0.9293
X0013-15826	X0013-15822	Replicate	0.0119	0.9292
X0013-15827	X0013-15822	Replicate	0.0238	0.9052
X0013-15828	X0013-15822	Replicate	0.0238	0.894
X0013-15829	X0013-15822	Replicate	0.0119	0.8933
X0013-1582A	X0013-15822	Replicate	0.0357	0.867
X0013-1582B	X0013-15822	Replicate	0.1429	0.8645
X0013-15824	X0013-15823	Replicate	0.0238	0.8367
X0013-15825	X0013-15823	Replicate	0.0833	0.887
X0013-15826	X0013-15823	Replicate	0.0476	0.868
X0013-15827	X0013-15823	Replicate	0.0119	0.8732
X0013-15828	X0013-15823	Replicate	0.0119	0.9014
X0013-15829	X0013-15823	Replicate	0.0417	0.8512
X0013-1582A	X0013-15823	Replicate	0.0595	0.8593
X0013-1582B	X0013-15823	Replicate	0.0774	0.8937
X0013-15825	X0013-15824	Replicate	0.0833	0.8551
X0013-15826	X0013-15824	Replicate	0.0655	0.8379
X0013-15827	X0013-15824	Replicate	0.0357	0.8384
X0013-15828	X0013-15824	Replicate	0.0119	0.8525
X0013-15829	X0013-15824	Replicate	0.0476	0.8391
X0013-1582A	X0013-15824	Replicate	0.0238	0.8155
X0013-1582B	X0013-15824	Replicate	0.0476	0.8347
X0013-15826	X0013-15825	Replicate	0.0595	0.9216
X0013-15827	X0013-15825	Replicate	0.125	0.8951
X0013-15828	X0013-15825	Replicate	0.1131	0.8801
X0013-15829	X0013-15825	Replicate	0	0.9133
X0013-1582A	X0013-15825	Replicate	0.0476	0.8643
X0013-1582B	X0013-15825	Replicate	0.1964	0.8524
X0013-15827	X0013-15826	Replicate	0.0238	0.9196
X0013-15828	X0013-15826	Replicate	0.0119	0.8794
X0013-15829	X0013-15826	Replicate	0.0119	0.8793
X0013-1582A	X0013-15826	Replicate	0.0357	0.8416
X0013-1582B	X0013-15826	Replicate	0.1786	0.8601
X0013-15828	X0013-15827	Replicate	0.0119	0.9065
X0013-15829	X0013-15827	Replicate	0.0714	0.8667
X0013-1582A	X0013-15827	Replicate	0.0238	0.8812
X0013-1582B	X0013-15827	Replicate	0.0774	0.88
X0013-15829	X0013-15828	Replicate	0.0238	0.8664
X0013-1582A	X0013-15828	Replicate	0.0238	0.8847
X0013-1582B	X0013-15828	Replicate	0.0238	0.8841
X0013-1582A	X0013-15829	Replicate	0.0357	0.8444
X0013-1582B	X0013-15829	Replicate	0.1131	0.8272
X0013-1582B	X0013-1582A	Replicate	0.0476	0.8638
X0028-121D1323112	X0028-121D1323111	Replicate	0.0476	0.4654
X0028-121D1323114	X0028-121D1323111	Replicate	0.0595	0.3934
X0028-121D1323114	X0028-121D1323112	Replicate	0.0952	0.5279
X0028-121D132312332	X0028-121D132312331	Replicate	0.1726	0.2743
X0028-121D132312333	X0028-121D132312331	Replicate	0.0595	0.4324
X0028-121D132312334	X0028-121D132312331	Replicate	0.0238	0.3947
X0028-121D132312333	X0028-121D132312332	Replicate	0.1131	0.3923
X0028-121D132312334	X0028-121D132312332	Replicate	0.0238	0.4561
X0028-121D132312334	X0028-121D132312333	Replicate	0.0357	0.721
X0303-522	X0303-521	Replicate	0.0833	0.1046
X0303-533	X0303-531	Replicate	0.1726	0.3407
X0569-42223332	X0569-42223331	Replicate	0.0476	0.505
X0569-42223334	X0569-42223333	Replicate	0.0476	0.4768
X0569-4222342	X0569-4222341	Replicate	0.0119	0.8593
X0569-4222343	X0569-4222341	Replicate	0.0119	0.8307
X0569-4222344	X0569-4222341	Replicate	0.0238	0.8822
X0569-4222343	X0569-4222342	Replicate	0.0179	0.8459
X0569-4222344	X0569-4222342	Replicate	0.0298	0.885
X0569-4222344	X0569-4222343	Replicate	0.0119	0.8652
X0569-4252	X0569-4251	Replicate	0	0.4709
X0569-4253	X0569-4251	Replicate	0	0.4358
X0569-4254	X0569-4251	Replicate	0.0119	0.3812
X0569-4253	X0569-4252	Replicate	0	0.5156
X0569-4254	X0569-4252	Replicate	0	0.3616
X0569-4254	X0569-4253	Replicate	0.0119	0.3787
X0662-11314A681133312	X0662-11314A681133311	Replicate	0	0.498
X0662-11314A681133313	X0662-11314A681133311	Replicate	0.0119	0.4071
X0662-11314A681133314	X0662-11314A681133311	Replicate	0.0119	0.4302
X0662-11314A681133313	X0662-11314A681133312	Replicate	0.0476	0.4848
X0662-11314A681133314	X0662-11314A681133312	Replicate	0.0119	0.4923
X0662-11314A681133314	X0662-11314A681133313	Replicate	0.0119	0.5215
X0662-11314A681133332	X0662-11314A681133331	Replicate	0.0536	0.7537
X0662-11314A681133333	X0662-11314A681133331	Replicate	0.0774	0.74
X0662-11314A681133333	X0662-11314A681133332	Replicate	0.0357	0.8305
X0662-11314A681133342	X0662-11314A681133341	Replicate	0.0357	0.8477
X0662-11314A681133343	X0662-11314A681133341	Replicate	0.0238	0.8161
X0662-11314A681133344	X0662-11314A681133341	Replicate	0.0238	0.8502
X0662-11314A681133343	X0662-11314A681133342	Replicate	0.0119	0.7773
X0662-11314A681133344	X0662-11314A681133342	Replicate	0.0357	0.798
X0662-11314A681133344	X0662-11314A681133343	Replicate	0	0.7973
X0662-11314A681142	X0662-11314A681141	Replicate	0.0119	0.7296
X0662-11314A6841422	X0662-11314A6841421	Replicate	0.0238	0.8491
X0662-11314A6841423	X0662-11314A6841421	Replicate	0.0476	0.8036
X0662-11314A6841423	X0662-11314A6841422	Replicate	0.0238	0.8285
X0662-11314A6841434	X0662-11314A6841433	Replicate	0	0.9256
X0662-11314A6841444	X0662-11314A6841443	Replicate	0.0357	0.464
X0662-1152	X0662-1151	Replicate	0.0357	0.8074
X0662-1162	X0662-1161	Replicate	0	0.6088
X0662-1163	X0662-1161	Replicate	0	0.5549
X0662-1163	X0662-1162	Replicate	0	0.5501
X0662-1212322212	X0662-1212322211	Replicate	0	0.7739
X0662-1212322213	X0662-1212322211	Replicate	0	0.7693
X0662-1212322214	X0662-1212322211	Replicate	0	0.7513
X0662-1212322215	X0662-1212322211	Replicate	0.0119	0.7227
X0662-1212322216	X0662-1212322211	Replicate	0.0119	0.7464
X0662-1212322213	X0662-1212322212	Replicate	0	0.7489
X0662-1212322214	X0662-1212322212	Replicate	0	0.7128
X0662-1212322215	X0662-1212322212	Replicate	0	0.69
X0662-1212322216	X0662-1212322212	Replicate	0.0119	0.7259
X0662-1212322214	X0662-1212322213	Replicate	0.0119	0.7823
X0662-1212322215	X0662-1212322213	Replicate	0.0298	0.7388
X0662-1212322216	X0662-1212322213	Replicate	0	0.7942
X0662-1212322215	X0662-1212322214	Replicate	0.0119	0.76
X0662-1212322216	X0662-1212322214	Replicate	0	0.7301
X0662-1212322216	X0662-1212322215	Replicate	0	0.7056
X0662-1212322222112	X0662-1212322222111	Replicate	0	0.9556
X0662-1212322222113	X0662-1212322222111	Replicate	0	0.9287
X0662-1212322222114	X0662-1212322222111	Replicate	0	0.9429
X0662-1212322222113	X0662-1212322222112	Replicate	0	0.9233
X0662-1212322222114	X0662-1212322222112	Replicate	0	0.9525
X0662-1212322222114	X0662-1212322222113	Replicate	0	0.9096
X0662-12142	X0662-12141	Replicate	0.0833	0.949
X0662-12144	X0662-12143	Replicate	0.0238	0.933
X0804-31332112	X0804-31332111	Replicate	0	0.4168
X0804-31332114	X0804-31332111	Replicate	0	0.3267
X0804-31332114	X0804-31332112	Replicate	0.0119	0.4675
X0868-222	X0868-221	Replicate	0.0238	0.3708
X0868-225	X0868-221	Replicate	0.0714	0.3455
X0868-2221	X0868-2211	Replicate	0.0476	0.2223
X0868-225	X0868-222	Replicate	0.0952	0.3324
X0899-111211211141	X0899-111211211140	Replicate	0.0119	0.5026
X0899-111211211142	X0899-111211211140	Replicate	0.0119	0.3598
X0899-111211211143	X0899-111211211140	Replicate	0.0357	0.4444
X0899-111211211144	X0899-111211211140	Replicate	0.0119	0.4784
X0899-111211211145	X0899-111211211140	Replicate	0.0119	0.449
X0899-111211211146	X0899-111211211140	Replicate	0.0119	0.43
X0899-11121121114A	X0899-111211211140	Replicate	0.0238	0.3858
X0899-11121121114B	X0899-111211211140	Replicate	0.0238	0.4657
X0899-111211211142	X0899-111211211141	Replicate	0.0238	0.3801
X0899-111211211143	X0899-111211211141	Replicate	0.0119	0.4321
X0899-111211211144	X0899-111211211141	Replicate	0	0.4834
X0899-111211211145	X0899-111211211141	Replicate	0.0119	0.5242
X0899-111211211146	X0899-111211211141	Replicate	0	0.5566
X0899-11121121114A	X0899-111211211141	Replicate	0	0.423
X0899-11121121114B	X0899-111211211141	Replicate	0.0119	0.4538
X0899-111211211143	X0899-111211211142	Replicate	0.0238	0.5445
X0899-111211211144	X0899-111211211142	Replicate	0	0.4428
X0899-111211211145	X0899-111211211142	Replicate	0.0119	0.4938
X0899-111211211146	X0899-111211211142	Replicate	0.0119	0.4362
X0899-11121121114A	X0899-111211211142	Replicate	0	0.3898
X0899-11121121114B	X0899-111211211142	Replicate	0.0238	0.4987
X0899-111211211144	X0899-111211211143	Replicate	0.0119	0.4946
X0899-111211211145	X0899-111211211143	Replicate	0.0238	0.4493
X0899-111211211146	X0899-111211211143	Replicate	0.0238	0.4648
X0899-11121121114A	X0899-111211211143	Replicate	0.0119	0.4906
X0899-11121121114B	X0899-111211211143	Replicate	0.0119	0.4586
X0899-111211211145	X0899-111211211144	Replicate	0	0.5019
X0899-111211211146	X0899-111211211144	Replicate	0.0119	0.4724
X0899-11121121114A	X0899-111211211144	Replicate	0	0.4381
X0899-11121121114B	X0899-111211211144	Replicate	0.0119	0.5468
X0899-111211211146	X0899-111211211145	Replicate	0.0119	0.5208
X0899-11121121114A	X0899-111211211145	Replicate	0	0.5044
X0899-11121121114B	X0899-111211211145	Replicate	0.0119	0.5802
X0899-11121121114A	X0899-111211211146	Replicate	0	0.448
X0899-11121121114B	X0899-111211211146	Replicate	0.0119	0.5428
X0899-11121121114B	X0899-11121121114A	Replicate	0.0119	0.4814
X0899-2132	X0899-2131	Replicate	0	0.7622
X0899-2134	X0899-2133	Replicate	0.0119	0.8248
X0902-1414212	X0902-1414211	Replicate	0.0238	0.5786
X0902-1414214	X0902-1414213	Replicate	0.0774	0.6964
X0902-141432	X0902-141431	Replicate	0.0119	0.3436
X0902-141433	X0902-141431	Replicate	0.0119	0.347
X0902-141434	X0902-141431	Replicate	0.0357	0.3125
X0902-141433	X0902-141432	Replicate	0.0119	0.6648
X0902-141434	X0902-141432	Replicate	0.0119	0.658
X0902-141434	X0902-141433	Replicate	0	0.6423
X0925-2232	X0925-2231	Replicate	0	0.8573
X0925-2233	X0925-2231	Replicate	0.0119	0.902
X0925-2233	X0925-2232	Replicate	0	0.8773
X0925-2234312	X0925-2234311	Replicate	0.0172	0.8595
X0925-2234313	X0925-2234311	Replicate	0.0517	0.8786
X0925-2234314	X0925-2234311	Replicate	0.1034	0.8068
X0925-2234313	X0925-2234312	Replicate	0	0.8979
X0925-2234314	X0925-2234312	Replicate	0	0.8459
X0925-2234314	X0925-2234313	Replicate	0	0.9035
X0925-2235222	X0925-2235221	Replicate	0	0.8717
X0925-2235223	X0925-2235221	Replicate	0	0.8539
X0925-2235224	X0925-2235221	Replicate	0	0.8103
X0925-2235225	X0925-2235221	Replicate	0.0238	0.8332
X0925-2235226	X0925-2235221	Replicate	0.0238	0.8834
X0925-2235223	X0925-2235222	Replicate	0.0119	0.8845
X0925-2235224	X0925-2235222	Replicate	0.0119	0.8466
X0925-2235225	X0925-2235222	Replicate	0.0476	0.8686
X0925-2235226	X0925-2235222	Replicate	0.0119	0.9063
X0925-2235224	X0925-2235223	Replicate	0.0119	0.8291
X0925-2235225	X0925-2235223	Replicate	0	0.8323
X0925-2235226	X0925-2235223	Replicate	0.0119	0.883
X0925-2235225	X0925-2235224	Replicate	0.0238	0.8448
X0925-2235226	X0925-2235224	Replicate	0.0119	0.8676
X0925-2235226	X0925-2235225	Replicate	0	0.8666
X0925-22374	X0925-22371	Replicate	0.0238	0.8269
X0925-22373	X0925-22372	Replicate	0.0119	0.8831
X2574-14	X2574-13	Replicate	0	0.6795
X2596-22	X2596-21	Replicate	0.0476	0.3346
X2596-23	X2596-21	Replicate	0.0595	0.419
X2596-24	X2596-21	Replicate	0.0833	0.3927
X2596-23	X2596-22	Replicate	0.0833	0.3612
X2596-24	X2596-22	Replicate	0.0893	0.3
X2596-24	X2596-23	Replicate	0.0595	0.3915
X2911-22	X2911-21	Replicate	0.0238	0.4699
X2911-23	X2911-21	Replicate	0.0238	0.6443
X2911-23	X2911-22	Replicate	0.0357	0.5177
X3629-12	X3629-11	Replicate	0.0119	0.8858
X3629-13	X3629-11	Replicate	0.0357	0.8891
X3629-14	X3629-11	Replicate	0.0238	0.9079
X3629-13	X3629-12	Replicate	0.0357	0.8785
X3629-14	X3629-12	Replicate	0.0119	0.908
X3629-14	X3629-13	Replicate	0.0357	0.9198
X0013-121112431132	X0013-121112431131	Site	0.0357	0.6917
X0013-121112431133	X0013-121112431132	Site	0.0119	0.535
X0569-42223333	X0569-42223331	Site	0.0238	0.585
X0569-42223334	X0569-42223331	Site	0.0476	0.6856
X0569-42223333	X0569-42223332	Site	0.0595	0.3708
X0569-42223334	X0569-42223332	Site	0.0476	0.4876
X0662-1153	X0662-1151	Site	0	0.7734
X0662-1161	X0662-1151	Site	0.0238	0.6272
X0662-1162	X0662-1151	Site	0.0357	0.5812
X0662-1163	X0662-1151	Site	0.0238	0.6258
X0662-1153	X0662-1152	Site	0.0476	0.8025
X0662-1161	X0662-1152	Site	0.0119	0.6519
X0662-1162	X0662-1152	Site	0.0119	0.5928
X0662-1163	X0662-1152	Site	0.0417	0.6747
X0662-12143	X0662-12141	Site	0.0476	0.941
X0662-12144	X0662-12141	Site	0.0119	0.9441
X0662-12143	X0662-12142	Site	0.0536	0.9441
X0662-12144	X0662-12142	Site	0.0714	0.9363
X0899-2133	X0899-2131	Site	0	0.7869
X0899-2134	X0899-2131	Site	0.0119	0.813
X0899-2133	X0899-2132	Site	0	0.7485
X0899-2134	X0899-2132	Site	0.0119	0.766
X0902-1414213	X0902-1414211	Site	0.0119	0.8553
X0902-1414214	X0902-1414211	Site	0.0476	0.6681
X0902-1414213	X0902-1414212	Site	0.0476	0.5509
X0902-1414214	X0902-1414212	Site	0.1071	0.506
X0925-22372	X0925-22371	Site	0	0.854
X0925-22373	X0925-22371	Site	0.0119	0.8134
X0925-22374	X0925-22372	Site	0.0476	0.8817
X0925-22374	X0925-22373	Site	0	0.8707
X0013-121112431131	X0013-12111211	Passage	0.0833	0.6475
X0013-121112431132	X0013-12111211	Passage	0.0417	0.6978
X0013-121112431133	X0013-12111211	Passage	0.0238	0.6122
X0013-12111243131	X0013-12111211	Passage	0.0417	0.5132
X0013-12111243132	X0013-12111211	Passage	0.0476	0.6337
X0013-12111243133	X0013-12111211	Passage	0.0357	0.5355
X0013-151	X0013-12111211	Passage	0.0119	0.755
X0013-152	X0013-12111211	Passage	0.0238	0.8036
X0013-154	X0013-12111211	Passage	0.0357	0.8115
X0013-121112431131	X0013-12111212	Passage	0.0476	0.6801
X0013-121112431132	X0013-12111212	Passage	0.0238	0.7536
X0013-121112431133	X0013-12111212	Passage	0.0119	0.6093
X0013-12111243131	X0013-12111212	Passage	0.0595	0.5911
X0013-12111243132	X0013-12111212	Passage	0.0595	0.6143
X0013-12111243133	X0013-12111212	Passage	0.0357	0.6134
X0013-151	X0013-12111212	Passage	0.0238	0.775
X0013-152	X0013-12111212	Passage	0.0714	0.8291
X0013-154	X0013-12111212	Passage	0.0595	0.8201
X0013-12111243131	X0013-121112431131	Passage	0.0893	0.472
X0013-12111243132	X0013-121112431131	Passage	0.0774	0.5669
X0013-12111243133	X0013-121112431131	Passage	0.0476	0.4398
X0013-151	X0013-121112431131	Passage	0.0714	0.7243
X0013-152	X0013-121112431131	Passage	0.1429	0.7463
X0013-154	X0013-121112431131	Passage	0.0714	0.7309
X0013-12111243131	X0013-121112431132	Passage	0.0655	0.5042
X0013-12111243132	X0013-121112431132	Passage	0.0714	0.623
X0013-12111243133	X0013-121112431132	Passage	0.0238	0.607
X0013-151	X0013-121112431132	Passage	0.0298	0.741
X0013-152	X0013-121112431132	Passage	0.0833	0.8289
X0013-154	X0013-121112431132	Passage	0.0357	0.78
X0013-12111243131	X0013-121112431133	Passage	0.0655	0.4714
X0013-12111243132	X0013-121112431133	Passage	0.0536	0.5799
X0013-12111243133	X0013-121112431133	Passage	0.0476	0.3687
X0013-151	X0013-121112431133	Passage	0.0893	0.5914
X0013-152	X0013-121112431133	Passage	0.0655	0.6816
X0013-154	X0013-121112431133	Passage	0.0536	0.6444
X0013-151	X0013-12111243131	Passage	0.0595	0.5347
X0013-152	X0013-12111243131	Passage	0.0952	0.6192
X0013-154	X0013-12111243131	Passage	0.119	0.5702
X0013-151	X0013-12111243132	Passage	0.0714	0.6569
X0013-152	X0013-12111243132	Passage	0.0833	0.6793
X0013-154	X0013-12111243132	Passage	0.0536	0.6326
X0013-151	X0013-12111243133	Passage	0.0357	0.583
X0013-152	X0013-12111243133	Passage	0.0833	0.607
X0013-154	X0013-12111243133	Passage	0.0595	0.577
X0038-1246245	X0038-124624343	Passage	0.0238	0.1101
X0569-4251	X0569-4222341	Passage	0.0536	0.4149
X0569-4252	X0569-4222341	Passage	0.1131	0.5304
X0569-4253	X0569-4222341	Passage	0.0595	0.4877
X0569-4254	X0569-4222341	Passage	0.1429	0.3013
X0569-4251	X0569-4222342	Passage	0.0417	0.4216
X0569-4252	X0569-4222342	Passage	0.0774	0.5288
X0569-4253	X0569-4222342	Passage	0.0655	0.4997
X0569-4254	X0569-4222342	Passage	0.1131	0.3294
X0569-4251	X0569-4222343	Passage	0.0536	0.4016
X0569-4252	X0569-4222343	Passage	0.0417	0.5316
X0569-4253	X0569-4222343	Passage	0.0714	0.4362
X0569-4254	X0569-4222343	Passage	0.119	0.2974
X0569-4251	X0569-4222344	Passage	0.0536	0.4219
X0569-4252	X0569-4222344	Passage	0.0833	0.5211
X0569-4253	X0569-4222344	Passage	0.0595	0.4406
X0569-4254	X0569-4222344	Passage	0.1429	0.2993
X0662-11314A681141	X0662-11314A681133311	Passage	0.0119	0.3073
X0662-11314A681142	X0662-11314A681133311	Passage	0.0536	0.2239
X0662-11314A6841421	X0662-11314A681133311	Passage	0.125	0.3846
X0662-11314A6841422	X0662-11314A681133311	Passage	0.131	0.4414
X0662-11314A6841423	X0662-11314A681133311	Passage	0.125	0.4074
X0662-11314A6841433	X0662-11314A681133311	Passage	0.119	0.4292
X0662-11314A6841434	X0662-11314A681133311	Passage	0.1012	0.4436
X0662-11314A6841443	X0662-11314A681133311	Passage	0.1131	0.384
X0662-11314A6841444	X0662-11314A681133311	Passage	0.0595	0.2961
X0662-1151	X0662-11314A681133311	Passage	0.0774	0.4355
X0662-1152	X0662-11314A681133311	Passage	0.119	0.4266
X0662-1153	X0662-11314A681133311	Passage	0.0952	0.4051
X0662-1161	X0662-11314A681133311	Passage	0.0357	0.3654
X0662-1162	X0662-11314A681133311	Passage	0.0119	0.3395
X0662-1163	X0662-11314A681133311	Passage	0.0476	0.3344
X0662-1212322211	X0662-11314A681133311	Passage	0.0833	0.4077
X0662-1212322212	X0662-11314A681133311	Passage	0.1071	0.3968
X0662-1212322213	X0662-11314A681133311	Passage	0.125	0.4129
X0662-1212322214	X0662-11314A681133311	Passage	0.0774	0.4585
X0662-1212322215	X0662-11314A681133311	Passage	0.1071	0.4373
X0662-1212322216	X0662-11314A681133311	Passage	0.0714	0.4519
X0662-11314A681141	X0662-11314A681133312	Passage	0.0476	0.2439
X0662-11314A681142	X0662-11314A681133312	Passage	0.0595	0.2034
X0662-11314A6841421	X0662-11314A681133312	Passage	0.125	0.4606
X0662-11314A6841422	X0662-11314A681133312	Passage	0.1012	0.4893
X0662-11314A6841423	X0662-11314A681133312	Passage	0.0952	0.491
X0662-11314A6841433	X0662-11314A681133312	Passage	0.0952	0.5273
X0662-11314A6841434	X0662-11314A681133312	Passage	0.131	0.5391
X0662-11314A6841443	X0662-11314A681133312	Passage	0.1071	0.4405
X0662-11314A6841444	X0662-11314A681133312	Passage	0.0119	0.3154
X0662-1151	X0662-11314A681133312	Passage	0.0774	0.5005
X0662-1152	X0662-11314A681133312	Passage	0.1071	0.5019
X0662-1153	X0662-11314A681133312	Passage	0.119	0.4757
X0662-1161	X0662-11314A681133312	Passage	0.0357	0.4297
X0662-1162	X0662-11314A681133312	Passage	0.0238	0.3658
X0662-1163	X0662-11314A681133312	Passage	0.0119	0.4587
X0662-1212322211	X0662-11314A681133312	Passage	0.0714	0.4404
X0662-1212322212	X0662-11314A681133312	Passage	0.0536	0.5133
X0662-1212322213	X0662-11314A681133312	Passage	0.1369	0.514
X0662-1212322214	X0662-11314A681133312	Passage	0.0774	0.5198
X0662-1212322215	X0662-11314A681133312	Passage	0.0655	0.4449
X0662-1212322216	X0662-11314A681133312	Passage	0.0595	0.4837
X0662-11314A681141	X0662-11314A681133313	Passage	0.0417	0.4956
X0662-11314A681142	X0662-11314A681133313	Passage	0.0417	0.4323
X0662-11314A6841421	X0662-11314A681133313	Passage	0.1429	0.3903
X0662-11314A6841422	X0662-11314A681133313	Passage	0.1369	0.4127
X0662-11314A6841423	X0662-11314A681133313	Passage	0.1071	0.4238
X0662-11314A6841433	X0662-11314A681133313	Passage	0.125	0.4214
X0662-11314A6841434	X0662-11314A681133313	Passage	0.1607	0.415
X0662-11314A6841443	X0662-11314A681133313	Passage	0.1488	0.2824
X0662-11314A6841444	X0662-11314A681133313	Passage	0.0476	0.1953
X0662-1151	X0662-11314A681133313	Passage	0.0893	0.4184
X0662-1152	X0662-11314A681133313	Passage	0.125	0.3752
X0662-1153	X0662-11314A681133313	Passage	0.1131	0.3786
X0662-1161	X0662-11314A681133313	Passage	0.0238	0.3551
X0662-1162	X0662-11314A681133313	Passage	0.0238	0.3101
X0662-1163	X0662-11314A681133313	Passage	0.0357	0.4086
X0662-1212322211	X0662-11314A681133313	Passage	0.0595	0.3868
X0662-1212322212	X0662-11314A681133313	Passage	0.0714	0.4122
X0662-1212322213	X0662-11314A681133313	Passage	0.1071	0.4078
X0662-1212322214	X0662-11314A681133313	Passage	0.0952	0.338
X0662-1212322215	X0662-11314A681133313	Passage	0.0833	0.3639
X0662-1212322216	X0662-11314A681133313	Passage	0.0417	0.3992
X0662-11314A681141	X0662-11314A681133314	Passage	0.0238	0.3802
X0662-11314A681142	X0662-11314A681133314	Passage	0.0417	0.2264
X0662-11314A6841421	X0662-11314A681133314	Passage	0.1131	0.3766
X0662-11314A6841422	X0662-11314A681133314	Passage	0.0833	0.3926
X0662-11314A6841423	X0662-11314A681133314	Passage	0.0952	0.3648
X0662-11314A6841433	X0662-11314A681133314	Passage	0.0774	0.4125
X0662-11314A6841434	X0662-11314A681133314	Passage	0.1369	0.3967
X0662-11314A6841443	X0662-11314A681133314	Passage	0.0893	0.3087
X0662-11314A6841444	X0662-11314A681133314	Passage	0.0238	0.1884
X0662-1151	X0662-11314A681133314	Passage	0.0595	0.4134
X0662-1152	X0662-11314A681133314	Passage	0.0893	0.3354
X0662-1153	X0662-11314A681133314	Passage	0.0655	0.4005
X0662-1161	X0662-11314A681133314	Passage	0.0417	0.3313
X0662-1162	X0662-11314A681133314	Passage	0.0119	0.2569
X0662-1163	X0662-11314A681133314	Passage	0.0119	0.318
X0662-1212322211	X0662-11314A681133314	Passage	0.0774	0.3298
X0662-1212322212	X0662-11314A681133314	Passage	0.0476	0.3949
X0662-1212322213	X0662-11314A681133314	Passage	0.1131	0.3243
X0662-1212322214	X0662-11314A681133314	Passage	0.0536	0.3959
X0662-1212322215	X0662-11314A681133314	Passage	0.0655	0.3619
X0662-1212322216	X0662-11314A681133314	Passage	0.0536	0.3049
X0662-11314A681141	X0662-11314A681133331	Passage	0.0952	0.4264
X0662-11314A681142	X0662-11314A681133331	Passage	0.131	0.3206
X0662-11314A6841421	X0662-11314A681133331	Passage	0.0595	0.7978
X0662-11314A6841422	X0662-11314A681133331	Passage	0.0774	0.7838
X0662-11314A6841423	X0662-11314A681133331	Passage	0.0595	0.7801
X0662-11314A6841433	X0662-11314A681133331	Passage	0.0357	0.8316
X0662-11314A6841434	X0662-11314A681133331	Passage	0.0655	0.8329
X0662-11314A6841443	X0662-11314A681133331	Passage	0.0476	0.7482
X0662-11314A6841444	X0662-11314A681133331	Passage	0.0357	0.422
X0662-1151	X0662-11314A681133331	Passage	0.0298	0.6736
X0662-1152	X0662-11314A681133331	Passage	0.0595	0.7767
X0662-1153	X0662-11314A681133331	Passage	0.0476	0.6536
X0662-1161	X0662-11314A681133331	Passage	0.0119	0.5683
X0662-1162	X0662-11314A681133331	Passage	0.0119	0.5002
X0662-1163	X0662-11314A681133331	Passage	0	0.6857
X0662-1212322211	X0662-11314A681133331	Passage	0.0595	0.6982
X0662-1212322212	X0662-11314A681133331	Passage	0.0357	0.6769
X0662-1212322213	X0662-11314A681133331	Passage	0.0298	0.7279
X0662-1212322214	X0662-11314A681133331	Passage	0.0357	0.7131
X0662-1212322215	X0662-11314A681133331	Passage	0.0417	0.6929
X0662-1212322216	X0662-11314A681133331	Passage	0.0357	0.6971
X0662-11314A681141	X0662-11314A681133332	Passage	0.0893	0.2706
X0662-11314A681142	X0662-11314A681133332	Passage	0.1845	0.1091
X0662-11314A6841421	X0662-11314A681133332	Passage	0.0536	0.8303
X0662-11314A6841422	X0662-11314A681133332	Passage	0.0357	0.8235
X0662-11314A6841423	X0662-11314A681133332	Passage	0.0298	0.8166
X0662-11314A6841433	X0662-11314A681133332	Passage	0.0655	0.8459
X0662-11314A6841434	X0662-11314A681133332	Passage	0.0476	0.8757
X0662-11314A6841443	X0662-11314A681133332	Passage	0.0655	0.7442
X0662-11314A6841444	X0662-11314A681133332	Passage	0.0357	0.4622
X0662-1151	X0662-11314A681133332	Passage	0.0238	0.7491
X0662-1152	X0662-11314A681133332	Passage	0.0536	0.8417
X0662-1153	X0662-11314A681133332	Passage	0.0119	0.7494
X0662-1161	X0662-11314A681133332	Passage	0	0.6797
X0662-1162	X0662-11314A681133332	Passage	0.0238	0.5711
X0662-1163	X0662-11314A681133332	Passage	0.0119	0.6743
X0662-1212322211	X0662-11314A681133332	Passage	0.0298	0.7425
X0662-1212322212	X0662-11314A681133332	Passage	0.0536	0.7394
X0662-1212322213	X0662-11314A681133332	Passage	0.0536	0.7831
X0662-1212322214	X0662-11314A681133332	Passage	0.0298	0.7331
X0662-1212322215	X0662-11314A681133332	Passage	0.0595	0.7186
X0662-1212322216	X0662-11314A681133332	Passage	0.0238	0.7483
X0662-11314A681141	X0662-11314A681133333	Passage	0.1429	0.2367
X0662-11314A681142	X0662-11314A681133333	Passage	0.1726	0.1436
X0662-11314A6841421	X0662-11314A681133333	Passage	0.0595	0.8211
X0662-11314A6841422	X0662-11314A681133333	Passage	0.0595	0.8115
X0662-11314A6841423	X0662-11314A681133333	Passage	0.0595	0.8123
X0662-11314A6841433	X0662-11314A681133333	Passage	0.0714	0.8202
X0662-11314A6841434	X0662-11314A681133333	Passage	0.0714	0.8759
X0662-11314A6841443	X0662-11314A681133333	Passage	0.0595	0.782
X0662-11314A6841444	X0662-11314A681133333	Passage	0.0238	0.4568
X0662-1151	X0662-11314A681133333	Passage	0.0119	0.7573
X0662-1152	X0662-11314A681133333	Passage	0.0476	0.8467
X0662-1153	X0662-11314A681133333	Passage	0.0238	0.7658
X0662-1161	X0662-11314A681133333	Passage	0.0238	0.6834
X0662-1162	X0662-11314A681133333	Passage	0.0357	0.5727
X0662-1163	X0662-11314A681133333	Passage	0.0298	0.6914
X0662-1212322211	X0662-11314A681133333	Passage	0.1071	0.7037
X0662-1212322212	X0662-11314A681133333	Passage	0.0833	0.7066
X0662-1212322213	X0662-11314A681133333	Passage	0.1131	0.7551
X0662-1212322214	X0662-11314A681133333	Passage	0.0476	0.7649
X0662-1212322215	X0662-11314A681133333	Passage	0.125	0.6691
X0662-1212322216	X0662-11314A681133333	Passage	0.1071	0.7453
X0662-11314A681141	X0662-11314A681133341	Passage	0.1071	0.2946
X0662-11314A681142	X0662-11314A681133341	Passage	0.1488	0.1533
X0662-11314A6841421	X0662-11314A681133341	Passage	0.0417	0.8358
X0662-11314A6841422	X0662-11314A681133341	Passage	0.0714	0.8223
X0662-11314A6841423	X0662-11314A681133341	Passage	0.0238	0.7987
X0662-11314A6841433	X0662-11314A681133341	Passage	0.0536	0.8796
X0662-11314A6841434	X0662-11314A681133341	Passage	0.0774	0.8772
X0662-11314A6841443	X0662-11314A681133341	Passage	0.0714	0.8078
X0662-11314A6841444	X0662-11314A681133341	Passage	0.0357	0.5041
X0662-1151	X0662-11314A681133341	Passage	0	0.7742
X0662-1152	X0662-11314A681133341	Passage	0.0119	0.8515
X0662-1153	X0662-11314A681133341	Passage	0.0119	0.7736
X0662-1161	X0662-11314A681133341	Passage	0.0119	0.6654
X0662-1162	X0662-11314A681133341	Passage	0.0238	0.5811
X0662-1163	X0662-11314A681133341	Passage	0.0417	0.6901
X0662-1212322211	X0662-11314A681133341	Passage	0.1012	0.7469
X0662-1212322212	X0662-11314A681133341	Passage	0.0714	0.7236
X0662-1212322213	X0662-11314A681133341	Passage	0.0714	0.7548
X0662-1212322214	X0662-11314A681133341	Passage	0.0238	0.7939
X0662-1212322215	X0662-11314A681133341	Passage	0.0655	0.7629
X0662-1212322216	X0662-11314A681133341	Passage	0.1131	0.7427
X0662-11314A681141	X0662-11314A681133342	Passage	0.1488	0.3392
X0662-11314A681142	X0662-11314A681133342	Passage	0.2024	0.221
X0662-11314A6841421	X0662-11314A681133342	Passage	0.0119	0.8769
X0662-11314A6841422	X0662-11314A681133342	Passage	0.0119	0.8669
X0662-11314A6841423	X0662-11314A681133342	Passage	0.0476	0.8414
X0662-11314A6841433	X0662-11314A681133342	Passage	0.0357	0.8761
X0662-11314A6841434	X0662-11314A681133342	Passage	0.0595	0.8911
X0662-11314A6841443	X0662-11314A681133342	Passage	0.0655	0.7973
X0662-11314A6841444	X0662-11314A681133342	Passage	0.0357	0.5022
X0662-1151	X0662-11314A681133342	Passage	0.0238	0.7643
X0662-1152	X0662-11314A681133342	Passage	0.1012	0.8536
X0662-1153	X0662-11314A681133342	Passage	0.0476	0.7448
X0662-1161	X0662-11314A681133342	Passage	0.0119	0.7089
X0662-1162	X0662-11314A681133342	Passage	0.0238	0.619
X0662-1163	X0662-11314A681133342	Passage	0	0.7169
X0662-1212322211	X0662-11314A681133342	Passage	0.0119	0.7662
X0662-1212322212	X0662-11314A681133342	Passage	0.0476	0.7468
X0662-1212322213	X0662-11314A681133342	Passage	0.0536	0.7873
X0662-1212322214	X0662-11314A681133342	Passage	0.0357	0.7638
X0662-1212322215	X0662-11314A681133342	Passage	0.0655	0.7395
X0662-1212322216	X0662-11314A681133342	Passage	0.0238	0.7924
X0662-11314A681141	X0662-11314A681133343	Passage	0.0655	0.2691
X0662-11314A681142	X0662-11314A681133343	Passage	0.1548	0.1594
X0662-11314A6841421	X0662-11314A681133343	Passage	0.0119	0.8014
X0662-11314A6841422	X0662-11314A681133343	Passage	0.0476	0.8101
X0662-11314A6841423	X0662-11314A681133343	Passage	0.0357	0.7996
X0662-11314A6841433	X0662-11314A681133343	Passage	0.0238	0.8541
X0662-11314A6841434	X0662-11314A681133343	Passage	0.0238	0.8625
X0662-11314A6841443	X0662-11314A681133343	Passage	0.0238	0.7688
X0662-11314A6841444	X0662-11314A681133343	Passage	0.0357	0.3983
X0662-1151	X0662-11314A681133343	Passage	0.0298	0.7299
X0662-1152	X0662-11314A681133343	Passage	0.0893	0.7996
X0662-1153	X0662-11314A681133343	Passage	0.0119	0.7406
X0662-1161	X0662-11314A681133343	Passage	0.0119	0.5944
X0662-1162	X0662-11314A681133343	Passage	0.0238	0.5581
X0662-1163	X0662-11314A681133343	Passage	0.0119	0.6757
X0662-1212322211	X0662-11314A681133343	Passage	0.0357	0.7249
X0662-1212322212	X0662-11314A681133343	Passage	0.0357	0.7219
X0662-1212322213	X0662-11314A681133343	Passage	0.0655	0.7467
X0662-1212322214	X0662-11314A681133343	Passage	0.0298	0.7167
X0662-1212322215	X0662-11314A681133343	Passage	0.0298	0.7037
X0662-1212322216	X0662-11314A681133343	Passage	0.0298	0.7494
X0662-11314A681141	X0662-11314A681133344	Passage	0.119	0.1922
X0662-11314A681142	X0662-11314A681133344	Passage	0.2143	0.1033
X0662-11314A6841421	X0662-11314A681133344	Passage	0.0238	0.7979
X0662-11314A6841422	X0662-11314A681133344	Passage	0.0238	0.7992
X0662-11314A6841423	X0662-11314A681133344	Passage	0.0476	0.7509
X0662-11314A6841433	X0662-11314A681133344	Passage	0.0595	0.8268
X0662-11314A6841434	X0662-11314A681133344	Passage	0.0357	0.8428
X0662-11314A6841443	X0662-11314A681133344	Passage	0.0893	0.764
X0662-11314A6841444	X0662-11314A681133344	Passage	0.0238	0.4289
X0662-1151	X0662-11314A681133344	Passage	0	0.7192
X0662-1152	X0662-11314A681133344	Passage	0.0357	0.811
X0662-1153	X0662-11314A681133344	Passage	0.0119	0.7316
X0662-1161	X0662-11314A681133344	Passage	0	0.6641
X0662-1162	X0662-11314A681133344	Passage	0.0536	0.5139
X0662-1163	X0662-11314A681133344	Passage	0.0119	0.6433
X0662-1212322211	X0662-11314A681133344	Passage	0.0595	0.7258
X0662-1212322212	X0662-11314A681133344	Passage	0.0595	0.6727
X0662-1212322213	X0662-11314A681133344	Passage	0.0536	0.7014
X0662-1212322214	X0662-11314A681133344	Passage	0.0357	0.7339
X0662-1212322215	X0662-11314A681133344	Passage	0.0893	0.7131
X0662-1212322216	X0662-11314A681133344	Passage	0.0476	0.7278
X0662-11314A6841421	X0662-11314A681141	Passage	0.119	0.2708
X0662-11314A6841422	X0662-11314A681141	Passage	0.1131	0.2753
X0662-11314A6841423	X0662-11314A681141	Passage	0.131	0.2894
X0662-11314A6841433	X0662-11314A681141	Passage	0.1131	0.3448
X0662-11314A6841434	X0662-11314A681141	Passage	0.1548	0.3157
X0662-11314A6841443	X0662-11314A681141	Passage	0.1369	0.2163
X0662-11314A6841444	X0662-11314A681141	Passage	0.0476	0.2213
X0662-1151	X0662-11314A681141	Passage	0.0952	0.3072
X0662-1152	X0662-11314A681141	Passage	0.1429	0.2544
X0662-1153	X0662-11314A681141	Passage	0.0893	0.235
X0662-1161	X0662-11314A681141	Passage	0.0119	0.2978
X0662-1162	X0662-11314A681141	Passage	0.0298	0.273
X0662-1163	X0662-11314A681141	Passage	0.0357	0.2567
X0662-1212322211	X0662-11314A681141	Passage	0.0774	0.2494
X0662-1212322212	X0662-11314A681141	Passage	0.0655	0.2685
X0662-1212322213	X0662-11314A681141	Passage	0.1012	0.2742
X0662-1212322214	X0662-11314A681141	Passage	0.0536	0.2657
X0662-1212322215	X0662-11314A681141	Passage	0.0536	0.3193
X0662-1212322216	X0662-11314A681141	Passage	0.0595	0.2685
X0662-11314A6841421	X0662-11314A681142	Passage	0.1726	0.1535
X0662-11314A6841422	X0662-11314A681142	Passage	0.2143	0.1828
X0662-11314A6841423	X0662-11314A681142	Passage	0.1726	0.1403
X0662-11314A6841433	X0662-11314A681142	Passage	0.2024	0.2034
X0662-11314A6841434	X0662-11314A681142	Passage	0.2321	0.1992
X0662-11314A6841443	X0662-11314A681142	Passage	0.1964	0.1373
X0662-11314A6841444	X0662-11314A681142	Passage	0.0833	0.1986
X0662-1151	X0662-11314A681142	Passage	0.1548	0.1781
X0662-1152	X0662-11314A681142	Passage	0.2024	0.1247
X0662-1153	X0662-11314A681142	Passage	0.1369	0.1372
X0662-1161	X0662-11314A681142	Passage	0.0417	0.2395
X0662-1162	X0662-11314A681142	Passage	0.0298	0.1871
X0662-1163	X0662-11314A681142	Passage	0.0357	0.2368
X0662-1212322211	X0662-11314A681142	Passage	0.1071	0.1829
X0662-1212322212	X0662-11314A681142	Passage	0.0595	0.219
X0662-1212322213	X0662-11314A681142	Passage	0.1369	0.2099
X0662-1212322214	X0662-11314A681142	Passage	0.119	0.1365
X0662-1212322215	X0662-11314A681142	Passage	0.0893	0.1564
X0662-1212322216	X0662-11314A681142	Passage	0.0714	0.2062
X0662-1151	X0662-11314A6841421	Passage	0.0238	0.7171
X0662-1152	X0662-11314A6841421	Passage	0.0655	0.8193
X0662-1153	X0662-11314A6841421	Passage	0.0119	0.7486
X0662-1161	X0662-11314A6841421	Passage	0.0119	0.6804
X0662-1162	X0662-11314A6841421	Passage	0.0357	0.5927
X0662-1163	X0662-11314A6841421	Passage	0.0238	0.6971
X0662-1212322211	X0662-11314A6841421	Passage	0.0357	0.7727
X0662-1212322212	X0662-11314A6841421	Passage	0.0298	0.732
X0662-1212322213	X0662-11314A6841421	Passage	0.0655	0.7646
X0662-1212322214	X0662-11314A6841421	Passage	0.0476	0.7228
X0662-1212322215	X0662-11314A6841421	Passage	0.0595	0.68
X0662-1212322216	X0662-11314A6841421	Passage	0.0357	0.7583
X0662-1151	X0662-11314A6841422	Passage	0.0476	0.7482
X0662-1152	X0662-11314A6841422	Passage	0.1548	0.8212
X0662-1153	X0662-11314A6841422	Passage	0.0357	0.7625
X0662-1161	X0662-11314A6841422	Passage	0.0238	0.6598
X0662-1162	X0662-11314A6841422	Passage	0.0238	0.5702
X0662-1163	X0662-11314A6841422	Passage	0.0357	0.6876
X0662-1212322211	X0662-11314A6841422	Passage	0.0893	0.7215
X0662-1212322212	X0662-11314A6841422	Passage	0.0833	0.6763
X0662-1212322213	X0662-11314A6841422	Passage	0.0774	0.7615
X0662-1212322214	X0662-11314A6841422	Passage	0.0595	0.7516
X0662-1212322215	X0662-11314A6841422	Passage	0.0595	0.729
X0662-1212322216	X0662-11314A6841422	Passage	0.0595	0.7225
X0662-1151	X0662-11314A6841423	Passage	0.0357	0.7575
X0662-1152	X0662-11314A6841423	Passage	0.1131	0.8247
X0662-1153	X0662-11314A6841423	Passage	0.0119	0.7622
X0662-1161	X0662-11314A6841423	Passage	0.0357	0.5965
X0662-1162	X0662-11314A6841423	Passage	0.0119	0.5691
X0662-1163	X0662-11314A6841423	Passage	0.0119	0.6622
X0662-1212322211	X0662-11314A6841423	Passage	0.0893	0.7222
X0662-1212322212	X0662-11314A6841423	Passage	0.0655	0.7021
X0662-1212322213	X0662-11314A6841423	Passage	0.1012	0.7407
X0662-1212322214	X0662-11314A6841423	Passage	0.0595	0.7147
X0662-1212322215	X0662-11314A6841423	Passage	0.0655	0.6911
X0662-1212322216	X0662-11314A6841423	Passage	0.0655	0.6991
X0662-1151	X0662-11314A6841433	Passage	0.0476	0.7421
X0662-1152	X0662-11314A6841433	Passage	0.131	0.8379
X0662-1153	X0662-11314A6841433	Passage	0.0476	0.7482
X0662-1161	X0662-11314A6841433	Passage	0.0119	0.6658
X0662-1162	X0662-11314A6841433	Passage	0.0357	0.583
X0662-1163	X0662-11314A6841433	Passage	0.0119	0.6941
X0662-1212322211	X0662-11314A6841433	Passage	0.0774	0.7422
X0662-1212322212	X0662-11314A6841433	Passage	0.0714	0.7116
X0662-1212322213	X0662-11314A6841433	Passage	0.1012	0.7702
X0662-1212322214	X0662-11314A6841433	Passage	0.0476	0.7637
X0662-1212322215	X0662-11314A6841433	Passage	0.0536	0.7433
X0662-1212322216	X0662-11314A6841433	Passage	0.0417	0.7523
X0662-1151	X0662-11314A6841434	Passage	0.0476	0.7717
X0662-1152	X0662-11314A6841434	Passage	0.1429	0.8982
X0662-1153	X0662-11314A6841434	Passage	0.0357	0.7875
X0662-1161	X0662-11314A6841434	Passage	0.0357	0.7054
X0662-1162	X0662-11314A6841434	Passage	0.0238	0.593
X0662-1163	X0662-11314A6841434	Passage	0.0417	0.6956
X0662-1212322211	X0662-11314A6841434	Passage	0.119	0.7618
X0662-1212322212	X0662-11314A6841434	Passage	0.0595	0.7102
X0662-1212322213	X0662-11314A6841434	Passage	0.0893	0.7833
X0662-1212322214	X0662-11314A6841434	Passage	0.0833	0.773
X0662-1212322215	X0662-11314A6841434	Passage	0.0595	0.7311
X0662-1212322216	X0662-11314A6841434	Passage	0.0833	0.7549
X0662-1151	X0662-11314A6841443	Passage	0.0655	0.6609
X0662-1152	X0662-11314A6841443	Passage	0.1012	0.7991
X0662-1153	X0662-11314A6841443	Passage	0.0536	0.6734
X0662-1161	X0662-11314A6841443	Passage	0.0357	0.5894
X0662-1162	X0662-11314A6841443	Passage	0.0357	0.5291
X0662-1163	X0662-11314A6841443	Passage	0.0536	0.6563
X0662-1212322211	X0662-11314A6841443	Passage	0.1429	0.6718
X0662-1212322212	X0662-11314A6841443	Passage	0.0714	0.6331
X0662-1212322213	X0662-11314A6841443	Passage	0.0952	0.6749
X0662-1212322214	X0662-11314A6841443	Passage	0.0476	0.6645
X0662-1212322215	X0662-11314A6841443	Passage	0.0952	0.6509
X0662-1212322216	X0662-11314A6841443	Passage	0.0536	0.6899
X0662-1151	X0662-11314A6841444	Passage	0.0476	0.4919
X0662-1152	X0662-11314A6841444	Passage	0.0476	0.4845
X0662-1153	X0662-11314A6841444	Passage	0.0357	0.4756
X0662-1161	X0662-11314A6841444	Passage	0	0.4311
X0662-1162	X0662-11314A6841444	Passage	0.0238	0.4249
X0662-1163	X0662-11314A6841444	Passage	0.0595	0.4084
X0662-1212322211	X0662-11314A6841444	Passage	0.0536	0.4653
X0662-1212322212	X0662-11314A6841444	Passage	0.0357	0.4514
X0662-1212322213	X0662-11314A6841444	Passage	0.0595	0.4726
X0662-1212322214	X0662-11314A6841444	Passage	0.0238	0.4374
X0662-1212322215	X0662-11314A6841444	Passage	0.0357	0.4273
X0662-1212322216	X0662-11314A6841444	Passage	0.0357	0.4477
X0662-1212322211	X0662-1151	Passage	0.0714	0.6911
X0662-1212322212	X0662-1151	Passage	0.0417	0.6897
X0662-1212322213	X0662-1151	Passage	0.0357	0.7051
X0662-1212322214	X0662-1151	Passage	0.0417	0.7197
X0662-1212322215	X0662-1151	Passage	0.1012	0.6962
X0662-1212322216	X0662-1151	Passage	0.0655	0.6861
X0662-1212322211	X0662-1152	Passage	0.1012	0.7399
X0662-1212322212	X0662-1152	Passage	0.0774	0.7044
X0662-1212322213	X0662-1152	Passage	0.0952	0.7755
X0662-1212322214	X0662-1152	Passage	0.0833	0.7559
X0662-1212322215	X0662-1152	Passage	0.131	0.7007
X0662-1212322216	X0662-1152	Passage	0.0952	0.7424
X0662-1212322211	X0662-1153	Passage	0.0357	0.7049
X0662-1212322212	X0662-1153	Passage	0.0476	0.6809
X0662-1212322213	X0662-1153	Passage	0.0595	0.6812
X0662-1212322214	X0662-1153	Passage	0.0119	0.7344
X0662-1212322215	X0662-1153	Passage	0.0417	0.6738
X0662-1212322216	X0662-1153	Passage	0.0357	0.6818
X0662-1212322211	X0662-1161	Passage	0.0119	0.6276
X0662-1212322212	X0662-1161	Passage	0.0298	0.6265
X0662-1212322213	X0662-1161	Passage	0.0179	0.6361
X0662-1212322214	X0662-1161	Passage	0.0119	0.6254
X0662-1212322215	X0662-1161	Passage	0.0298	0.5716
X0662-1212322216	X0662-1161	Passage	0.0238	0.6208
X0662-1212322211	X0662-1162	Passage	0.0357	0.5289
X0662-1212322212	X0662-1162	Passage	0.0357	0.5235
X0662-1212322213	X0662-1162	Passage	0.0476	0.5605
X0662-1212322214	X0662-1162	Passage	0.0238	0.4961
X0662-1212322215	X0662-1162	Passage	0.0357	0.4957
X0662-1212322216	X0662-1162	Passage	0.0476	0.552
X0662-1212322211	X0662-1163	Passage	0.0476	0.5927
X0662-1212322212	X0662-1163	Passage	0.0357	0.6033
X0662-1212322213	X0662-1163	Passage	0.0298	0.7029
X0662-1212322214	X0662-1163	Passage	0.0238	0.6025
X0662-1212322215	X0662-1163	Passage	0.0417	0.6056
X0662-1212322216	X0662-1163	Passage	0.0179	0.6586
X0804-3171	X0804-31332111	Passage	0.0119	0.2805
X0804-3171	X0804-31332112	Passage	0	0.3061
X0804-3171	X0804-31332114	Passage	0.0357	0.2614
X0868-2211	X0868-221	Passage	0.0476	0.5199
X0868-2221	X0868-221	Passage	0.0119	0.3731
X0868-222	X0868-2211	Passage	0.0774	0.244
X0868-225	X0868-2211	Passage	0.1131	0.23
X0868-2221	X0868-222	Passage	0.0119	0.6827
X0868-225	X0868-2221	Passage	0.0476	0.4312
X0899-222	X0899-111211211140	Passage	0.0298	0.2936
X0899-222	X0899-111211211141	Passage	0.0357	0.4104
X0899-222	X0899-111211211142	Passage	0.0119	0.3447
X0899-222	X0899-111211211143	Passage	0.0417	0.3707
X0899-222	X0899-111211211144	Passage	0.0238	0.4007
X0899-222	X0899-111211211145	Passage	0.0417	0.3133
X0899-222	X0899-111211211146	Passage	0.0238	0.42
X0899-222	X0899-11121121114A	Passage	0.0476	0.3351
X0899-222	X0899-11121121114B	Passage	0.0357	0.2957
X0925-231	X0925-2231	Passage	0.0536	0.7655
X0925-231	X0925-2232	Passage	0.0536	0.7757
X0925-231	X0925-2233	Passage	0.0476	0.7432
X0925-22371	X0925-2235221	Passage	0.0357	0.8203
X0925-22372	X0925-2235221	Passage	0.0119	0.88
X0925-22373	X0925-2235221	Passage	0	0.851
X0925-22374	X0925-2235221	Passage	0	0.8886
X0925-22371	X0925-2235222	Passage	0.0238	0.8034
X0925-22372	X0925-2235222	Passage	0.0119	0.8947
X0925-22373	X0925-2235222	Passage	0.0119	0.8837
X0925-22374	X0925-2235222	Passage	0.0357	0.8837
X0925-22371	X0925-2235223	Passage	0.0238	0.8131
X0925-22372	X0925-2235223	Passage	0	0.8676
X0925-22373	X0925-2235223	Passage	0	0.8329
X0925-22374	X0925-2235223	Passage	0	0.8699
X0925-22371	X0925-2235224	Passage	0.0476	0.782
X0925-22372	X0925-2235224	Passage	0	0.8539
X0925-22373	X0925-2235224	Passage	0	0.833
X0925-22374	X0925-2235224	Passage	0.0119	0.869
X0925-22371	X0925-2235225	Passage	0.0238	0.7707
X0925-22372	X0925-2235225	Passage	0.0238	0.8738
X0925-22373	X0925-2235225	Passage	0.0238	0.8668
X0925-22374	X0925-2235225	Passage	0	0.8644
X0925-22371	X0925-2235226	Passage	0.0357	0.8091
X0925-22372	X0925-2235226	Passage	0.0595	0.8865
X0925-22373	X0925-2235226	Passage	0.0119	0.867
X0925-22374	X0925-2235226	Passage	0	0.9133
X0013-12111211	X0011-2312152413412	Patient	0.1071	0.2575
X0013-12111212	X0011-2312152413412	Patient	0.0833	0.2771
X0013-121112431131	X0011-2312152413412	Patient	0.0714	0.349
X0013-121112431132	X0011-2312152413412	Patient	0.0714	0.2636
X0013-121112431133	X0011-2312152413412	Patient	0.0714	0.1369
X0013-12111243131	X0011-2312152413412	Patient	0.0238	0.2619
X0013-12111243132	X0011-2312152413412	Patient	0.0357	0.2849
X0013-12111243133	X0011-2312152413412	Patient	0.0476	0.2331
X0013-151	X0011-2312152413412	Patient	0.0952	0.2925
X0013-152	X0011-2312152413412	Patient	0.0952	0.2938
X0013-154	X0011-2312152413412	Patient	0.0952	0.3001
X0028-121D1323111	X0011-2312152413412	Patient	0.1071	0.1296
X0028-121D1323112	X0011-2312152413412	Patient	0.119	0.2536
X0028-121D1323114	X0011-2312152413412	Patient	0.125	0.1534
X0038-124624343	X0011-2312152413412	Patient	0.0238	0.3046
X0038-1246245	X0011-2312152413412	Patient	0.0119	0.2421
X0569-4222341	X0011-2312152413412	Patient	0.0952	0.2402
X0569-4222342	X0011-2312152413412	Patient	0.0893	0.2733
X0569-4222343	X0011-2312152413412	Patient	0.0952	0.2487
X0569-4222344	X0011-2312152413412	Patient	0.0714	0.2664
X0569-4251	X0011-2312152413412	Patient	0	0.3743
X0569-4252	X0011-2312152413412	Patient	0.0476	0.2961
X0569-4253	X0011-2312152413412	Patient	0.0119	0.3336
X0569-4254	X0011-2312152413412	Patient	0.0119	0.2086
X0662-11314A681133311	X0011-2312152413412	Patient	0.0476	0.2781
X0662-11314A681133312	X0011-2312152413412	Patient	0.0119	0.3562
X0662-11314A681133313	X0011-2312152413412	Patient	0.0357	0.3144
X0662-11314A681133314	X0011-2312152413412	Patient	0.0238	0.2386
X0662-11314A681133331	X0011-2312152413412	Patient	0.0595	0.266
X0662-11314A681133332	X0011-2312152413412	Patient	0.1012	0.2432
X0662-11314A681133333	X0011-2312152413412	Patient	0.1012	0.1875
X0662-11314A681133341	X0011-2312152413412	Patient	0.1071	0.2339
X0662-11314A681133342	X0011-2312152413412	Patient	0.0833	0.2599
X0662-11314A681133343	X0011-2312152413412	Patient	0.125	0.2401
X0662-11314A681133344	X0011-2312152413412	Patient	0.0714	0.1977
X0662-11314A681141	X0011-2312152413412	Patient	0.0417	0.1842
X0662-11314A681142	X0011-2312152413412	Patient	0.0536	0.0769
X0662-11314A6841421	X0011-2312152413412	Patient	0.0952	0.2289
X0662-11314A6841422	X0011-2312152413412	Patient	0.0893	0.2227
X0662-11314A6841423	X0011-2312152413412	Patient	0.0833	0.2778
X0662-11314A6841433	X0011-2312152413412	Patient	0.125	0.2372
X0662-11314A6841434	X0011-2312152413412	Patient	0.1071	0.2327
X0662-11314A6841443	X0011-2312152413412	Patient	0.119	0.1435
X0662-11314A6841444	X0011-2312152413412	Patient	0.0595	0.291
X0662-1151	X0011-2312152413412	Patient	0.0952	0.275
X0662-1152	X0011-2312152413412	Patient	0.1012	0.2222
X0662-1153	X0011-2312152413412	Patient	0.0833	0.2471
X0662-1161	X0011-2312152413412	Patient	0.0238	0.2013
X0662-1162	X0011-2312152413412	Patient	0.0238	0.2176
X0662-1163	X0011-2312152413412	Patient	0.0536	0.1601
X0662-1212322211	X0011-2312152413412	Patient	0.0952	0.3142
X0662-1212322212	X0011-2312152413412	Patient	0.0833	0.2582
X0662-1212322213	X0011-2312152413412	Patient	0.0952	0.2814
X0662-1212322214	X0011-2312152413412	Patient	0.0952	0.243
X0662-1212322215	X0011-2312152413412	Patient	0.0714	0.2908
X0662-1212322216	X0011-2312152413412	Patient	0.1131	0.3022
X0804-31332111	X0011-2312152413412	Patient	0	0.4127
X0804-31332112	X0011-2312152413412	Patient	0.0119	0.2155
X0804-31332114	X0011-2312152413412	Patient	0.0357	0.2243
X0804-3171	X0011-2312152413412	Patient	0.0714	0.2247
X0868-221	X0011-2312152413412	Patient	0.0714	0.1537
X0868-2211	X0011-2312152413412	Patient	0.0952	0.1021
X0868-222	X0011-2312152413412	Patient	0.131	0.1767
X0868-2221	X0011-2312152413412	Patient	0.0833	0.2403
X0868-225	X0011-2312152413412	Patient	0.1012	0.2857
X0899-111211211140	X0011-2312152413412	Patient	0.0655	0.2534
X0899-111211211141	X0011-2312152413412	Patient	0.0476	0.2861
X0899-111211211142	X0011-2312152413412	Patient	0.0536	0.3135
X0899-111211211143	X0011-2312152413412	Patient	0.0298	0.2608
X0899-111211211144	X0011-2312152413412	Patient	0.0417	0.3072
X0899-111211211145	X0011-2312152413412	Patient	0.0655	0.2719
X0899-111211211146	X0011-2312152413412	Patient	0.0476	0.1935
X0899-11121121114A	X0011-2312152413412	Patient	0.0714	0.2327
X0899-11121121114B	X0011-2312152413412	Patient	0.0536	0.3086
X0899-222	X0011-2312152413412	Patient	0.0833	0.1965
X0902-141431	X0011-2312152413412	Patient	0.1071	0.2367
X0902-141432	X0011-2312152413412	Patient	0.0357	0.2156
X0902-141433	X0011-2312152413412	Patient	0.0357	0.3124
X0902-141434	X0011-2312152413412	Patient	0.0476	0.2639
X0925-2231	X0011-2312152413412	Patient	0.1429	0.1777
X0925-2232	X0011-2312152413412	Patient	0.0833	0.178
X0925-2233	X0011-2312152413412	Patient	0.131	0.1711
X0925-231	X0011-2312152413412	Patient	0.0595	0.2128
X0013-12111211	X0011-2312152413413	Patient	0.0298	0.3241
X0013-12111212	X0011-2312152413413	Patient	0.0238	0.3569
X0013-121112431131	X0011-2312152413413	Patient	0.0655	0.4365
X0013-121112431132	X0011-2312152413413	Patient	0.0238	0.3598
X0013-121112431133	X0011-2312152413413	Patient	0.0536	0.2788
X0013-12111243131	X0011-2312152413413	Patient	0	0.2931
X0013-12111243132	X0011-2312152413413	Patient	0	0.3538
X0013-12111243133	X0011-2312152413413	Patient	0	0.3204
X0013-151	X0011-2312152413413	Patient	0.0476	0.3379
X0013-152	X0011-2312152413413	Patient	0.0536	0.3708
X0013-154	X0011-2312152413413	Patient	0.0298	0.3443
X0028-121D1323111	X0011-2312152413413	Patient	0.0536	0.3237
X0028-121D1323112	X0011-2312152413413	Patient	0.0714	0.3734
X0028-121D1323114	X0011-2312152413413	Patient	0.0595	0.3031
X0038-124624343	X0011-2312152413413	Patient	0	0.2568
X0038-1246245	X0011-2312152413413	Patient	0.0238	0.204
X0569-4222341	X0011-2312152413413	Patient	0.0119	0.4218
X0569-4222342	X0011-2312152413413	Patient	0.0238	0.377
X0569-4222343	X0011-2312152413413	Patient	0.0476	0.4161
X0569-4222344	X0011-2312152413413	Patient	0.0238	0.4385
X0569-4251	X0011-2312152413413	Patient	0	0.3936
X0569-4252	X0011-2312152413413	Patient	0.0238	0.3613
X0569-4253	X0011-2312152413413	Patient	0.0119	0.3132
X0569-4254	X0011-2312152413413	Patient	0.0119	0.2116
X0662-11314A681133311	X0011-2312152413413	Patient	0.0238	0.3638
X0662-11314A681133312	X0011-2312152413413	Patient	0.0119	0.439
X0662-11314A681133313	X0011-2312152413413	Patient	0.0238	0.2964
X0662-11314A681133314	X0011-2312152413413	Patient	0.0119	0.3473
X0662-11314A681133331	X0011-2312152413413	Patient	0	0.3204
X0662-11314A681133332	X0011-2312152413413	Patient	0.0238	0.4519
X0662-11314A681133333	X0011-2312152413413	Patient	0.0357	0.4043
X0662-11314A681133341	X0011-2312152413413	Patient	0.0595	0.4168
X0662-11314A681133342	X0011-2312152413413	Patient	0.0119	0.3976
X0662-11314A681133343	X0011-2312152413413	Patient	0.0357	0.4307
X0662-11314A681133344	X0011-2312152413413	Patient	0.0714	0.4096
X0662-11314A681141	X0011-2312152413413	Patient	0.0357	0.2215
X0662-11314A681142	X0011-2312152413413	Patient	0.0357	0.1143
X0662-11314A6841421	X0011-2312152413413	Patient	0.0238	0.4104
X0662-11314A6841422	X0011-2312152413413	Patient	0.0238	0.4047
X0662-11314A6841423	X0011-2312152413413	Patient	0	0.4222
X0662-11314A6841433	X0011-2312152413413	Patient	0.0714	0.3942
X0662-11314A6841434	X0011-2312152413413	Patient	0.0357	0.4535
X0662-11314A6841443	X0011-2312152413413	Patient	0.0357	0.3721
X0662-11314A6841444	X0011-2312152413413	Patient	0.0833	0.3009
X0662-1151	X0011-2312152413413	Patient	0.0238	0.4142
X0662-1152	X0011-2312152413413	Patient	0.0238	0.4089
X0662-1153	X0011-2312152413413	Patient	0.0476	0.4504
X0662-1161	X0011-2312152413413	Patient	0	0.3309
X0662-1162	X0011-2312152413413	Patient	0.0119	0.37
X0662-1163	X0011-2312152413413	Patient	0	0.3231
X0662-1212322211	X0011-2312152413413	Patient	0.0238	0.4208
X0662-1212322212	X0011-2312152413413	Patient	0.0298	0.4013
X0662-1212322213	X0011-2312152413413	Patient	0.0655	0.4165
X0662-1212322214	X0011-2312152413413	Patient	0.0357	0.388
X0662-1212322215	X0011-2312152413413	Patient	0.0536	0.366
X0662-1212322216	X0011-2312152413413	Patient	0.0238	0.4562
X0804-31332111	X0011-2312152413413	Patient	0	0.1856
X0804-31332112	X0011-2312152413413	Patient	0.0119	0.3275
X0804-31332114	X0011-2312152413413	Patient	0.0238	0.3531
X0804-3171	X0011-2312152413413	Patient	0.0357	0.1486
X0868-221	X0011-2312152413413	Patient	0.0119	0.2412
X0868-2211	X0011-2312152413413	Patient	0.0476	0.1823
X0868-222	X0011-2312152413413	Patient	0.0833	0.2628
X0868-2221	X0011-2312152413413	Patient	0.0476	0.3345
X0868-225	X0011-2312152413413	Patient	0.0595	0.2574
X0899-111211211140	X0011-2312152413413	Patient	0.0238	0.2942
X0899-111211211141	X0011-2312152413413	Patient	0.0476	0.3408
X0899-111211211142	X0011-2312152413413	Patient	0.0357	0.3366
X0899-111211211143	X0011-2312152413413	Patient	0.0476	0.2924
X0899-111211211144	X0011-2312152413413	Patient	0.0119	0.3506
X0899-111211211145	X0011-2312152413413	Patient	0.0238	0.3334
X0899-111211211146	X0011-2312152413413	Patient	0.0536	0.3855
X0899-11121121114A	X0011-2312152413413	Patient	0.0238	0.3609
X0899-11121121114B	X0011-2312152413413	Patient	0.0476	0.3368
X0899-222	X0011-2312152413413	Patient	0.0119	0.2625
X0902-141431	X0011-2312152413413	Patient	0.0238	0.1093
X0902-141432	X0011-2312152413413	Patient	0.0476	0.2959
X0902-141433	X0011-2312152413413	Patient	0.0357	0.3712
X0902-141434	X0011-2312152413413	Patient	0.0595	0.313
X0925-2231	X0011-2312152413413	Patient	0.0595	0.3465
X0925-2232	X0011-2312152413413	Patient	0.0476	0.3304
X0925-2233	X0011-2312152413413	Patient	0.0357	0.3026
X0925-231	X0011-2312152413413	Patient	0.0476	0.3632
X0028-121D1323111	X0013-12111211	Patient	0.0357	0.368
X0028-121D1323112	X0013-12111211	Patient	0.119	0.5601
X0028-121D1323114	X0013-12111211	Patient	0.0774	0.4508
X0038-124624343	X0013-12111211	Patient	0.0655	0.2542
X0038-1246245	X0013-12111211	Patient	0.0595	0.1822
X0569-4222341	X0013-12111211	Patient	0.2024	0.6215
X0569-4222342	X0013-12111211	Patient	0.2024	0.6228
X0569-4222343	X0013-12111211	Patient	0.1667	0.6202
X0569-4222344	X0013-12111211	Patient	0.2679	0.6339
X0569-4251	X0013-12111211	Patient	0.0893	0.3123
X0569-4252	X0013-12111211	Patient	0.1369	0.4355
X0569-4253	X0013-12111211	Patient	0.1071	0.3534
X0569-4254	X0013-12111211	Patient	0.0833	0.1834
X0662-11314A681133311	X0013-12111211	Patient	0.0774	0.317
X0662-11314A681133312	X0013-12111211	Patient	0.0893	0.3805
X0662-11314A681133313	X0013-12111211	Patient	0.1548	0.2708
X0662-11314A681133314	X0013-12111211	Patient	0.1607	0.2492
X0662-11314A681133331	X0013-12111211	Patient	0.1964	0.5339
X0662-11314A681133332	X0013-12111211	Patient	0.1667	0.5987
X0662-11314A681133333	X0013-12111211	Patient	0.2024	0.621
X0662-11314A681133341	X0013-12111211	Patient	0.2083	0.6057
X0662-11314A681133342	X0013-12111211	Patient	0.1667	0.6352
X0662-11314A681133343	X0013-12111211	Patient	0.1667	0.5317
X0662-11314A681133344	X0013-12111211	Patient	0.2024	0.6144
X0662-11314A681141	X0013-12111211	Patient	0.1071	0.2449
X0662-11314A681142	X0013-12111211	Patient	0.1845	0.1309
X0662-11314A6841421	X0013-12111211	Patient	0.1607	0.6039
X0662-11314A6841422	X0013-12111211	Patient	0.2262	0.5897
X0662-11314A6841423	X0013-12111211	Patient	0.1845	0.6007
X0662-11314A6841433	X0013-12111211	Patient	0.3095	0.6039
X0662-11314A6841434	X0013-12111211	Patient	0.3095	0.6099
X0662-11314A6841443	X0013-12111211	Patient	0.2917	0.527
X0662-11314A6841444	X0013-12111211	Patient	0.0476	0.3408
X0662-1151	X0013-12111211	Patient	0.1369	0.5692
X0662-1152	X0013-12111211	Patient	0.2321	0.6326
X0662-1153	X0013-12111211	Patient	0.1012	0.5863
X0662-1161	X0013-12111211	Patient	0.0476	0.5894
X0662-1162	X0013-12111211	Patient	0.0952	0.4712
X0662-1163	X0013-12111211	Patient	0.125	0.4722
X0662-1212322211	X0013-12111211	Patient	0.125	0.6185
X0662-1212322212	X0013-12111211	Patient	0.0595	0.6188
X0662-1212322213	X0013-12111211	Patient	0.1369	0.5878
X0662-1212322214	X0013-12111211	Patient	0.1131	0.5934
X0662-1212322215	X0013-12111211	Patient	0.1548	0.5449
X0662-1212322216	X0013-12111211	Patient	0.1429	0.5783
X0804-31332111	X0013-12111211	Patient	0.0298	0.2868
X0804-31332112	X0013-12111211	Patient	0.0298	0.397
X0804-31332114	X0013-12111211	Patient	0.1071	0.3475
X0804-3171	X0013-12111211	Patient	0.0714	0.2547
X0868-221	X0013-12111211	Patient	0.0833	0.2863
X0868-2211	X0013-12111211	Patient	0.0893	0.123
X0868-222	X0013-12111211	Patient	0.1429	0.237
X0868-2221	X0013-12111211	Patient	0.0536	0.2849
X0868-225	X0013-12111211	Patient	0.1131	0.19
X0899-111211211140	X0013-12111211	Patient	0.0833	0.2613
X0899-111211211141	X0013-12111211	Patient	0.0536	0.3247
X0899-111211211142	X0013-12111211	Patient	0.0952	0.2891
X0899-111211211143	X0013-12111211	Patient	0.0952	0.3832
X0899-111211211144	X0013-12111211	Patient	0.0536	0.3243
X0899-111211211145	X0013-12111211	Patient	0.0893	0.3018
X0899-111211211146	X0013-12111211	Patient	0.0714	0.4741
X0899-11121121114A	X0013-12111211	Patient	0.0238	0.284
X0899-11121121114B	X0013-12111211	Patient	0.119	0.3894
X0899-222	X0013-12111211	Patient	0.0476	0.3712
X0902-141431	X0013-12111211	Patient	0.0357	0.332
X0902-141432	X0013-12111211	Patient	0.119	0.4311
X0902-141433	X0013-12111211	Patient	0.0476	0.5202
X0902-141434	X0013-12111211	Patient	0.0952	0.446
X0925-2231	X0013-12111211	Patient	0.1071	0.6704
X0925-2232	X0013-12111211	Patient	0.1429	0.6379
X0925-2233	X0013-12111211	Patient	0.1429	0.6497
X0925-231	X0013-12111211	Patient	0.0952	0.5789
X0028-121D1323111	X0013-12111212	Patient	0.0476	0.4917
X0028-121D1323112	X0013-12111212	Patient	0.1012	0.5825
X0028-121D1323114	X0013-12111212	Patient	0.0893	0.4656
X0038-124624343	X0013-12111212	Patient	0.0357	0.3112
X0038-1246245	X0013-12111212	Patient	0.0655	0.156
X0569-4222341	X0013-12111212	Patient	0.2143	0.6938
X0569-4222342	X0013-12111212	Patient	0.2679	0.633
X0569-4222343	X0013-12111212	Patient	0.1786	0.6519
X0569-4222344	X0013-12111212	Patient	0.2798	0.6445
X0569-4251	X0013-12111212	Patient	0.0952	0.3428
X0569-4252	X0013-12111212	Patient	0.0774	0.3923
X0569-4253	X0013-12111212	Patient	0.0952	0.3242
X0569-4254	X0013-12111212	Patient	0.1012	0.2099
X0662-11314A681133311	X0013-12111212	Patient	0.0714	0.2659
X0662-11314A681133312	X0013-12111212	Patient	0.0833	0.3692
X0662-11314A681133313	X0013-12111212	Patient	0.125	0.3845
X0662-11314A681133314	X0013-12111212	Patient	0.1667	0.2218
X0662-11314A681133331	X0013-12111212	Patient	0.1667	0.6061
X0662-11314A681133332	X0013-12111212	Patient	0.1667	0.6455
X0662-11314A681133333	X0013-12111212	Patient	0.2024	0.6541
X0662-11314A681133341	X0013-12111212	Patient	0.2024	0.6261
X0662-11314A681133342	X0013-12111212	Patient	0.1845	0.6748
X0662-11314A681133343	X0013-12111212	Patient	0.2202	0.5487
X0662-11314A681133344	X0013-12111212	Patient	0.1845	0.5789
X0662-11314A681141	X0013-12111212	Patient	0.1131	0.2369
X0662-11314A681142	X0013-12111212	Patient	0.2024	0.1268
X0662-11314A6841421	X0013-12111212	Patient	0.2262	0.6726
X0662-11314A6841422	X0013-12111212	Patient	0.2738	0.6099
X0662-11314A6841423	X0013-12111212	Patient	0.2738	0.6249
X0662-11314A6841433	X0013-12111212	Patient	0.2917	0.6307
X0662-11314A6841434	X0013-12111212	Patient	0.3095	0.6453
X0662-11314A6841443	X0013-12111212	Patient	0.256	0.5527
X0662-11314A6841444	X0013-12111212	Patient	0.0417	0.3473
X0662-1151	X0013-12111212	Patient	0.1607	0.5644
X0662-1152	X0013-12111212	Patient	0.2202	0.6928
X0662-1153	X0013-12111212	Patient	0.131	0.6327
X0662-1161	X0013-12111212	Patient	0.0833	0.5945
X0662-1162	X0013-12111212	Patient	0.0714	0.4551
X0662-1163	X0013-12111212	Patient	0.119	0.548
X0662-1212322211	X0013-12111212	Patient	0.1131	0.6227
X0662-1212322212	X0013-12111212	Patient	0.0595	0.5984
X0662-1212322213	X0013-12111212	Patient	0.119	0.6337
X0662-1212322214	X0013-12111212	Patient	0.0952	0.6105
X0662-1212322215	X0013-12111212	Patient	0.1071	0.58
X0662-1212322216	X0013-12111212	Patient	0.131	0.6067
X0804-31332111	X0013-12111212	Patient	0.0357	0.2664
X0804-31332112	X0013-12111212	Patient	0.0298	0.4539
X0804-31332114	X0013-12111212	Patient	0.0595	0.5219
X0804-3171	X0013-12111212	Patient	0.0595	0.2268
X0868-221	X0013-12111212	Patient	0.0893	0.2484
X0868-2211	X0013-12111212	Patient	0.0774	0.1332
X0868-222	X0013-12111212	Patient	0.1429	0.281
X0868-2221	X0013-12111212	Patient	0.0417	0.2944
X0868-225	X0013-12111212	Patient	0.1131	0.1812
X0899-111211211140	X0013-12111212	Patient	0.1012	0.1993
X0899-111211211141	X0013-12111212	Patient	0.119	0.3131
X0899-111211211142	X0013-12111212	Patient	0.0952	0.3372
X0899-111211211143	X0013-12111212	Patient	0.1012	0.3541
X0899-111211211144	X0013-12111212	Patient	0.0595	0.2913
X0899-111211211145	X0013-12111212	Patient	0.0893	0.3273
X0899-111211211146	X0013-12111212	Patient	0.0833	0.4651
X0899-11121121114A	X0013-12111212	Patient	0.0357	0.2761
X0899-11121121114B	X0013-12111212	Patient	0.119	0.4231
X0899-222	X0013-12111212	Patient	0.0833	0.3466
X0902-141431	X0013-12111212	Patient	0.0357	0.3635
X0902-141432	X0013-12111212	Patient	0.1369	0.449
X0902-141433	X0013-12111212	Patient	0.0952	0.5532
X0902-141434	X0013-12111212	Patient	0.0893	0.5108
X0925-2231	X0013-12111212	Patient	0.1131	0.6933
X0925-2232	X0013-12111212	Patient	0.1488	0.712
X0925-2233	X0013-12111212	Patient	0.119	0.6872
X0925-231	X0013-12111212	Patient	0.1071	0.6248
X0028-121D1323111	X0013-121112431131	Patient	0.0536	0.387
X0028-121D1323112	X0013-121112431131	Patient	0.1369	0.5628
X0028-121D1323114	X0013-121112431131	Patient	0.1012	0.3709
X0038-124624343	X0013-121112431131	Patient	0.0893	0.2516
X0038-1246245	X0013-121112431131	Patient	0.0833	0.1605
X0569-4222341	X0013-121112431131	Patient	0.1607	0.599
X0569-4222342	X0013-121112431131	Patient	0.2321	0.6062
X0569-4222343	X0013-121112431131	Patient	0.2143	0.6107
X0569-4222344	X0013-121112431131	Patient	0.25	0.5847
X0569-4251	X0013-121112431131	Patient	0.0893	0.2807
X0569-4252	X0013-121112431131	Patient	0.1012	0.3537
X0569-4253	X0013-121112431131	Patient	0.0774	0.3945
X0569-4254	X0013-121112431131	Patient	0.0893	0.291
X0662-11314A681133311	X0013-121112431131	Patient	0.0952	0.2248
X0662-11314A681133312	X0013-121112431131	Patient	0.1071	0.3445
X0662-11314A681133313	X0013-121112431131	Patient	0.0952	0.2977
X0662-11314A681133314	X0013-121112431131	Patient	0.0774	0.2575
X0662-11314A681133331	X0013-121112431131	Patient	0.1429	0.5227
X0662-11314A681133332	X0013-121112431131	Patient	0.1786	0.5829
X0662-11314A681133333	X0013-121112431131	Patient	0.2202	0.5595
X0662-11314A681133341	X0013-121112431131	Patient	0.2738	0.5571
X0662-11314A681133342	X0013-121112431131	Patient	0.1905	0.5727
X0662-11314A681133343	X0013-121112431131	Patient	0.1786	0.5198
X0662-11314A681133344	X0013-121112431131	Patient	0.2262	0.5451
X0662-11314A681141	X0013-121112431131	Patient	0.0774	0.1866
X0662-11314A681142	X0013-121112431131	Patient	0.1905	0.1214
X0662-11314A6841421	X0013-121112431131	Patient	0.2619	0.5518
X0662-11314A6841422	X0013-121112431131	Patient	0.2381	0.5406
X0662-11314A6841423	X0013-121112431131	Patient	0.1845	0.5741
X0662-11314A6841433	X0013-121112431131	Patient	0.3036	0.5735
X0662-11314A6841434	X0013-121112431131	Patient	0.256	0.5644
X0662-11314A6841443	X0013-121112431131	Patient	0.1726	0.4816
X0662-11314A6841444	X0013-121112431131	Patient	0.0476	0.3729
X0662-1151	X0013-121112431131	Patient	0.1845	0.5395
X0662-1152	X0013-121112431131	Patient	0.2917	0.5753
X0662-1153	X0013-121112431131	Patient	0.1905	0.5613
X0662-1161	X0013-121112431131	Patient	0.0655	0.5143
X0662-1162	X0013-121112431131	Patient	0.0893	0.4312
X0662-1163	X0013-121112431131	Patient	0.0952	0.4637
X0662-1212322211	X0013-121112431131	Patient	0.1369	0.563
X0662-1212322212	X0013-121112431131	Patient	0.119	0.5454
X0662-1212322213	X0013-121112431131	Patient	0.1667	0.6218
X0662-1212322214	X0013-121112431131	Patient	0.1131	0.5803
X0662-1212322215	X0013-121112431131	Patient	0.1012	0.59
X0662-1212322216	X0013-121112431131	Patient	0.125	0.5783
X0804-31332111	X0013-121112431131	Patient	0.0238	0.3566
X0804-31332112	X0013-121112431131	Patient	0.0357	0.4412
X0804-31332114	X0013-121112431131	Patient	0.119	0.4118
X0804-3171	X0013-121112431131	Patient	0.0357	0.2856
X0868-221	X0013-121112431131	Patient	0.0893	0.266
X0868-2211	X0013-121112431131	Patient	0.0714	0.1751
X0868-222	X0013-121112431131	Patient	0.1548	0.3696
X0868-2221	X0013-121112431131	Patient	0.0893	0.3115
X0868-225	X0013-121112431131	Patient	0.1071	0.2032
X0899-111211211140	X0013-121112431131	Patient	0.1071	0.2365
X0899-111211211141	X0013-121112431131	Patient	0.0893	0.264
X0899-111211211142	X0013-121112431131	Patient	0.1012	0.3393
X0899-111211211143	X0013-121112431131	Patient	0.125	0.3476
X0899-111211211144	X0013-121112431131	Patient	0.119	0.3381
X0899-111211211145	X0013-121112431131	Patient	0.125	0.2941
X0899-111211211146	X0013-121112431131	Patient	0.1012	0.4723
X0899-11121121114A	X0013-121112431131	Patient	0.0833	0.3102
X0899-11121121114B	X0013-121112431131	Patient	0.1012	0.4527
X0899-222	X0013-121112431131	Patient	0.0536	0.3362
X0902-141431	X0013-121112431131	Patient	0.0357	0.2564
X0902-141432	X0013-121112431131	Patient	0.1905	0.4295
X0902-141433	X0013-121112431131	Patient	0.0952	0.5371
X0902-141434	X0013-121112431131	Patient	0.131	0.4638
X0925-2231	X0013-121112431131	Patient	0.1548	0.5721
X0925-2232	X0013-121112431131	Patient	0.1964	0.5859
X0925-2233	X0013-121112431131	Patient	0.2262	0.5748
X0925-231	X0013-121112431131	Patient	0.1429	0.5281
X0028-121D1323111	X0013-121112431132	Patient	0.0595	0.3678
X0028-121D1323112	X0013-121112431132	Patient	0.0595	0.5901
X0028-121D1323114	X0013-121112431132	Patient	0.0774	0.3682
X0038-124624343	X0013-121112431132	Patient	0.0833	0.2426
X0038-1246245	X0013-121112431132	Patient	0.0536	0.1677
X0569-4222341	X0013-121112431132	Patient	0.1429	0.6556
X0569-4222342	X0013-121112431132	Patient	0.25	0.5946
X0569-4222343	X0013-121112431132	Patient	0.2083	0.6212
X0569-4222344	X0013-121112431132	Patient	0.2262	0.6216
X0569-4251	X0013-121112431132	Patient	0.0476	0.2181
X0569-4252	X0013-121112431132	Patient	0.0833	0.4278
X0569-4253	X0013-121112431132	Patient	0.1012	0.3088
X0569-4254	X0013-121112431132	Patient	0.0833	0.2008
X0662-11314A681133311	X0013-121112431132	Patient	0.0774	0.239
X0662-11314A681133312	X0013-121112431132	Patient	0.0952	0.3627
X0662-11314A681133313	X0013-121112431132	Patient	0.1369	0.3033
X0662-11314A681133314	X0013-121112431132	Patient	0.0774	0.2827
X0662-11314A681133331	X0013-121112431132	Patient	0.2083	0.5554
X0662-11314A681133332	X0013-121112431132	Patient	0.1667	0.588
X0662-11314A681133333	X0013-121112431132	Patient	0.1726	0.5897
X0662-11314A681133341	X0013-121112431132	Patient	0.1845	0.6061
X0662-11314A681133342	X0013-121112431132	Patient	0.244	0.6182
X0662-11314A681133343	X0013-121112431132	Patient	0.2024	0.5057
X0662-11314A681133344	X0013-121112431132	Patient	0.1786	0.5909
X0662-11314A681141	X0013-121112431132	Patient	0.131	0.1619
X0662-11314A681142	X0013-121112431132	Patient	0.1905	0.0462
X0662-11314A6841421	X0013-121112431132	Patient	0.2083	0.6164
X0662-11314A6841422	X0013-121112431132	Patient	0.244	0.5303
X0662-11314A6841423	X0013-121112431132	Patient	0.1905	0.5716
X0662-11314A6841433	X0013-121112431132	Patient	0.2917	0.5705
X0662-11314A6841434	X0013-121112431132	Patient	0.244	0.5819
X0662-11314A6841443	X0013-121112431132	Patient	0.1964	0.5138
X0662-11314A6841444	X0013-121112431132	Patient	0.0595	0.2675
X0662-1151	X0013-121112431132	Patient	0.125	0.4939
X0662-1152	X0013-121112431132	Patient	0.2024	0.6579
X0662-1153	X0013-121112431132	Patient	0.0952	0.6078
X0662-1161	X0013-121112431132	Patient	0.0655	0.4572
X0662-1162	X0013-121112431132	Patient	0.0714	0.4011
X0662-1163	X0013-121112431132	Patient	0.0655	0.4784
X0662-1212322211	X0013-121112431132	Patient	0.131	0.5876
X0662-1212322212	X0013-121112431132	Patient	0.0893	0.5733
X0662-1212322213	X0013-121112431132	Patient	0.119	0.582
X0662-1212322214	X0013-121112431132	Patient	0.0774	0.5721
X0662-1212322215	X0013-121112431132	Patient	0.1012	0.5649
X0662-1212322216	X0013-121112431132	Patient	0.125	0.5924
X0804-31332111	X0013-121112431132	Patient	0.0119	0.3001
X0804-31332112	X0013-121112431132	Patient	0.0238	0.4786
X0804-31332114	X0013-121112431132	Patient	0.0357	0.4706
X0804-3171	X0013-121112431132	Patient	0.0476	0.2796
X0868-221	X0013-121112431132	Patient	0.0655	0.2178
X0868-2211	X0013-121112431132	Patient	0.119	0.1197
X0868-222	X0013-121112431132	Patient	0.1369	0.2615
X0868-2221	X0013-121112431132	Patient	0.0476	0.2968
X0868-225	X0013-121112431132	Patient	0.131	0.2617
X0899-111211211140	X0013-121112431132	Patient	0.0536	0.35
X0899-111211211141	X0013-121112431132	Patient	0.0893	0.2983
X0899-111211211142	X0013-121112431132	Patient	0.0595	0.2794
X0899-111211211143	X0013-121112431132	Patient	0.0833	0.386
X0899-111211211144	X0013-121112431132	Patient	0.0476	0.3129
X0899-111211211145	X0013-121112431132	Patient	0.0774	0.2693
X0899-111211211146	X0013-121112431132	Patient	0.0893	0.4054
X0899-11121121114A	X0013-121112431132	Patient	0.0357	0.3476
X0899-11121121114B	X0013-121112431132	Patient	0.0714	0.3943
X0899-222	X0013-121112431132	Patient	0.0595	0.3612
X0902-141431	X0013-121112431132	Patient	0.0357	0.3413
X0902-141432	X0013-121112431132	Patient	0.0952	0.3856
X0902-141433	X0013-121112431132	Patient	0.0952	0.528
X0902-141434	X0013-121112431132	Patient	0.0893	0.4643
X0925-2231	X0013-121112431132	Patient	0.131	0.5916
X0925-2232	X0013-121112431132	Patient	0.1607	0.615
X0925-2233	X0013-121112431132	Patient	0.1488	0.5956
X0925-231	X0013-121112431132	Patient	0.1012	0.5772
X0028-121D1323111	X0013-121112431133	Patient	0.0476	0.4189
X0028-121D1323112	X0013-121112431133	Patient	0.0893	0.5453
X0028-121D1323114	X0013-121112431133	Patient	0.0714	0.4837
X0038-124624343	X0013-121112431133	Patient	0.0774	0.2405
X0038-1246245	X0013-121112431133	Patient	0.119	0.112
X0569-4222341	X0013-121112431133	Patient	0.0655	0.5845
X0569-4222342	X0013-121112431133	Patient	0.119	0.6206
X0569-4222343	X0013-121112431133	Patient	0.1369	0.5604
X0569-4222344	X0013-121112431133	Patient	0.1369	0.5436
X0569-4251	X0013-121112431133	Patient	0.0774	0.2329
X0569-4252	X0013-121112431133	Patient	0.0357	0.3246
X0569-4253	X0013-121112431133	Patient	0.0893	0.3023
X0569-4254	X0013-121112431133	Patient	0.125	0.1658
X0662-11314A681133311	X0013-121112431133	Patient	0.1012	0.2486
X0662-11314A681133312	X0013-121112431133	Patient	0.1429	0.3749
X0662-11314A681133313	X0013-121112431133	Patient	0.0952	0.1841
X0662-11314A681133314	X0013-121112431133	Patient	0.0893	0.1992
X0662-11314A681133331	X0013-121112431133	Patient	0.1071	0.5446
X0662-11314A681133332	X0013-121112431133	Patient	0.0893	0.5771
X0662-11314A681133333	X0013-121112431133	Patient	0.1429	0.6105
X0662-11314A681133341	X0013-121112431133	Patient	0.1786	0.5638
X0662-11314A681133342	X0013-121112431133	Patient	0.0833	0.5817
X0662-11314A681133343	X0013-121112431133	Patient	0.0893	0.5125
X0662-11314A681133344	X0013-121112431133	Patient	0.1607	0.5598
X0662-11314A681141	X0013-121112431133	Patient	0.1488	0.1508
X0662-11314A681142	X0013-121112431133	Patient	0.1369	0.1178
X0662-11314A6841421	X0013-121112431133	Patient	0.1071	0.5597
X0662-11314A6841422	X0013-121112431133	Patient	0.125	0.5318
X0662-11314A6841423	X0013-121112431133	Patient	0.1429	0.5612
X0662-11314A6841433	X0013-121112431133	Patient	0.1905	0.5637
X0662-11314A6841434	X0013-121112431133	Patient	0.1548	0.5632
X0662-11314A6841443	X0013-121112431133	Patient	0.131	0.5329
X0662-11314A6841444	X0013-121112431133	Patient	0.0833	0.2638
X0662-1151	X0013-121112431133	Patient	0.1131	0.4702
X0662-1152	X0013-121112431133	Patient	0.1131	0.5895
X0662-1153	X0013-121112431133	Patient	0.1607	0.52
X0662-1161	X0013-121112431133	Patient	0.0774	0.4627
X0662-1162	X0013-121112431133	Patient	0.0595	0.3747
X0662-1163	X0013-121112431133	Patient	0.0238	0.449
X0662-1212322211	X0013-121112431133	Patient	0.0833	0.5079
X0662-1212322212	X0013-121112431133	Patient	0.0595	0.5216
X0662-1212322213	X0013-121112431133	Patient	0.1071	0.5702
X0662-1212322214	X0013-121112431133	Patient	0.0536	0.5873
X0662-1212322215	X0013-121112431133	Patient	0.125	0.4615
X0662-1212322216	X0013-121112431133	Patient	0.0952	0.5269
X0804-31332111	X0013-121112431133	Patient	0.0119	0.2915
X0804-31332112	X0013-121112431133	Patient	0.0238	0.4038
X0804-31332114	X0013-121112431133	Patient	0.0774	0.4433
X0804-3171	X0013-121112431133	Patient	0.0119	0.2059
X0868-221	X0013-121112431133	Patient	0.0952	0.1903
X0868-2211	X0013-121112431133	Patient	0.131	0.1278
X0868-222	X0013-121112431133	Patient	0.0952	0.2104
X0868-2221	X0013-121112431133	Patient	0.0595	0.1652
X0868-225	X0013-121112431133	Patient	0.0774	0.0889
X0899-111211211140	X0013-121112431133	Patient	0.1131	0.2099
X0899-111211211141	X0013-121112431133	Patient	0.1012	0.3082
X0899-111211211142	X0013-121112431133	Patient	0.0595	0.2376
X0899-111211211143	X0013-121112431133	Patient	0.1012	0.2436
X0899-111211211144	X0013-121112431133	Patient	0.119	0.2608
X0899-111211211145	X0013-121112431133	Patient	0.0893	0.2381
X0899-111211211146	X0013-121112431133	Patient	0.0774	0.3826
X0899-11121121114A	X0013-121112431133	Patient	0.0119	0.2876
X0899-11121121114B	X0013-121112431133	Patient	0.119	0.3311
X0899-222	X0013-121112431133	Patient	0.1012	0.2769
X0902-141431	X0013-121112431133	Patient	0.0357	0.2939
X0902-141432	X0013-121112431133	Patient	0.0595	0.4202
X0902-141433	X0013-121112431133	Patient	0.0833	0.415
X0902-141434	X0013-121112431133	Patient	0.1548	0.4035
X0925-2231	X0013-121112431133	Patient	0.119	0.5016
X0925-2232	X0013-121112431133	Patient	0.1905	0.5185
X0925-2233	X0013-121112431133	Patient	0.0893	0.5216
X0925-231	X0013-121112431133	Patient	0.0833	0.5231
X0028-121D1323111	X0013-12111243131	Patient	0.0476	0.3093
X0028-121D1323112	X0013-12111243131	Patient	0.0357	0.4012
X0028-121D1323114	X0013-12111243131	Patient	0.0595	0.3565
X0038-124624343	X0013-12111243131	Patient	0.0238	0.1485
X0038-1246245	X0013-12111243131	Patient	0	0.2346
X0569-4222341	X0013-12111243131	Patient	0.0536	0.5102
X0569-4222342	X0013-12111243131	Patient	0.125	0.5275
X0569-4222343	X0013-12111243131	Patient	0.1012	0.4649
X0569-4222344	X0013-12111243131	Patient	0.1548	0.411
X0569-4251	X0013-12111243131	Patient	0	0.2812
X0569-4252	X0013-12111243131	Patient	0.0119	0.3665
X0569-4253	X0013-12111243131	Patient	0.0238	0.2578
X0569-4254	X0013-12111243131	Patient	0.0119	0.2554
X0662-11314A681133311	X0013-12111243131	Patient	0.0119	0.2727
X0662-11314A681133312	X0013-12111243131	Patient	0.0119	0.3157
X0662-11314A681133313	X0013-12111243131	Patient	0.0833	0.3838
X0662-11314A681133314	X0013-12111243131	Patient	0.0119	0.3389
X0662-11314A681133331	X0013-12111243131	Patient	0.0595	0.5425
X0662-11314A681133332	X0013-12111243131	Patient	0.0833	0.4436
X0662-11314A681133333	X0013-12111243131	Patient	0.1488	0.3839
X0662-11314A681133341	X0013-12111243131	Patient	0.0952	0.4528
X0662-11314A681133342	X0013-12111243131	Patient	0.0952	0.5026
X0662-11314A681133343	X0013-12111243131	Patient	0.0714	0.4396
X0662-11314A681133344	X0013-12111243131	Patient	0.0714	0.3963
X0662-11314A681141	X0013-12111243131	Patient	0.0238	0.3446
X0662-11314A681142	X0013-12111243131	Patient	0.1071	0.2583
X0662-11314A6841421	X0013-12111243131	Patient	0.0952	0.4674
X0662-11314A6841422	X0013-12111243131	Patient	0.125	0.4457
X0662-11314A6841423	X0013-12111243131	Patient	0.0714	0.4812
X0662-11314A6841433	X0013-12111243131	Patient	0.1429	0.465
X0662-11314A6841434	X0013-12111243131	Patient	0.1429	0.461
X0662-11314A6841443	X0013-12111243131	Patient	0.1369	0.3737
X0662-11314A6841444	X0013-12111243131	Patient	0.0238	0.2103
X0662-1151	X0013-12111243131	Patient	0.1131	0.3385
X0662-1152	X0013-12111243131	Patient	0.1607	0.461
X0662-1153	X0013-12111243131	Patient	0.0417	0.4699
X0662-1161	X0013-12111243131	Patient	0.0238	0.372
X0662-1162	X0013-12111243131	Patient	0.0119	0.2397
X0662-1163	X0013-12111243131	Patient	0.0357	0.4278
X0662-1212322211	X0013-12111243131	Patient	0.0774	0.4223
X0662-1212322212	X0013-12111243131	Patient	0.0298	0.4003
X0662-1212322213	X0013-12111243131	Patient	0.0417	0.4241
X0662-1212322214	X0013-12111243131	Patient	0.0536	0.4652
X0662-1212322215	X0013-12111243131	Patient	0.0417	0.4045
X0662-1212322216	X0013-12111243131	Patient	0.0417	0.439
X0804-31332111	X0013-12111243131	Patient	0.0119	0.2968
X0804-31332112	X0013-12111243131	Patient	0.0357	0.3436
X0804-31332114	X0013-12111243131	Patient	0.0119	0.4917
X0804-3171	X0013-12111243131	Patient	0.0238	0.2759
X0868-221	X0013-12111243131	Patient	0.0298	0.1167
X0868-2211	X0013-12111243131	Patient	0.0536	0.1323
X0868-222	X0013-12111243131	Patient	0.0476	0.1884
X0868-2221	X0013-12111243131	Patient	0.0238	0.1917
X0868-225	X0013-12111243131	Patient	0.0714	0.1902
X0899-111211211140	X0013-12111243131	Patient	0.0357	0.2079
X0899-111211211141	X0013-12111243131	Patient	0.0357	0.2958
X0899-111211211142	X0013-12111243131	Patient	0.0417	0.2408
X0899-111211211143	X0013-12111243131	Patient	0.0595	0.2686
X0899-111211211144	X0013-12111243131	Patient	0.0119	0.2621
X0899-111211211145	X0013-12111243131	Patient	0.0357	0.3644
X0899-111211211146	X0013-12111243131	Patient	0.0357	0.3909
X0899-11121121114A	X0013-12111243131	Patient	0.0119	0.2346
X0899-11121121114B	X0013-12111243131	Patient	0.0476	0.3172
X0899-222	X0013-12111243131	Patient	0.0357	0.282
X0902-141431	X0013-12111243131	Patient	0.0357	0.3005
X0902-141432	X0013-12111243131	Patient	0.0238	0.3207
X0902-141433	X0013-12111243131	Patient	0.0119	0.4513
X0902-141434	X0013-12111243131	Patient	0.0238	0.3394
X0925-2231	X0013-12111243131	Patient	0.0655	0.4207
X0925-2232	X0013-12111243131	Patient	0.0952	0.4486
X0925-2233	X0013-12111243131	Patient	0.1012	0.37
X0925-231	X0013-12111243131	Patient	0.0595	0.4706
X0028-121D1323111	X0013-12111243132	Patient	0.0595	0.3477
X0028-121D1323112	X0013-12111243132	Patient	0.0476	0.4515
X0028-121D1323114	X0013-12111243132	Patient	0.0595	0.4307
X0038-124624343	X0013-12111243132	Patient	0.0595	0.2865
X0038-1246245	X0013-12111243132	Patient	0.0357	0.1728
X0569-4222341	X0013-12111243132	Patient	0.1012	0.5845
X0569-4222342	X0013-12111243132	Patient	0.1667	0.5872
X0569-4222343	X0013-12111243132	Patient	0.1012	0.5564
X0569-4222344	X0013-12111243132	Patient	0.1548	0.5022
X0569-4251	X0013-12111243132	Patient	0.0119	0.333
X0569-4252	X0013-12111243132	Patient	0.0417	0.4485
X0569-4253	X0013-12111243132	Patient	0.0357	0.3515
X0569-4254	X0013-12111243132	Patient	0.0298	0.2509
X0662-11314A681133311	X0013-12111243132	Patient	0.0298	0.2951
X0662-11314A681133312	X0013-12111243132	Patient	0.0536	0.3398
X0662-11314A681133313	X0013-12111243132	Patient	0.0357	0.3726
X0662-11314A681133314	X0013-12111243132	Patient	0.0655	0.2617
X0662-11314A681133331	X0013-12111243132	Patient	0.0893	0.5847
X0662-11314A681133332	X0013-12111243132	Patient	0.119	0.5006
X0662-11314A681133333	X0013-12111243132	Patient	0.1429	0.4697
X0662-11314A681133341	X0013-12111243132	Patient	0.125	0.5165
X0662-11314A681133342	X0013-12111243132	Patient	0.1488	0.5414
X0662-11314A681133343	X0013-12111243132	Patient	0.0833	0.4771
X0662-11314A681133344	X0013-12111243132	Patient	0.0833	0.4775
X0662-11314A681141	X0013-12111243132	Patient	0.0655	0.3108
X0662-11314A681142	X0013-12111243132	Patient	0.1071	0.2145
X0662-11314A6841421	X0013-12111243132	Patient	0.131	0.5398
X0662-11314A6841422	X0013-12111243132	Patient	0.1845	0.5188
X0662-11314A6841423	X0013-12111243132	Patient	0.1488	0.5083
X0662-11314A6841433	X0013-12111243132	Patient	0.1548	0.5238
X0662-11314A6841434	X0013-12111243132	Patient	0.2262	0.5294
X0662-11314A6841443	X0013-12111243132	Patient	0.1667	0.4254
X0662-11314A6841444	X0013-12111243132	Patient	0.0714	0.3218
X0662-1151	X0013-12111243132	Patient	0.1131	0.4824
X0662-1152	X0013-12111243132	Patient	0.1667	0.5598
X0662-1153	X0013-12111243132	Patient	0.0536	0.5041
X0662-1161	X0013-12111243132	Patient	0.0357	0.4327
X0662-1162	X0013-12111243132	Patient	0.0357	0.3872
X0662-1163	X0013-12111243132	Patient	0.0357	0.4869
X0662-1212322211	X0013-12111243132	Patient	0.0893	0.5523
X0662-1212322212	X0013-12111243132	Patient	0.0476	0.5074
X0662-1212322213	X0013-12111243132	Patient	0.125	0.5406
X0662-1212322214	X0013-12111243132	Patient	0.0536	0.5641
X0662-1212322215	X0013-12111243132	Patient	0.0655	0.4942
X0662-1212322216	X0013-12111243132	Patient	0.0595	0.4734
X0804-31332111	X0013-12111243132	Patient	0	0.2429
X0804-31332112	X0013-12111243132	Patient	0.0119	0.4398
X0804-31332114	X0013-12111243132	Patient	0.0238	0.3848
X0804-3171	X0013-12111243132	Patient	0.0119	0.284
X0868-221	X0013-12111243132	Patient	0.0417	0.1442
X0868-2211	X0013-12111243132	Patient	0.0357	0.1217
X0868-222	X0013-12111243132	Patient	0.0595	0.2748
X0868-2221	X0013-12111243132	Patient	0	0.2958
X0868-225	X0013-12111243132	Patient	0.0714	0.2546
X0899-111211211140	X0013-12111243132	Patient	0.0119	0.3011
X0899-111211211141	X0013-12111243132	Patient	0.0298	0.313
X0899-111211211142	X0013-12111243132	Patient	0.0476	0.2234
X0899-111211211143	X0013-12111243132	Patient	0.0714	0.337
X0899-111211211144	X0013-12111243132	Patient	0.0119	0.35
X0899-111211211145	X0013-12111243132	Patient	0.0595	0.3388
X0899-111211211146	X0013-12111243132	Patient	0.0595	0.408
X0899-11121121114A	X0013-12111243132	Patient	0.0357	0.3179
X0899-11121121114B	X0013-12111243132	Patient	0.0357	0.3642
X0899-222	X0013-12111243132	Patient	0.0476	0.353
X0902-141431	X0013-12111243132	Patient	0.0357	0.305
X0902-141432	X0013-12111243132	Patient	0.0476	0.3712
X0902-141433	X0013-12111243132	Patient	0.0357	0.4664
X0902-141434	X0013-12111243132	Patient	0.0833	0.3767
X0925-2231	X0013-12111243132	Patient	0.1012	0.4715
X0925-2232	X0013-12111243132	Patient	0.131	0.4655
X0925-2233	X0013-12111243132	Patient	0.1488	0.4186
X0925-231	X0013-12111243132	Patient	0.0595	0.5037
X0028-121D1323111	X0013-12111243133	Patient	0.0417	0.3975
X0028-121D1323112	X0013-12111243133	Patient	0.0238	0.473
X0028-121D1323114	X0013-12111243133	Patient	0.0536	0.393
X0038-124624343	X0013-12111243133	Patient	0.0119	0.2891
X0038-1246245	X0013-12111243133	Patient	0.0238	0.1874
X0569-4222341	X0013-12111243133	Patient	0.1131	0.5505
X0569-4222342	X0013-12111243133	Patient	0.0833	0.5193
X0569-4222343	X0013-12111243133	Patient	0.125	0.4912
X0569-4222344	X0013-12111243133	Patient	0.1548	0.5075
X0569-4251	X0013-12111243133	Patient	0	0.25
X0569-4252	X0013-12111243133	Patient	0.0357	0.4088
X0569-4253	X0013-12111243133	Patient	0.0357	0.3716
X0569-4254	X0013-12111243133	Patient	0.0357	0.1037
X0662-11314A681133311	X0013-12111243133	Patient	0.0119	0.2811
X0662-11314A681133312	X0013-12111243133	Patient	0.0357	0.3477
X0662-11314A681133313	X0013-12111243133	Patient	0.0476	0.3987
X0662-11314A681133314	X0013-12111243133	Patient	0.0119	0.3697
X0662-11314A681133331	X0013-12111243133	Patient	0.0357	0.4926
X0662-11314A681133332	X0013-12111243133	Patient	0.131	0.4391
X0662-11314A681133333	X0013-12111243133	Patient	0.1429	0.5035
X0662-11314A681133341	X0013-12111243133	Patient	0.119	0.4724
X0662-11314A681133342	X0013-12111243133	Patient	0.1012	0.5466
X0662-11314A681133343	X0013-12111243133	Patient	0.1012	0.3927
X0662-11314A681133344	X0013-12111243133	Patient	0.1012	0.465
X0662-11314A681141	X0013-12111243133	Patient	0.0238	0.3461
X0662-11314A681142	X0013-12111243133	Patient	0.0476	0.2531
X0662-11314A6841421	X0013-12111243133	Patient	0.1071	0.493
X0662-11314A6841422	X0013-12111243133	Patient	0.1548	0.4887
X0662-11314A6841423	X0013-12111243133	Patient	0.1071	0.4742
X0662-11314A6841433	X0013-12111243133	Patient	0.1369	0.4811
X0662-11314A6841434	X0013-12111243133	Patient	0.1548	0.5059
X0662-11314A6841443	X0013-12111243133	Patient	0.131	0.3932
X0662-11314A6841444	X0013-12111243133	Patient	0.0238	0.328
X0662-1151	X0013-12111243133	Patient	0.0952	0.4347
X0662-1152	X0013-12111243133	Patient	0.1012	0.5068
X0662-1153	X0013-12111243133	Patient	0.0714	0.4614
X0662-1161	X0013-12111243133	Patient	0.0119	0.4719
X0662-1162	X0013-12111243133	Patient	0.0238	0.4102
X0662-1163	X0013-12111243133	Patient	0.0238	0.3997
X0662-1212322211	X0013-12111243133	Patient	0.1071	0.4546
X0662-1212322212	X0013-12111243133	Patient	0.0417	0.4448
X0662-1212322213	X0013-12111243133	Patient	0.0833	0.4539
X0662-1212322214	X0013-12111243133	Patient	0.0595	0.4611
X0662-1212322215	X0013-12111243133	Patient	0.0774	0.4588
X0662-1212322216	X0013-12111243133	Patient	0.0952	0.4861
X0804-31332111	X0013-12111243133	Patient	0.0119	0.3329
X0804-31332112	X0013-12111243133	Patient	0	0.4044
X0804-31332114	X0013-12111243133	Patient	0.0238	0.4031
X0804-3171	X0013-12111243133	Patient	0.0119	0.2139
X0868-221	X0013-12111243133	Patient	0.0298	0.2683
X0868-2211	X0013-12111243133	Patient	0.0476	0.1309
X0868-222	X0013-12111243133	Patient	0.0952	0.2262
X0868-2221	X0013-12111243133	Patient	0.0119	0.1868
X0868-225	X0013-12111243133	Patient	0.0417	0.2377
X0899-111211211140	X0013-12111243133	Patient	0.0417	0.2238
X0899-111211211141	X0013-12111243133	Patient	0.0357	0.3127
X0899-111211211142	X0013-12111243133	Patient	0.0238	0.2911
X0899-111211211143	X0013-12111243133	Patient	0.0238	0.3098
X0899-111211211144	X0013-12111243133	Patient	0.0119	0.2756
X0899-111211211145	X0013-12111243133	Patient	0.0536	0.3205
X0899-111211211146	X0013-12111243133	Patient	0.0655	0.3472
X0899-11121121114A	X0013-12111243133	Patient	0.0238	0.3024
X0899-11121121114B	X0013-12111243133	Patient	0.0595	0.3378
X0899-222	X0013-12111243133	Patient	0.0476	0.2979
X0902-141431	X0013-12111243133	Patient	0.0476	0.2455
X0902-141432	X0013-12111243133	Patient	0.0833	0.349
X0902-141433	X0013-12111243133	Patient	0.0476	0.4212
X0902-141434	X0013-12111243133	Patient	0.0357	0.3769
X0925-2231	X0013-12111243133	Patient	0.0833	0.4701
X0925-2232	X0013-12111243133	Patient	0.1131	0.4787
X0925-2233	X0013-12111243133	Patient	0.1012	0.5051
X0925-231	X0013-12111243133	Patient	0.0714	0.4627
X0662-1212322222111	X0013-1211231	Patient	0.1638	0.7652
X0662-1212322222112	X0013-1211231	Patient	0.1983	0.782
X0662-1212322222113	X0013-1211231	Patient	0.1466	0.7847
X0662-1212322222114	X0013-1211231	Patient	0.181	0.7808
X0925-2234311	X0013-1211231	Patient	0.2672	0.6421
X0925-2234312	X0013-1211231	Patient	0.1293	0.7036
X0925-2234313	X0013-1211231	Patient	0.2155	0.7314
X0925-2234314	X0013-1211231	Patient	0.2155	0.6689
X0662-1212322222111	X0013-1211232	Patient	0.1638	0.7982
X0662-1212322222112	X0013-1211232	Patient	0.1724	0.8096
X0662-1212322222113	X0013-1211232	Patient	0.1379	0.7927
X0662-1212322222114	X0013-1211232	Patient	0.1207	0.8129
X0925-2234311	X0013-1211232	Patient	0.2328	0.6687
X0925-2234312	X0013-1211232	Patient	0.1293	0.7246
X0925-2234313	X0013-1211232	Patient	0.1724	0.762
X0925-2234314	X0013-1211232	Patient	0.181	0.7121
X0662-1212322222111	X0013-1211233	Patient	0.1466	0.7862
X0662-1212322222112	X0013-1211233	Patient	0.1638	0.8081
X0662-1212322222113	X0013-1211233	Patient	0.1207	0.8153
X0662-1212322222114	X0013-1211233	Patient	0.1121	0.7997
X0925-2234311	X0013-1211233	Patient	0.2414	0.6701
X0925-2234312	X0013-1211233	Patient	0.1293	0.7124
X0925-2234313	X0013-1211233	Patient	0.2069	0.7521
X0925-2234314	X0013-1211233	Patient	0.2155	0.7033
X0662-1212322222111	X0013-1211234	Patient	0.1034	0.7491
X0662-1212322222112	X0013-1211234	Patient	0.1466	0.7556
X0662-1212322222113	X0013-1211234	Patient	0.1724	0.7429
X0662-1212322222114	X0013-1211234	Patient	0.1121	0.7473
X0925-2234311	X0013-1211234	Patient	0.2328	0.6274
X0925-2234312	X0013-1211234	Patient	0.1034	0.7051
X0925-2234313	X0013-1211234	Patient	0.181	0.7405
X0925-2234314	X0013-1211234	Patient	0.1983	0.6829
X0028-121D1323111	X0013-151	Patient	0.0238	0.4116
X0028-121D1323112	X0013-151	Patient	0.0833	0.5763
X0028-121D1323114	X0013-151	Patient	0.125	0.3862
X0038-124624343	X0013-151	Patient	0.0774	0.2592
X0038-1246245	X0013-151	Patient	0.0595	0.272
X0569-4222341	X0013-151	Patient	0.1429	0.7013
X0569-4222342	X0013-151	Patient	0.1845	0.7198
X0569-4222343	X0013-151	Patient	0.131	0.7069
X0569-4222344	X0013-151	Patient	0.2024	0.7071
X0569-4251	X0013-151	Patient	0.119	0.2621
X0569-4252	X0013-151	Patient	0.1131	0.488
X0569-4253	X0013-151	Patient	0.1131	0.3949
X0569-4254	X0013-151	Patient	0.119	0.2452
X0662-11314A681133311	X0013-151	Patient	0.0952	0.3576
X0662-11314A681133312	X0013-151	Patient	0.0833	0.4628
X0662-11314A681133313	X0013-151	Patient	0.125	0.415
X0662-11314A681133314	X0013-151	Patient	0.0952	0.3176
X0662-11314A681133331	X0013-151	Patient	0.1071	0.6508
X0662-11314A681133332	X0013-151	Patient	0.1964	0.6502
X0662-11314A681133333	X0013-151	Patient	0.2083	0.6792
X0662-11314A681133341	X0013-151	Patient	0.2083	0.6477
X0662-11314A681133342	X0013-151	Patient	0.1429	0.7167
X0662-11314A681133343	X0013-151	Patient	0.1667	0.562
X0662-11314A681133344	X0013-151	Patient	0.1964	0.6173
X0662-11314A681141	X0013-151	Patient	0.1369	0.2913
X0662-11314A681142	X0013-151	Patient	0.1607	0.2233
X0662-11314A6841421	X0013-151	Patient	0.1607	0.6491
X0662-11314A6841422	X0013-151	Patient	0.2143	0.6201
X0662-11314A6841423	X0013-151	Patient	0.2321	0.6719
X0662-11314A6841433	X0013-151	Patient	0.1726	0.6548
X0662-11314A6841434	X0013-151	Patient	0.2381	0.651
X0662-11314A6841443	X0013-151	Patient	0.2321	0.578
X0662-11314A6841444	X0013-151	Patient	0.0238	0.4314
X0662-1151	X0013-151	Patient	0.1548	0.5785
X0662-1152	X0013-151	Patient	0.256	0.6897
X0662-1153	X0013-151	Patient	0.119	0.6287
X0662-1161	X0013-151	Patient	0.0655	0.5743
X0662-1162	X0013-151	Patient	0.0833	0.4316
X0662-1163	X0013-151	Patient	0.0952	0.5842
X0662-1212322211	X0013-151	Patient	0.1607	0.654
X0662-1212322212	X0013-151	Patient	0.0714	0.6854
X0662-1212322213	X0013-151	Patient	0.1429	0.6774
X0662-1212322214	X0013-151	Patient	0.1429	0.6509
X0662-1212322215	X0013-151	Patient	0.1429	0.6226
X0662-1212322216	X0013-151	Patient	0.1429	0.6561
X0804-31332111	X0013-151	Patient	0.0536	0.3254
X0804-31332112	X0013-151	Patient	0.0536	0.4699
X0804-31332114	X0013-151	Patient	0.0833	0.4983
X0804-3171	X0013-151	Patient	0.0714	0.2746
X0868-221	X0013-151	Patient	0.1012	0.3015
X0868-2211	X0013-151	Patient	0.0893	0.1651
X0868-222	X0013-151	Patient	0.1667	0.2844
X0868-2221	X0013-151	Patient	0.0536	0.266
X0868-225	X0013-151	Patient	0.0952	0.1957
X0899-111211211140	X0013-151	Patient	0.0774	0.3036
X0899-111211211141	X0013-151	Patient	0.0536	0.324
X0899-111211211142	X0013-151	Patient	0.0833	0.4068
X0899-111211211143	X0013-151	Patient	0.0893	0.442
X0899-111211211144	X0013-151	Patient	0.0655	0.3713
X0899-111211211145	X0013-151	Patient	0.0655	0.3176
X0899-111211211146	X0013-151	Patient	0.0774	0.462
X0899-11121121114A	X0013-151	Patient	0.0238	0.3728
X0899-11121121114B	X0013-151	Patient	0.1131	0.3839
X0899-222	X0013-151	Patient	0.0476	0.411
X0902-141431	X0013-151	Patient	0.0357	0.3154
X0902-141432	X0013-151	Patient	0.125	0.3999
X0902-141433	X0013-151	Patient	0.0833	0.5856
X0902-141434	X0013-151	Patient	0.0833	0.4985
X0925-2231	X0013-151	Patient	0.1071	0.6846
X0925-2232	X0013-151	Patient	0.131	0.6877
X0925-2233	X0013-151	Patient	0.1131	0.6494
X0925-231	X0013-151	Patient	0.1071	0.5976
X0028-121D1323111	X0013-152	Patient	0.0476	0.4285
X0028-121D1323112	X0013-152	Patient	0.0536	0.6728
X0028-121D1323114	X0013-152	Patient	0.0893	0.4943
X0038-124624343	X0013-152	Patient	0.1131	0.2595
X0038-1246245	X0013-152	Patient	0.0893	0.1993
X0569-4222341	X0013-152	Patient	0.2381	0.7269
X0569-4222342	X0013-152	Patient	0.3214	0.7123
X0569-4222343	X0013-152	Patient	0.2619	0.7021
X0569-4222344	X0013-152	Patient	0.3393	0.6881
X0569-4251	X0013-152	Patient	0.1071	0.2927
X0569-4252	X0013-152	Patient	0.1429	0.497
X0569-4253	X0013-152	Patient	0.1429	0.3652
X0569-4254	X0013-152	Patient	0.131	0.265
X0662-11314A681133311	X0013-152	Patient	0.1131	0.3366
X0662-11314A681133312	X0013-152	Patient	0.125	0.4555
X0662-11314A681133313	X0013-152	Patient	0.1726	0.3757
X0662-11314A681133314	X0013-152	Patient	0.131	0.3539
X0662-11314A681133331	X0013-152	Patient	0.2321	0.6482
X0662-11314A681133332	X0013-152	Patient	0.2083	0.6576
X0662-11314A681133333	X0013-152	Patient	0.2381	0.6722
X0662-11314A681133341	X0013-152	Patient	0.256	0.689
X0662-11314A681133342	X0013-152	Patient	0.2798	0.7211
X0662-11314A681133343	X0013-152	Patient	0.2024	0.6031
X0662-11314A681133344	X0013-152	Patient	0.256	0.6317
X0662-11314A681141	X0013-152	Patient	0.2202	0.2662
X0662-11314A681142	X0013-152	Patient	0.2321	0.1749
X0662-11314A6841421	X0013-152	Patient	0.25	0.6866
X0662-11314A6841422	X0013-152	Patient	0.3274	0.6335
X0662-11314A6841423	X0013-152	Patient	0.256	0.6607
X0662-11314A6841433	X0013-152	Patient	0.369	0.6761
X0662-11314A6841434	X0013-152	Patient	0.369	0.6561
X0662-11314A6841443	X0013-152	Patient	0.2976	0.5539
X0662-11314A6841444	X0013-152	Patient	0.0655	0.3972
X0662-1151	X0013-152	Patient	0.1786	0.5794
X0662-1152	X0013-152	Patient	0.3571	0.6945
X0662-1153	X0013-152	Patient	0.1667	0.6451
X0662-1161	X0013-152	Patient	0.1071	0.5775
X0662-1162	X0013-152	Patient	0.119	0.4731
X0662-1163	X0013-152	Patient	0.1131	0.5498
X0662-1212322211	X0013-152	Patient	0.1607	0.6908
X0662-1212322212	X0013-152	Patient	0.0893	0.693
X0662-1212322213	X0013-152	Patient	0.1905	0.6772
X0662-1212322214	X0013-152	Patient	0.1607	0.666
X0662-1212322215	X0013-152	Patient	0.1369	0.606
X0662-1212322216	X0013-152	Patient	0.2083	0.6598
X0804-31332111	X0013-152	Patient	0.0536	0.3311
X0804-31332112	X0013-152	Patient	0.0595	0.4727
X0804-31332114	X0013-152	Patient	0.0893	0.5367
X0804-3171	X0013-152	Patient	0.0952	0.2699
X0868-221	X0013-152	Patient	0.1071	0.2765
X0868-2211	X0013-152	Patient	0.0952	0.1357
X0868-222	X0013-152	Patient	0.131	0.2965
X0868-2221	X0013-152	Patient	0.0774	0.3136
X0868-225	X0013-152	Patient	0.1071	0.2184
X0899-111211211140	X0013-152	Patient	0.1071	0.2674
X0899-111211211141	X0013-152	Patient	0.0952	0.3554
X0899-111211211142	X0013-152	Patient	0.1369	0.3383
X0899-111211211143	X0013-152	Patient	0.1012	0.385
X0899-111211211144	X0013-152	Patient	0.0952	0.3846
X0899-111211211145	X0013-152	Patient	0.1012	0.3605
X0899-111211211146	X0013-152	Patient	0.125	0.5025
X0899-11121121114A	X0013-152	Patient	0.0357	0.3931
X0899-11121121114B	X0013-152	Patient	0.125	0.4026
X0899-222	X0013-152	Patient	0.0714	0.3759
X0902-141431	X0013-152	Patient	0.0357	0.33
X0902-141432	X0013-152	Patient	0.1845	0.4491
X0902-141433	X0013-152	Patient	0.1429	0.5973
X0902-141434	X0013-152	Patient	0.0893	0.4852
X0925-2231	X0013-152	Patient	0.1488	0.7097
X0925-2232	X0013-152	Patient	0.2024	0.6968
X0925-2233	X0013-152	Patient	0.2381	0.6923
X0925-231	X0013-152	Patient	0.1667	0.6646
X0028-121D1323111	X0013-154	Patient	0.0595	0.4328
X0028-121D1323112	X0013-154	Patient	0.0595	0.6577
X0028-121D1323114	X0013-154	Patient	0.119	0.4979
X0038-124624343	X0013-154	Patient	0.125	0.2878
X0038-1246245	X0013-154	Patient	0.0774	0.1613
X0569-4222341	X0013-154	Patient	0.1786	0.7183
X0569-4222342	X0013-154	Patient	0.2381	0.6846
X0569-4222343	X0013-154	Patient	0.2024	0.678
X0569-4222344	X0013-154	Patient	0.2679	0.6893
X0569-4251	X0013-154	Patient	0.0833	0.2626
X0569-4252	X0013-154	Patient	0.1429	0.4337
X0569-4253	X0013-154	Patient	0.119	0.3714
X0569-4254	X0013-154	Patient	0.1071	0.2487
X0662-11314A681133311	X0013-154	Patient	0.0536	0.3412
X0662-11314A681133312	X0013-154	Patient	0.1012	0.4241
X0662-11314A681133313	X0013-154	Patient	0.119	0.3848
X0662-11314A681133314	X0013-154	Patient	0.1131	0.333
X0662-11314A681133331	X0013-154	Patient	0.1786	0.6542
X0662-11314A681133332	X0013-154	Patient	0.2024	0.6192
X0662-11314A681133333	X0013-154	Patient	0.2262	0.6411
X0662-11314A681133341	X0013-154	Patient	0.2143	0.6943
X0662-11314A681133342	X0013-154	Patient	0.2143	0.7018
X0662-11314A681133343	X0013-154	Patient	0.1488	0.588
X0662-11314A681133344	X0013-154	Patient	0.1786	0.6189
X0662-11314A681141	X0013-154	Patient	0.1667	0.2715
X0662-11314A681142	X0013-154	Patient	0.2381	0.1802
X0662-11314A6841421	X0013-154	Patient	0.2321	0.6708
X0662-11314A6841422	X0013-154	Patient	0.2976	0.6415
X0662-11314A6841423	X0013-154	Patient	0.2083	0.643
X0662-11314A6841433	X0013-154	Patient	0.3095	0.6792
X0662-11314A6841434	X0013-154	Patient	0.2857	0.6521
X0662-11314A6841443	X0013-154	Patient	0.2381	0.6
X0662-11314A6841444	X0013-154	Patient	0.0357	0.3886
X0662-1151	X0013-154	Patient	0.1667	0.5683
X0662-1152	X0013-154	Patient	0.2679	0.668
X0662-1153	X0013-154	Patient	0.131	0.6045
X0662-1161	X0013-154	Patient	0.0833	0.5697
X0662-1162	X0013-154	Patient	0.1071	0.4633
X0662-1163	X0013-154	Patient	0.131	0.516
X0662-1212322211	X0013-154	Patient	0.131	0.6478
X0662-1212322212	X0013-154	Patient	0.0655	0.6871
X0662-1212322213	X0013-154	Patient	0.1369	0.6482
X0662-1212322214	X0013-154	Patient	0.1012	0.6353
X0662-1212322215	X0013-154	Patient	0.1131	0.6127
X0662-1212322216	X0013-154	Patient	0.1607	0.6071
X0804-31332111	X0013-154	Patient	0.0119	0.3378
X0804-31332112	X0013-154	Patient	0.0298	0.445
X0804-31332114	X0013-154	Patient	0.0595	0.5056
X0804-3171	X0013-154	Patient	0.0476	0.3314
X0868-221	X0013-154	Patient	0.1071	0.2689
X0868-2211	X0013-154	Patient	0.0774	0.1317
X0868-222	X0013-154	Patient	0.2024	0.2673
X0868-2221	X0013-154	Patient	0.0655	0.2577
X0868-225	X0013-154	Patient	0.0952	0.175
X0899-111211211140	X0013-154	Patient	0.0714	0.2784
X0899-111211211141	X0013-154	Patient	0.0714	0.317
X0899-111211211142	X0013-154	Patient	0.1131	0.3808
X0899-111211211143	X0013-154	Patient	0.1071	0.3977
X0899-111211211144	X0013-154	Patient	0.0893	0.3501
X0899-111211211145	X0013-154	Patient	0.0893	0.3177
X0899-111211211146	X0013-154	Patient	0.0952	0.4605
X0899-11121121114A	X0013-154	Patient	0.0595	0.3473
X0899-11121121114B	X0013-154	Patient	0.1488	0.4055
X0899-222	X0013-154	Patient	0.0595	0.3542
X0902-141431	X0013-154	Patient	0.0357	0.2823
X0902-141432	X0013-154	Patient	0.1845	0.4352
X0902-141433	X0013-154	Patient	0.0476	0.5697
X0902-141434	X0013-154	Patient	0.119	0.4951
X0925-2231	X0013-154	Patient	0.1369	0.7053
X0925-2232	X0013-154	Patient	0.1548	0.6969
X0925-2233	X0013-154	Patient	0.1429	0.7064
X0925-231	X0013-154	Patient	0.131	0.644
X0016-41413412	X0013-15820	Patient	0.0298	0.3967
X0028-121D132312331	X0013-15820	Patient	0.0238	0.4066
X0028-121D132312332	X0013-15820	Patient	0.0893	0.4235
X0028-121D132312333	X0013-15820	Patient	0.119	0.7128
X0028-121D132312334	X0013-15820	Patient	0.1726	0.7158
X0303-521	X0013-15820	Patient	0.1071	0.3324
X0303-522	X0013-15820	Patient	0.125	0.2681
X0303-531	X0013-15820	Patient	0.2321	0.3528
X0303-533	X0013-15820	Patient	0.2024	0.4838
X0303-612	X0013-15820	Patient	0.1488	0.2815
X0569-42223331	X0013-15820	Patient	0.0952	0.688
X0569-42223332	X0013-15820	Patient	0.0655	0.4236
X0569-42223333	X0013-15820	Patient	0.0595	0.4799
X0569-42223334	X0013-15820	Patient	0.1131	0.6473
X0662-12141	X0013-15820	Patient	0.1905	0.8641
X0662-12142	X0013-15820	Patient	0.1548	0.8892
X0662-12143	X0013-15820	Patient	0.2024	0.8697
X0662-12144	X0013-15820	Patient	0.1905	0.8513
X0899-2131	X0013-15820	Patient	0.1548	0.6988
X0899-2132	X0013-15820	Patient	0.0833	0.6465
X0899-2133	X0013-15820	Patient	0.1786	0.6489
X0899-2134	X0013-15820	Patient	0.1012	0.7267
X0902-1414211	X0013-15820	Patient	0.1786	0.7118
X0902-1414212	X0013-15820	Patient	0.0595	0.5085
X0902-1414213	X0013-15820	Patient	0.0655	0.7428
X0902-1414214	X0013-15820	Patient	0.0238	0.7157
X0925-2235221	X0013-15820	Patient	0.1012	0.7489
X0925-2235222	X0013-15820	Patient	0.1429	0.7688
X0925-2235223	X0013-15820	Patient	0.1607	0.7072
X0925-2235224	X0013-15820	Patient	0.0952	0.7206
X0925-2235225	X0013-15820	Patient	0.1131	0.7476
X0925-2235226	X0013-15820	Patient	0.0952	0.7783
X0925-22371	X0013-15820	Patient	0.1131	0.6921
X0925-22372	X0013-15820	Patient	0.1429	0.7486
X0925-22373	X0013-15820	Patient	0.1071	0.7779
X0925-22374	X0013-15820	Patient	0.1548	0.7526
X2574-13	X0013-15820	Patient	0.0476	0.651
X2574-14	X0013-15820	Patient	0.0536	0.6518
X2596-21	X0013-15820	Patient	0.0714	0.4922
X2596-22	X0013-15820	Patient	0.1071	0.4337
X2596-23	X0013-15820	Patient	0.0714	0.5682
X2596-24	X0013-15820	Patient	0.1012	0.3609
X2911-21	X0013-15820	Patient	0	0.6294
X2911-22	X0013-15820	Patient	0.0595	0.5806
X2911-23	X0013-15820	Patient	0.0476	0.7159
X3629-11	X0013-15820	Patient	0.1845	0.7755
X3629-12	X0013-15820	Patient	0.1786	0.8012
X3629-13	X0013-15820	Patient	0.2619	0.7673
X3629-14	X0013-15820	Patient	0.2619	0.7962
X0016-41413412	X0013-15821	Patient	0.0119	0.3666
X0028-121D132312331	X0013-15821	Patient	0.0476	0.4386
X0028-121D132312332	X0013-15821	Patient	0.0595	0.4356
X0028-121D132312333	X0013-15821	Patient	0.0893	0.7034
X0028-121D132312334	X0013-15821	Patient	0.1012	0.6811
X0303-521	X0013-15821	Patient	0.0357	0.4254
X0303-522	X0013-15821	Patient	0.0476	0.2941
X0303-531	X0013-15821	Patient	0.131	0.3929
X0303-533	X0013-15821	Patient	0.1726	0.5328
X0303-612	X0013-15821	Patient	0.1548	0.276
X0569-42223331	X0013-15821	Patient	0.0536	0.7536
X0569-42223332	X0013-15821	Patient	0.0238	0.4699
X0569-42223333	X0013-15821	Patient	0.0476	0.5061
X0569-42223334	X0013-15821	Patient	0.0774	0.6841
X0662-12141	X0013-15821	Patient	0.1964	0.8366
X0662-12142	X0013-15821	Patient	0.1548	0.884
X0662-12143	X0013-15821	Patient	0.1429	0.8392
X0662-12144	X0013-15821	Patient	0.1726	0.8232
X0899-2131	X0013-15821	Patient	0.0714	0.7418
X0899-2132	X0013-15821	Patient	0.0357	0.683
X0899-2133	X0013-15821	Patient	0.119	0.7135
X0899-2134	X0013-15821	Patient	0.0893	0.765
X0902-1414211	X0013-15821	Patient	0.1429	0.718
X0902-1414212	X0013-15821	Patient	0.0774	0.4867
X0902-1414213	X0013-15821	Patient	0.1012	0.7599
X0902-1414214	X0013-15821	Patient	0.0536	0.6614
X0925-2235221	X0013-15821	Patient	0.1131	0.7323
X0925-2235222	X0013-15821	Patient	0.119	0.7378
X0925-2235223	X0013-15821	Patient	0.1012	0.6849
X0925-2235224	X0013-15821	Patient	0.0714	0.7048
X0925-2235225	X0013-15821	Patient	0.0893	0.7421
X0925-2235226	X0013-15821	Patient	0.1369	0.7365
X0925-22371	X0013-15821	Patient	0.0952	0.672
X0925-22372	X0013-15821	Patient	0.1667	0.7147
X0925-22373	X0013-15821	Patient	0.0952	0.7408
X0925-22374	X0013-15821	Patient	0.119	0.7268
X2574-13	X0013-15821	Patient	0.0476	0.666
X2574-14	X0013-15821	Patient	0.0238	0.6806
X2596-21	X0013-15821	Patient	0.0774	0.4475
X2596-22	X0013-15821	Patient	0.0833	0.3687
X2596-23	X0013-15821	Patient	0.0238	0.5521
X2596-24	X0013-15821	Patient	0.0238	0.3958
X2911-21	X0013-15821	Patient	0.0476	0.6341
X2911-22	X0013-15821	Patient	0.0476	0.5466
X2911-23	X0013-15821	Patient	0.0357	0.7199
X3629-11	X0013-15821	Patient	0.131	0.8367
X3629-12	X0013-15821	Patient	0.1071	0.8344
X3629-13	X0013-15821	Patient	0.1488	0.8255
X3629-14	X0013-15821	Patient	0.131	0.8441
X0016-41413412	X0013-15822	Patient	0.0179	0.4082
X0028-121D132312331	X0013-15822	Patient	0.0595	0.4176
X0028-121D132312332	X0013-15822	Patient	0.0893	0.4457
X0028-121D132312333	X0013-15822	Patient	0.1131	0.7001
X0028-121D132312334	X0013-15822	Patient	0.1071	0.6971
X0303-521	X0013-15822	Patient	0.0357	0.3778
X0303-522	X0013-15822	Patient	0.0833	0.2804
X0303-531	X0013-15822	Patient	0.1607	0.3714
X0303-533	X0013-15822	Patient	0.2202	0.46
X0303-612	X0013-15822	Patient	0.1726	0.2617
X0569-42223331	X0013-15822	Patient	0.0952	0.7178
X0569-42223332	X0013-15822	Patient	0.0655	0.4121
X0569-42223333	X0013-15822	Patient	0.0357	0.5272
X0569-42223334	X0013-15822	Patient	0.0714	0.6665
X0662-12141	X0013-15822	Patient	0.1905	0.8547
X0662-12142	X0013-15822	Patient	0.131	0.8932
X0662-12143	X0013-15822	Patient	0.1786	0.8643
X0662-12144	X0013-15822	Patient	0.1429	0.8421
X0899-2131	X0013-15822	Patient	0.119	0.7101
X0899-2132	X0013-15822	Patient	0.0357	0.6462
X0899-2133	X0013-15822	Patient	0.1548	0.6698
X0899-2134	X0013-15822	Patient	0.1012	0.7263
X0902-1414211	X0013-15822	Patient	0.119	0.7153
X0902-1414212	X0013-15822	Patient	0.0774	0.4881
X0902-1414213	X0013-15822	Patient	0.0952	0.7296
X0902-1414214	X0013-15822	Patient	0.0238	0.6885
X0925-2235221	X0013-15822	Patient	0.0952	0.7391
X0925-2235222	X0013-15822	Patient	0.1131	0.772
X0925-2235223	X0013-15822	Patient	0.0655	0.7006
X0925-2235224	X0013-15822	Patient	0.0774	0.7216
X0925-2235225	X0013-15822	Patient	0.1071	0.7516
X0925-2235226	X0013-15822	Patient	0.1607	0.76
X0925-22371	X0013-15822	Patient	0.0833	0.7
X0925-22372	X0013-15822	Patient	0.1548	0.7371
X0925-22373	X0013-15822	Patient	0.0774	0.7743
X0925-22374	X0013-15822	Patient	0.1131	0.7497
X2574-13	X0013-15822	Patient	0.0536	0.6458
X2574-14	X0013-15822	Patient	0.0357	0.6612
X2596-21	X0013-15822	Patient	0.0774	0.5051
X2596-22	X0013-15822	Patient	0.1131	0.4205
X2596-23	X0013-15822	Patient	0.0357	0.5781
X2596-24	X0013-15822	Patient	0.0833	0.3974
X2911-21	X0013-15822	Patient	0.0119	0.6179
X2911-22	X0013-15822	Patient	0.0476	0.5464
X2911-23	X0013-15822	Patient	0.0536	0.7234
X3629-11	X0013-15822	Patient	0.1488	0.7932
X3629-12	X0013-15822	Patient	0.1429	0.8127
X3629-13	X0013-15822	Patient	0.1964	0.7679
X3629-14	X0013-15822	Patient	0.1845	0.7952
X0016-41413412	X0013-15823	Patient	0.0417	0.318
X0028-121D132312331	X0013-15823	Patient	0.1012	0.3938
X0028-121D132312332	X0013-15823	Patient	0.125	0.3975
X0028-121D132312333	X0013-15823	Patient	0.131	0.6821
X0028-121D132312334	X0013-15823	Patient	0.1369	0.6626
X0303-521	X0013-15823	Patient	0.0833	0.3137
X0303-522	X0013-15823	Patient	0.1131	0.2412
X0303-531	X0013-15823	Patient	0.2024	0.3356
X0303-533	X0013-15823	Patient	0.2143	0.4556
X0303-612	X0013-15823	Patient	0.1905	0.2259
X0569-42223331	X0013-15823	Patient	0.1012	0.6464
X0569-42223332	X0013-15823	Patient	0.0833	0.3647
X0569-42223333	X0013-15823	Patient	0.0833	0.5102
X0569-42223334	X0013-15823	Patient	0.131	0.5815
X0662-12141	X0013-15823	Patient	0.2202	0.816
X0662-12142	X0013-15823	Patient	0.1548	0.8367
X0662-12143	X0013-15823	Patient	0.1786	0.8182
X0662-12144	X0013-15823	Patient	0.2679	0.7924
X0899-2131	X0013-15823	Patient	0.125	0.6471
X0899-2132	X0013-15823	Patient	0.0774	0.599
X0899-2133	X0013-15823	Patient	0.1548	0.5823
X0899-2134	X0013-15823	Patient	0.1429	0.6633
X0902-1414211	X0013-15823	Patient	0.2202	0.6678
X0902-1414212	X0013-15823	Patient	0.0536	0.4648
X0902-1414213	X0013-15823	Patient	0.125	0.6816
X0902-1414214	X0013-15823	Patient	0.0655	0.6534
X0925-2235221	X0013-15823	Patient	0.2083	0.712
X0925-2235222	X0013-15823	Patient	0.2262	0.7207
X0925-2235223	X0013-15823	Patient	0.1726	0.673
X0925-2235224	X0013-15823	Patient	0.131	0.7042
X0925-2235225	X0013-15823	Patient	0.1131	0.7311
X0925-2235226	X0013-15823	Patient	0.1667	0.7516
X0925-22371	X0013-15823	Patient	0.125	0.6785
X0925-22372	X0013-15823	Patient	0.2262	0.7277
X0925-22373	X0013-15823	Patient	0.1429	0.7162
X0925-22374	X0013-15823	Patient	0.1667	0.761
X2574-13	X0013-15823	Patient	0.0536	0.6276
X2574-14	X0013-15823	Patient	0.0417	0.6175
X2596-21	X0013-15823	Patient	0.1131	0.4554
X2596-22	X0013-15823	Patient	0.131	0.4042
X2596-23	X0013-15823	Patient	0.0476	0.5325
X2596-24	X0013-15823	Patient	0.1131	0.3753
X2911-21	X0013-15823	Patient	0.0476	0.5934
X2911-22	X0013-15823	Patient	0.0655	0.527
X2911-23	X0013-15823	Patient	0.125	0.6701
X3629-11	X0013-15823	Patient	0.1786	0.7174
X3629-12	X0013-15823	Patient	0.1488	0.7056
X3629-13	X0013-15823	Patient	0.2321	0.7051
X3629-14	X0013-15823	Patient	0.1845	0.7184
X0016-41413412	X0013-15824	Patient	0.0417	0.3223
X0028-121D132312331	X0013-15824	Patient	0.1071	0.4097
X0028-121D132312332	X0013-15824	Patient	0.1071	0.4007
X0028-121D132312333	X0013-15824	Patient	0.1607	0.6508
X0028-121D132312334	X0013-15824	Patient	0.125	0.6596
X0303-521	X0013-15824	Patient	0.1012	0.3153
X0303-522	X0013-15824	Patient	0.1607	0.2962
X0303-531	X0013-15824	Patient	0.1964	0.341
X0303-533	X0013-15824	Patient	0.1964	0.4532
X0303-612	X0013-15824	Patient	0.2083	0.1782
X0569-42223331	X0013-15824	Patient	0.0952	0.6548
X0569-42223332	X0013-15824	Patient	0.0595	0.4066
X0569-42223333	X0013-15824	Patient	0.0833	0.4653
X0569-42223334	X0013-15824	Patient	0.1607	0.5782
X0662-12141	X0013-15824	Patient	0.1548	0.7911
X0662-12142	X0013-15824	Patient	0.1488	0.8207
X0662-12143	X0013-15824	Patient	0.1429	0.7727
X0662-12144	X0013-15824	Patient	0.1429	0.7928
X0899-2131	X0013-15824	Patient	0.1667	0.6464
X0899-2132	X0013-15824	Patient	0.0714	0.5854
X0899-2133	X0013-15824	Patient	0.1905	0.609
X0899-2134	X0013-15824	Patient	0.1488	0.6409
X0902-1414211	X0013-15824	Patient	0.1607	0.6649
X0902-1414212	X0013-15824	Patient	0.0714	0.4126
X0902-1414213	X0013-15824	Patient	0.131	0.6931
X0902-1414214	X0013-15824	Patient	0.1071	0.6744
X0925-2235221	X0013-15824	Patient	0.119	0.6843
X0925-2235222	X0013-15824	Patient	0.1726	0.6832
X0925-2235223	X0013-15824	Patient	0.0774	0.643
X0925-2235224	X0013-15824	Patient	0.1131	0.6973
X0925-2235225	X0013-15824	Patient	0.0952	0.7099
X0925-2235226	X0013-15824	Patient	0.1964	0.7077
X0925-22371	X0013-15824	Patient	0.1071	0.6719
X0925-22372	X0013-15824	Patient	0.1548	0.6848
X0925-22373	X0013-15824	Patient	0.2024	0.7178
X0925-22374	X0013-15824	Patient	0.119	0.7122
X2574-13	X0013-15824	Patient	0.0595	0.6185
X2574-14	X0013-15824	Patient	0.0417	0.6345
[truncated: 3,400 more rows]
