# Supplementary material for: Accurate determination of CRISPR-mediated gene fitness in transplantable tumours
Source: Nat Commun. 2022 Aug 4;13:4534. doi: 10.1038/s41467-022-31830-2 (PMC9352714; doi:10.1038/s41467-022-31830-2)
Supplement: Supplementary file 5 — Source data [file 41467_2022_31830_MOESM5_ESM.zip › source_data/Fig5/Fig5b.csv]

sgrna	CID	fitness_lo	fitness_median	fitness_hi	log10_FPKM
PLK1 #4	C0331	0.2816	0.3395	0.4159	2.0973
PLK1 #4	C0592	0.4476	0.5254	0.629	1.8655
PLK1 #4	C1368	0.2742	0.3004	0.3289	1.6509
PLK1 #4	C1373	0.1734	0.2234	0.3154	1.609
PLK1 #4	C1375	0.0071	0.0541	0.3551	1.44
PLK1 #4	C1379	0.0804	0.0896	0.1224	2.0278
PLK1 #4	C1383	0.1036	0.1479	0.2574	1.4333
PLK1 #4	C1392	0.7227	0.9533	1.2495	1.7108
PLK1 #4	C1471	0.0239	0.1029	0.729	1.6151
PLK1 #4	C1491	0.105	0.1695	0.2953	1.7123
PLK1 #4	C2191	0.283	0.3127	0.3493	1.636
PLK1 #4	C2271	0.1775	0.21	0.254	1.4845
PLK1 #4	C2553	0.1179	0.1761	0.4215	1.7806
PLK1 #4	C2591	0.0692	0.0958	0.1374	1.8181
PLK1 #4	C2657	0.3093	0.424	0.5951	1.6444
PLK1 #4	C3037	0.0746	0.1036	0.1592	1.4987
PLK1 #4	C3278	0.29	0.3197	0.3532	2.1347
MYC #3	C0331	0.1027	0.1269	0.1633	2.0075
MYC #3	C0592	0.2867	0.3591	0.4583	1.8346
MYC #3	C1368	0.3667	0.3915	0.4206	2.0808
MYC #3	C1373	0.1878	0.2878	0.511	2.1045
MYC #3	C1375	0.1229	0.236	0.4675	1.2524
MYC #3	C1379	0.0452	0.0576	0.1206	2.0103
MYC #3	C1383	0.4309	0.5353	0.6803	1.5993
MYC #3	C1392	0.3286	0.4131	0.5392	1.7466
MYC #3	C1471	0.2068	0.2766	0.4923	2.3679
MYC #3	C1491	0.1823	0.2416	0.3247	1.7913
MYC #3	C2191	0.2835	0.3037	0.3264	1.1736
MYC #3	C2271	0.2751	0.301	0.3313	2.0238
MYC #3	C2553	0.1654	0.2649	0.5227	1.1029
MYC #3	C2591	0.4656	0.545	0.6341	2.065
MYC #3	C2657	0.1075	0.1444	0.2116	1.1986
MYC #3	C3037	0.3117	0.3574	0.4162	1.055
MYC #3	C3278	0.6493	0.68	0.7146	1.471
CHEK1 #3	C0331	0.1002	0.1214	0.1489	1.6176
CHEK1 #3	C0592	0.31	0.3741	0.4576	1.1863
CHEK1 #3	C1368	0.2559	0.273	0.2935	1.1864
CHEK1 #3	C1373	0.2404	0.3184	0.4835	0.9794
CHEK1 #3	C1375	0.2588	0.4001	0.614	0.801
CHEK1 #3	C1379	0.1719	0.1959	0.2306	1.4566
CHEK1 #3	C1383	0.32	0.371	0.4359	1.0904
CHEK1 #3	C1392	0.4841	0.6063	0.7706	1.2683
CHEK1 #3	C1471	0.2166	0.285	0.4315	1.1577
CHEK1 #3	C1491	0.3582	0.4501	0.5538	0.922
CHEK1 #3	C2191	0.1393	0.1497	0.1622	0.8253
CHEK1 #3	C2271	0.1368	0.1539	0.1749	1.049
CHEK1 #3	C2553	0.2163	0.345	0.554	1.3801
CHEK1 #3	C2591	0.7943	0.8715	0.9503	1.1434
CHEK1 #3	C2657	0.1092	0.1318	0.1606	0.9895
CHEK1 #3	C3037	0.2241	0.2522	0.2818	1.085
CHEK1 #3	C3278	0.6544	0.6746	0.6961	1.0165
CDK12 #2	C0331	0.1347	0.1728	0.2407	0.9548
CDK12 #2	C0592	0.4461	0.6126	0.8555	1.0281
CDK12 #2	C1368	0.4705	0.5192	0.5788	1.2003
CDK12 #2	C1373	0.1926	0.3167	0.6808	1.0234
CDK12 #2	C1375	0.0216	0.0727	0.3578	2.5796
CDK12 #2	C1379	0.2416	0.308	0.4187	1.1001
CDK12 #2	C1383	0.3912	0.4959	0.6498	0.8797
CDK12 #2	C1392	0.4274	0.6055	0.8765	0.9813
CDK12 #2	C1471	0.3392	0.3834	0.4945	1.1461
CDK12 #2	C1491	0.3764	0.5305	0.7486	1.2893
CDK12 #2	C2191	0.2548	0.2863	0.322	0.9732
CDK12 #2	C2271	0.2101	0.246	0.298	0.7404
CDK12 #2	C2553	0.0822	0.1353	0.4812	1.1216
CDK12 #2	C2591	0.3567	0.4271	0.5128	1.3128
CDK12 #2	C2657	0.1586	0.2194	0.3317	1.0524
CDK12 #2	C3037	0.2974	0.3568	0.4337	1.0332
CDK12 #2	C3278	0.5626	0.5985	0.642	1.2657
mTOR #6	C0331	0.2426	0.3005	0.3872	0.9605
mTOR #6	C0592	0.3925	0.4824	0.5906	1.0445
mTOR #6	C1368	0.5584	0.6141	0.6784	1.2618
mTOR #6	C1373	0.2745	0.4301	0.8066	0.9987
mTOR #6	C1375	0.761	1.4481	2.4307	1.1779
mTOR #6	C1379	0.1433	0.1709	0.2484	0.9332
mTOR #6	C1383	0.2503	0.3482	0.507	1.5537
mTOR #6	C1392	0.3252	0.4792	0.7422	1.2504
mTOR #6	C1471	0.0726	0.3193	0.8966	1.3
mTOR #6	C1491	0.0325	0.0723	0.2137	0.8781
mTOR #6	C2191	0.4002	0.4405	0.4853	1.1718
mTOR #6	C2271	0.3783	0.4225	0.48	1.0808
mTOR #6	C2553	0.0698	0.142	0.4991	0.9274
mTOR #6	C2591	0.2588	0.3143	0.397	1.3414
mTOR #6	C2657	0.5646	0.7291	0.9708	1.1025
mTOR #6	C3037	0.1572	0.1906	0.2362	0.8724
mTOR #6	C3278	0.3512	0.3857	0.4277	1.1359
ESR1 #6	C0331	0.9702	1.0554	1.1644	-1.1673
ESR1 #6	C0592	0.7253	0.8813	1.0581	-0.6348
ESR1 #6	C1368	0.6539	0.6895	0.7286	-0.9424
ESR1 #6	C1373	0.4288	0.6179	0.9367	-0.5885
ESR1 #6	C1375	0.5812	0.6911	0.9217	-0.215
ESR1 #6	C1379	0.8991	1.0095	1.147	-1.5527
ESR1 #6	C1383	0.8864	1.0455	1.2409	-1.5314
ESR1 #6	C1392	0.6494	0.7854	0.9489	-3.1324
ESR1 #6	C1471	0.4685	0.6636	0.9699	0.3175
ESR1 #6	C1491	1.2128	1.4905	1.8102	-1.2386
ESR1 #6	C2191	0.6705	0.7048	0.7448	0.3113
ESR1 #6	C2271	0.6845	0.7339	0.789	-1.4334
ESR1 #6	C2553	0.0628	0.1079	0.2361	2.6641
ESR1 #6	C2591	0.9594	1.1026	1.2693	0.1483
ESR1 #6	C2657	0.5814	0.6797	0.8028	2.5023
ESR1 #6	C3037	1.0662	1.1796	1.3017	-3.9173
ESR1 #6	C3278	1.0145	1.058	1.1057	-1.9965
PGR #1	C0331	0.5597	0.64	0.7482	-1.3967
PGR #1	C0592	0.9217	1.2898	1.8052	-1.964
PGR #1	C1368	0.729	0.7843	0.8613	-4
PGR #1	C1373	0.499	0.845	1.4132	-3.487
PGR #1	C1375	0.359	0.4143	0.491	-1.213
PGR #1	C1379	0.5503	0.6346	0.7358	-0.0616
PGR #1	C1383	0.4334	0.5395	0.6689	-2.0289
PGR #1	C1392	1.011	1.3029	1.6631	-2.4115
PGR #1	C1471	0.7432	1.1002	1.6039	-3.2769
PGR #1	C1491	0.3081	0.3842	0.4887	-3.549
PGR #1	C2191	0.906	0.97	1.0436	-1.9415
PGR #1	C2271	0.8572	0.9406	1.0399	-3.0522
PGR #1	C2553	0.5837	0.9447	1.4719	0.8559
PGR #1	C2591	0.3092	0.3622	0.4346	-4
PGR #1	C2657	0.4845	0.6315	0.8381	-0.0352
PGR #1	C3037	0.5242	0.5986	0.6778	-3.3559
PGR #1	C3278	0.6146	0.6464	0.6817	-4
ERBB2 #4	C0331	0.652	0.7238	0.8067	1.2782
ERBB2 #4	C0592	0.2002	0.2378	0.2868	2.4984
ERBB2 #4	C1368	0.7321	0.7813	0.8352	2.0902
ERBB2 #4	C1373	0.5653	0.8495	1.2738	1.6875
ERBB2 #4	C1375	0.0922	0.1174	0.2387	3.2823
ERBB2 #4	C1379	0.731	0.8218	0.9368	1.0846
ERBB2 #4	C1383	0.6762	0.8037	0.9585	1.3774
ERBB2 #4	C1392	0.4177	0.5418	0.6987	1.825
ERBB2 #4	C1471	0.5865	0.851	1.2261	1.5356
ERBB2 #4	C1491	0.3336	0.4151	0.5363	1.7295
ERBB2 #4	C2191	0.6148	0.659	0.7046	1.7777
ERBB2 #4	C2271	0.7036	0.763	0.8246	1.1879
ERBB2 #4	C2553	0.2474	0.4027	0.678	1.9462
ERBB2 #4	C2591	0.5312	0.6039	0.6943	1.2411
ERBB2 #4	C2657	0.5126	0.6257	0.7592	1.7892
ERBB2 #4	C3037	0.7657	0.8435	0.935	1.3167
ERBB2 #4	C3278	0.9258	0.9633	1.0006	1.7319
EGFR #6	C0331	0.8512	0.9305	1.0175	0.992
EGFR #6	C0592	0.8236	0.9739	1.1411	0.8984
EGFR #6	C1368	1.0061	1.058	1.1154	1.0511
EGFR #6	C1373	0.4082	0.5877	0.8838	1.4785
EGFR #6	C1375	0.426	0.67	1.0017	1.2292
EGFR #6	C1379	1.1036	1.2416	1.4024	0.1721
EGFR #6	C1383	0.7472	0.8759	1.032	1.2314
EGFR #6	C1392	0.7478	0.9259	1.1589	1.3534
EGFR #6	C1471	0.4533	0.6996	1.1017	1.0909
EGFR #6	C1491	0.4459	0.5598	0.724	0.6374
EGFR #6	C2191	0.7824	0.8195	0.8603	0.48
EGFR #6	C2271	0.7527	0.802	0.8591	0.3669
EGFR #6	C2553	0.8731	1.2353	1.8241	-2.7679
EGFR #6	C2591	0.8667	0.991	1.1109	0.8265
EGFR #6	C2657	0.7085	0.8473	1.0087	-1.7176
EGFR #6	C3037	0.7921	0.8764	0.9686	0.4803
EGFR #6	C3278	0.9644	1.0047	1.0486	1.5519
PIK3CA #6	C0331	0.6298	0.7036	0.8034	1.178
PIK3CA #6	C0592	1.026	1.3183	1.6721	0.4823
PIK3CA #6	C1368	0.6637	0.707	0.7612	1.1729
PIK3CA #6	C1373	0.4485	0.7138	1.1914	0.7944
PIK3CA #6	C1375	0.3895	0.8604	1.6047	0.3187
PIK3CA #6	C1379	0.7259	0.8497	1.0337	0.7795
PIK3CA #6	C1383	0.4322	0.5611	0.7358	0.2173
PIK3CA #6	C1392	1.026	1.3009	1.5806	0.6644
PIK3CA #6	C1471	0.3224	0.6023	1.2938	0.6713
PIK3CA #6	C1491	0.3032	0.4313	0.6241	0.7772
PIK3CA #6	C2191	0.7168	0.7624	0.8129	0.3868
PIK3CA #6	C2271	0.7902	0.8498	0.9226	0.9287
PIK3CA #6	C2553	0.2576	0.4699	0.822	0.7021
PIK3CA #6	C2591	0.3319	0.414	0.5362	1.4016
PIK3CA #6	C2657	0.9173	1.1142	1.343	0.7218
PIK3CA #6	C3037	0.9848	1.1388	1.349	0.8102
PIK3CA #6	C3278	1.0031	1.0717	1.1485	0.6364
APH1A #4	C0331	0.5491	0.608	0.6713	2.0161
APH1A #4	C0592	0.5748	0.7396	0.9519	1.9435
APH1A #4	C1368	0.5918	0.6204	0.6564	2.1412
APH1A #4	C1373	0.6658	0.8953	1.2083	1.9751
APH1A #4	C1375	1.2434	1.8746	2.6256	1.7563
APH1A #4	C1379	0.3717	0.4385	0.5331	1.6339
APH1A #4	C1383	0.5228	0.642	0.7985	1.9265
APH1A #4	C1392	0.7434	0.9001	1.111	1.4147
APH1A #4	C1471	0.3132	0.5014	0.8673	2.0599
APH1A #4	C1491	1.9735	2.4128	2.9087	2.1624
APH1A #4	C2191	0.8433	0.8822	0.923	1.5524
APH1A #4	C2271	0.7883	0.8383	0.8918	1.2917
APH1A #4	C2553	0.7126	0.9689	1.2895	1.7658
APH1A #4	C2591	0.4971	0.5818	0.6891	2.2579
APH1A #4	C2657	0.5077	0.586	0.693	2.0917
APH1A #4	C3037	0.7793	0.8681	0.9721	2.1935
APH1A #4	C3278	0.904	0.9491	0.9979	2.2553
LEF1 #4	C0331	0.8038	0.9358	1.1124	-0.4158
LEF1 #4	C0592	0.7697	1.0033	1.3403	0.076
LEF1 #4	C1368	0.8184	0.8966	0.9835	-1.313
LEF1 #4	C1373	0.265	0.4908	1.0314	-1.3411
LEF1 #4	C1375	0.1056	0.1274	0.1988	-0.3982
LEF1 #4	C1379	0.3386	0.3967	0.5309	1.1612
LEF1 #4	C1383	0.4845	0.6707	0.9488	1.7521
LEF1 #4	C1392	0.3847	0.5397	0.8485	1.2723
LEF1 #4	C1471	0.4123	0.559	1.1136	0.0843
LEF1 #4	C1491	0.1347	0.2508	0.4747	-0.4592
LEF1 #4	C2191	0.7755	0.8391	0.9149	0.1505
LEF1 #4	C2271	0.7985	0.8882	0.9987	0.5161
LEF1 #4	C2553	0.0966	0.1853	0.6428	-0.4872
LEF1 #4	C2591	0.402	0.5679	0.822	1.5092
LEF1 #4	C2657	0.4922	0.6414	0.9383	1.9579
LEF1 #4	C3037	0.411	0.5249	0.6772	0.9942
LEF1 #4	C3278	0.5755	0.6371	0.7214	1.3821
SMO #5	C0331	0.9206	1.0011	1.102	1.4931
SMO #5	C0592	0.619	0.7333	0.877	1.3771
SMO #5	C1368	0.6408	0.6721	0.7106	1.7218
SMO #5	C1373	0.5406	0.7255	1.0121	1.4047
SMO #5	C1375	0.2088	0.3841	0.7012	1.1615
SMO #5	C1379	0.9292	1.0492	1.2136	1.4811
SMO #5	C1383	0.5719	0.7014	0.8823	1.4814
SMO #5	C1392	0.6541	0.7984	1.0016	1.3817
SMO #5	C1471	0.5032	0.5753	0.789	1.3493
SMO #5	C1491	1.9523	2.3886	2.9294	1.3755
SMO #5	C2191	0.9003	0.9463	0.9955	0.4977
SMO #5	C2271	0.8571	0.9127	0.971	1.2482
SMO #5	C2553	0.1418	0.2596	0.5027	-0.5062
SMO #5	C2591	0.6348	0.7475	0.8902	1.8039
SMO #5	C2657	0.7889	0.9454	1.1549	-0.9601
SMO #5	C3037	0.657	0.744	0.8561	1.2169
SMO #5	C3278	0.9556	1.0049	1.0615	1.5199
MET #1	C0331	1.0017	1.1163	1.262	0.8934
MET #1	C0592	0.8974	1.1014	1.3053	1.02
MET #1	C1368	0.8735	0.9301	0.9997	-0.1185
MET #1	C1373	0.3787	0.6581	1.185	1.1278
MET #1	C1375	0.2849	0.4405	0.7624	1.0464
MET #1	C1379	0.3748	0.467	0.6134	-0.2635
MET #1	C1383	0.3433	0.4355	0.6085	0.1657
MET #1	C1392	1.6058	2.0133	2.5651	-0.0796
MET #1	C1471	0.1413	0.3002	0.7456	1.0547
MET #1	C1491	0.3699	0.5378	0.7836	-0.5803
MET #1	C2191	0.9324	0.9954	1.0592	0.7365
MET #1	C2271	0.9478	1.0246	1.1211	-0.4391
MET #1	C2553	0.5679	0.8613	1.4305	0.1137
MET #1	C2591	0.1184	0.1513	0.2014	0.947
MET #1	C2657	0.9269	1.1363	1.4357	1.1127
MET #1	C3037	0.9782	1.1435	1.3458	0.4624
MET #1	C3278	0.4304	0.4703	0.5163	-1.9387
FGFR2 #2	C0331	0.6782	0.774	0.8987	1.3209
FGFR2 #2	C0592	0.7199	0.9341	1.224	1.6352
FGFR2 #2	C1368	0.4596	0.5034	0.5548	1.8218
FGFR2 #2	C1373	0.3471	0.5195	0.8941	1.7518
FGFR2 #2	C1375	0.1817	0.3288	0.6675	-0.0647
FGFR2 #2	C1379	0.9051	1.0385	1.2489	0.6537
FGFR2 #2	C1383	0.6084	0.7733	0.9985	1.5394
FGFR2 #2	C1392	0.6108	0.7967	1.0909	1.9846
FGFR2 #2	C1471	0.2406	0.5329	1.1875	1.4607
FGFR2 #2	C1491	0.3285	0.4466	0.6263	2.1544
FGFR2 #2	C2191	0.6446	0.6897	0.7423	0.662
FGFR2 #2	C2271	0.7209	0.7836	0.8608	1.6644
FGFR2 #2	C2553	0.2574	0.4476	0.8634	0.9562
FGFR2 #2	C2591	1.3559	1.6783	2.1268	0.8491
FGFR2 #2	C2657	0.2813	0.3511	0.4434	0.8415
FGFR2 #2	C3037	0.5932	0.6937	0.8087	1.7321
FGFR2 #2	C3278	0.7443	0.796	0.8522	3.2409
MDM2 #1	C0331	0.627	0.6855	0.7584	0.7283
MDM2 #1	C0592	0.4863	0.6248	0.8209	0.9055
MDM2 #1	C1368	0.6389	0.6704	0.7032	1.2829
MDM2 #1	C1373	0.3454	0.4831	0.7011	0.9478
MDM2 #1	C1375	0.8962	1.2565	1.7365	0.9245
MDM2 #1	C1379	1.0721	1.2076	1.3653	1.0968
MDM2 #1	C1383	0.9331	1.0759	1.2508	1.313
MDM2 #1	C1392	0.8297	1.0001	1.2047	0.9855
MDM2 #1	C1471	0.6362	0.8883	1.2578	1.2167
MDM2 #1	C1491	0.429	0.5294	0.6553	1.2514
MDM2 #1	C2191	0.6686	0.7004	0.7393	1.4794
MDM2 #1	C2271	0.5819	0.6207	0.6629	1.6615
MDM2 #1	C2553	0.0487	0.0865	0.2595	2.1856
MDM2 #1	C2591	1.954	2.2621	2.6174	0.8938
MDM2 #1	C2657	0.6359	0.7207	0.8345	1.6664
MDM2 #1	C3037	0.569	0.6211	0.6834	1.7925
MDM2 #1	C3278	1.0902	1.1308	1.1715	0.8477
TP53 #3	C0331	1.149	1.2823	1.4302	1.5592
TP53 #3	C0592	0.1733	0.2199	0.28	1.0864
TP53 #3	C1368	1.3443	1.4284	1.5222	2.1063
TP53 #3	C1373	0.4568	0.6706	1.0124	0.5168
TP53 #3	C1375	1.0012	1.3882	1.9015	1.5933
TP53 #3	C1379	1.2919	1.4454	1.6141	1.029
TP53 #3	C1383	1.1923	1.3891	1.6425	1.4566
TP53 #3	C1392	0.6234	0.8021	1.0391	1.7054
TP53 #3	C1471	1.4472	1.961	2.6459	1.6113
TP53 #3	C1491	1.6459	2.0154	2.4351	0.3905
TP53 #3	C2191	1.1133	1.187	1.2611	0.5476
TP53 #3	C2271	0.9923	1.077	1.1646	0.9059
TP53 #3	C2553	0.5777	0.8803	1.3572	1.6153
TP53 #3	C2591	0.6568	0.7448	0.8492	1.2331
TP53 #3	C2657	1.0103	1.2344	1.5414	1.1383
TP53 #3	C3037	1.1897	1.3034	1.4403	1.2235
TP53 #3	C3278	1.0568	1.1019	1.1493	0.5066
BRCA2 #1	C0331	0.5117	0.5622	0.6198	0.6966
BRCA2 #1	C0592	0.6757	0.8145	1.0034	0.4977
BRCA2 #1	C1368	0.7703	0.8092	0.8545	0.7034
BRCA2 #1	C1373	1.1843	1.5783	2.081	0.3707
BRCA2 #1	C1375	0.1622	0.3249	0.6478	0.1321
BRCA2 #1	C1379	0.2739	0.3352	0.4218	0.5554
BRCA2 #1	C1383	0.7248	0.8761	1.0532	0.6551
BRCA2 #1	C1392	0.6987	0.8538	1.0318	0.8523
BRCA2 #1	C1471	0.1993	0.3592	0.7464	-0.0169
BRCA2 #1	C1491	0.7262	0.9188	1.1658	0.5469
BRCA2 #1	C2191	0.9973	1.042	1.0949	0.5282
BRCA2 #1	C2271	0.9432	1.0001	1.059	0.4682
BRCA2 #1	C2553	1.1029	1.5079	2.0167	0.6057
BRCA2 #1	C2591	0.3798	0.4395	0.5124	-0.0409
BRCA2 #1	C2657	1.0486	1.2165	1.4321	0.3052
BRCA2 #1	C3037	0.3371	0.387	0.4548	1.0475
BRCA2 #1	C3278	0.7278	0.7682	0.8156	0.7043
PARP1 #1	C0331	0.1649	0.1849	0.2078	1.9751
PARP1 #1	C0592	0.5245	0.6134	0.7376	1.6822
PARP1 #1	C1368	0.7095	0.7426	0.7772	2.2217
PARP1 #1	C1373	0.6886	1.0145	1.4742	1.9079
PARP1 #1	C1375	0.2663	0.3149	0.4321	1.6328
PARP1 #1	C1379	0.4401	0.5107	0.6057	2.0456
PARP1 #1	C1383	0.6048	0.7322	0.8946	1.7741
PARP1 #1	C1392	0.8199	0.9875	1.2307	1.8329
PARP1 #1	C1471	0.2528	0.432	0.8184	2.0148
PARP1 #1	C1491	0.0742	0.113	0.2025	1.6807
PARP1 #1	C2191	0.4806	0.5038	0.5274	1.6096
PARP1 #1	C2271	0.412	0.4391	0.4685	1.886
PARP1 #1	C2553	0.2227	0.3448	0.5461	1.9649
PARP1 #1	C2591	0.2976	0.3493	0.4115	1.5252
PARP1 #1	C2657	0.5573	0.654	0.7822	2.1258
PARP1 #1	C3037	0.3837	0.4334	0.4918	1.6971
PARP1 #1	C3278	0.7331	0.7681	0.8105	2.0201
CA9 #1	C0331	1.0101	1.117	1.2282	1.7775
CA9 #1	C0592	0.4621	0.5832	0.7378	1.2916
CA9 #1	C1368	1.0182	1.0798	1.1425	1.4347
CA9 #1	C1373	0.5487	0.8345	1.2377	0.4669
CA9 #1	C1375	0.2427	0.4294	0.7768	1.0691
CA9 #1	C1379	0.8671	0.999	1.1624	0.1735
CA9 #1	C1383	1.9412	2.2371	2.5853	-0.2896
CA9 #1	C1392	0.6803	0.8423	1.0765	2.4798
CA9 #1	C1471	0.6599	0.9461	1.4654	0.6785
CA9 #1	C1491	0.542	0.6787	0.8586	1.447
CA9 #1	C2191	1.0258	1.0829	1.1446	0.92
CA9 #1	C2271	0.9638	1.0345	1.1131	1.2369
CA9 #1	C2553	0.2681	0.3081	0.3667	0.3068
CA9 #1	C2591	1.0107	1.1923	1.403	-1.7813
CA9 #1	C2657	0.702	0.8443	1.0154	-0.9568
CA9 #1	C3037	0.8651	0.9947	1.1325	-1.9092
CA9 #1	C3278	1.0429	1.1063	1.1698	0.2886
