# Supplementary material for: Accurate determination of CRISPR-mediated gene fitness in transplantable tumours
Source: Nat Commun. 2022 Aug 4;13:4534. doi: 10.1038/s41467-022-31830-2 (PMC9352714; doi:10.1038/s41467-022-31830-2)
Supplement: Supplementary file 5 — Source data [file 41467_2022_31830_MOESM5_ESM.zip › source_data/Fig5/Fig5c.csv]

sgrna	CID	fitness_lo	fitness_median	fitness_hi	CN
PLK1 #4	C0331	0.2816	0.3395	0.4159	1.2142
PLK1 #4	C0592	0.4476	0.5254	0.629	1.4439
PLK1 #4	C1368	0.2742	0.3004	0.3289	0.7071
PLK1 #4	C1373	0.1734	0.2234	0.3154	1.1329
PLK1 #4	C1375	0.0071	0.0541	0.3551	0.933
PLK1 #4	C1379	0.0804	0.0896	0.1224	1.1019
PLK1 #4	C1383	0.1036	0.1479	0.2574	0.732
PLK1 #4	C1392	0.7227	0.9533	1.2495	1.1487
PLK1 #4	C1471	0.0239	0.1029	0.729	1.1251
PLK1 #4	C2191	0.283	0.3127	0.3493	1.1251
PLK1 #4	C2271	0.1775	0.21	0.254	1.1096
PLK1 #4	C2553	0.1179	0.1761	0.4215	1.5052
PLK1 #4	C2591	0.0692	0.0958	0.1374	1.021
PLK1 #4	C2657	0.3093	0.424	0.5951	1.7411
PLK1 #4	C3037	0.0746	0.1036	0.1592	0.6071
PLK1 #4	C3278	0.29	0.3197	0.3532	1.7411
MYC #3	C0331	0.1027	0.1269	0.1633	1.8025
MYC #3	C0592	0.2867	0.3591	0.4583	3.8106
MYC #3	C1368	0.3667	0.3915	0.4206	1.057
MYC #3	C1373	0.1878	0.2878	0.511	1.1096
MYC #3	C1375	0.1229	0.236	0.4675	1.181
MYC #3	C1379	0.0452	0.0576	0.1206	1
MYC #3	C1383	0.4309	0.5353	0.6803	1.8025
MYC #3	C1392	0.3286	0.4131	0.5392	1.8532
MYC #3	C1471	0.2068	0.2766	0.4923	3.6553
MYC #3	C2191	0.2835	0.3037	0.3264	20.9663
MYC #3	C2271	0.2751	0.301	0.3313	1.6472
MYC #3	C2553	0.1654	0.2649	0.5227	1.0644
MYC #3	C2591	0.4656	0.545	0.6341	1.7291
MYC #3	C2657	0.1075	0.1444	0.2116	1.6702
MYC #3	C3037	0.3117	0.3574	0.4162	2.4453
MYC #3	C3278	0.6493	0.68	0.7146	2.8879
CHEK1 #3	C0331	0.1002	0.1214	0.1489	1.2746
CHEK1 #3	C0592	0.31	0.3741	0.4576	0.7955
CHEK1 #3	C1368	0.2559	0.273	0.2935	1.0718
CHEK1 #3	C1373	0.2404	0.3184	0.4835	0.717
CHEK1 #3	C1375	0.2588	0.4001	0.614	0.9395
CHEK1 #3	C1379	0.1719	0.1959	0.2306	1.0867
CHEK1 #3	C1383	0.32	0.371	0.4359	1.0867
CHEK1 #3	C1392	0.4841	0.6063	0.7706	0.7474
CHEK1 #3	C1471	0.2166	0.285	0.4315	0.5434
CHEK1 #3	C2191	0.1393	0.1497	0.1622	1.1251
CHEK1 #3	C2271	0.1368	0.1539	0.1749	0.5783
CHEK1 #3	C2553	0.2163	0.345	0.554	1.7654
CHEK1 #3	C2591	0.7943	0.8715	0.9503	0.9013
CHEK1 #3	C2657	0.1092	0.1318	0.1606	1.1567
CHEK1 #3	C3037	0.2241	0.2522	0.2818	0.9659
CHEK1 #3	C3278	0.6544	0.6746	0.6961	0.6643
CDK12 #2	C0331	0.1347	0.1728	0.2407	0.5664
CDK12 #2	C0592	0.4461	0.6126	0.8555	1.1892
CDK12 #2	C1368	0.4705	0.5192	0.5788	2.395
CDK12 #2	C1373	0.1926	0.3167	0.6808	0.8467
CDK12 #2	C1375	0.0216	0.0727	0.3578	1
CDK12 #2	C1379	0.2416	0.308	0.4187	1.181
CDK12 #2	C1383	0.3912	0.4959	0.6498	0.7526
CDK12 #2	C1392	0.4274	0.6055	0.8765	0.8123
CDK12 #2	C1471	0.3392	0.3834	0.4945	0.5905
CDK12 #2	C2191	0.2548	0.2863	0.322	1.014
CDK12 #2	C2271	0.2101	0.246	0.298	0.5905
CDK12 #2	C2553	0.0822	0.1353	0.4812	0.712
CDK12 #2	C2591	0.3567	0.4271	0.5128	1.1173
CDK12 #2	C2657	0.1586	0.2194	0.3317	0.9013
CDK12 #2	C3037	0.2974	0.3568	0.4337	0.5987
CDK12 #2	C3278	0.5626	0.5985	0.642	0.9395
mTOR #6	C0331	0.2426	0.3005	0.3872	0.6113
mTOR #6	C0592	0.3925	0.4824	0.5906	1.014
mTOR #6	C1368	0.5584	0.6141	0.6784	1.4044
mTOR #6	C1373	0.2745	0.4301	0.8066	0.79
mTOR #6	C1375	0.761	1.4481	2.4307	0.9727
mTOR #6	C1379	0.1433	0.1709	0.2484	0.8236
mTOR #6	C1383	0.2503	0.3482	0.507	2.114
mTOR #6	C1392	0.3252	0.4792	0.7422	1
mTOR #6	C1471	0.0726	0.3193	0.8966	1.2226
mTOR #6	C2191	0.4002	0.4405	0.4853	1.1728
mTOR #6	C2271	0.3783	0.4225	0.48	0.5664
mTOR #6	C2553	0.0698	0.142	0.4991	0.6974
mTOR #6	C2591	0.2588	0.3143	0.397	1
mTOR #6	C2657	0.5646	0.7291	0.9708	0.8827
mTOR #6	C3037	0.1572	0.1906	0.2362	0.6029
mTOR #6	C3278	0.3512	0.3857	0.4277	0.717
ESR1 #6	C0331	0.9702	1.0554	1.1644	0.9862
ESR1 #6	C0592	0.7253	0.8813	1.0581	1.2058
ESR1 #6	C1368	0.6539	0.6895	0.7286	1.815
ESR1 #6	C1373	0.4288	0.6179	0.9367	0.3635
ESR1 #6	C1375	0.5812	0.6911	0.9217	0.9202
ESR1 #6	C1379	0.8991	1.0095	1.147	1.021
ESR1 #6	C1383	0.8864	1.0455	1.2409	0.717
ESR1 #6	C1392	0.6494	0.7854	0.9489	1.2142
ESR1 #6	C1471	0.4685	0.6636	0.9699	1.4743
ESR1 #6	C2191	0.6705	0.7048	0.7448	0.9727
ESR1 #6	C2271	0.6845	0.7339	0.789	2.2191
ESR1 #6	C2553	0.0628	0.1079	0.2361	2.1585
ESR1 #6	C2591	0.9594	1.1026	1.2693	1.6021
ESR1 #6	C2657	0.5814	0.6797	0.8028	1.1892
ESR1 #6	C3037	1.0662	1.1796	1.3017	0.6417
ESR1 #6	C3278	1.0145	1.058	1.1057	1.014
PGR #1	C0331	0.5597	0.64	0.7482	1.2746
PGR #1	C0592	0.9217	1.2898	1.8052	0.7684
PGR #1	C1368	0.729	0.7843	0.8613	1.4142
PGR #1	C1373	0.499	0.845	1.4132	1.0718
PGR #1	C1375	0.359	0.4143	0.491	0.9461
PGR #1	C1379	0.5503	0.6346	0.7358	2.0139
PGR #1	C1383	0.4334	0.5395	0.6689	1.0867
PGR #1	C1392	1.011	1.3029	1.6631	0.7474
PGR #1	C1471	0.7432	1.1002	1.6039	0.5396
PGR #1	C2191	0.906	0.97	1.0436	1.4241
PGR #1	C2271	0.8572	0.9406	1.0399	0.5625
PGR #1	C2553	0.5837	0.9447	1.4719	0.6878
PGR #1	C2591	0.3092	0.3622	0.4346	0.9013
PGR #1	C2657	0.4845	0.6315	0.8381	1.1567
PGR #1	C3037	0.5242	0.5986	0.6778	0.9659
PGR #1	C3278	0.6146	0.6464	0.6817	0.9727
ERBB2 #4	C0331	0.652	0.7238	0.8067	0.5664
ERBB2 #4	C0592	0.2002	0.2378	0.2868	1.1892
ERBB2 #4	C1368	0.7321	0.7813	0.8352	2.395
ERBB2 #4	C1373	0.5653	0.8495	1.2738	0.8467
ERBB2 #4	C1375	0.0922	0.1174	0.2387	1
ERBB2 #4	C1379	0.731	0.8218	0.9368	1.181
ERBB2 #4	C1383	0.6762	0.8037	0.9585	0.7526
ERBB2 #4	C1392	0.4177	0.5418	0.6987	0.8123
ERBB2 #4	C1471	0.5865	0.851	1.2261	0.5905
ERBB2 #4	C2191	0.6148	0.659	0.7046	1.014
ERBB2 #4	C2271	0.7036	0.763	0.8246	0.5905
ERBB2 #4	C2553	0.2474	0.4027	0.678	0.712
ERBB2 #4	C2591	0.5312	0.6039	0.6943	1.1173
ERBB2 #4	C2657	0.5126	0.6257	0.7592	1.5157
ERBB2 #4	C3037	0.7657	0.8435	0.935	0.5987
ERBB2 #4	C3278	0.9258	0.9633	1.0006	0.9395
EGFR #6	C0331	0.8512	0.9305	1.0175	1.2311
EGFR #6	C0592	0.8236	0.9739	1.1411	0.8179
EGFR #6	C1368	1.0061	1.058	1.1154	1.0425
EGFR #6	C1373	0.4082	0.5877	0.8838	1.4241
EGFR #6	C1375	0.426	0.67	1.0017	1.3851
EGFR #6	C1379	1.1036	1.2416	1.4024	1.4142
EGFR #6	C1383	0.7472	0.8759	1.032	1.4241
EGFR #6	C1392	0.7478	0.9259	1.1589	1.3287
EGFR #6	C1471	0.4533	0.6996	1.1017	1.6358
EGFR #6	C2191	0.7824	0.8195	0.8603	1.8404
EGFR #6	C2271	0.7527	0.802	0.8591	1.1096
EGFR #6	C2553	0.8731	1.2353	1.8241	1.0281
EGFR #6	C2591	0.8667	0.991	1.1109	1.3755
EGFR #6	C2657	0.7085	0.8473	1.0087	1.434
EGFR #6	C3037	0.7921	0.8764	0.9686	1.3195
EGFR #6	C3278	0.9644	1.0047	1.0486	1.181
PIK3CA #6	C0331	0.6298	0.7036	0.8034	1.2483
PIK3CA #6	C0592	1.026	1.3183	1.6721	1.1975
PIK3CA #6	C1368	0.6637	0.707	0.7612	2.4623
PIK3CA #6	C1373	0.4485	0.7138	1.1914	1.0792
PIK3CA #6	C1375	0.3895	0.8604	1.6047	0.9395
PIK3CA #6	C1379	0.7259	0.8497	1.0337	1.1096
PIK3CA #6	C1383	0.4322	0.5611	0.7358	0.7371
PIK3CA #6	C1392	1.026	1.3009	1.5806	1.3755
PIK3CA #6	C1471	0.3224	0.6023	1.2938	1.1019
PIK3CA #6	C2191	0.7168	0.7624	0.8129	1.4948
PIK3CA #6	C2271	0.7902	0.8498	0.9226	2.114
PIK3CA #6	C2553	0.2576	0.4699	0.822	0.9075
PIK3CA #6	C2591	0.3319	0.414	0.5362	1.3566
PIK3CA #6	C2657	0.9173	1.1142	1.343	0.8706
PIK3CA #6	C3037	0.9848	1.1388	1.349	1.4641
PIK3CA #6	C3278	1.0031	1.0717	1.1485	1.5157
APH1A #4	C0331	0.5491	0.608	0.6713	1.879
APH1A #4	C0592	0.5748	0.7396	0.9519	1.257
APH1A #4	C1368	0.5918	0.6204	0.6564	1.7532
APH1A #4	C1373	0.6658	0.8953	1.2083	1.6472
APH1A #4	C1375	1.2434	1.8746	2.6256	1.2924
APH1A #4	C1379	0.3717	0.4385	0.5331	1.5692
APH1A #4	C1383	0.5228	0.642	0.7985	1.7411
APH1A #4	C1392	0.7434	0.9001	1.111	1.4044
APH1A #4	C1471	0.3132	0.5014	0.8673	1.7532
APH1A #4	C2191	0.8433	0.8822	0.923	1.0867
APH1A #4	C2271	0.7883	0.8383	0.8918	1.6245
APH1A #4	C2553	0.7126	0.9689	1.2895	1.2397
APH1A #4	C2591	0.4971	0.5818	0.6891	2
APH1A #4	C2657	0.5077	0.586	0.693	2.042
APH1A #4	C3037	0.7793	0.8681	0.9721	1.366
APH1A #4	C3278	0.904	0.9491	0.9979	1.2924
LEF1 #4	C0331	0.8038	0.9358	1.1124	1
LEF1 #4	C0592	0.7697	1.0033	1.3403	1.2058
LEF1 #4	C1368	0.8184	0.8966	0.9835	1.0644
LEF1 #4	C1373	0.265	0.4908	1.0314	1
LEF1 #4	C1375	0.1056	0.1274	0.1988	1.3566
LEF1 #4	C1379	0.3386	0.3967	0.5309	0.7684
LEF1 #4	C1383	0.4845	0.6707	0.9488	0.7792
LEF1 #4	C1392	0.3847	0.5397	0.8485	1.434
LEF1 #4	C1471	0.4123	0.559	1.1136	1.1251
LEF1 #4	C2191	0.7755	0.8391	0.9149	0.5
LEF1 #4	C2271	0.7985	0.8882	0.9987	1.1487
LEF1 #4	C2553	0.0966	0.1853	0.6428	1.0425
LEF1 #4	C2591	0.402	0.5679	0.822	0.669
LEF1 #4	C2657	0.4922	0.6414	0.9383	1.1567
LEF1 #4	C3037	0.411	0.5249	0.6772	0.6199
LEF1 #4	C3278	0.5755	0.6371	0.7214	1.1892
SMO #5	C0331	0.9206	1.0011	1.102	1.2226
SMO #5	C0592	0.619	0.7333	0.877	0.8888
SMO #5	C1368	0.6408	0.6721	0.7106	1.9588
SMO #5	C1373	0.5406	0.7255	1.0121	1.5052
SMO #5	C1375	0.2088	0.3841	0.7012	1.3851
SMO #5	C1379	0.9292	1.0492	1.2136	1.0792
SMO #5	C1383	0.5719	0.7014	0.8823	2.1287
SMO #5	C1392	0.6541	0.7984	1.0016	1.181
SMO #5	C1471	0.5032	0.5753	0.789	1.6358
SMO #5	C2191	0.9003	0.9463	0.9955	1.8921
SMO #5	C2271	0.8571	0.9127	0.971	1.1096
SMO #5	C2553	0.1418	0.2596	0.5027	1.0425
SMO #5	C2591	0.6348	0.7475	0.8902	0.9461
SMO #5	C2657	0.7889	0.9454	1.1549	1.4641
SMO #5	C3037	0.657	0.744	0.8561	1.0425
SMO #5	C3278	0.9556	1.0049	1.0615	1.2924
MET #1	C0331	1.0017	1.1163	1.262	0.6878
MET #1	C0592	0.8974	1.1014	1.3053	0.7792
MET #1	C1368	0.8735	0.9301	0.9997	0.732
MET #1	C1373	0.3787	0.6581	1.185	1.4044
MET #1	C1375	0.2849	0.4405	0.7624	1.3851
MET #1	C1379	0.3748	0.467	0.6134	1.0867
MET #1	C1383	0.3433	0.4355	0.6085	2.1287
MET #1	C1392	1.6058	2.0133	2.5651	1.181
MET #1	C1471	0.1413	0.3002	0.7456	1.6358
MET #1	C2191	0.9324	0.9954	1.0592	0.9794
MET #1	C2271	0.9478	1.0246	1.1211	1.1096
MET #1	C2553	0.5679	0.8613	1.4305	1.0425
MET #1	C2591	0.1184	0.1513	0.2014	0.9461
MET #1	C2657	0.9269	1.1363	1.4357	1.4641
MET #1	C3037	0.9782	1.1435	1.3458	1.257
MET #1	C3278	0.4304	0.4703	0.5163	1.3013
FGFR2 #2	C0331	0.6782	0.774	0.8987	1.815
FGFR2 #2	C0592	0.7199	0.9341	1.224	0.8293
FGFR2 #2	C1368	0.4596	0.5034	0.5548	1.0718
FGFR2 #2	C1373	0.3471	0.5195	0.8941	0.727
FGFR2 #2	C1375	0.1817	0.3288	0.6675	0.9461
FGFR2 #2	C1379	0.9051	1.0385	1.2489	1
FGFR2 #2	C1383	0.6084	0.7733	0.9985	1.1019
FGFR2 #2	C1392	0.6108	0.7967	1.0909	0.6156
FGFR2 #2	C1471	0.2406	0.5329	1.1875	1.0943
FGFR2 #2	C2191	0.6446	0.6897	0.7423	0.7474
FGFR2 #2	C2271	0.7209	0.7836	0.8608	0.5864
FGFR2 #2	C2553	0.2574	0.4476	0.8634	0.712
FGFR2 #2	C2591	1.3559	1.6783	2.1268	1.0792
FGFR2 #2	C2657	0.2813	0.3511	0.4434	0.8766
FGFR2 #2	C3037	0.5932	0.6937	0.8087	1.2483
FGFR2 #2	C3278	0.7443	0.796	0.8522	1
MDM2 #1	C0331	0.627	0.6855	0.7584	0.6242
MDM2 #1	C0592	0.4863	0.6248	0.8209	0.7579
MDM2 #1	C1368	0.6389	0.6704	0.7032	1.0644
MDM2 #1	C1373	0.3454	0.4831	0.7011	0.717
MDM2 #1	C1375	0.8962	1.2565	1.7365	0.9266
MDM2 #1	C1379	1.0721	1.2076	1.3653	1.0425
MDM2 #1	C1383	0.9331	1.0759	1.2508	0.9202
MDM2 #1	C1392	0.8297	1.0001	1.2047	0.7792
MDM2 #1	C1471	0.6362	0.8883	1.2578	1.1019
MDM2 #1	C2191	0.6686	0.7004	0.7393	1.2226
MDM2 #1	C2271	0.5819	0.6207	0.6629	1.1173
MDM2 #1	C2553	0.0487	0.0865	0.2595	3.1602
MDM2 #1	C2591	1.954	2.2621	2.6174	0.8766
MDM2 #1	C2657	0.6359	0.7207	0.8345	1.7291
MDM2 #1	C3037	0.569	0.6211	0.6834	1.8921
MDM2 #1	C3278	1.0902	1.1308	1.1715	0.5864
TP53 #3	C0331	1.149	1.2823	1.4302	1.021
TP53 #3	C0592	0.1733	0.2199	0.28	1.181
TP53 #3	C1368	1.3443	1.4284	1.5222	0.9794
TP53 #3	C1373	0.4568	0.6706	1.0124	0.9202
TP53 #3	C1375	1.0012	1.3882	1.9015	0.9794
TP53 #3	C1379	1.2919	1.4454	1.6141	1.0425
TP53 #3	C1383	1.1923	1.3891	1.6425	0.7423
TP53 #3	C1392	0.6234	0.8021	1.0391	0.79
TP53 #3	C1471	1.4472	1.961	2.6459	0.5987
TP53 #3	C2191	1.1133	1.187	1.2611	0.9593
TP53 #3	C2271	0.9923	1.077	1.1646	0.5743
TP53 #3	C2553	0.5777	0.8803	1.3572	1.3566
TP53 #3	C2591	0.6568	0.7448	0.8492	0.6598
TP53 #3	C2657	1.0103	1.2344	1.5414	0.9013
TP53 #3	C3037	1.1897	1.3034	1.4403	0.6598
TP53 #3	C3278	1.0568	1.1019	1.1493	0.683
BRCA2 #1	C0331	0.5117	0.5622	0.6198	1.2483
BRCA2 #1	C0592	0.6757	0.8145	1.0034	0.717
BRCA2 #1	C1368	0.7703	0.8092	0.8545	1.0644
BRCA2 #1	C1373	1.1843	1.5783	2.081	0.7071
BRCA2 #1	C1375	0.1622	0.3249	0.6478	0.9202
BRCA2 #1	C1379	0.2739	0.3352	0.4218	0.727
BRCA2 #1	C1383	0.7248	0.8761	1.0532	0.717
BRCA2 #1	C1392	0.6987	0.8538	1.0318	1.0867
BRCA2 #1	C1471	0.1993	0.3592	0.7464	0.5586
BRCA2 #1	C2191	0.9973	1.042	1.0949	0.7738
BRCA2 #1	C2271	0.9432	1.0001	1.059	1.1251
BRCA2 #1	C2553	1.1029	1.5079	2.0167	0.7071
BRCA2 #1	C2591	0.3798	0.4395	0.5124	0.6643
BRCA2 #1	C2657	1.0486	1.2165	1.4321	0.5824
BRCA2 #1	C3037	0.3371	0.387	0.4548	1.1329
BRCA2 #1	C3278	0.7278	0.7682	0.8156	1.0867
PARP1 #1	C0331	0.1649	0.1849	0.2078	1.2142
PARP1 #1	C0592	0.5245	0.6134	0.7376	1.257
PARP1 #1	C1368	0.7095	0.7426	0.7772	2.4794
PARP1 #1	C1373	0.6886	1.0145	1.4742	1.8532
PARP1 #1	C1375	0.2663	0.3149	0.4321	1.2924
PARP1 #1	C1379	0.4401	0.5107	0.6057	1.4439
PARP1 #1	C1383	0.6048	0.7322	0.8946	1.1892
PARP1 #1	C1392	0.8199	0.9875	1.2307	1.2058
PARP1 #1	C1471	0.2528	0.432	0.8184	2.2038
PARP1 #1	C2191	0.4806	0.5038	0.5274	1.454
PARP1 #1	C2271	0.412	0.4391	0.4685	1.6245
PARP1 #1	C2553	0.2227	0.3448	0.5461	1.5476
PARP1 #1	C2591	0.2976	0.3493	0.4115	2
PARP1 #1	C2657	0.5573	0.654	0.7822	1.1567
PARP1 #1	C3037	0.3837	0.4334	0.4918	1.2746
PARP1 #1	C3278	0.7331	0.7681	0.8105	1.2311
CA9 #1	C0331	1.0101	1.117	1.2282	1.2658
CA9 #1	C0592	0.4621	0.5832	0.7378	1.1728
CA9 #1	C1368	1.0182	1.0798	1.1425	1.0718
CA9 #1	C1373	0.5487	0.8345	1.2377	0.7423
CA9 #1	C1375	0.2427	0.4294	0.7768	0.483
CA9 #1	C1379	0.8671	0.999	1.1624	0.7631
CA9 #1	C1383	1.9412	2.2371	2.5853	0.3635
CA9 #1	C1392	0.6803	0.8423	1.0765	0.9659
CA9 #1	C1471	0.6599	0.9461	1.4654	1.1173
CA9 #1	C2191	1.0258	1.0829	1.1446	1.1487
CA9 #1	C2271	0.9638	1.0345	1.1131	1.1251
CA9 #1	C2553	0.2681	0.3081	0.3667	1.0281
CA9 #1	C2591	1.0107	1.1923	1.403	1.1096
CA9 #1	C2657	0.702	0.8443	1.0154	0.8706
CA9 #1	C3037	0.8651	0.9947	1.1325	0.6242
CA9 #1	C3278	1.0429	1.1063	1.1698	0.9526
