# Supplementary material for: Accurate determination of CRISPR-mediated gene fitness in transplantable tumours
Source: Nat Commun. 2022 Aug 4;13:4534. doi: 10.1038/s41467-022-31830-2 (PMC9352714; doi:10.1038/s41467-022-31830-2)
Supplement: Supplementary file 5 — Source data [file 41467_2022_31830_MOESM5_ESM.zip › source_data/Fig6/Fig6a.csv]

dataset	MCMCsample	fitness
C1373	2500	0.8901
C1373	2500	0.6732
C1373	2500	0.2149
C1373	2501	0.7717
C1373	2501	0.62
C1373	2501	0.2534
C1373	2502	0.7819
C1373	2502	0.6646
C1373	2502	0.2386
C1373	2503	0.7523
C1373	2503	0.6398
C1373	2503	0.2739
C1373	2504	0.7916
C1373	2504	0.6654
C1373	2504	0.2346
C1373	2505	0.8688
C1373	2505	0.7318
C1373	2505	0.2511
C1373	2506	0.9076
C1373	2506	0.6389
C1373	2506	0.2706
C1373	2507	0.6743
C1373	2507	0.7162
C1373	2507	0.2566
C1373	2508	0.6931
C1373	2508	0.7657
C1373	2508	0.2956
C1373	2509	0.765
C1373	2509	0.7356
C1373	2509	0.1768
C1373	2510	0.8254
C1373	2510	0.7447
C1373	2510	0.3261
C1373	2511	0.7498
C1373	2511	0.7176
C1373	2511	0.2467
C1373	2512	0.7547
C1373	2512	0.77
C1373	2512	0.3259
C1373	2513	0.8301
C1373	2513	0.7254
C1373	2513	0.3198
C1373	2514	0.8
C1373	2514	0.6587
C1373	2514	0.2634
C1373	2515	0.7842
C1373	2515	0.6351
C1373	2515	0.2035
C1373	2516	0.6298
C1373	2516	0.5709
C1373	2516	0.3069
C1373	2517	0.8114
C1373	2517	0.5728
C1373	2517	0.3012
C1373	2518	0.8792
C1373	2518	0.5854
C1373	2518	0.201
C1373	2519	0.888
C1373	2519	0.566
C1373	2519	0.2436
C1373	2520	0.8784
C1373	2520	0.58
C1373	2520	0.2073
C1373	2521	0.8396
C1373	2521	0.6125
C1373	2521	0.3167
C1373	2522	0.9008
C1373	2522	0.5915
C1373	2522	0.1996
C1373	2523	0.8761
C1373	2523	0.6324
C1373	2523	0.2362
C1373	2524	0.8667
C1373	2524	0.5439
C1373	2524	0.1892
C1373	2525	0.8792
C1373	2525	0.6039
C1373	2525	0.2163
C1373	2526	0.9231
C1373	2526	0.6894
C1373	2526	0.2109
C1373	2527	0.8755
C1373	2527	0.5368
C1373	2527	0.2972
C1373	2528	0.8646
C1373	2528	0.6099
C1373	2528	0.1722
C1373	2529	0.9055
C1373	2529	0.6443
C1373	2529	0.1879
C1373	2530	0.875
C1373	2530	0.6172
C1373	2530	0.1607
C1373	2531	0.8912
C1373	2531	0.5554
C1373	2531	0.2411
C1373	2532	0.9003
C1373	2532	0.5458
C1373	2532	0.1967
C1373	2533	0.9536
C1373	2533	0.5592
C1373	2533	0.3131
C1373	2534	0.8973
C1373	2534	0.5761
C1373	2534	0.2048
C1373	2535	0.7826
C1373	2535	0.5759
C1373	2535	0.2766
C1373	2536	0.8501
C1373	2536	0.6093
C1373	2536	0.2597
C1373	2537	0.9128
C1373	2537	0.5735
C1373	2537	0.3
C1373	2538	1.0191
C1373	2538	0.4597
C1373	2538	0.2585
C1373	2539	0.9629
C1373	2539	0.5462
C1373	2539	0.2748
C1373	2540	0.8454
C1373	2540	0.5698
C1373	2540	0.2359
C1373	2541	0.85
C1373	2541	0.5113
C1373	2541	0.2149
C1373	2542	0.9401
C1373	2542	0.5601
C1373	2542	0.3212
C1373	2543	0.9133
C1373	2543	0.5948
C1373	2543	0.1905
C1373	2544	0.9336
C1373	2544	0.5756
C1373	2544	0.1705
C1373	2545	0.7523
C1373	2545	0.5982
C1373	2545	0.2563
C1373	2546	0.8746
C1373	2546	0.5057
C1373	2546	0.2537
C1373	2547	0.9149
C1373	2547	0.4849
C1373	2547	0.2381
C1373	2548	0.7561
C1373	2548	0.5889
C1373	2548	0.2419
C1373	2549	0.8873
C1373	2549	0.6339
C1373	2549	0.2522
C1373	2550	0.7799
C1373	2550	0.5037
C1373	2550	0.3054
C1373	2551	0.8101
C1373	2551	0.5811
C1373	2551	0.196
C1373	2552	0.8427
C1373	2552	0.5658
C1373	2552	0.2371
C1373	2553	0.7751
C1373	2553	0.616
C1373	2553	0.2426
C1373	2554	0.862
C1373	2554	0.4908
C1373	2554	0.2928
C1373	2555	0.7307
C1373	2555	0.4307
C1373	2555	0.1546
C1373	2556	0.6962
C1373	2556	0.4648
C1373	2556	0.2612
C1373	2557	0.8871
C1373	2557	0.433
C1373	2557	0.1642
C1373	2558	0.8846
C1373	2558	0.5741
C1373	2558	0.2955
C1373	2559	0.9924
C1373	2559	0.4865
C1373	2559	0.2015
C1373	2560	1.0134
C1373	2560	0.5133
C1373	2560	0.1841
C1373	2561	0.9768
C1373	2561	0.5229
C1373	2561	0.3064
C1373	2562	1.0262
C1373	2562	0.4997
C1373	2562	0.2005
C1373	2563	1.0548
C1373	2563	0.5317
C1373	2563	0.276
C1373	2564	0.9499
C1373	2564	0.5501
C1373	2564	0.2416
C1373	2565	1.093
C1373	2565	0.481
C1373	2565	0.1772
C1373	2566	1.018
C1373	2566	0.5201
C1373	2566	0.2299
C1373	2567	1.0586
C1373	2567	0.5539
C1373	2567	0.2601
C1373	2568	1.1271
C1373	2568	0.582
C1373	2568	0.2286
C1373	2569	1.0366
C1373	2569	0.6346
C1373	2569	0.2064
C1373	2570	0.876
C1373	2570	0.6314
C1373	2570	0.2148
C1373	2571	0.9183
C1373	2571	0.5081
C1373	2571	0.1728
C1373	2572	0.94
C1373	2572	0.762
C1373	2572	0.2535
C1373	2573	0.8736
C1373	2573	0.6849
C1373	2573	0.2607
C1373	2574	0.8864
C1373	2574	0.6813
C1373	2574	0.1818
C1373	2575	0.9562
C1373	2575	0.5992
C1373	2575	0.2037
C1373	2576	1.0637
C1373	2576	0.6189
C1373	2576	0.1994
C1373	2577	0.9636
C1373	2577	0.6058
C1373	2577	0.2297
C1373	2578	0.9399
C1373	2578	0.5912
C1373	2578	0.1766
C1373	2579	0.8512
C1373	2579	0.6597
C1373	2579	0.1671
C1373	2580	1.0362
C1373	2580	0.6292
C1373	2580	0.1725
C1373	2581	0.9155
C1373	2581	0.5988
C1373	2581	0.155
C1373	2582	1.0022
C1373	2582	0.6423
C1373	2582	0.2383
C1373	2583	0.9139
C1373	2583	0.6366
C1373	2583	0.1973
C1373	2584	0.8468
C1373	2584	0.5305
C1373	2584	0.2014
C1373	2585	0.8811
C1373	2585	0.5227
C1373	2585	0.1843
C1373	2586	0.8581
C1373	2586	0.5497
C1373	2586	0.1831
C1373	2587	0.9584
C1373	2587	0.6024
C1373	2587	0.2135
C1373	2588	0.9353
C1373	2588	0.5296
C1373	2588	0.1888
C1373	2589	0.9177
C1373	2589	0.6397
C1373	2589	0.3268
C1373	2590	1.007
C1373	2590	0.6014
C1373	2590	0.2116
C1373	2591	1.0088
C1373	2591	0.6435
C1373	2591	0.207
C1373	2592	1.0002
C1373	2592	0.5843
C1373	2592	0.2055
C1373	2593	1.0586
C1373	2593	0.5451
C1373	2593	0.2842
C1373	2594	0.9436
C1373	2594	0.6208
C1373	2594	0.2022
C1373	2595	1.101
C1373	2595	0.6277
C1373	2595	0.2092
C1373	2596	0.9267
C1373	2596	0.6063
C1373	2596	0.2728
C1373	2597	0.9917
C1373	2597	0.666
C1373	2597	0.2691
C1373	2598	0.978
C1373	2598	0.5913
C1373	2598	0.2912
C1373	2599	1.0805
C1373	2599	0.6
C1373	2599	0.3881
C1373	2600	1.0895
C1373	2600	0.5206
C1373	2600	0.1711
C1373	2601	1.0601
C1373	2601	0.4933
C1373	2601	0.2632
C1373	2602	1.0674
C1373	2602	0.4862
C1373	2602	0.1704
C1373	2603	1.0418
C1373	2603	0.5262
C1373	2603	0.3295
C1373	2604	1.0482
C1373	2604	0.5561
C1373	2604	0.2775
C1373	2605	0.9803
C1373	2605	0.4846
C1373	2605	0.252
C1373	2606	0.9906
C1373	2606	0.5904
C1373	2606	0.2571
C1373	2607	0.9629
C1373	2607	0.5662
C1373	2607	0.2586
C1373	2608	1.0704
C1373	2608	0.5369
C1373	2608	0.2392
C1373	2609	1.0368
C1373	2609	0.5055
C1373	2609	0.2248
C1373	2610	1.0062
C1373	2610	0.6142
C1373	2610	0.2789
C1373	2611	0.8321
C1373	2611	0.5548
C1373	2611	0.2543
C1373	2612	0.806
C1373	2612	0.5297
C1373	2612	0.2424
C1373	2613	0.8569
C1373	2613	0.6229
C1373	2613	0.2015
C1373	2614	0.8745
C1373	2614	0.5975
C1373	2614	0.2609
C1373	2615	0.9308
C1373	2615	0.5858
C1373	2615	0.3092
C1373	2616	0.9499
C1373	2616	0.64
C1373	2616	0.2903
C1373	2617	0.8446
C1373	2617	0.6269
C1373	2617	0.2905
C1373	2618	0.8583
C1373	2618	0.6655
C1373	2618	0.2037
C1373	2619	0.7996
C1373	2619	0.5329
C1373	2619	0.2705
C1373	2620	0.9247
C1373	2620	0.6388
C1373	2620	0.2644
C1373	2621	0.7556
C1373	2621	0.6158
C1373	2621	0.1976
C1373	2622	0.7911
C1373	2622	0.5848
C1373	2622	0.1974
C1373	2623	0.7627
C1373	2623	0.5692
C1373	2623	0.202
C1373	2624	0.8077
C1373	2624	0.5905
C1373	2624	0.4111
C1373	2625	0.7376
C1373	2625	0.683
C1373	2625	0.3276
C1373	2626	0.8922
C1373	2626	0.5946
C1373	2626	0.2775
C1373	2627	0.7497
C1373	2627	0.5769
C1373	2627	0.3052
C1373	2628	0.8631
C1373	2628	0.5138
C1373	2628	0.2412
C1373	2629	0.9537
C1373	2629	0.5416
C1373	2629	0.2983
C1373	2630	0.8846
C1373	2630	0.5432
C1373	2630	0.2982
C1373	2631	0.8602
C1373	2631	0.4787
C1373	2631	0.2294
C1373	2632	1.035
C1373	2632	0.5775
C1373	2632	0.2793
C1373	2633	0.9906
C1373	2633	0.5802
C1373	2633	0.2331
C1373	2634	1.0454
C1373	2634	0.5617
C1373	2634	0.228
C1373	2635	0.9868
C1373	2635	0.567
C1373	2635	0.2391
C1373	2636	0.9051
C1373	2636	0.5164
C1373	2636	0.2671
C1373	2637	0.8396
C1373	2637	0.5445
C1373	2637	0.277
C1373	2638	0.8219
C1373	2638	0.5615
C1373	2638	0.2585
C1373	2639	0.8396
C1373	2639	0.4801
C1373	2639	0.2948
C1373	2640	0.8798
C1373	2640	0.5324
C1373	2640	0.3091
C1373	2641	0.8793
C1373	2641	0.6267
C1373	2641	0.2829
C1373	2642	0.7
C1373	2642	0.5102
C1373	2642	0.2508
C1373	2643	0.6946
C1373	2643	0.5681
C1373	2643	0.2108
C1373	2644	0.686
C1373	2644	0.5795
C1373	2644	0.3568
C1373	2645	0.7341
C1373	2645	0.6355
C1373	2645	0.2828
C1373	2646	0.8283
C1373	2646	0.6312
C1373	2646	0.2241
C1373	2647	0.8081
C1373	2647	0.6218
C1373	2647	0.2129
C1373	2648	0.7874
C1373	2648	0.5502
C1373	2648	0.1795
C1373	2649	0.7991
C1373	2649	0.5213
C1373	2649	0.2103
C1373	2650	0.8213
C1373	2650	0.6114
C1373	2650	0.164
C1373	2651	0.7546
C1373	2651	0.5053
C1373	2651	0.1965
C1373	2652	0.8224
C1373	2652	0.5321
C1373	2652	0.2097
C1373	2653	0.756
C1373	2653	0.5038
C1373	2653	0.1767
C1373	2654	0.7699
C1373	2654	0.4965
C1373	2654	0.2659
C1373	2655	0.7386
C1373	2655	0.537
C1373	2655	0.2814
C1373	2656	0.8287
C1373	2656	0.5259
C1373	2656	0.2124
C1373	2657	0.7777
C1373	2657	0.4803
C1373	2657	0.2997
C1373	2658	0.8774
C1373	2658	0.4779
C1373	2658	0.3518
C1373	2659	0.6998
C1373	2659	0.5025
C1373	2659	0.3085
C1373	2660	0.8365
C1373	2660	0.5522
C1373	2660	0.2315
C1373	2661	0.7922
C1373	2661	0.5457
C1373	2661	0.3044
C1373	2662	0.8287
C1373	2662	0.5427
C1373	2662	0.2268
C1373	2663	0.9609
C1373	2663	0.6369
C1373	2663	0.2363
C1373	2664	0.8444
C1373	2664	0.5757
C1373	2664	0.211
C1373	2665	0.9995
C1373	2665	0.6165
C1373	2665	0.2135
C1373	2666	0.8878
C1373	2666	0.5096
C1373	2666	0.2084
C1373	2667	0.9431
C1373	2667	0.5381
C1373	2667	0.2699
C1373	2668	0.9498
C1373	2668	0.5234
C1373	2668	0.2795
C1373	2669	0.7943
C1373	2669	0.5646
C1373	2669	0.2266
C1373	2670	0.8375
C1373	2670	0.5308
C1373	2670	0.2318
C1373	2671	0.8213
C1373	2671	0.6168
C1373	2671	0.2238
C1373	2672	0.7975
C1373	2672	0.5625
C1373	2672	0.1852
C1373	2673	0.8091
C1373	2673	0.539
C1373	2673	0.2561
C1373	2674	0.8464
C1373	2674	0.5194
C1373	2674	0.2062
C1373	2675	0.745
C1373	2675	0.4893
C1373	2675	0.1948
C1373	2676	0.8181
C1373	2676	0.5347
C1373	2676	0.2286
C1373	2677	0.8811
C1373	2677	0.5445
C1373	2677	0.2603
C1373	2678	0.8367
C1373	2678	0.5733
C1373	2678	0.2868
C1373	2679	0.7922
C1373	2679	0.5216
C1373	2679	0.2178
C1373	2680	0.8213
C1373	2680	0.4676
C1373	2680	0.3626
C1373	2681	0.8971
C1373	2681	0.4862
C1373	2681	0.2388
C1373	2682	0.9696
C1373	2682	0.4668
C1373	2682	0.227
C1373	2683	0.9698
C1373	2683	0.5439
C1373	2683	0.2067
C1373	2684	0.8839
C1373	2684	0.5648
C1373	2684	0.2304
C1373	2685	0.871
C1373	2685	0.4745
C1373	2685	0.2418
C1373	2686	0.8729
C1373	2686	0.5802
C1373	2686	0.2556
C1373	2687	0.8675
C1373	2687	0.5699
C1373	2687	0.2157
C1373	2688	0.9524
C1373	2688	0.5479
C1373	2688	0.2311
C1373	2689	0.9639
C1373	2689	0.6455
C1373	2689	0.2257
C1373	2690	0.8922
C1373	2690	0.5972
C1373	2690	0.1854
C1373	2691	1.0199
C1373	2691	0.639
C1373	2691	0.1748
C1373	2692	0.821
C1373	2692	0.5688
C1373	2692	0.2505
C1373	2693	0.7679
C1373	2693	0.533
C1373	2693	0.1605
C1373	2694	0.7173
C1373	2694	0.6875
C1373	2694	0.2894
C1373	2695	0.849
C1373	2695	0.6974
C1373	2695	0.2284
C1373	2696	0.9484
C1373	2696	0.6114
C1373	2696	0.2068
C1373	2697	0.918
C1373	2697	0.6224
C1373	2697	0.2672
C1373	2698	1.0694
C1373	2698	0.6383
C1373	2698	0.2351
C1373	2699	0.9
C1373	2699	0.6864
C1373	2699	0.2589
C1373	2700	0.8387
C1373	2700	0.6485
C1373	2700	0.2285
C1373	2701	0.8473
C1373	2701	0.6649
C1373	2701	0.2646
C1373	2702	0.9117
C1373	2702	0.6175
C1373	2702	0.1586
C1373	2703	0.8395
C1373	2703	0.5712
C1373	2703	0.1621
C1373	2704	0.8191
C1373	2704	0.6631
C1373	2704	0.2111
C1373	2705	0.7232
C1373	2705	0.5873
C1373	2705	0.1925
C1373	2706	0.7478
C1373	2706	0.5609
C1373	2706	0.1758
C1373	2707	0.8142
C1373	2707	0.5746
C1373	2707	0.1501
C1373	2708	0.7639
C1373	2708	0.5687
C1373	2708	0.1761
C1373	2709	0.7662
C1373	2709	0.6513
C1373	2709	0.2634
C1373	2710	0.8289
C1373	2710	0.6345
C1373	2710	0.3484
C1373	2711	0.7761
C1373	2711	0.6502
C1373	2711	0.2404
C1373	2712	0.8565
C1373	2712	0.5427
C1373	2712	0.3713
C1373	2713	0.8983
C1373	2713	0.5955
C1373	2713	0.2068
C1373	2714	0.7964
C1373	2714	0.5475
C1373	2714	0.3537
C1373	2715	0.8157
C1373	2715	0.5375
C1373	2715	0.3497
C1373	2716	0.8144
C1373	2716	0.5741
C1373	2716	0.3836
C1373	2717	0.7856
C1373	2717	0.6249
C1373	2717	0.2458
C1373	2718	0.8233
C1373	2718	0.5981
C1373	2718	0.2392
C1373	2719	0.8132
C1373	2719	0.5844
C1373	2719	0.1974
C1373	2720	0.7494
C1373	2720	0.6419
C1373	2720	0.1677
C1373	2721	0.8019
C1373	2721	0.5019
C1373	2721	0.2072
C1373	2722	0.7147
C1373	2722	0.5613
C1373	2722	0.1496
C1373	2723	0.7577
C1373	2723	0.3995
C1373	2723	0.235
C1373	2724	0.9121
C1373	2724	0.4877
C1373	2724	0.2122
C1373	2725	0.9129
C1373	2725	0.4852
C1373	2725	0.2085
C1373	2726	0.9115
C1373	2726	0.5368
C1373	2726	0.2084
C1373	2727	0.9232
C1373	2727	0.6619
C1373	2727	0.2205
C1373	2728	0.959
C1373	2728	0.4797
C1373	2728	0.2365
C1373	2729	0.8957
C1373	2729	0.4891
C1373	2729	0.2475
C1373	2730	0.8553
C1373	2730	0.5205
C1373	2730	0.2143
C1373	2731	1.0564
C1373	2731	0.5221
C1373	2731	0.2328
C1373	2732	0.9447
C1373	2732	0.5471
C1373	2732	0.2267
C1373	2733	0.8749
C1373	2733	0.5971
C1373	2733	0.2402
C1373	2734	0.8381
C1373	2734	0.5804
C1373	2734	0.3407
C1373	2735	0.8596
C1373	2735	0.5683
C1373	2735	0.266
C1373	2736	0.8741
C1373	2736	0.5722
C1373	2736	0.2574
C1373	2737	0.8406
C1373	2737	0.5917
C1373	2737	0.262
C1373	2738	0.8973
C1373	2738	0.6641
C1373	2738	0.2783
C1373	2739	0.8789
C1373	2739	0.6191
C1373	2739	0.283
C1373	2740	0.8351
C1373	2740	0.5523
C1373	2740	0.2677
C1373	2741	0.9102
C1373	2741	0.5824
C1373	2741	0.189
C1373	2742	0.9677
C1373	2742	0.5521
C1373	2742	0.2506
C1373	2743	0.9455
C1373	2743	0.6284
C1373	2743	0.356
C1373	2744	0.7998
C1373	2744	0.6174
C1373	2744	0.2898
C1373	2745	0.9927
C1373	2745	0.6159
C1373	2745	0.2744
C1373	2746	0.8515
C1373	2746	0.6058
C1373	2746	0.2734
C1373	2747	1.0774
C1373	2747	0.6235
C1373	2747	0.5177
C1373	2748	1.0826
C1373	2748	0.5972
C1373	2748	0.3802
C1373	2749	1.0314
C1373	2749	0.6209
C1373	2749	0.1409
C1373	2750	0.9517
C1373	2750	0.5318
C1373	2750	0.2267
C1373	2751	0.8271
C1373	2751	0.5333
C1373	2751	0.2688
C1373	2752	0.811
C1373	2752	0.547
C1373	2752	0.2027
C1373	2753	0.9062
C1373	2753	0.6092
C1373	2753	0.2029
C1373	2754	0.9469
C1373	2754	0.5316
C1373	2754	0.208
C1373	2755	0.8313
C1373	2755	0.5688
C1373	2755	0.2956
C1373	2756	0.8759
C1373	2756	0.5524
C1373	2756	0.1961
C1373	2757	0.7734
C1373	2757	0.5065
C1373	2757	0.2113
C1373	2758	0.8474
C1373	2758	0.5442
C1373	2758	0.2286
C1373	2759	0.8342
C1373	2759	0.5432
C1373	2759	0.2268
C1373	2760	0.9191
C1373	2760	0.5426
C1373	2760	0.1954
C1373	2761	0.9093
C1373	2761	0.5236
C1373	2761	0.2461
C1373	2762	0.9153
C1373	2762	0.5005
C1373	2762	0.1663
C1373	2763	0.9135
C1373	2763	0.5774
C1373	2763	0.1957
C1373	2764	0.9198
C1373	2764	0.535
C1373	2764	0.2058
C1373	2765	0.8869
C1373	2765	0.6079
C1373	2765	0.1625
C1373	2766	0.8553
C1373	2766	0.5557
C1373	2766	0.1723
C1373	2767	0.8635
C1373	2767	0.5296
C1373	2767	0.2799
C1373	2768	0.868
C1373	2768	0.5669
C1373	2768	0.2802
C1373	2769	0.9137
C1373	2769	0.6296
C1373	2769	0.2174
C1373	2770	0.8588
C1373	2770	0.5908
C1373	2770	0.2069
C1373	2771	0.8112
C1373	2771	0.5918
C1373	2771	0.2162
C1373	2772	0.7486
C1373	2772	0.6231
C1373	2772	0.264
C1373	2773	0.855
C1373	2773	0.5763
C1373	2773	0.2199
C1373	2774	0.8518
C1373	2774	0.6362
C1373	2774	0.2061
C1373	2775	0.7829
C1373	2775	0.6054
C1373	2775	0.2915
C1373	2776	0.7814
C1373	2776	0.6329
C1373	2776	0.2013
C1373	2777	0.78
C1373	2777	0.6295
C1373	2777	0.2267
C1373	2778	0.6981
C1373	2778	0.5338
C1373	2778	0.1945
C1373	2779	0.7486
C1373	2779	0.5406
C1373	2779	0.1979
C1373	2780	0.8067
C1373	2780	0.537
C1373	2780	0.3442
C1373	2781	0.8098
C1373	2781	0.5581
C1373	2781	0.2572
C1373	2782	0.7377
C1373	2782	0.5497
C1373	2782	0.1738
C1373	2783	0.8539
C1373	2783	0.5867
C1373	2783	0.1851
C1373	2784	0.8011
C1373	2784	0.6475
C1373	2784	0.2112
C1373	2785	0.8505
C1373	2785	0.6129
C1373	2785	0.2201
C1373	2786	0.8417
C1373	2786	0.5593
C1373	2786	0.2154
C1373	2787	0.7921
C1373	2787	0.6163
C1373	2787	0.1812
C1373	2788	0.8469
C1373	2788	0.5347
C1373	2788	0.1975
C1373	2789	0.956
C1373	2789	0.5548
C1373	2789	0.1574
C1373	2790	0.9117
C1373	2790	0.6086
C1373	2790	0.2404
C1373	2791	0.9116
C1373	2791	0.5879
C1373	2791	0.2548
C1373	2792	0.9944
C1373	2792	0.6301
C1373	2792	0.2237
C1373	2793	0.9248
C1373	2793	0.6452
C1373	2793	0.3166
C1373	2794	0.9037
C1373	2794	0.5869
C1373	2794	0.2586
C1373	2795	0.9231
C1373	2795	0.6123
C1373	2795	0.2027
C1373	2796	0.9936
C1373	2796	0.554
C1373	2796	0.2604
C1373	2797	0.9105
C1373	2797	0.585
C1373	2797	0.2449
C1373	2798	0.9141
C1373	2798	0.574
C1373	2798	0.2601
C1373	2799	0.985
C1373	2799	0.5988
C1373	2799	0.2162
C1373	2800	0.8826
C1373	2800	0.6177
C1373	2800	0.296
C1373	2801	0.807
C1373	2801	0.6335
C1373	2801	0.2691
C1373	2802	0.8699
C1373	2802	0.5595
C1373	2802	0.3021
C1373	2803	0.9717
C1373	2803	0.5851
C1373	2803	0.3028
C1373	2804	0.9586
C1373	2804	0.6106
C1373	2804	0.3738
C1373	2805	0.8708
C1373	2805	0.5317
C1373	2805	0.341
C1373	2806	0.8576
C1373	2806	0.5745
C1373	2806	0.2553
C1373	2807	0.8283
C1373	2807	0.5126
C1373	2807	0.201
C1373	2808	0.904
C1373	2808	0.6586
C1373	2808	0.1822
C1373	2809	0.8801
C1373	2809	0.5607
C1373	2809	0.2324
C1373	2810	0.9271
C1373	2810	0.6085
C1373	2810	0.1614
C1373	2811	0.8795
C1373	2811	0.5317
C1373	2811	0.1596
C1373	2812	0.8648
C1373	2812	0.6043
C1373	2812	0.1762
C1373	2813	0.8822
C1373	2813	0.5651
C1373	2813	0.2081
C1373	2814	0.8525
C1373	2814	0.5609
C1373	2814	0.2114
C1373	2815	0.8249
C1373	2815	0.4622
C1373	2815	0.2866
C1373	2816	0.8576
C1373	2816	0.5582
C1373	2816	0.2049
C1373	2817	0.8827
C1373	2817	0.4623
C1373	2817	0.2233
C1373	2818	0.9362
C1373	2818	0.4783
C1373	2818	0.2074
C1373	2819	0.9448
C1373	2819	0.5546
C1373	2819	0.1506
C1373	2820	0.8882
C1373	2820	0.5423
C1373	2820	0.2003
C1373	2821	0.9294
C1373	2821	0.5371
C1373	2821	0.2035
C1373	2822	1.0965
C1373	2822	0.6364
C1373	2822	0.2183
C1373	2823	1.0209
C1373	2823	0.5437
C1373	2823	0.2032
C1373	2824	0.998
C1373	2824	0.5799
C1373	2824	0.1986
C1373	2825	1.028
C1373	2825	0.5532
C1373	2825	0.1373
C1373	2826	1.0276
C1373	2826	0.5801
C1373	2826	0.1468
C1373	2827	0.9474
C1373	2827	0.5501
C1373	2827	0.1722
C1373	2828	1.0303
C1373	2828	0.5707
C1373	2828	0.2008
C1373	2829	0.9421
C1373	2829	0.6909
C1373	2829	0.1934
C1373	2830	1.0244
C1373	2830	0.6797
C1373	2830	0.1972
C1373	2831	0.8892
C1373	2831	0.6751
C1373	2831	0.1861
C1373	2832	1.0093
C1373	2832	0.563
C1373	2832	0.1521
C1373	2833	0.93
C1373	2833	0.562
C1373	2833	0.2987
C1373	2834	0.9493
C1373	2834	0.5436
C1373	2834	0.2185
C1373	2835	1.0079
C1373	2835	0.5549
C1373	2835	0.186
C1373	2836	1.1014
C1373	2836	0.5219
C1373	2836	0.1594
C1373	2837	0.9846
C1373	2837	0.4987
C1373	2837	0.1516
C1373	2838	1.0347
C1373	2838	0.6046
C1373	2838	0.1852
C1373	2839	1.0498
C1373	2839	0.5256
C1373	2839	0.2257
C1373	2840	1.1221
C1373	2840	0.5263
C1373	2840	0.1529
C1373	2841	0.9476
C1373	2841	0.5658
C1373	2841	0.1693
C1373	2842	0.8853
C1373	2842	0.5412
C1373	2842	0.1776
C1373	2843	0.8538
C1373	2843	0.572
C1373	2843	0.1712
C1373	2844	0.7619
C1373	2844	0.5143
C1373	2844	0.1811
C1373	2845	0.7956
C1373	2845	0.5095
C1373	2845	0.1828
C1373	2846	0.8149
C1373	2846	0.6317
C1373	2846	0.1855
C1373	2847	0.8012
C1373	2847	0.5703
C1373	2847	0.2672
C1373	2848	0.7992
C1373	2848	0.6381
C1373	2848	0.2066
C1373	2849	0.7838
C1373	2849	0.6062
C1373	2849	0.2161
C1373	2850	0.8313
C1373	2850	0.5964
C1373	2850	0.2998
C1373	2851	0.8155
C1373	2851	0.5487
C1373	2851	0.1845
C1373	2852	0.9369
C1373	2852	0.5971
C1373	2852	0.2318
C1373	2853	0.9144
C1373	2853	0.5004
C1373	2853	0.2134
C1373	2854	0.8812
C1373	2854	0.6065
C1373	2854	0.1915
C1373	2855	0.8551
C1373	2855	0.5898
C1373	2855	0.2141
C1373	2856	0.8132
C1373	2856	0.5475
C1373	2856	0.2545
C1373	2857	0.7768
C1373	2857	0.5501
C1373	2857	0.268
C1373	2858	0.7238
C1373	2858	0.5829
C1373	2858	0.2051
C1373	2859	0.8208
C1373	2859	0.57
C1373	2859	0.1785
C1373	2860	0.8169
C1373	2860	0.5648
C1373	2860	0.2259
C1373	2861	0.8327
C1373	2861	0.5973
C1373	2861	0.2247
C1373	2862	0.8217
C1373	2862	0.613
C1373	2862	0.2344
C1373	2863	0.8508
C1373	2863	0.5972
C1373	2863	0.2028
C1373	2864	0.9332
C1373	2864	0.5466
C1373	2864	0.2068
C1373	2865	0.8117
C1373	2865	0.5416
C1373	2865	0.2246
C1373	2866	0.8301
C1373	2866	0.5216
C1373	2866	0.2676
C1373	2867	0.7417
C1373	2867	0.5483
C1373	2867	0.2644
C1373	2868	0.7145
C1373	2868	0.5235
C1373	2868	0.2725
C1373	2869	0.664
C1373	2869	0.539
C1373	2869	0.2462
C1373	2870	0.7038
C1373	2870	0.5442
C1373	2870	0.2248
C1373	2871	0.713
C1373	2871	0.5353
C1373	2871	0.2078
C1373	2872	0.7254
C1373	2872	0.6429
C1373	2872	0.2051
C1373	2873	0.7383
C1373	2873	0.6683
C1373	2873	0.3137
C1373	2874	0.7911
C1373	2874	0.6326
C1373	2874	0.19
C1373	2875	0.6975
C1373	2875	0.6151
C1373	2875	0.2412
C1373	2876	0.7111
C1373	2876	0.571
C1373	2876	0.2012
C1373	2877	0.8643
C1373	2877	0.6225
C1373	2877	0.1704
C1373	2878	0.9193
C1373	2878	0.5326
C1373	2878	0.2127
C1373	2879	0.7833
C1373	2879	0.5136
C1373	2879	0.2097
C1373	2880	0.8331
C1373	2880	0.4767
C1373	2880	0.2048
C1373	2881	0.8905
C1373	2881	0.6061
C1373	2881	0.2047
C1373	2882	0.8282
C1373	2882	0.5633
C1373	2882	0.2886
C1373	2883	0.7843
C1373	2883	0.5936
C1373	2883	0.24
C1373	2884	0.8596
C1373	2884	0.5575
C1373	2884	0.2371
C1373	2885	1.0193
C1373	2885	0.6304
C1373	2885	0.2381
C1373	2886	0.8239
C1373	2886	0.5444
C1373	2886	0.2688
C1373	2887	0.647
C1373	2887	0.5495
C1373	2887	0.2069
C1373	2888	0.7927
C1373	2888	0.6068
C1373	2888	0.2607
C1373	2889	0.8597
C1373	2889	0.6948
C1373	2889	0.4167
C1373	2890	0.8688
C1373	2890	0.514
C1373	2890	0.1924
C1373	2891	0.7928
C1373	2891	0.5214
C1373	2891	0.3258
C1373	2892	0.8658
C1373	2892	0.549
C1373	2892	0.3205
C1373	2893	1.0253
C1373	2893	0.5146
C1373	2893	0.2618
C1373	2894	1.0161
C1373	2894	0.5363
C1373	2894	0.1875
C1373	2895	1.0713
C1373	2895	0.5368
C1373	2895	0.2352
C1373	2896	1.1665
C1373	2896	0.5841
C1373	2896	0.2616
C1373	2897	1.0084
C1373	2897	0.5936
C1373	2897	0.2241
C1373	2898	0.8739
C1373	2898	0.5493
C1373	2898	0.3493
C1373	2899	0.8473
C1373	2899	0.5719
C1373	2899	0.2561
C1373	2900	0.8192
C1373	2900	0.4995
C1373	2900	0.3245
C1373	2901	0.8818
C1373	2901	0.5414
C1373	2901	0.1868
C1373	2902	0.9246
C1373	2902	0.5636
C1373	2902	0.1851
C1373	2903	0.8688
C1373	2903	0.5144
C1373	2903	0.2197
C1373	2904	0.8926
C1373	2904	0.4841
C1373	2904	0.1589
C1373	2905	0.9771
C1373	2905	0.4774
C1373	2905	0.3342
C1373	2906	0.8522
C1373	2906	0.5225
C1373	2906	0.2829
C1373	2907	0.9106
C1373	2907	0.6122
C1373	2907	0.2884
C1373	2908	0.9532
C1373	2908	0.6727
C1373	2908	0.2988
C1373	2909	0.7632
C1373	2909	0.5893
C1373	2909	0.2732
C1373	2910	0.8553
C1373	2910	0.5332
C1373	2910	0.2889
C1373	2911	0.8439
C1373	2911	0.5294
C1373	2911	0.2229
C1373	2912	0.7829
C1373	2912	0.5697
C1373	2912	0.2041
C1373	2913	0.7495
C1373	2913	0.5702
C1373	2913	0.2736
C1373	2914	0.8702
C1373	2914	0.5351
C1373	2914	0.1696
C1373	2915	0.8817
C1373	2915	0.5683
C1373	2915	0.1763
C1373	2916	0.7198
C1373	2916	0.534
C1373	2916	0.1683
C1373	2917	0.7722
C1373	2917	0.4703
C1373	2917	0.1626
C1373	2918	0.8215
C1373	2918	0.5214
C1373	2918	0.162
C1373	2919	0.7798
C1373	2919	0.6349
C1373	2919	0.2279
C1373	2920	0.8873
C1373	2920	0.6158
C1373	2920	0.2022
C1373	2921	0.8422
C1373	2921	0.6486
C1373	2921	0.2122
C1373	2922	0.9507
C1373	2922	0.5208
C1373	2922	0.2113
C1373	2923	0.8129
C1373	2923	0.6337
C1373	2923	0.2016
C1373	2924	0.8543
C1373	2924	0.6159
C1373	2924	0.2059
C1373	2925	1.0257
C1373	2925	0.5961
C1373	2925	0.1721
C1373	2926	1.0137
C1373	2926	0.5541
C1373	2926	0.1853
C1373	2927	0.984
C1373	2927	0.546
C1373	2927	0.1796
C1373	2928	0.9511
C1373	2928	0.5453
C1373	2928	0.1858
C1373	2929	0.8539
C1373	2929	0.5549
C1373	2929	0.1855
C1373	2930	0.9041
C1373	2930	0.5305
C1373	2930	0.1922
C1373	2931	0.9179
C1373	2931	0.625
C1373	2931	0.2026
C1373	2932	0.9431
C1373	2932	0.5961
C1373	2932	0.1809
C1373	2933	0.7972
C1373	2933	0.6105
C1373	2933	0.176
C1373	2934	0.8087
C1373	2934	0.6981
C1373	2934	0.2311
C1373	2935	0.9751
C1373	2935	0.6132
C1373	2935	0.2443
C1373	2936	0.8997
C1373	2936	0.6574
C1373	2936	0.1848
C1373	2937	0.8847
C1373	2937	0.5842
C1373	2937	0.1817
C1373	2938	0.9309
C1373	2938	0.6422
C1373	2938	0.1593
C1373	2939	0.8591
C1373	2939	0.6621
C1373	2939	0.1382
C1373	2940	0.802
C1373	2940	0.5759
C1373	2940	0.1639
C1373	2941	0.7405
C1373	2941	0.5618
C1373	2941	0.1777
C1373	2942	0.6867
C1373	2942	0.5989
C1373	2942	0.2205
C1373	2943	0.7034
C1373	2943	0.5824
C1373	2943	0.1825
C1373	2944	0.7013
C1373	2944	0.5584
C1373	2944	0.1984
C1373	2945	0.7302
C1373	2945	0.4941
C1373	2945	0.1833
C1373	2946	0.7982
C1373	2946	0.4881
C1373	2946	0.1757
C1373	2947	0.6681
C1373	2947	0.5383
C1373	2947	0.2648
C1373	2948	0.8627
C1373	2948	0.6315
C1373	2948	0.2423
C1373	2949	0.8166
C1373	2949	0.5464
C1373	2949	0.1983
C1373	2950	0.8945
C1373	2950	0.665
C1373	2950	0.2524
C1373	2951	0.7992
C1373	2951	0.5621
C1373	2951	0.2818
C1373	2952	0.806
C1373	2952	0.6617
C1373	2952	0.2479
C1373	2953	0.8015
C1373	2953	0.5808
C1373	2953	0.2324
C1373	2954	0.9468
C1373	2954	0.5986
C1373	2954	0.2387
C1373	2955	0.9932
C1373	2955	0.5912
C1373	2955	0.2084
C1373	2956	0.9634
C1373	2956	0.5624
C1373	2956	0.1957
C1373	2957	1.0368
C1373	2957	0.6614
C1373	2957	0.2828
C1373	2958	0.9288
C1373	2958	0.5749
C1373	2958	0.2276
C1373	2959	1.0064
C1373	2959	0.6052
C1373	2959	0.2703
C1373	2960	0.9792
C1373	2960	0.5716
C1373	2960	0.1923
C1373	2961	0.9905
C1373	2961	0.6115
C1373	2961	0.1844
C1373	2962	0.9288
C1373	2962	0.5795
C1373	2962	0.1881
C1373	2963	0.7394
C1373	2963	0.5311
C1373	2963	0.1584
C1373	2964	0.8848
C1373	2964	0.5998
C1373	2964	0.2155
C1373	2965	0.8616
C1373	2965	0.5925
C1373	2965	0.1888
C1373	2966	1.0141
C1373	2966	0.6111
C1373	2966	0.1898
C1373	2967	0.9312
C1373	2967	0.6087
C1373	2967	0.1969
C1373	2968	0.9648
C1373	2968	0.5952
C1373	2968	0.1488
C1373	2969	0.9015
C1373	2969	0.5323
C1373	2969	0.3024
C1373	2970	0.9681
C1373	2970	0.577
C1373	2970	0.1635
C1373	2971	0.8691
C1373	2971	0.6026
C1373	2971	0.2423
C1373	2972	1.0649
C1373	2972	0.5338
C1373	2972	0.2368
C1373	2973	0.9613
C1373	2973	0.4937
C1373	2973	0.3167
C1373	2974	0.9638
C1373	2974	0.4892
C1373	2974	0.2829
C1373	2975	0.9349
C1373	2975	0.554
C1373	2975	0.1847
C1373	2976	0.8604
C1373	2976	0.4966
C1373	2976	0.2046
C1373	2977	0.9611
C1373	2977	0.468
C1373	2977	0.2638
C1373	2978	0.9382
C1373	2978	0.4352
C1373	2978	0.2506
C1373	2979	0.85
C1373	2979	0.4747
C1373	2979	0.2622
C1373	2980	0.8275
C1373	2980	0.485
C1373	2980	0.2271
C1373	2981	0.8585
C1373	2981	0.4255
C1373	2981	0.2122
C1373	2982	1.0236
C1373	2982	0.5003
C1373	2982	0.1917
C1373	2983	1.0101
C1373	2983	0.5172
C1373	2983	0.2618
C1373	2984	1.0323
C1373	2984	0.5355
C1373	2984	0.2175
C1373	2985	1.0966
C1373	2985	0.6417
C1373	2985	0.2112
C1373	2986	1.0009
C1373	2986	0.5945
C1373	2986	0.214
C1373	2987	1.0051
C1373	2987	0.6188
C1373	2987	0.1885
C1373	2988	1.0325
C1373	2988	0.6448
C1373	2988	0.1753
C1373	2989	0.9266
C1373	2989	0.5811
C1373	2989	0.1607
C1373	2990	1.0253
C1373	2990	0.5239
C1373	2990	0.1379
C1373	2991	0.8595
C1373	2991	0.5498
C1373	2991	0.2169
C1373	2992	0.8797
C1373	2992	0.4812
C1373	2992	0.188
C1373	2993	1.0053
C1373	2993	0.5293
C1373	2993	0.2121
C1373	2994	1.0321
C1373	2994	0.5053
C1373	2994	0.1978
C1373	2995	0.9431
C1373	2995	0.506
C1373	2995	0.1683
C1373	2996	0.9776
C1373	2996	0.518
C1373	2996	0.2303
C1373	2997	0.9196
C1373	2997	0.5369
C1373	2997	0.2091
C1373	2998	0.9072
C1373	2998	0.6458
C1373	2998	0.2037
C1373	2999	0.8895
C1373	2999	0.6306
C1373	2999	0.2068
C1373	3000	1.0119
C1373	3000	0.5627
C1373	3000	0.1775
C1373	3001	0.9543
C1373	3001	0.4971
C1373	3001	0.2312
C1373	3002	0.9504
C1373	3002	0.4962
C1373	3002	0.2112
C1373	3003	0.9171
C1373	3003	0.5244
C1373	3003	0.3406
C1373	3004	0.8985
C1373	3004	0.6195
C1373	3004	0.2532
C1373	3005	0.9406
C1373	3005	0.5557
C1373	3005	0.2311
C1373	3006	0.8551
C1373	3006	0.5287
C1373	3006	0.2574
C1373	3007	0.8211
C1373	3007	0.5226
C1373	3007	0.2107
C1373	3008	0.7659
C1373	3008	0.5758
C1373	3008	0.249
C1373	3009	0.812
C1373	3009	0.5558
C1373	3009	0.2248
C1373	3010	0.7981
C1373	3010	0.5103
C1373	3010	0.2535
C1373	3011	0.7666
C1373	3011	0.4557
C1373	3011	0.253
C1373	3012	0.7827
C1373	3012	0.4609
C1373	3012	0.2338
C1373	3013	0.7607
C1373	3013	0.5215
C1373	3013	0.2061
C1373	3014	0.7525
C1373	3014	0.468
C1373	3014	0.2192
C1373	3015	0.8882
C1373	3015	0.5526
C1373	3015	0.2137
C1373	3016	0.7748
C1373	3016	0.5526
C1373	3016	0.251
C1373	3017	0.822
C1373	3017	0.5607
C1373	3017	0.2603
C1373	3018	0.7768
C1373	3018	0.5481
C1373	3018	0.2515
C1373	3019	0.8423
C1373	3019	0.6177
C1373	3019	0.2367
C1373	3020	0.8981
C1373	3020	0.5554
C1373	3020	0.2162
C1373	3021	0.6938
C1373	3021	0.6945
C1373	3021	0.2499
C1373	3022	0.9762
C1373	3022	0.6703
C1373	3022	0.2601
C1373	3023	0.9032
C1373	3023	0.6052
C1373	3023	0.2902
C1373	3024	0.9379
C1373	3024	0.6011
C1373	3024	0.182
C1373	3025	0.9349
C1373	3025	0.6018
C1373	3025	0.1924
C1373	3026	0.8986
C1373	3026	0.6075
C1373	3026	0.5139
C1373	3027	0.8218
C1373	3027	0.5964
C1373	3027	0.1828
C1373	3028	0.8409
C1373	3028	0.5713
C1373	3028	0.2097
C1373	3029	0.8362
C1373	3029	0.6189
C1373	3029	0.2763
C1373	3030	0.9065
C1373	3030	0.5268
C1373	3030	0.3011
C1373	3031	0.8725
C1373	3031	0.6225
C1373	3031	0.3656
C1373	3032	0.9385
C1373	3032	0.5953
C1373	3032	0.4087
C1373	3033	0.7605
C1373	3033	0.6271
C1373	3033	0.2277
C1373	3034	0.7109
C1373	3034	0.5344
C1373	3034	0.2771
C1373	3035	0.9015
C1373	3035	0.5494
C1373	3035	0.2957
C1373	3036	0.9301
C1373	3036	0.5617
C1373	3036	0.2442
C1373	3037	0.9613
C1373	3037	0.5473
C1373	3037	0.1771
C1373	3038	0.8892
C1373	3038	0.5364
C1373	3038	0.1967
C1373	3039	0.806
C1373	3039	0.5201
C1373	3039	0.1922
C1373	3040	0.8759
C1373	3040	0.5287
C1373	3040	0.1926
C1373	3041	0.8162
C1373	3041	0.5292
C1373	3041	0.3136
C1373	3042	0.7659
C1373	3042	0.4246
C1373	3042	0.2719
C1373	3043	0.8368
C1373	3043	0.4453
C1373	3043	0.2513
C1373	3044	0.8132
C1373	3044	0.5632
C1373	3044	0.183
C1373	3045	0.7937
C1373	3045	0.5811
C1373	3045	0.2203
C1373	3046	0.7758
C1373	3046	0.5924
C1373	3046	0.1683
C1373	3047	0.7724
C1373	3047	0.5319
C1373	3047	0.2239
C1373	3048	0.8048
C1373	3048	0.5588
C1373	3048	0.3054
C1373	3049	0.7469
C1373	3049	0.5081
C1373	3049	0.2277
C1373	3050	0.754
C1373	3050	0.5586
C1373	3050	0.2021
C1373	3051	0.6383
C1373	3051	0.5361
C1373	3051	0.2103
C1373	3052	0.7277
C1373	3052	0.4483
C1373	3052	0.2503
C1373	3053	0.7268
C1373	3053	0.4886
C1373	3053	0.2588
C1373	3054	0.7891
C1373	3054	0.4987
C1373	3054	0.2062
C1373	3055	0.8203
C1373	3055	0.5975
C1373	3055	0.1897
C1373	3056	0.7083
C1373	3056	0.4936
C1373	3056	0.2714
C1373	3057	0.7745
C1373	3057	0.5044
C1373	3057	0.218
C1373	3058	0.8136
C1373	3058	0.604
C1373	3058	0.2197
C1373	3059	0.8608
C1373	3059	0.592
C1373	3059	0.2263
C1373	3060	0.8401
C1373	3060	0.586
C1373	3060	0.164
C1373	3061	0.7786
C1373	3061	0.6342
C1373	3061	0.1684
C1373	3062	0.8269
C1373	3062	0.616
C1373	3062	0.1921
C1373	3063	0.8463
C1373	3063	0.548
C1373	3063	0.2165
C1373	3064	0.716
C1373	3064	0.541
C1373	3064	0.1831
C1373	3065	0.7535
C1373	3065	0.5549
C1373	3065	0.2298
C1373	3066	0.8299
C1373	3066	0.4857
C1373	3066	0.3007
C1373	3067	0.8324
C1373	3067	0.5082
C1373	3067	0.1523
C1373	3068	0.8318
C1373	3068	0.5484
C1373	3068	0.1796
C1373	3069	0.6735
C1373	3069	0.4776
C1373	3069	0.2016
C1373	3070	0.726
C1373	3070	0.491
C1373	3070	0.2501
C1373	3071	0.8448
C1373	3071	0.4256
C1373	3071	0.2101
C1373	3072	0.9094
C1373	3072	0.5478
C1373	3072	0.1919
C1373	3073	0.8097
C1373	3073	0.522
C1373	3073	0.2816
C1373	3074	0.7998
C1373	3074	0.4696
C1373	3074	0.1793
C1373	3075	0.7628
C1373	3075	0.5509
C1373	3075	0.2809
C1373	3076	0.7343
C1373	3076	0.5121
C1373	3076	0.2196
C1373	3077	0.7681
C1373	3077	0.578
C1373	3077	0.3085
C1373	3078	0.7659
C1373	3078	0.6595
C1373	3078	0.2588
C1373	3079	0.7062
C1373	3079	0.5614
C1373	3079	0.2755
C1373	3080	0.7682
C1373	3080	0.5499
C1373	3080	0.2443
C1373	3081	0.8381
C1373	3081	0.5636
C1373	3081	0.2975
C1373	3082	0.8191
C1373	3082	0.5487
C1373	3082	0.2139
C1373	3083	0.8094
C1373	3083	0.5951
C1373	3083	0.2046
C1373	3084	0.7576
C1373	3084	0.5661
C1373	3084	0.2138
C1373	3085	0.721
C1373	3085	0.5791
C1373	3085	0.1634
C1373	3086	0.8681
C1373	3086	0.563
C1373	3086	0.2225
C1373	3087	0.8181
C1373	3087	0.5456
C1373	3087	0.2248
C1373	3088	0.7786
C1373	3088	0.5426
C1373	3088	0.1728
C1373	3089	0.8695
C1373	3089	0.511
C1373	3089	0.1983
C1373	3090	0.7656
C1373	3090	0.5573
C1373	3090	0.1469
C1373	3091	0.7553
C1373	3091	0.5619
C1373	3091	0.2714
C1373	3092	0.8756
C1373	3092	0.5833
C1373	3092	0.3215
C1373	3093	0.6758
C1373	3093	0.6207
C1373	3093	0.31
C1373	3094	0.7545
C1373	3094	0.5765
C1373	3094	0.2752
C1373	3095	0.6227
C1373	3095	0.5812
C1373	3095	0.2888
C1373	3096	0.8939
C1373	3096	0.5611
C1373	3096	0.2817
C1373	3097	0.8835
C1373	3097	0.5725
C1373	3097	0.2529
C1373	3098	0.7285
C1373	3098	0.508
C1373	3098	0.3146
C1373	3099	0.7457
C1373	3099	0.5457
C1373	3099	0.1932
C1373	3100	0.8464
C1373	3100	0.5713
C1373	3100	0.196
C1373	3101	0.7856
C1373	3101	0.468
C1373	3101	0.3179
C1373	3102	0.8621
C1373	3102	0.5137
C1373	3102	0.2206
C1373	3103	0.8804
C1373	3103	0.5198
C1373	3103	0.2397
C1373	3104	0.8555
C1373	3104	0.4693
C1373	3104	0.2052
C1373	3105	0.7902
C1373	3105	0.4977
C1373	3105	0.2106
C1373	3106	0.8015
C1373	3106	0.4954
C1373	3106	0.18
C1373	3107	0.95
C1373	3107	0.5086
C1373	3107	0.158
C1373	3108	0.8851
C1373	3108	0.5245
C1373	3108	0.1684
C1373	3109	0.8705
C1373	3109	0.56
C1373	3109	0.2208
C1373	3110	0.7617
C1373	3110	0.5668
C1373	3110	0.254
C1373	3111	0.8876
C1373	3111	0.5686
C1373	3111	0.1711
C1373	3112	0.8933
C1373	3112	0.6239
C1373	3112	0.1823
C1373	3113	0.8798
C1373	3113	0.6377
C1373	3113	0.2267
C1373	3114	0.9394
C1373	3114	0.6688
C1373	3114	0.1968
C1373	3115	0.8769
C1373	3115	0.6638
C1373	3115	0.1881
C1373	3116	0.888
C1373	3116	0.597
C1373	3116	0.1726
C1373	3117	0.8509
C1373	3117	0.6029
C1373	3117	0.1709
C1373	3118	1.0278
C1373	3118	0.5914
C1373	3118	0.2035
C1373	3119	0.928
C1373	3119	0.4902
C1373	3119	0.2177
C1373	3120	0.8803
C1373	3120	0.5116
C1373	3120	0.2021
C1373	3121	0.9138
C1373	3121	0.5429
C1373	3121	0.3232
C1373	3122	0.8268
C1373	3122	0.5354
C1373	3122	0.2152
C1373	3123	0.8291
C1373	3123	0.4723
C1373	3123	0.2072
C1373	3124	0.8547
C1373	3124	0.4536
C1373	3124	0.1983
C1373	3125	0.7545
C1373	3125	0.5465
C1373	3125	0.2816
C1373	3126	0.9
C1373	3126	0.5034
C1373	3126	0.2143
C1373	3127	0.8022
C1373	3127	0.4977
C1373	3127	0.3197
C1373	3128	0.8346
C1373	3128	0.4591
C1373	3128	0.1708
C1373	3129	0.871
C1373	3129	0.5086
C1373	3129	0.2148
C1373	3130	0.9027
C1373	3130	0.605
C1373	3130	0.2376
C1373	3131	0.8863
C1373	3131	0.5881
C1373	3131	0.2486
C1373	3132	0.7982
C1373	3132	0.6376
C1373	3132	0.316
C1373	3133	0.7823
C1373	3133	0.6147
C1373	3133	0.2458
C1373	3134	0.8528
C1373	3134	0.474
C1373	3134	0.4444
C1373	3135	0.7848
C1373	3135	0.4974
C1373	3135	0.4577
C1373	3136	0.8511
C1373	3136	0.4877
C1373	3136	0.3967
C1373	3137	0.7939
C1373	3137	0.4948
C1373	3137	0.3959
C1373	3138	0.7978
C1373	3138	0.5494
C1373	3138	0.4268
C1373	3139	0.6488
C1373	3139	0.5383
C1373	3139	0.2292
C1373	3140	0.6818
C1373	3140	0.5231
C1373	3140	0.194
C1373	3141	0.5948
C1373	3141	0.541
C1373	3141	0.212
C1373	3142	0.7696
C1373	3142	0.525
C1373	3142	0.2679
C1373	3143	0.6908
C1373	3143	0.644
C1373	3143	0.2986
C1373	3144	0.7032
C1373	3144	0.6556
C1373	3144	0.3669
C1373	3145	0.6559
C1373	3145	0.6042
C1373	3145	0.2591
C1373	3146	0.9579
C1373	3146	0.6215
C1373	3146	0.2012
C1373	3147	0.9262
C1373	3147	0.5435
C1373	3147	0.194
C1373	3148	0.8381
C1373	3148	0.5327
C1373	3148	0.2903
C1373	3149	0.7776
C1373	3149	0.4675
C1373	3149	0.2753
C1373	3150	0.9028
C1373	3150	0.5894
C1373	3150	0.2802
C1373	3151	0.7812
C1373	3151	0.555
C1373	3151	0.2516
C1373	3152	0.7934
C1373	3152	0.4995
C1373	3152	0.2413
C1373	3153	0.8286
C1373	3153	0.4817
C1373	3153	0.2689
C1373	3154	0.8393
C1373	3154	0.5334
C1373	3154	0.2933
C1373	3155	0.9237
C1373	3155	0.6015
C1373	3155	0.2147
C1373	3156	0.94
C1373	3156	0.5516
C1373	3156	0.3683
C1373	3157	0.9519
C1373	3157	0.5914
C1373	3157	0.3507
C1373	3158	1.0555
C1373	3158	0.6259
C1373	3158	0.191
C1373	3159	0.9557
C1373	3159	0.5642
C1373	3159	0.2016
C1373	3160	0.9577
C1373	3160	0.5973
C1373	3160	0.2398
C1373	3161	0.8578
C1373	3161	0.6344
C1373	3161	0.3132
C1373	3162	0.7703
C1373	3162	0.5546
C1373	3162	0.1701
C1373	3163	0.7556
C1373	3163	0.5782
C1373	3163	0.1843
C1373	3164	0.8133
C1373	3164	0.5689
C1373	3164	0.149
C1373	3165	0.8377
C1373	3165	0.5641
C1373	3165	0.2368
C1373	3166	0.94
[truncated: 110,501 more rows]
