# Supplementary material for: Accurate determination of CRISPR-mediated gene fitness in transplantable tumours
Source: Nat Commun. 2022 Aug 4;13:4534. doi: 10.1038/s41467-022-31830-2 (PMC9352714; doi:10.1038/s41467-022-31830-2)
Supplement: Supplementary file 5 — Source data [file 41467_2022_31830_MOESM5_ESM.zip › source_data/Fig6/Fig6d.csv]

sgrna	gene	MCMCsample	fitness
13	NOTCH1	2500	1.12879
13	NOTCH1	2501	1.09814
13	NOTCH1	2502	0.96982
13	NOTCH1	2503	1.00512
13	NOTCH1	2504	0.96386
13	NOTCH1	2505	0.97824
13	NOTCH1	2506	0.98612
13	NOTCH1	2507	1.00226
13	NOTCH1	2508	1.06623
13	NOTCH1	2509	1.03754
13	NOTCH1	2510	1.0419
13	NOTCH1	2511	1.00675
13	NOTCH1	2512	1.00273
13	NOTCH1	2513	0.97699
13	NOTCH1	2514	1.013
13	NOTCH1	2515	0.95675
13	NOTCH1	2516	0.97068
13	NOTCH1	2517	0.94749
13	NOTCH1	2518	0.9492
13	NOTCH1	2519	1.03193
13	NOTCH1	2520	1.0332
13	NOTCH1	2521	1.01157
13	NOTCH1	2522	1.01672
13	NOTCH1	2523	0.99035
13	NOTCH1	2524	1.00998
13	NOTCH1	2525	1.04302
13	NOTCH1	2526	1.04113
13	NOTCH1	2527	0.9577
13	NOTCH1	2528	0.98449
13	NOTCH1	2529	0.98749
13	NOTCH1	2530	1.00192
13	NOTCH1	2531	1.01986
13	NOTCH1	2532	1.02647
13	NOTCH1	2533	1.05299
13	NOTCH1	2534	1.07857
13	NOTCH1	2535	1.06869
13	NOTCH1	2536	1.08485
13	NOTCH1	2537	1.09518
13	NOTCH1	2538	1.04978
13	NOTCH1	2539	1.03625
13	NOTCH1	2540	1.12381
13	NOTCH1	2541	1.1261
13	NOTCH1	2542	1.05857
13	NOTCH1	2543	1.01805
13	NOTCH1	2544	1.02522
13	NOTCH1	2545	1.01042
13	NOTCH1	2546	1.03055
13	NOTCH1	2547	1.0696
13	NOTCH1	2548	1.10774
13	NOTCH1	2549	1.08445
13	NOTCH1	2550	1.06491
13	NOTCH1	2551	1.06993
13	NOTCH1	2552	1.02397
13	NOTCH1	2553	1.00086
13	NOTCH1	2554	1.01848
13	NOTCH1	2555	1.01343
13	NOTCH1	2556	0.99452
13	NOTCH1	2557	1.01256
13	NOTCH1	2558	0.98162
13	NOTCH1	2559	0.99722
13	NOTCH1	2560	1.00602
13	NOTCH1	2561	1.00227
13	NOTCH1	2562	1.05024
13	NOTCH1	2563	1.02969
13	NOTCH1	2564	1.01995
13	NOTCH1	2565	1.04318
13	NOTCH1	2566	1.02963
13	NOTCH1	2567	1.03718
13	NOTCH1	2568	1.03233
13	NOTCH1	2569	1.05413
13	NOTCH1	2570	1.00168
13	NOTCH1	2571	1.02271
13	NOTCH1	2572	1.00618
13	NOTCH1	2573	1.00614
13	NOTCH1	2574	0.99588
13	NOTCH1	2575	1.05164
13	NOTCH1	2576	1.03913
13	NOTCH1	2577	1.02945
13	NOTCH1	2578	1.04097
13	NOTCH1	2579	1.05224
13	NOTCH1	2580	1.02825
13	NOTCH1	2581	1.05255
13	NOTCH1	2582	1.01281
13	NOTCH1	2583	1.0068
13	NOTCH1	2584	1.00807
13	NOTCH1	2585	1.03299
13	NOTCH1	2586	1.07721
13	NOTCH1	2587	1.00354
13	NOTCH1	2588	0.99057
13	NOTCH1	2589	0.96614
13	NOTCH1	2590	1.01274
13	NOTCH1	2591	1.04117
13	NOTCH1	2592	1.05146
13	NOTCH1	2593	1.03448
13	NOTCH1	2594	0.99701
13	NOTCH1	2595	0.97171
13	NOTCH1	2596	1.00745
13	NOTCH1	2597	0.9391
13	NOTCH1	2598	0.99121
13	NOTCH1	2599	0.97094
13	NOTCH1	2600	0.99261
13	NOTCH1	2601	1.01177
13	NOTCH1	2602	1.02275
13	NOTCH1	2603	1.024
13	NOTCH1	2604	1.00227
13	NOTCH1	2605	1.00317
13	NOTCH1	2606	1.00984
13	NOTCH1	2607	1.07811
13	NOTCH1	2608	1.03086
13	NOTCH1	2609	1.01998
13	NOTCH1	2610	1.03373
13	NOTCH1	2611	0.99354
13	NOTCH1	2612	1.00193
13	NOTCH1	2613	1.03117
13	NOTCH1	2614	1.06479
13	NOTCH1	2615	1.07669
13	NOTCH1	2616	1.09223
13	NOTCH1	2617	1.0937
13	NOTCH1	2618	1.01895
13	NOTCH1	2619	1.03186
13	NOTCH1	2620	1.00008
13	NOTCH1	2621	1.03052
13	NOTCH1	2622	1.01539
13	NOTCH1	2623	1.0364
13	NOTCH1	2624	1.01916
13	NOTCH1	2625	1.02216
13	NOTCH1	2626	0.96092
13	NOTCH1	2627	1.02533
13	NOTCH1	2628	1.01488
13	NOTCH1	2629	1.01445
13	NOTCH1	2630	1.022
13	NOTCH1	2631	1.04227
13	NOTCH1	2632	1.07256
13	NOTCH1	2633	1.05972
13	NOTCH1	2634	1.03305
13	NOTCH1	2635	1.00073
13	NOTCH1	2636	0.9895
13	NOTCH1	2637	1.06233
13	NOTCH1	2638	1.05468
13	NOTCH1	2639	1.0644
13	NOTCH1	2640	1.00659
13	NOTCH1	2641	0.98557
13	NOTCH1	2642	1.01788
13	NOTCH1	2643	1.00818
13	NOTCH1	2644	0.98673
13	NOTCH1	2645	0.98804
13	NOTCH1	2646	0.97183
13	NOTCH1	2647	0.95579
13	NOTCH1	2648	0.9923
13	NOTCH1	2649	0.98529
13	NOTCH1	2650	0.94247
13	NOTCH1	2651	0.9739
13	NOTCH1	2652	0.96259
13	NOTCH1	2653	1.00247
13	NOTCH1	2654	1.0005
13	NOTCH1	2655	1.01624
13	NOTCH1	2656	1.02794
13	NOTCH1	2657	1.00044
13	NOTCH1	2658	1.03862
13	NOTCH1	2659	1.00294
13	NOTCH1	2660	1.01418
13	NOTCH1	2661	1.01715
13	NOTCH1	2662	1.01413
13	NOTCH1	2663	1.01749
13	NOTCH1	2664	1.0433
13	NOTCH1	2665	1.07208
13	NOTCH1	2666	0.97672
13	NOTCH1	2667	1.04295
13	NOTCH1	2668	1.04434
13	NOTCH1	2669	1.04973
13	NOTCH1	2670	1.01168
13	NOTCH1	2671	1.04831
13	NOTCH1	2672	1.03017
13	NOTCH1	2673	0.98437
13	NOTCH1	2674	0.9992
13	NOTCH1	2675	1.00943
13	NOTCH1	2676	1.08301
13	NOTCH1	2677	1.0019
13	NOTCH1	2678	1.00663
13	NOTCH1	2679	1.08382
13	NOTCH1	2680	1.09687
13	NOTCH1	2681	1.02798
13	NOTCH1	2682	1.0075
13	NOTCH1	2683	1.06223
13	NOTCH1	2684	1.08425
13	NOTCH1	2685	1.07873
13	NOTCH1	2686	1.09308
13	NOTCH1	2687	1.10044
13	NOTCH1	2688	1.01685
13	NOTCH1	2689	1.01109
13	NOTCH1	2690	1.07336
13	NOTCH1	2691	1.02318
13	NOTCH1	2692	0.95608
13	NOTCH1	2693	0.97081
13	NOTCH1	2694	0.97183
13	NOTCH1	2695	1.01089
13	NOTCH1	2696	1.03139
13	NOTCH1	2697	1.01317
13	NOTCH1	2698	0.96648
13	NOTCH1	2699	0.9671
13	NOTCH1	2700	0.97449
13	NOTCH1	2701	0.99534
13	NOTCH1	2702	0.9737
13	NOTCH1	2703	0.99201
13	NOTCH1	2704	0.96419
13	NOTCH1	2705	0.98569
13	NOTCH1	2706	0.94003
13	NOTCH1	2707	0.93848
13	NOTCH1	2708	0.978
13	NOTCH1	2709	1.02193
13	NOTCH1	2710	0.98144
13	NOTCH1	2711	0.97913
13	NOTCH1	2712	1.01667
13	NOTCH1	2713	0.99487
13	NOTCH1	2714	0.98818
13	NOTCH1	2715	0.95673
13	NOTCH1	2716	0.96593
13	NOTCH1	2717	0.94304
13	NOTCH1	2718	0.99635
13	NOTCH1	2719	0.9558
13	NOTCH1	2720	0.9465
13	NOTCH1	2721	0.95535
13	NOTCH1	2722	0.9947
13	NOTCH1	2723	1.01385
13	NOTCH1	2724	1.01178
13	NOTCH1	2725	0.99542
13	NOTCH1	2726	1.00129
13	NOTCH1	2727	1.04833
13	NOTCH1	2728	1.06515
13	NOTCH1	2729	1.0537
13	NOTCH1	2730	1.06439
13	NOTCH1	2731	1.02289
13	NOTCH1	2732	1.0092
13	NOTCH1	2733	1.01086
13	NOTCH1	2734	1.00732
13	NOTCH1	2735	1.00856
13	NOTCH1	2736	1.01572
13	NOTCH1	2737	1.00076
13	NOTCH1	2738	1.00388
13	NOTCH1	2739	1.04273
13	NOTCH1	2740	1.03158
13	NOTCH1	2741	1.01292
13	NOTCH1	2742	1.01854
13	NOTCH1	2743	1.03389
13	NOTCH1	2744	1.05098
13	NOTCH1	2745	1.03074
13	NOTCH1	2746	1.05245
13	NOTCH1	2747	1.04499
13	NOTCH1	2748	1.02067
13	NOTCH1	2749	1.00603
13	NOTCH1	2750	1.01187
13	NOTCH1	2751	0.98689
13	NOTCH1	2752	1.02347
13	NOTCH1	2753	0.98477
13	NOTCH1	2754	0.98154
13	NOTCH1	2755	0.98678
13	NOTCH1	2756	0.96408
13	NOTCH1	2757	1.0184
13	NOTCH1	2758	0.98197
13	NOTCH1	2759	0.98384
13	NOTCH1	2760	1.06358
13	NOTCH1	2761	1.0658
13	NOTCH1	2762	1.06882
13	NOTCH1	2763	1.03655
13	NOTCH1	2764	1.04924
13	NOTCH1	2765	1.07803
13	NOTCH1	2766	1.07202
13	NOTCH1	2767	1.06111
13	NOTCH1	2768	1.01517
13	NOTCH1	2769	1.00675
13	NOTCH1	2770	1.01894
13	NOTCH1	2771	1.04474
13	NOTCH1	2772	0.96798
13	NOTCH1	2773	0.97791
13	NOTCH1	2774	0.98763
13	NOTCH1	2775	0.9721
13	NOTCH1	2776	0.99867
13	NOTCH1	2777	0.99851
13	NOTCH1	2778	1.0035
13	NOTCH1	2779	1.00628
13	NOTCH1	2780	1.00059
13	NOTCH1	2781	1.03143
13	NOTCH1	2782	1.02146
13	NOTCH1	2783	1.06565
13	NOTCH1	2784	1.00524
13	NOTCH1	2785	0.99417
13	NOTCH1	2786	1.01478
13	NOTCH1	2787	1.03367
13	NOTCH1	2788	1.0346
13	NOTCH1	2789	1.02102
13	NOTCH1	2790	1.03436
13	NOTCH1	2791	1.02295
13	NOTCH1	2792	1.03574
13	NOTCH1	2793	1.00093
13	NOTCH1	2794	1.01295
13	NOTCH1	2795	0.98284
13	NOTCH1	2796	0.9854
13	NOTCH1	2797	1.04088
13	NOTCH1	2798	1.15439
13	NOTCH1	2799	1.10404
13	NOTCH1	2800	1.06834
13	NOTCH1	2801	1.06363
13	NOTCH1	2802	1.05614
13	NOTCH1	2803	1.07594
13	NOTCH1	2804	1.01966
13	NOTCH1	2805	1.03593
13	NOTCH1	2806	1.02117
13	NOTCH1	2807	1.01987
13	NOTCH1	2808	1.03511
13	NOTCH1	2809	1.03443
13	NOTCH1	2810	1.05042
13	NOTCH1	2811	1.07535
13	NOTCH1	2812	1.02748
13	NOTCH1	2813	1.07
13	NOTCH1	2814	1.03664
13	NOTCH1	2815	1.0265
13	NOTCH1	2816	1.0812
13	NOTCH1	2817	1.08432
13	NOTCH1	2818	1.02745
13	NOTCH1	2819	0.99693
13	NOTCH1	2820	0.99933
13	NOTCH1	2821	1.00721
13	NOTCH1	2822	0.99884
13	NOTCH1	2823	0.99479
13	NOTCH1	2824	1.01126
13	NOTCH1	2825	1.01057
13	NOTCH1	2826	1.0529
13	NOTCH1	2827	0.97764
13	NOTCH1	2828	1.00464
13	NOTCH1	2829	0.99204
13	NOTCH1	2830	1.02057
13	NOTCH1	2831	1.03497
13	NOTCH1	2832	1.08079
13	NOTCH1	2833	1.08018
13	NOTCH1	2834	1.07196
13	NOTCH1	2835	1.0469
13	NOTCH1	2836	1.02035
13	NOTCH1	2837	1.05126
13	NOTCH1	2838	1.03255
13	NOTCH1	2839	1.07774
13	NOTCH1	2840	1.00732
13	NOTCH1	2841	0.98892
13	NOTCH1	2842	1.00819
13	NOTCH1	2843	1.02647
13	NOTCH1	2844	0.96437
13	NOTCH1	2845	0.97513
13	NOTCH1	2846	0.93713
13	NOTCH1	2847	0.98499
13	NOTCH1	2848	1.00989
13	NOTCH1	2849	1.01895
13	NOTCH1	2850	0.98879
13	NOTCH1	2851	0.96439
13	NOTCH1	2852	1.00244
13	NOTCH1	2853	1.03293
13	NOTCH1	2854	1.01668
13	NOTCH1	2855	1.01575
13	NOTCH1	2856	1.01525
13	NOTCH1	2857	1.02699
13	NOTCH1	2858	1.02495
13	NOTCH1	2859	1.01538
13	NOTCH1	2860	1.03312
13	NOTCH1	2861	1.03098
13	NOTCH1	2862	1.04971
13	NOTCH1	2863	1.03533
13	NOTCH1	2864	1.03865
13	NOTCH1	2865	1.00458
13	NOTCH1	2866	1.05206
13	NOTCH1	2867	1.03299
13	NOTCH1	2868	1.01479
13	NOTCH1	2869	1.02271
13	NOTCH1	2870	1.00776
13	NOTCH1	2871	1.01266
13	NOTCH1	2872	0.99267
13	NOTCH1	2873	1.05034
13	NOTCH1	2874	1.04874
13	NOTCH1	2875	1.05405
13	NOTCH1	2876	0.9891
13	NOTCH1	2877	0.99348
13	NOTCH1	2878	0.99523
13	NOTCH1	2879	1.02555
13	NOTCH1	2880	0.99975
13	NOTCH1	2881	0.98135
13	NOTCH1	2882	1.00064
13	NOTCH1	2883	1.02413
13	NOTCH1	2884	0.98005
13	NOTCH1	2885	0.93134
13	NOTCH1	2886	0.97266
13	NOTCH1	2887	0.97423
13	NOTCH1	2888	1.03981
13	NOTCH1	2889	0.98795
13	NOTCH1	2890	0.9994
13	NOTCH1	2891	1.00847
13	NOTCH1	2892	1.02174
13	NOTCH1	2893	1.01279
13	NOTCH1	2894	1.03113
13	NOTCH1	2895	1.02682
13	NOTCH1	2896	1.05872
13	NOTCH1	2897	1.04967
13	NOTCH1	2898	1.08207
13	NOTCH1	2899	1.02759
13	NOTCH1	2900	1.07222
13	NOTCH1	2901	1.09438
13	NOTCH1	2902	1.06753
13	NOTCH1	2903	1.08152
13	NOTCH1	2904	1.10478
13	NOTCH1	2905	1.07061
13	NOTCH1	2906	1.08407
13	NOTCH1	2907	1.09381
13	NOTCH1	2908	1.07234
13	NOTCH1	2909	1.03827
13	NOTCH1	2910	1.03879
13	NOTCH1	2911	1.04811
13	NOTCH1	2912	1.03482
13	NOTCH1	2913	1.08327
13	NOTCH1	2914	1.03699
13	NOTCH1	2915	1.06306
13	NOTCH1	2916	1.03449
13	NOTCH1	2917	1.08213
13	NOTCH1	2918	1.07502
13	NOTCH1	2919	1.07948
13	NOTCH1	2920	1.1062
13	NOTCH1	2921	1.08686
13	NOTCH1	2922	1.10533
13	NOTCH1	2923	1.095
13	NOTCH1	2924	1.02517
13	NOTCH1	2925	1.00582
13	NOTCH1	2926	1.10584
13	NOTCH1	2927	1.03793
13	NOTCH1	2928	1.06561
13	NOTCH1	2929	1.07046
13	NOTCH1	2930	1.05568
13	NOTCH1	2931	1.06006
13	NOTCH1	2932	1.00602
13	NOTCH1	2933	1.01205
13	NOTCH1	2934	0.98685
13	NOTCH1	2935	0.99745
13	NOTCH1	2936	1.01699
13	NOTCH1	2937	1.05999
13	NOTCH1	2938	1.03473
13	NOTCH1	2939	1.02951
13	NOTCH1	2940	1.0481
13	NOTCH1	2941	1.08032
13	NOTCH1	2942	1.05853
13	NOTCH1	2943	1.0565
13	NOTCH1	2944	1.03382
13	NOTCH1	2945	1.0074
13	NOTCH1	2946	1.04523
13	NOTCH1	2947	1.06629
13	NOTCH1	2948	1.02134
13	NOTCH1	2949	1.03308
13	NOTCH1	2950	0.98133
13	NOTCH1	2951	0.99921
13	NOTCH1	2952	0.93672
13	NOTCH1	2953	0.96251
13	NOTCH1	2954	0.99961
13	NOTCH1	2955	1.00322
13	NOTCH1	2956	0.97798
13	NOTCH1	2957	0.99287
13	NOTCH1	2958	1.01322
13	NOTCH1	2959	1.01889
13	NOTCH1	2960	1.01628
13	NOTCH1	2961	0.95863
13	NOTCH1	2962	1.00556
13	NOTCH1	2963	0.99086
13	NOTCH1	2964	0.9925
13	NOTCH1	2965	0.99489
13	NOTCH1	2966	1.01868
13	NOTCH1	2967	1.05875
13	NOTCH1	2968	1.01329
13	NOTCH1	2969	1.04337
13	NOTCH1	2970	1.04897
13	NOTCH1	2971	1.02851
13	NOTCH1	2972	1.02204
13	NOTCH1	2973	1.00918
13	NOTCH1	2974	1.00172
13	NOTCH1	2975	1.03706
13	NOTCH1	2976	1.02023
13	NOTCH1	2977	1.04013
13	NOTCH1	2978	1.01821
13	NOTCH1	2979	1.02795
13	NOTCH1	2980	1.04697
13	NOTCH1	2981	1.07643
13	NOTCH1	2982	1.07796
13	NOTCH1	2983	1.03452
13	NOTCH1	2984	1.06071
13	NOTCH1	2985	1.01103
13	NOTCH1	2986	1.01424
13	NOTCH1	2987	0.9966
13	NOTCH1	2988	0.96787
13	NOTCH1	2989	0.97514
13	NOTCH1	2990	1.02442
13	NOTCH1	2991	1.04278
13	NOTCH1	2992	1.02187
13	NOTCH1	2993	1.03715
13	NOTCH1	2994	1.05195
13	NOTCH1	2995	1.04963
13	NOTCH1	2996	1.0541
13	NOTCH1	2997	1.10048
13	NOTCH1	2998	1.04132
13	NOTCH1	2999	1.07238
13	NOTCH1	3000	1.06664
13	NOTCH1	3001	1.00695
13	NOTCH1	3002	1.00524
13	NOTCH1	3003	1.03559
13	NOTCH1	3004	0.98833
13	NOTCH1	3005	1.01607
13	NOTCH1	3006	1.00753
13	NOTCH1	3007	0.9993
13	NOTCH1	3008	0.98282
13	NOTCH1	3009	1.04846
13	NOTCH1	3010	0.97527
13	NOTCH1	3011	0.99242
13	NOTCH1	3012	0.97498
13	NOTCH1	3013	0.94866
13	NOTCH1	3014	0.96052
13	NOTCH1	3015	0.98849
13	NOTCH1	3016	1.01994
13	NOTCH1	3017	1.01975
13	NOTCH1	3018	0.97989
13	NOTCH1	3019	0.9979
13	NOTCH1	3020	0.96958
13	NOTCH1	3021	0.98634
13	NOTCH1	3022	0.97825
13	NOTCH1	3023	0.98182
13	NOTCH1	3024	1.02775
13	NOTCH1	3025	1.01184
13	NOTCH1	3026	1.00811
13	NOTCH1	3027	1.01115
13	NOTCH1	3028	0.97814
13	NOTCH1	3029	0.98022
13	NOTCH1	3030	0.98845
13	NOTCH1	3031	0.97816
13	NOTCH1	3032	1.03384
13	NOTCH1	3033	1.02775
13	NOTCH1	3034	1.03369
13	NOTCH1	3035	1.05789
13	NOTCH1	3036	1.04289
13	NOTCH1	3037	0.95659
13	NOTCH1	3038	1.02503
13	NOTCH1	3039	1.03191
13	NOTCH1	3040	1.02593
13	NOTCH1	3041	1.02226
13	NOTCH1	3042	1.00532
13	NOTCH1	3043	1.04467
13	NOTCH1	3044	1.01951
13	NOTCH1	3045	1.04009
13	NOTCH1	3046	0.95318
13	NOTCH1	3047	0.9626
13	NOTCH1	3048	0.99937
13	NOTCH1	3049	0.95773
13	NOTCH1	3050	0.96846
13	NOTCH1	3051	1.00656
13	NOTCH1	3052	1.02128
13	NOTCH1	3053	0.99468
13	NOTCH1	3054	1.03116
13	NOTCH1	3055	1.00435
13	NOTCH1	3056	1.03928
13	NOTCH1	3057	1.05226
13	NOTCH1	3058	1.09084
13	NOTCH1	3059	1.03727
13	NOTCH1	3060	1.03648
13	NOTCH1	3061	1.04642
13	NOTCH1	3062	1.01908
13	NOTCH1	3063	1.00847
13	NOTCH1	3064	0.99839
13	NOTCH1	3065	1.01156
13	NOTCH1	3066	0.96562
13	NOTCH1	3067	0.98156
13	NOTCH1	3068	0.97078
13	NOTCH1	3069	0.99455
13	NOTCH1	3070	0.99083
13	NOTCH1	3071	0.9591
13	NOTCH1	3072	0.96923
13	NOTCH1	3073	0.99027
13	NOTCH1	3074	1.00004
13	NOTCH1	3075	1.00229
13	NOTCH1	3076	1.03877
13	NOTCH1	3077	1.03235
13	NOTCH1	3078	1.02102
13	NOTCH1	3079	1.0502
13	NOTCH1	3080	1.05798
13	NOTCH1	3081	1.06379
13	NOTCH1	3082	1.03946
13	NOTCH1	3083	1.03551
13	NOTCH1	3084	0.99094
13	NOTCH1	3085	0.98107
13	NOTCH1	3086	1.02539
13	NOTCH1	3087	0.92815
13	NOTCH1	3088	0.95914
13	NOTCH1	3089	0.99667
13	NOTCH1	3090	0.99001
13	NOTCH1	3091	0.99419
13	NOTCH1	3092	0.99442
13	NOTCH1	3093	1.0206
13	NOTCH1	3094	1.03002
13	NOTCH1	3095	1.02353
13	NOTCH1	3096	0.99958
13	NOTCH1	3097	0.98221
13	NOTCH1	3098	0.99181
13	NOTCH1	3099	1.01646
13	NOTCH1	3100	0.95932
13	NOTCH1	3101	0.99843
13	NOTCH1	3102	1.05459
13	NOTCH1	3103	1.10093
13	NOTCH1	3104	1.03875
13	NOTCH1	3105	0.97459
13	NOTCH1	3106	0.97026
13	NOTCH1	3107	1.05454
13	NOTCH1	3108	1.09107
13	NOTCH1	3109	1.04
13	NOTCH1	3110	0.99899
13	NOTCH1	3111	0.99367
13	NOTCH1	3112	0.99921
13	NOTCH1	3113	0.99477
13	NOTCH1	3114	0.99069
13	NOTCH1	3115	1.01655
13	NOTCH1	3116	0.98676
13	NOTCH1	3117	0.99264
13	NOTCH1	3118	0.97824
13	NOTCH1	3119	0.9719
13	NOTCH1	3120	0.96942
13	NOTCH1	3121	0.9817
13	NOTCH1	3122	0.9826
13	NOTCH1	3123	1.00607
13	NOTCH1	3124	1.01355
13	NOTCH1	3125	1.00349
13	NOTCH1	3126	1.00793
13	NOTCH1	3127	1.0501
13	NOTCH1	3128	0.99458
13	NOTCH1	3129	0.97312
13	NOTCH1	3130	0.99986
13	NOTCH1	3131	1.00757
13	NOTCH1	3132	1.05886
13	NOTCH1	3133	1.05658
13	NOTCH1	3134	1.03763
13	NOTCH1	3135	1.00768
13	NOTCH1	3136	1.00226
13	NOTCH1	3137	1.08516
13	NOTCH1	3138	1.0764
13	NOTCH1	3139	1.06125
13	NOTCH1	3140	1.06007
13	NOTCH1	3141	1.02235
13	NOTCH1	3142	1.04221
13	NOTCH1	3143	1.07897
13	NOTCH1	3144	1.09403
13	NOTCH1	3145	1.06733
13	NOTCH1	3146	1.0415
13	NOTCH1	3147	1.03937
13	NOTCH1	3148	1.10155
13	NOTCH1	3149	1.0505
13	NOTCH1	3150	1.06455
13	NOTCH1	3151	1.01547
13	NOTCH1	3152	1.0056
13	NOTCH1	3153	1.06199
13	NOTCH1	3154	1.04181
13	NOTCH1	3155	1.0193
13	NOTCH1	3156	1.01063
13	NOTCH1	3157	1.04329
13	NOTCH1	3158	1.00725
13	NOTCH1	3159	1.04377
13	NOTCH1	3160	1.05383
13	NOTCH1	3161	1.05951
13	NOTCH1	3162	0.97906
13	NOTCH1	3163	0.96819
13	NOTCH1	3164	1.02355
13	NOTCH1	3165	1.0164
13	NOTCH1	3166	1.05288
13	NOTCH1	3167	1.01095
13	NOTCH1	3168	1.0427
13	NOTCH1	3169	1.05012
13	NOTCH1	3170	1.00097
13	NOTCH1	3171	0.97665
13	NOTCH1	3172	0.96359
13	NOTCH1	3173	0.96375
13	NOTCH1	3174	0.97333
13	NOTCH1	3175	1.00439
13	NOTCH1	3176	1.00313
13	NOTCH1	3177	0.98511
13	NOTCH1	3178	1.06343
13	NOTCH1	3179	1.07163
13	NOTCH1	3180	1.13552
13	NOTCH1	3181	1.09447
13	NOTCH1	3182	1.06235
13	NOTCH1	3183	1.01498
13	NOTCH1	3184	0.98046
13	NOTCH1	3185	1.02817
13	NOTCH1	3186	1.01904
13	NOTCH1	3187	1.04184
13	NOTCH1	3188	1.02131
13	NOTCH1	3189	1.0001
13	NOTCH1	3190	0.97061
13	NOTCH1	3191	0.99698
13	NOTCH1	3192	1.02064
13	NOTCH1	3193	1.00827
13	NOTCH1	3194	1.00901
13	NOTCH1	3195	0.95093
13	NOTCH1	3196	1.04668
13	NOTCH1	3197	1.01427
13	NOTCH1	3198	1.00204
13	NOTCH1	3199	1.08254
13	NOTCH1	3200	1.1161
13	NOTCH1	3201	1.03028
13	NOTCH1	3202	0.98357
13	NOTCH1	3203	1.00368
13	NOTCH1	3204	0.97345
13	NOTCH1	3205	0.96779
13	NOTCH1	3206	1.02451
13	NOTCH1	3207	0.99957
13	NOTCH1	3208	0.96828
13	NOTCH1	3209	1.0001
13	NOTCH1	3210	1.01607
13	NOTCH1	3211	1.02617
13	NOTCH1	3212	1.00584
13	NOTCH1	3213	1.07389
13	NOTCH1	3214	1.04817
13	NOTCH1	3215	1.02056
13	NOTCH1	3216	1.00195
13	NOTCH1	3217	0.98028
13	NOTCH1	3218	0.99993
13	NOTCH1	3219	0.96695
13	NOTCH1	3220	0.95074
13	NOTCH1	3221	0.95303
13	NOTCH1	3222	0.99138
13	NOTCH1	3223	1.05068
13	NOTCH1	3224	1.01879
13	NOTCH1	3225	1.07041
13	NOTCH1	3226	1.03866
13	NOTCH1	3227	1.02973
13	NOTCH1	3228	0.98722
13	NOTCH1	3229	0.91045
13	NOTCH1	3230	1.02576
13	NOTCH1	3231	1.02009
13	NOTCH1	3232	1.034
13	NOTCH1	3233	1.0379
13	NOTCH1	3234	1.05272
13	NOTCH1	3235	1.02045
13	NOTCH1	3236	1.01294
13	NOTCH1	3237	1.03105
13	NOTCH1	3238	1.00152
13	NOTCH1	3239	1.03225
13	NOTCH1	3240	1.07235
13	NOTCH1	3241	1.01628
13	NOTCH1	3242	1.04315
13	NOTCH1	3243	1.03238
13	NOTCH1	3244	1.00675
13	NOTCH1	3245	0.95657
13	NOTCH1	3246	1.0002
13	NOTCH1	3247	0.99603
13	NOTCH1	3248	1.00406
13	NOTCH1	3249	0.99088
13	NOTCH1	3250	1.04182
13	NOTCH1	3251	1.01128
13	NOTCH1	3252	1.02496
13	NOTCH1	3253	1.00766
13	NOTCH1	3254	1.02454
13	NOTCH1	3255	1.05676
13	NOTCH1	3256	0.962
13	NOTCH1	3257	0.96827
13	NOTCH1	3258	1.06817
13	NOTCH1	3259	1.01886
13	NOTCH1	3260	0.99503
13	NOTCH1	3261	1.00155
13	NOTCH1	3262	1.00942
13	NOTCH1	3263	1.00313
13	NOTCH1	3264	1.00694
13	NOTCH1	3265	1.01352
13	NOTCH1	3266	0.96225
13	NOTCH1	3267	0.97984
13	NOTCH1	3268	0.95779
13	NOTCH1	3269	0.98884
13	NOTCH1	3270	1.0228
13	NOTCH1	3271	1.01454
13	NOTCH1	3272	0.97189
13	NOTCH1	3273	0.97186
13	NOTCH1	3274	1.03227
13	NOTCH1	3275	1.05327
13	NOTCH1	3276	1.07447
13	NOTCH1	3277	1.03605
13	NOTCH1	3278	1.07559
13	NOTCH1	3279	1.07613
13	NOTCH1	3280	1.02795
13	NOTCH1	3281	1.09691
13	NOTCH1	3282	1.06843
13	NOTCH1	3283	1.10825
13	NOTCH1	3284	1.04816
13	NOTCH1	3285	0.99047
13	NOTCH1	3286	1.0134
13	NOTCH1	3287	1.00497
13	NOTCH1	3288	1.02011
13	NOTCH1	3289	0.99707
13	NOTCH1	3290	0.97838
13	NOTCH1	3291	1.03436
13	NOTCH1	3292	1.0312
13	NOTCH1	3293	1.02166
13	NOTCH1	3294	1.05851
13	NOTCH1	3295	1.04824
13	NOTCH1	3296	1.0615
13	NOTCH1	3297	1.06544
13	NOTCH1	3298	1.06747
13	NOTCH1	3299	1.08911
13	NOTCH1	3300	1.11117
13	NOTCH1	3301	1.06513
13	NOTCH1	3302	1.04234
13	NOTCH1	3303	1.04748
13	NOTCH1	3304	1.08994
13	NOTCH1	3305	1.16915
13	NOTCH1	3306	1.00235
13	NOTCH1	3307	1.04092
13	NOTCH1	3308	1.04443
13	NOTCH1	3309	1.01593
13	NOTCH1	3310	1.029
13	NOTCH1	3311	1.00583
13	NOTCH1	3312	1.02362
13	NOTCH1	3313	1.00384
13	NOTCH1	3314	1.00538
13	NOTCH1	3315	1.00567
13	NOTCH1	3316	0.99178
13	NOTCH1	3317	1.01133
13	NOTCH1	3318	1.01473
13	NOTCH1	3319	0.99842
13	NOTCH1	3320	1.01933
13	NOTCH1	3321	1.07947
13	NOTCH1	3322	1.04371
13	NOTCH1	3323	1.04986
13	NOTCH1	3324	1.00168
13	NOTCH1	3325	1.00688
13	NOTCH1	3326	1.05035
13	NOTCH1	3327	0.99872
13	NOTCH1	3328	1.033
13	NOTCH1	3329	1.02831
13	NOTCH1	3330	1.07076
13	NOTCH1	3331	1.11585
13	NOTCH1	3332	1.02927
13	NOTCH1	3333	1.02624
13	NOTCH1	3334	1.01882
13	NOTCH1	3335	1.03034
13	NOTCH1	3336	1.01538
13	NOTCH1	3337	0.97417
13	NOTCH1	3338	1.04353
13	NOTCH1	3339	1.00974
13	NOTCH1	3340	1.06965
13	NOTCH1	3341	1.11035
13	NOTCH1	3342	1.09224
13	NOTCH1	3343	1.06632
13	NOTCH1	3344	1.04841
13	NOTCH1	3345	1.10688
13	NOTCH1	3346	1.02078
13	NOTCH1	3347	1.0241
13	NOTCH1	3348	1.01005
13	NOTCH1	3349	1.00052
13	NOTCH1	3350	1.0342
13	NOTCH1	3351	1.0418
13	NOTCH1	3352	1.05295
13	NOTCH1	3353	1.0501
13	NOTCH1	3354	1.04241
13	NOTCH1	3355	1.00537
13	NOTCH1	3356	0.96817
13	NOTCH1	3357	0.99218
13	NOTCH1	3358	1.02726
13	NOTCH1	3359	0.9932
13	NOTCH1	3360	1.05067
13	NOTCH1	3361	1.04406
13	NOTCH1	3362	1.04644
13	NOTCH1	3363	1.05817
13	NOTCH1	3364	1.00431
13	NOTCH1	3365	1.03292
13	NOTCH1	3366	1.00102
13	NOTCH1	3367	1.00987
13	NOTCH1	3368	1.03633
13	NOTCH1	3369	1.0521
13	NOTCH1	3370	1.02126
13	NOTCH1	3371	0.96117
13	NOTCH1	3372	1.06672
13	NOTCH1	3373	1.04519
13	NOTCH1	3374	1.00832
13	NOTCH1	3375	1.00314
13	NOTCH1	3376	0.95328
13	NOTCH1	3377	0.95774
13	NOTCH1	3378	0.98766
13	NOTCH1	3379	1.0157
13	NOTCH1	3380	1.0283
13	NOTCH1	3381	0.99516
13	NOTCH1	3382	1.05956
13	NOTCH1	3383	1.00413
13	NOTCH1	3384	1.04091
13	NOTCH1	3385	1.06152
13	NOTCH1	3386	1.06929
13	NOTCH1	3387	1.06084
13	NOTCH1	3388	1.12161
13	NOTCH1	3389	1.14557
13	NOTCH1	3390	1.13954
13	NOTCH1	3391	1.14753
13	NOTCH1	3392	1.06724
13	NOTCH1	3393	1.0672
13	NOTCH1	3394	1.07134
13	NOTCH1	3395	1.07225
13	NOTCH1	3396	1.07943
13	NOTCH1	3397	1.04024
13	NOTCH1	3398	1.08398
13	NOTCH1	3399	1.07921
13	NOTCH1	3400	1.05049
13	NOTCH1	3401	1.00011
13	NOTCH1	3402	1.09093
13	NOTCH1	3403	1.00403
13	NOTCH1	3404	1.02283
13	NOTCH1	3405	1.10847
13	NOTCH1	3406	1.02666
13	NOTCH1	3407	0.9752
13	NOTCH1	3408	0.9648
13	NOTCH1	3409	0.97538
13	NOTCH1	3410	1.02716
13	NOTCH1	3411	1.07129
13	NOTCH1	3412	1.04126
13	NOTCH1	3413	1.06131
13	NOTCH1	3414	1.02757
13	NOTCH1	3415	0.98194
13	NOTCH1	3416	1.01198
13	NOTCH1	3417	0.97945
13	NOTCH1	3418	0.99783
13	NOTCH1	3419	1.06363
13	NOTCH1	3420	0.96562
13	NOTCH1	3421	0.95551
13	NOTCH1	3422	0.95916
13	NOTCH1	3423	0.97129
13	NOTCH1	3424	0.9773
13	NOTCH1	3425	1.00399
13	NOTCH1	3426	0.97846
13	NOTCH1	3427	0.97165
13	NOTCH1	3428	1.02819
13	NOTCH1	3429	1.00035
13	NOTCH1	3430	0.96448
13	NOTCH1	3431	0.96245
13	NOTCH1	3432	1.01646
13	NOTCH1	3433	1.01699
13	NOTCH1	3434	1.01644
13	NOTCH1	3435	1.03706
13	NOTCH1	3436	1.038
13	NOTCH1	3437	1.00606
13	NOTCH1	3438	1.0008
13	NOTCH1	3439	1.03643
13	NOTCH1	3440	1.00921
13	NOTCH1	3441	0.99853
13	NOTCH1	3442	1.01108
13	NOTCH1	3443	0.94243
13	NOTCH1	3444	0.91672
13	NOTCH1	3445	0.9659
13	NOTCH1	3446	0.99124
13	NOTCH1	3447	0.99161
13	NOTCH1	3448	1.00984
13	NOTCH1	3449	1.00116
13	NOTCH1	3450	0.99785
13	NOTCH1	3451	0.97941
13	NOTCH1	3452	0.99627
13	NOTCH1	3453	1.00975
13	NOTCH1	3454	1.02336
13	NOTCH1	3455	1.0442
13	NOTCH1	3456	1.02487
13	NOTCH1	3457	1.01726
13	NOTCH1	3458	1.04989
13	NOTCH1	3459	1.01358
13	NOTCH1	3460	0.98252
13	NOTCH1	3461	0.99409
13	NOTCH1	3462	0.97418
13	NOTCH1	3463	1.0044
13	NOTCH1	3464	1.0098
13	NOTCH1	3465	1.01849
13	NOTCH1	3466	0.98909
13	NOTCH1	3467	1.00767
13	NOTCH1	3468	0.98717
13	NOTCH1	3469	1.02888
13	NOTCH1	3470	0.9805
13	NOTCH1	3471	0.98182
13	NOTCH1	3472	1.00117
13	NOTCH1	3473	1.05205
13	NOTCH1	3474	1.00003
13	NOTCH1	3475	1.00014
13	NOTCH1	3476	0.97906
13	NOTCH1	3477	0.99344
13	NOTCH1	3478	1.03844
13	NOTCH1	3479	1.0133
13	NOTCH1	3480	1.05766
13	NOTCH1	3481	1.01451
13	NOTCH1	3482	1.02812
13	NOTCH1	3483	1.01916
13	NOTCH1	3484	1.02839
13	NOTCH1	3485	1.00287
13	NOTCH1	3486	0.99845
13	NOTCH1	3487	0.95558
13	NOTCH1	3488	0.99979
13	NOTCH1	3489	0.99754
13	NOTCH1	3490	0.99863
13	NOTCH1	3491	1.0286
13	NOTCH1	3492	1.0018
13	NOTCH1	3493	1.02355
13	NOTCH1	3494	1.00783
13	NOTCH1	3495	1.03746
13	NOTCH1	3496	0.98792
13	NOTCH1	3497	1.00204
13	NOTCH1	3498	1.02731
13	NOTCH1	3499	0.98929
13	NOTCH1	3500	1.01972
13	NOTCH1	3501	1.02553
13	NOTCH1	3502	0.96185
13	NOTCH1	3503	0.97042
13	NOTCH1	3504	0.91671
13	NOTCH1	3505	0.9566
13	NOTCH1	3506	0.96405
13	NOTCH1	3507	0.98447
13	NOTCH1	3508	1.00499
13	NOTCH1	3509	0.99937
13	NOTCH1	3510	1.00838
13	NOTCH1	3511	1.01035
13	NOTCH1	3512	1.01533
13	NOTCH1	3513	0.99695
13	NOTCH1	3514	1.02396
13	NOTCH1	3515	0.99133
13	NOTCH1	3516	0.99919
13	NOTCH1	3517	1.01243
13	NOTCH1	3518	1.0051
13	NOTCH1	3519	0.98955
13	NOTCH1	3520	0.99295
13	NOTCH1	3521	0.93991
13	NOTCH1	3522	0.98628
13	NOTCH1	3523	0.95199
13	NOTCH1	3524	0.99163
13	NOTCH1	3525	0.97914
13	NOTCH1	3526	1.00437
13	NOTCH1	3527	0.99691
13	NOTCH1	3528	0.95423
13	NOTCH1	3529	0.98397
13	NOTCH1	3530	0.99
13	NOTCH1	3531	1.08234
13	NOTCH1	3532	1.02408
13	NOTCH1	3533	1.07262
13	NOTCH1	3534	1.07074
13	NOTCH1	3535	1.00323
13	NOTCH1	3536	0.94456
13	NOTCH1	3537	0.99747
13	NOTCH1	3538	0.99179
13	NOTCH1	3539	0.96934
13	NOTCH1	3540	1.00343
13	NOTCH1	3541	0.99746
13	NOTCH1	3542	1.07821
13	NOTCH1	3543	1.03346
13	NOTCH1	3544	1.07813
13	NOTCH1	3545	1.06083
13	NOTCH1	3546	1.02954
13	NOTCH1	3547	1.02154
13	NOTCH1	3548	1.04071
13	NOTCH1	3549	1.07258
13	NOTCH1	3550	1.10371
13	NOTCH1	3551	1.03671
13	NOTCH1	3552	1.06861
13	NOTCH1	3553	1.06183
13	NOTCH1	3554	1.05521
13	NOTCH1	3555	1.05727
13	NOTCH1	3556	1.0604
13	NOTCH1	3557	1.01122
13	NOTCH1	3558	1.02375
13	NOTCH1	3559	1.03394
13	NOTCH1	3560	1.09549
13	NOTCH1	3561	1.07237
13	NOTCH1	3562	1.02726
13	NOTCH1	3563	1.03773
13	NOTCH1	3564	1.00038
13	NOTCH1	3565	0.97963
13	NOTCH1	3566	1.01877
13	NOTCH1	3567	1.00818
13	NOTCH1	3568	0.97346
13	NOTCH1	3569	0.95045
13	NOTCH1	3570	0.99283
13	NOTCH1	3571	1.00037
13	NOTCH1	3572	1.01287
13	NOTCH1	3573	1.03697
13	NOTCH1	3574	1.0303
13	NOTCH1	3575	0.99651
13	NOTCH1	3576	0.99353
13	NOTCH1	3577	1.02706
13	NOTCH1	3578	1.04121
13	NOTCH1	3579	1.01272
13	NOTCH1	3580	1.00549
13	NOTCH1	3581	1.04663
13	NOTCH1	3582	1.04041
13	NOTCH1	3583	1.00697
13	NOTCH1	3584	1.03397
13	NOTCH1	3585	1.039
13	NOTCH1	3586	1.07279
13	NOTCH1	3587	1.09465
13	NOTCH1	3588	1.00893
13	NOTCH1	3589	0.99935
13	NOTCH1	3590	0.93139
13	NOTCH1	3591	0.93765
13	NOTCH1	3592	0.97199
13	NOTCH1	3593	0.9599
13	NOTCH1	3594	0.99865
13	NOTCH1	3595	1.00402
13	NOTCH1	3596	0.97058
13	NOTCH1	3597	0.96568
13	NOTCH1	3598	0.99121
13	NOTCH1	3599	0.94865
13	NOTCH1	3600	0.99552
13	NOTCH1	3601	1.03456
13	NOTCH1	3602	1.07595
13	NOTCH1	3603	1.02235
13	NOTCH1	3604	0.99354
13	NOTCH1	3605	0.98112
13	NOTCH1	3606	1.00381
13	NOTCH1	3607	1.04075
13	NOTCH1	3608	0.97471
13	NOTCH1	3609	0.96574
13	NOTCH1	3610	1.0153
13	NOTCH1	3611	1.01405
13	NOTCH1	3612	1.03671
13	NOTCH1	3613	1.02263
13	NOTCH1	3614	0.97285
13	NOTCH1	3615	1.02086
13	NOTCH1	3616	0.99873
13	NOTCH1	3617	0.99717
13	NOTCH1	3618	1.01326
13	NOTCH1	3619	1.02568
13	NOTCH1	3620	1.01185
13	NOTCH1	3621	0.9899
13	NOTCH1	3622	1.02337
13	NOTCH1	3623	0.98027
13	NOTCH1	3624	0.98471
13	NOTCH1	3625	0.98494
13	NOTCH1	3626	0.95537
13	NOTCH1	3627	0.9778
13	NOTCH1	3628	0.94696
13	NOTCH1	3629	0.94514
13	NOTCH1	3630	0.96144
13	NOTCH1	3631	0.99417
13	NOTCH1	3632	0.96348
13	NOTCH1	3633	0.99456
13	NOTCH1	3634	1.04339
13	NOTCH1	3635	1.04693
13	NOTCH1	3636	1.02554
13	NOTCH1	3637	1.01599
13	NOTCH1	3638	1.00879
13	NOTCH1	3639	0.99933
13	NOTCH1	3640	0.99839
13	NOTCH1	3641	0.99853
13	NOTCH1	3642	1.00091
13	NOTCH1	3643	1.01384
13	NOTCH1	3644	0.99963
13	NOTCH1	3645	1.00502
13	NOTCH1	3646	0.98051
13	NOTCH1	3647	0.97597
13	NOTCH1	3648	0.96296
13	NOTCH1	3649	1.00444
13	NOTCH1	3650	0.99938
13	NOTCH1	3651	1.00516
13	NOTCH1	3652	1.03783
13	NOTCH1	3653	1.0083
13	NOTCH1	3654	1.00626
13	NOTCH1	3655	0.99441
13	NOTCH1	3656	0.9986
13	NOTCH1	3657	0.99108
13	NOTCH1	3658	0.95231
13	NOTCH1	3659	0.98161
13	NOTCH1	3660	1.0123
13	NOTCH1	3661	1.01526
13	NOTCH1	3662	1.00397
13	NOTCH1	3663	1.02657
13	NOTCH1	3664	1.02306
13	NOTCH1	3665	1.03497
13	NOTCH1	3666	1.01165
13	NOTCH1	3667	0.97014
13	NOTCH1	3668	1.03412
13	NOTCH1	3669	0.96472
13	NOTCH1	3670	1.01686
13	NOTCH1	3671	0.95068
13	NOTCH1	3672	0.95976
13	NOTCH1	3673	0.93945
13	NOTCH1	3674	0.99044
13	NOTCH1	3675	0.97719
13	NOTCH1	3676	1.02357
13	NOTCH1	3677	1.0016
13	NOTCH1	3678	1.03043
13	NOTCH1	3679	1.04956
13	NOTCH1	3680	0.99086
13	NOTCH1	3681	0.99132
13	NOTCH1	3682	0.98876
13	NOTCH1	3683	1.01572
13	NOTCH1	3684	0.98281
13	NOTCH1	3685	0.99188
13	NOTCH1	3686	0.9795
13	NOTCH1	3687	1.01168
13	NOTCH1	3688	0.98505
13	NOTCH1	3689	1.00381
13	NOTCH1	3690	0.93107
13	NOTCH1	3691	0.97429
13	NOTCH1	3692	0.93397
13	NOTCH1	3693	1.02905
13	NOTCH1	3694	1.0377
13	NOTCH1	3695	1.02544
13	NOTCH1	3696	1.02671
13	NOTCH1	3697	1.06562
13	NOTCH1	3698	1.01896
13	NOTCH1	3699	0.96162
13	NOTCH1	3700	1.06139
13	NOTCH1	3701	0.98683
13	NOTCH1	3702	0.98963
13	NOTCH1	3703	1.04676
13	NOTCH1	3704	1.00822
13	NOTCH1	3705	1.00198
13	NOTCH1	3706	1.01272
13	NOTCH1	3707	0.99128
13	NOTCH1	3708	1.06178
13	NOTCH1	3709	1.04594
13	NOTCH1	3710	1.0027
13	NOTCH1	3711	0.99721
13	NOTCH1	3712	1.01865
13	NOTCH1	3713	1.04191
13	NOTCH1	3714	1.03298
13	NOTCH1	3715	1.00106
13	NOTCH1	3716	1.02247
13	NOTCH1	3717	1.0323
13	NOTCH1	3718	1.03285
13	NOTCH1	3719	0.95718
13	NOTCH1	3720	0.98827
13	NOTCH1	3721	0.99195
13	NOTCH1	3722	0.97755
13	NOTCH1	3723	0.99111
13	NOTCH1	3724	0.99767
13	NOTCH1	3725	1.02367
13	NOTCH1	3726	0.94009
13	NOTCH1	3727	0.94285
13	NOTCH1	3728	0.97119
13	NOTCH1	3729	1.00116
13	NOTCH1	3730	0.95322
13	NOTCH1	3731	0.99841
13	NOTCH1	3732	1.03251
13	NOTCH1	3733	1.02964
13	NOTCH1	3734	1.0034
13	NOTCH1	3735	1.03166
13	NOTCH1	3736	1.00961
13	NOTCH1	3737	0.99854
13	NOTCH1	3738	0.97691
13	NOTCH1	3739	1.05564
13	NOTCH1	3740	1.05887
13	NOTCH1	3741	1.0184
13	NOTCH1	3742	0.94611
13	NOTCH1	3743	0.94521
13	NOTCH1	3744	0.95155
13	NOTCH1	3745	0.9586
13	NOTCH1	3746	0.99793
13	NOTCH1	3747	1.00433
13	NOTCH1	3748	1.02993
13	NOTCH1	3749	0.989
13	NOTCH1	3750	0.95978
13	NOTCH1	3751	0.96795
13	NOTCH1	3752	0.9977
13	NOTCH1	3753	1.00686
13	NOTCH1	3754	1.03887
13	NOTCH1	3755	1.01012
13	NOTCH1	3756	1.08785
13	NOTCH1	3757	1.04405
13	NOTCH1	3758	1.04507
13	NOTCH1	3759	1.01548
13	NOTCH1	3760	0.95306
13	NOTCH1	3761	0.94241
13	NOTCH1	3762	1.03348
13	NOTCH1	3763	1.01997
13	NOTCH1	3764	1.03411
13	NOTCH1	3765	1.01278
13	NOTCH1	3766	0.98014
13	NOTCH1	3767	0.98956
13	NOTCH1	3768	0.9812
13	NOTCH1	3769	0.97911
13	NOTCH1	3770	1.03283
13	NOTCH1	3771	1.02754
13	NOTCH1	3772	1.01069
13	NOTCH1	3773	1.05429
13	NOTCH1	3774	1.03569
13	NOTCH1	3775	1.00304
13	NOTCH1	3776	0.99203
13	NOTCH1	3777	0.95293
13	NOTCH1	3778	0.99828
13	NOTCH1	3779	0.9673
13	NOTCH1	3780	0.97718
13	NOTCH1	3781	0.99413
13	NOTCH1	3782	1.00366
13	NOTCH1	3783	0.97435
13	NOTCH1	3784	0.9542
13	NOTCH1	3785	0.97043
13	NOTCH1	3786	0.99845
13	NOTCH1	3787	1.06377
13	NOTCH1	3788	1.01115
13	NOTCH1	3789	1.01433
13	NOTCH1	3790	0.98389
13	NOTCH1	3791	1.01208
13	NOTCH1	3792	1.02022
13	NOTCH1	3793	1.07721
13	NOTCH1	3794	1.05223
13	NOTCH1	3795	1.09455
13	NOTCH1	3796	1.00637
13	NOTCH1	3797	1.00332
13	NOTCH1	3798	1.01364
13	NOTCH1	3799	1.04729
13	NOTCH1	3800	1.0308
13	NOTCH1	3801	1.0708
13	NOTCH1	3802	1.06956
13	NOTCH1	3803	1.03183
13	NOTCH1	3804	1.01048
13	NOTCH1	3805	0.96938
13	NOTCH1	3806	1.00265
13	NOTCH1	3807	1.0719
13	NOTCH1	3808	1.09196
13	NOTCH1	3809	1.07738
13	NOTCH1	3810	0.97992
13	NOTCH1	3811	1.01692
13	NOTCH1	3812	0.94307
13	NOTCH1	3813	0.94852
13	NOTCH1	3814	0.96458
13	NOTCH1	3815	1.00141
13	NOTCH1	3816	1.02484
13	NOTCH1	3817	1.05364
13	NOTCH1	3818	1.03219
13	NOTCH1	3819	1.12418
13	NOTCH1	3820	1.07562
13	NOTCH1	3821	1.03401
13	NOTCH1	3822	1.03777
13	NOTCH1	3823	1.08447
13	NOTCH1	3824	1.0453
13	NOTCH1	3825	1.0438
13	NOTCH1	3826	1.02182
13	NOTCH1	3827	1.02014
13	NOTCH1	3828	1.01354
13	NOTCH1	3829	0.9627
13	NOTCH1	3830	0.99945
13	NOTCH1	3831	1.01565
13	NOTCH1	3832	1.01938
13	NOTCH1	3833	1.06756
13	NOTCH1	3834	1.09373
13	NOTCH1	3835	1.04768
13	NOTCH1	3836	1.05103
13	NOTCH1	3837	0.99582
13	NOTCH1	3838	0.96524
13	NOTCH1	3839	0.94269
13	NOTCH1	3840	0.98008
13	NOTCH1	3841	1.00288
13	NOTCH1	3842	0.98143
13	NOTCH1	3843	1.00769
13	NOTCH1	3844	0.98498
13	NOTCH1	3845	1.0368
13	NOTCH1	3846	1.05149
13	NOTCH1	3847	1.02949
13	NOTCH1	3848	1.05083
13	NOTCH1	3849	1.04314
13	NOTCH1	3850	1.04446
13	NOTCH1	3851	1.03082
13	NOTCH1	3852	1.0357
13	NOTCH1	3853	0.99986
13	NOTCH1	3854	1.05046
13	NOTCH1	3855	1.05359
13	NOTCH1	3856	0.99218
13	NOTCH1	3857	0.98809
13	NOTCH1	3858	1.01565
13	NOTCH1	3859	1.05181
13	NOTCH1	3860	1.02107
13	NOTCH1	3861	1.0096
13	NOTCH1	3862	1.00642
13	NOTCH1	3863	1.00735
13	NOTCH1	3864	0.89874
13	NOTCH1	3865	0.94369
13	NOTCH1	3866	0.90083
13	NOTCH1	3867	0.95621
13	NOTCH1	3868	0.953
13	NOTCH1	3869	0.9761
13	NOTCH1	3870	1.02549
13	NOTCH1	3871	1.01678
13	NOTCH1	3872	1.05673
13	NOTCH1	3873	1.07504
13	NOTCH1	3874	1.08083
13	NOTCH1	3875	1.03308
13	NOTCH1	3876	1.002
13	NOTCH1	3877	1.00734
13	NOTCH1	3878	1.11853
13	NOTCH1	3879	0.99442
13	NOTCH1	3880	1.00771
13	NOTCH1	3881	1.01255
13	NOTCH1	3882	1.01579
13	NOTCH1	3883	0.99685
13	NOTCH1	3884	0.97787
13	NOTCH1	3885	1.00055
13	NOTCH1	3886	0.97439
13	NOTCH1	3887	0.94146
13	NOTCH1	3888	0.96658
13	NOTCH1	3889	1.01676
13	NOTCH1	3890	0.99709
13	NOTCH1	3891	1.02129
13	NOTCH1	3892	0.99987
13	NOTCH1	3893	1.02504
13	NOTCH1	3894	1.00417
13	NOTCH1	3895	1.00336
13	NOTCH1	3896	0.96245
13	NOTCH1	3897	0.97334
13	NOTCH1	3898	0.95413
13	NOTCH1	3899	1.00948
13	NOTCH1	3900	1.02348
13	NOTCH1	3901	1.08341
13	NOTCH1	3902	1.08585
13	NOTCH1	3903	1.03952
13	NOTCH1	3904	0.96239
13	NOTCH1	3905	1.01449
13	NOTCH1	3906	0.99725
13	NOTCH1	3907	0.9504
13	NOTCH1	3908	0.99941
13	NOTCH1	3909	1.03846
13	NOTCH1	3910	1.0085
13	NOTCH1	3911	1.03176
13	NOTCH1	3912	1.04935
13	NOTCH1	3913	1.10717
13	NOTCH1	3914	1.07836
13	NOTCH1	3915	1.03847
13	NOTCH1	3916	1.00833
13	NOTCH1	3917	1.03534
13	NOTCH1	3918	1.04514
13	NOTCH1	3919	0.99682
13	NOTCH1	3920	1.02333
13	NOTCH1	3921	1.0421
13	NOTCH1	3922	1.00172
13	NOTCH1	3923	1.03026
13	NOTCH1	3924	0.94369
13	NOTCH1	3925	1.07956
13	NOTCH1	3926	0.99749
13	NOTCH1	3927	0.99778
13	NOTCH1	3928	1.02783
13	NOTCH1	3929	1.01995
13	NOTCH1	3930	0.99587
13	NOTCH1	3931	0.94592
13	NOTCH1	3932	0.96237
13	NOTCH1	3933	1.01403
13	NOTCH1	3934	1.01223
13	NOTCH1	3935	1.04675
13	NOTCH1	3936	1.04024
13	NOTCH1	3937	0.99583
13	NOTCH1	3938	1.02558
13	NOTCH1	3939	1.0252
13	NOTCH1	3940	1.03823
13	NOTCH1	3941	1.05587
13	NOTCH1	3942	0.998
13	NOTCH1	3943	1.00513
13	NOTCH1	3944	1.04781
13	NOTCH1	3945	1.01641
13	NOTCH1	3946	1.0747
13	NOTCH1	3947	1.09311
13	NOTCH1	3948	1.05939
13	NOTCH1	3949	1.0636
13	NOTCH1	3950	1.04504
13	NOTCH1	3951	1.02239
13	NOTCH1	3952	0.97899
13	NOTCH1	3953	0.96366
13	NOTCH1	3954	0.99019
13	NOTCH1	3955	0.97742
13	NOTCH1	3956	0.95389
13	NOTCH1	3957	0.97397
13	NOTCH1	3958	0.98976
13	NOTCH1	3959	0.96611
13	NOTCH1	3960	0.97421
13	NOTCH1	3961	0.96147
13	NOTCH1	3962	1.03062
13	NOTCH1	3963	1.05849
13	NOTCH1	3964	1.08304
13	NOTCH1	3965	1.0537
13	NOTCH1	3966	1.04559
13	NOTCH1	3967	0.95485
13	NOTCH1	3968	0.99579
13	NOTCH1	3969	1.00055
13	NOTCH1	3970	1.00783
13	NOTCH1	3971	1.00308
13	NOTCH1	3972	0.99841
13	NOTCH1	3973	1.05706
13	NOTCH1	3974	1.06988
13	NOTCH1	3975	1.06693
13	NOTCH1	3976	1.08387
13	NOTCH1	3977	1.0374
13	NOTCH1	3978	1.0039
13	NOTCH1	3979	1.06328
13	NOTCH1	3980	1.07198
13	NOTCH1	3981	0.98582
13	NOTCH1	3982	1.07591
13	NOTCH1	3983	1.07
13	NOTCH1	3984	0.99054
13	NOTCH1	3985	1.00611
13	NOTCH1	3986	1.00918
13	NOTCH1	3987	0.96953
13	NOTCH1	3988	0.92983
13	NOTCH1	3989	0.97003
13	NOTCH1	3990	0.9533
13	NOTCH1	3991	1.03126
13	NOTCH1	3992	0.98237
13	NOTCH1	3993	1.00981
13	NOTCH1	3994	1.01168
13	NOTCH1	3995	0.97443
13	NOTCH1	3996	0.98026
13	NOTCH1	3997	1.00988
13	NOTCH1	3998	1.05294
13	NOTCH1	3999	1.04677
13	NOTCH1	4000	1.05503
13	NOTCH1	4001	1.0011
13	NOTCH1	4002	1.04733
13	NOTCH1	4003	1.0034
13	NOTCH1	4004	0.99847
13	NOTCH1	4005	0.97367
13	NOTCH1	4006	1.05432
13	NOTCH1	4007	1.00728
13	NOTCH1	4008	0.99199
13	NOTCH1	4009	0.99468
13	NOTCH1	4010	0.99867
13	NOTCH1	4011	0.9734
13	NOTCH1	4012	0.99817
13	NOTCH1	4013	0.96874
13	NOTCH1	4014	1.00924
13	NOTCH1	4015	0.9973
13	NOTCH1	4016	0.9882
13	NOTCH1	4017	1.07819
13	NOTCH1	4018	1.15125
13	NOTCH1	4019	1.01068
13	NOTCH1	4020	1.0169
13	NOTCH1	4021	0.99747
13	NOTCH1	4022	0.99433
13	NOTCH1	4023	0.97067
13	NOTCH1	4024	0.98939
13	NOTCH1	4025	0.98831
13	NOTCH1	4026	0.9914
13	NOTCH1	4027	1.00156
13	NOTCH1	4028	0.98598
13	NOTCH1	4029	1.0071
13	NOTCH1	4030	1.01048
13	NOTCH1	4031	1.02625
13	NOTCH1	4032	0.97439
13	NOTCH1	4033	0.99104
13	NOTCH1	4034	0.95327
13	NOTCH1	4035	0.92917
13	NOTCH1	4036	0.96924
13	NOTCH1	4037	0.99211
13	NOTCH1	4038	0.9734
13	NOTCH1	4039	1.04402
13	NOTCH1	4040	1.02774
13	NOTCH1	4041	1.04797
13	NOTCH1	4042	1.07526
13	NOTCH1	4043	1.0541
13	NOTCH1	4044	1.03123
13	NOTCH1	4045	1.01868
13	NOTCH1	4046	0.987
13	NOTCH1	4047	1.04606
13	NOTCH1	4048	1.07725
13	NOTCH1	4049	1.0064
13	NOTCH1	4050	1.04505
13	NOTCH1	4051	1.05389
13	NOTCH1	4052	1.04179
13	NOTCH1	4053	1.01307
13	NOTCH1	4054	1.01667
13	NOTCH1	4055	1.01195
13	NOTCH1	4056	1.00007
13	NOTCH1	4057	1.01238
13	NOTCH1	4058	1.06888
13	NOTCH1	4059	0.96104
13	NOTCH1	4060	1.05913
13	NOTCH1	4061	1.04882
13	NOTCH1	4062	1.00435
13	NOTCH1	4063	1.0388
13	NOTCH1	4064	1.00658
13	NOTCH1	4065	0.99841
13	NOTCH1	4066	1.00251
13	NOTCH1	4067	0.96121
13	NOTCH1	4068	1.01328
13	NOTCH1	4069	1.06486
13	NOTCH1	4070	1.03807
13	NOTCH1	4071	1.10275
13	NOTCH1	4072	1.07273
13	NOTCH1	4073	1.06782
13	NOTCH1	4074	1.01658
13	NOTCH1	4075	1.03185
13	NOTCH1	4076	1.08115
13	NOTCH1	4077	1.05261
13	NOTCH1	4078	0.99418
13	NOTCH1	4079	0.95955
13	NOTCH1	4080	0.95687
13	NOTCH1	4081	0.9661
13	NOTCH1	4082	1.00894
13	NOTCH1	4083	1.03032
13	NOTCH1	4084	1.04651
13	NOTCH1	4085	1.11488
13	NOTCH1	4086	1.09008
13	NOTCH1	4087	1.07556
13	NOTCH1	4088	1.05112
13	NOTCH1	4089	1.04007
13	NOTCH1	4090	1.00689
13	NOTCH1	4091	1.01436
13	NOTCH1	4092	1.02019
13	NOTCH1	4093	1.01594
13	NOTCH1	4094	0.99997
13	NOTCH1	4095	0.99917
13	NOTCH1	4096	1.00118
13	NOTCH1	4097	0.96991
13	NOTCH1	4098	1.00719
13	NOTCH1	4099	1.05818
13	NOTCH1	4100	1.09084
13	NOTCH1	4101	1.08561
13	NOTCH1	4102	1.01713
13	NOTCH1	4103	1.01897
13	NOTCH1	4104	0.91164
13	NOTCH1	4105	0.96651
13	NOTCH1	4106	0.94676
13	NOTCH1	4107	0.91886
13	NOTCH1	4108	0.944
13	NOTCH1	4109	0.97869
13	NOTCH1	4110	0.99242
13	NOTCH1	4111	1.01485
13	NOTCH1	4112	1.05617
13	NOTCH1	4113	1.03087
13	NOTCH1	4114	1.05199
13	NOTCH1	4115	1.04862
13	NOTCH1	4116	1.0078
13	NOTCH1	4117	1.04785
13	NOTCH1	4118	0.9647
13	NOTCH1	4119	1.00489
13	NOTCH1	4120	0.99179
13	NOTCH1	4121	1.02534
13	NOTCH1	4122	1.07777
13	NOTCH1	4123	1.07982
13	NOTCH1	4124	1.08707
13	NOTCH1	4125	1.05949
13	NOTCH1	4126	1.02674
13	NOTCH1	4127	0.98582
13	NOTCH1	4128	0.98523
13	NOTCH1	4129	0.96434
13	NOTCH1	4130	0.95607
13	NOTCH1	4131	0.98488
13	NOTCH1	4132	0.95557
13	NOTCH1	4133	0.97189
13	NOTCH1	4134	1.00738
13	NOTCH1	4135	0.96981
13	NOTCH1	4136	0.99179
13	NOTCH1	4137	1.00843
13	NOTCH1	4138	0.98545
13	NOTCH1	4139	0.96934
13	NOTCH1	4140	0.97459
13	NOTCH1	4141	0.9912
13	NOTCH1	4142	1.02996
13	NOTCH1	4143	1.07806
13	NOTCH1	4144	1.07817
13	NOTCH1	4145	1.09011
13	NOTCH1	4146	1.02385
13	NOTCH1	4147	1.02911
13	NOTCH1	4148	0.99848
13	NOTCH1	4149	1.01777
13	NOTCH1	4150	0.94751
13	NOTCH1	4151	0.9767
13	NOTCH1	4152	0.96775
13	NOTCH1	4153	1.00528
13	NOTCH1	4154	0.99963
13	NOTCH1	4155	0.98468
13	NOTCH1	4156	1.07451
13	NOTCH1	4157	1.06033
13	NOTCH1	4158	1.08748
13	NOTCH1	4159	0.998
13	NOTCH1	4160	1.00102
13	NOTCH1	4161	1.01111
13	NOTCH1	4162	1.00204
13	NOTCH1	4163	0.99962
13	NOTCH1	4164	1.01291
13	NOTCH1	4165	1.00485
13	NOTCH1	4166	0.994
13	NOTCH1	4167	1.02078
13	NOTCH1	4168	1.02284
13	NOTCH1	4169	1.00283
13	NOTCH1	4170	0.99298
13	NOTCH1	4171	1.01765
13	NOTCH1	4172	1.00687
13	NOTCH1	4173	1.06412
13	NOTCH1	4174	1.01862
13	NOTCH1	4175	1.07387
13	NOTCH1	4176	1.05507
13	NOTCH1	4177	1.00692
13	NOTCH1	4178	0.94831
13	NOTCH1	4179	0.99429
13	NOTCH1	4180	1.06014
13	NOTCH1	4181	1.0476
13	NOTCH1	4182	1.08106
13	NOTCH1	4183	1.07913
13	NOTCH1	4184	0.99609
13	NOTCH1	4185	0.99835
13	NOTCH1	4186	1.02618
13	NOTCH1	4187	1.03035
13	NOTCH1	4188	1.07689
13	NOTCH1	4189	1.04205
13	NOTCH1	4190	1.03352
13	NOTCH1	4191	1.04556
13	NOTCH1	4192	0.99981
13	NOTCH1	4193	0.96204
13	NOTCH1	4194	0.99557
13	NOTCH1	4195	0.99091
13	NOTCH1	4196	1.00475
13	NOTCH1	4197	0.97039
13	NOTCH1	4198	0.97378
13	NOTCH1	4199	0.97064
13	NOTCH1	4200	0.93178
13	NOTCH1	4201	0.98563
13	NOTCH1	4202	0.9934
13	NOTCH1	4203	0.99081
13	NOTCH1	4204	1.01228
13	NOTCH1	4205	1.03132
13	NOTCH1	4206	1.01021
13	NOTCH1	4207	1.0143
13	NOTCH1	4208	1.01815
13	NOTCH1	4209	1.01594
13	NOTCH1	4210	1.01658
13	NOTCH1	4211	1.01637
13	NOTCH1	4212	1.02823
13	NOTCH1	4213	0.96463
13	NOTCH1	4214	1.01191
13	NOTCH1	4215	1.00694
13	NOTCH1	4216	1.06862
13	NOTCH1	4217	1.07204
13	NOTCH1	4218	1.07628
13	NOTCH1	4219	1.07769
13	NOTCH1	4220	1.08717
13	NOTCH1	4221	1.10532
13	NOTCH1	4222	1.012
13	NOTCH1	4223	1.01639
13	NOTCH1	4224	1.04003
13	NOTCH1	4225	1.02561
13	NOTCH1	4226	1.06135
13	NOTCH1	4227	1.06724
13	NOTCH1	4228	1.07464
13	NOTCH1	4229	1.03867
13	NOTCH1	4230	1.00205
13	NOTCH1	4231	0.97663
13	NOTCH1	4232	0.97084
13	NOTCH1	4233	0.96987
13	NOTCH1	4234	1.00043
13	NOTCH1	4235	1.03057
13	NOTCH1	4236	0.92822
13	NOTCH1	4237	0.96178
13	NOTCH1	4238	0.94948
13	NOTCH1	4239	1.01003
13	NOTCH1	4240	1.01523
13	NOTCH1	4241	1.00387
13	NOTCH1	4242	1.08822
13	NOTCH1	4243	1.05894
13	NOTCH1	4244	1.05909
13	NOTCH1	4245	1.05805
13	NOTCH1	4246	0.97689
13	NOTCH1	4247	0.97106
13	NOTCH1	4248	0.98249
13	NOTCH1	4249	1.02403
13	NOTCH1	4250	1.01754
13	NOTCH1	4251	1.01989
13	NOTCH1	4252	1.02943
13	NOTCH1	4253	1.05395
13	NOTCH1	4254	0.97487
13	NOTCH1	4255	0.97001
13	NOTCH1	4256	0.98818
13	NOTCH1	4257	1.01138
13	NOTCH1	4258	1.00498
13	NOTCH1	4259	1.01896
13	NOTCH1	4260	1.01368
13	NOTCH1	4261	1.05561
13	NOTCH1	4262	1.092
13	NOTCH1	4263	1.08131
13	NOTCH1	4264	1.04933
13	NOTCH1	4265	1.07864
13	NOTCH1	4266	1.06277
13	NOTCH1	4267	1.02386
13	NOTCH1	4268	1.00061
13	NOTCH1	4269	1.06685
13	NOTCH1	4270	1.06315
13	NOTCH1	4271	1.04019
13	NOTCH1	4272	1.04012
13	NOTCH1	4273	1.03128
13	NOTCH1	4274	1.0448
13	NOTCH1	4275	1.0552
13	NOTCH1	4276	1.06877
13	NOTCH1	4277	1.05734
13	NOTCH1	4278	1.06919
13	NOTCH1	4279	1.03661
13	NOTCH1	4280	1.00968
13	NOTCH1	4281	1.02579
13	NOTCH1	4282	0.98907
13	NOTCH1	4283	1.01473
13	NOTCH1	4284	0.98561
13	NOTCH1	4285	1.00934
13	NOTCH1	4286	0.9995
13	NOTCH1	4287	1.01461
13	NOTCH1	4288	1.03738
13	NOTCH1	4289	1.04064
13	NOTCH1	4290	1.0837
13	NOTCH1	4291	1.12892
13	NOTCH1	4292	1.10979
13	NOTCH1	4293	1.04601
13	NOTCH1	4294	1.01553
13	NOTCH1	4295	1.02029
13	NOTCH1	4296	1.03363
13	NOTCH1	4297	1.05271
13	NOTCH1	4298	1.00045
13	NOTCH1	4299	0.98123
13	NOTCH1	4300	0.98398
13	NOTCH1	4301	1.0556
13	NOTCH1	4302	1.04831
13	NOTCH1	4303	1.06901
13	NOTCH1	4304	1.06194
13	NOTCH1	4305	1.07746
13	NOTCH1	4306	1.06847
13	NOTCH1	4307	1.08273
13	NOTCH1	4308	1.07477
13	NOTCH1	4309	1.10218
13	NOTCH1	4310	1.09128
13	NOTCH1	4311	1.03227
13	NOTCH1	4312	0.99338
13	NOTCH1	4313	1.0038
13	NOTCH1	4314	1.02774
13	NOTCH1	4315	1.02942
13	NOTCH1	4316	1.01925
13	NOTCH1	4317	1.00982
13	NOTCH1	4318	1.04487
13	NOTCH1	4319	1.06538
13	NOTCH1	4320	1.06372
13	NOTCH1	4321	1.00278
13	NOTCH1	4322	1.00748
13	NOTCH1	4323	0.9761
13	NOTCH1	4324	0.99965
13	NOTCH1	4325	1.01775
13	NOTCH1	4326	1.01572
13	NOTCH1	4327	1.0888
13	NOTCH1	4328	1.06453
13	NOTCH1	4329	1.06734
13	NOTCH1	4330	1.02534
13	NOTCH1	4331	1.00519
13	NOTCH1	4332	1.06064
13	NOTCH1	4333	1.04486
13	NOTCH1	4334	1.03581
13	NOTCH1	4335	1.02112
13	NOTCH1	4336	1.0243
13	NOTCH1	4337	1.02419
13	NOTCH1	4338	1.02508
13	NOTCH1	4339	1.03859
13	NOTCH1	4340	1.07111
13	NOTCH1	4341	1.08911
13	NOTCH1	4342	1.08994
13	NOTCH1	4343	1.05125
13	NOTCH1	4344	1.04202
13	NOTCH1	4345	1.06741
13	NOTCH1	4346	1.01876
13	NOTCH1	4347	1.00427
13	NOTCH1	4348	0.983
13	NOTCH1	4349	0.9848
13	NOTCH1	4350	0.96637
13	NOTCH1	4351	1.07236
13	NOTCH1	4352	1.02507
13	NOTCH1	4353	1.05293
13	NOTCH1	4354	1.0717
13	NOTCH1	4355	1.05706
13	NOTCH1	4356	1.04543
13	NOTCH1	4357	1.05207
13	NOTCH1	4358	0.96312
13	NOTCH1	4359	1.00177
13	NOTCH1	4360	0.99193
13	NOTCH1	4361	0.97681
13	NOTCH1	4362	0.95838
13	NOTCH1	4363	0.95356
13	NOTCH1	4364	0.93566
13	NOTCH1	4365	0.99835
13	NOTCH1	4366	0.999
13	NOTCH1	4367	0.98449
13	NOTCH1	4368	0.9841
13	NOTCH1	4369	1.03701
13	NOTCH1	4370	0.99491
13	NOTCH1	4371	1.00627
13	NOTCH1	4372	1.02062
13	NOTCH1	4373	1.00906
13	NOTCH1	4374	1.05004
13	NOTCH1	4375	1.0231
13	NOTCH1	4376	0.99747
13	NOTCH1	4377	1.03228
13	NOTCH1	4378	1.03438
13	NOTCH1	4379	0.98769
13	NOTCH1	4380	1.00323
13	NOTCH1	4381	0.988
13	NOTCH1	4382	0.94769
13	NOTCH1	4383	0.93231
13	NOTCH1	4384	0.92949
13	NOTCH1	4385	0.97546
13	NOTCH1	4386	1.00333
13	NOTCH1	4387	1.03965
13	NOTCH1	4388	1.02614
13	NOTCH1	4389	1.00403
13	NOTCH1	4390	1.05306
13	NOTCH1	4391	1.06149
13	NOTCH1	4392	1.01865
13	NOTCH1	4393	1.01101
13	NOTCH1	4394	1.04846
13	NOTCH1	4395	0.99414
13	NOTCH1	4396	1.00033
13	NOTCH1	4397	1.00398
13	NOTCH1	4398	1.02358
13	NOTCH1	4399	1.02673
13	NOTCH1	4400	1.00532
13	NOTCH1	4401	0.9985
13	NOTCH1	4402	0.98147
13	NOTCH1	4403	0.99305
13	NOTCH1	4404	0.934
13	NOTCH1	4405	0.90616
13	NOTCH1	4406	0.92672
13	NOTCH1	4407	0.98659
13	NOTCH1	4408	0.95814
13	NOTCH1	4409	0.95367
13	NOTCH1	4410	0.96468
13	NOTCH1	4411	1.0143
13	NOTCH1	4412	1.05637
13	NOTCH1	4413	1.06158
13	NOTCH1	4414	1.02955
13	NOTCH1	4415	1.04383
13	NOTCH1	4416	1.05464
13	NOTCH1	4417	1.04582
13	NOTCH1	4418	1.03466
13	NOTCH1	4419	1.02952
13	NOTCH1	4420	1.03451
13	NOTCH1	4421	1.02918
13	NOTCH1	4422	1.00026
13	NOTCH1	4423	1.08086
13	NOTCH1	4424	1.03929
13	NOTCH1	4425	0.99918
13	NOTCH1	4426	0.98155
13	NOTCH1	4427	0.98327
13	NOTCH1	4428	1.0644
13	NOTCH1	4429	1.08944
13	NOTCH1	4430	1.00509
13	NOTCH1	4431	1.00106
13	NOTCH1	4432	1.02549
13	NOTCH1	4433	1.03545
13	NOTCH1	4434	1.05072
13	NOTCH1	4435	1.00038
13	NOTCH1	4436	1.01965
13	NOTCH1	4437	0.96841
13	NOTCH1	4438	0.99186
13	NOTCH1	4439	0.98228
13	NOTCH1	4440	1.01717
13	NOTCH1	4441	1.01207
13	NOTCH1	4442	0.98959
13	NOTCH1	4443	1.01837
13	NOTCH1	4444	1.03054
13	NOTCH1	4445	0.99415
13	NOTCH1	4446	0.97074
13	NOTCH1	4447	1.02971
13	NOTCH1	4448	1.03399
13	NOTCH1	4449	1.0824
13	NOTCH1	4450	1.03217
13	NOTCH1	4451	0.99137
13	NOTCH1	4452	0.99679
13	NOTCH1	4453	0.98076
13	NOTCH1	4454	1.00177
13	NOTCH1	4455	0.99857
13	NOTCH1	4456	1.00024
13	NOTCH1	4457	0.99822
13	NOTCH1	4458	1.05133
13	NOTCH1	4459	1.02019
13	NOTCH1	4460	0.97694
13	NOTCH1	4461	0.97668
13	NOTCH1	4462	1.01807
13	NOTCH1	4463	1.003
13	NOTCH1	4464	0.99422
13	NOTCH1	4465	1.03399
13	NOTCH1	4466	1.01174
13	NOTCH1	4467	1.03677
13	NOTCH1	4468	1.05103
13	NOTCH1	4469	1.08008
13	NOTCH1	4470	1.05347
13	NOTCH1	4471	1.07905
13	NOTCH1	4472	0.94332
13	NOTCH1	4473	1.03933
13	NOTCH1	4474	0.98931
13	NOTCH1	4475	1.00817
13	NOTCH1	4476	1.02178
13	NOTCH1	4477	1.0391
13	NOTCH1	4478	0.98917
13	NOTCH1	4479	1.02618
13	NOTCH1	4480	0.99914
13	NOTCH1	4481	0.97605
13	NOTCH1	4482	0.98092
13	NOTCH1	4483	1.02069
13	NOTCH1	4484	1.01984
13	NOTCH1	4485	1.00433
13	NOTCH1	4486	1.00784
13	NOTCH1	4487	0.97416
13	NOTCH1	4488	0.98576
13	NOTCH1	4489	1.01142
13	NOTCH1	4490	1.03124
13	NOTCH1	4491	1.02328
13	NOTCH1	4492	0.94813
13	NOTCH1	4493	0.9938
13	NOTCH1	4494	1.02459
13	NOTCH1	4495	1.04121
13	NOTCH1	4496	0.98729
13	NOTCH1	4497	0.96382
13	NOTCH1	4498	0.96651
[truncated: 287,885 more rows]
