# Supplementary material for: Accurate determination of CRISPR-mediated gene fitness in transplantable tumours
Source: Nat Commun. 2022 Aug 4;13:4534. doi: 10.1038/s41467-022-31830-2 (PMC9352714; doi:10.1038/s41467-022-31830-2)
Supplement: Supplementary file 5 — Source data [file 41467_2022_31830_MOESM5_ESM.zip › source_data/Fig6/Fig6e.csv]

series	gene	mean	sem
C1368	NOTCH3	0.3764	0.0784
C1368	NOTCH3_PEST	0.8926	0.0829
C2271	NOTCH3	0.9412	0.0808
C2271	NOTCH3_PEST	1.0708	0.0759
C0331	NOTCH3	0.8684	0.1273
C0331	NOTCH3_PEST	0.9906	0.1423
