# Supplementary material for: Accurate determination of CRISPR-mediated gene fitness in transplantable tumours
Source: Nat Commun. 2022 Aug 4;13:4534. doi: 10.1038/s41467-022-31830-2 (PMC9352714; doi:10.1038/s41467-022-31830-2)
Supplement: Supplementary file 5 — Source data [file 41467_2022_31830_MOESM5_ESM.zip › source_data/Fig7/Fig7b.csv]

CID	TP53_lo	TP53_median	TP53_hi	MDM2_lo	MDM2_median	MDM2_hi
C1373	0.3691	0.497	0.6631	0.8785	1.2125	1.646
C1379	1.6513	1.8367	2.0556	1.2921	1.4237	1.5712
C1392	0.7309	0.9011	1.0923	0.6058	0.795	1.0458
C2271	0.6326	0.6756	0.725	0.9514	1.0229	1.104
C3037	0.5772	0.6487	0.7401	1.5141	1.6994	1.9118
C1383	0.9331	1.0759	1.2508	1.1923	1.3891	1.6425
C0331	0.8937	0.9826	1.0734	1.3624	1.4837	1.6211
C3278	1.0902	1.1308	1.1715	1.0568	1.1019	1.1493
C1491	0.429	0.5294	0.6553	1.6459	2.0154	2.4351
C1368	0.6389	0.6704	0.7032	1.3443	1.4284	1.5222
C2657	0.6359	0.7207	0.8345	1.0103	1.2344	1.5414
C2553	0.0613	0.1091	0.245	0.8993	1.2284	1.746
C2191	0.6686	0.7004	0.7393	1.1133	1.187	1.2611
C0592	0.4863	0.6248	0.8209	0.1733	0.2199	0.28
C2591	1.952	2.2581	2.5842	0.6537	0.7451	0.8481
