# Supplementary material for: Accurate determination of CRISPR-mediated gene fitness in transplantable tumours
Source: Nat Commun. 2022 Aug 4;13:4534. doi: 10.1038/s41467-022-31830-2 (PMC9352714; doi:10.1038/s41467-022-31830-2)
Supplement: Supplementary file 5 — Source data [file 41467_2022_31830_MOESM5_ESM.zip › source_data/Fig7/Fig7c.csv]

start_position	end_position	CN
164823	181266	3.9888
188335	889833	4.0445
894587	1160636	4.1582
1161128	1161169	3.9888
1161587	2875516	4.0727
2877628	2877639	2.8011
2881763	3301856	4.0445
3327805	3455901	3.8263
3455913	3455925	4.0727
3474802	4771682	4.0445
4825296	5665330	4.0727
5671713	5671728	4.3348
5673417	6942823	4.101
7312823	7350136	3.9888
7939515	9022267	3.9613
9026615	9026624	3.4966
9027360	9474204	4.0445
9474610	9500499	4.1871
9501770	9501793	3.5949
9504496	9585407	3.9888
9597101	9619705	3.8263
9620950	10464654	4.0445
10678312	10678361	4.4259
10720172	10965047	4.2456
10975336	11166463	4.3953
11166536	11167763	4.0727
11170091	11205343	4.2456
11207030	11216817	4.0166
11218962	11219578	5.4868
11219955	11220455	5.7997
11222703	11226237	6.5703
11226421	11244725	6.8494
11251030	11281517	4.1295
11281649	11281904	3.9067
11282501	11282573	4.582
11282904	11433308	4.0445
11461553	11461580	3.4485
11463923	11504729	4.2456
11510612	11543338	5.6021
11550361	11774869	4.1871
11778215	13138476	4.3049
13144353	13248445	3.9339
13252806	16310816	4.1582
16346718	16358558	4.8769
16449479	17523687	4.0727
17524710	17527129	3.3775
17527324	19598208	4.0445
19643948	22069114	3.9888
22071073	22891044	7.9777
22936105	26187424	5.0489
26190313	26260739	5.1194
26261001	26691971	5.1908
26692227	26696344	4.7436
26696474	26802549	5.2269
26803922	26830056	4.9794
26830390	27198075	5.1908
27199180	27456058	5.6803
27459547	28720410	5.084
28720613	28832559	4.8098
28832911	29121241	5.084
29122280	29268601	5.9627
29269200	29305148	5.2633
29306103	29641904	4.9794
29641979	30040717	4.9108
30041665	30054319	4.8432
30054753	30303467	5.1194
30303502	30316427	4.6782
30316899	30368457	5.2633
30369179	30391586	4.6138
30392113	34817834	6.0042
37930634	37942191	4.582
38004603	40126171	3.0021
40135753	40878869	14.784
40879387	40884403	9.7538
40884881	40983205	12.176
40983496	44902573	6.9933
44920565	45037561	1.9806
45038387	45038391	2.5954
45061037	46789355	2.2129
46845242	46845250	2.2129
47030440	51817777	2.1081
51818140	51835577	10.6736
51849424	51895882	10.5266
51897007	51897016	13.2321
51901698	53511931	2.0505
53531855	53541745	2.2438
53573339	55806437	2.0363
55808931	56808264	2.0648
56821585	61895313	2.0791
61896266	66361850	2.0505
66455016	66554776	1.501
66554822	66554824	1.8352
66557146	66732660	1.501
66734151	67322614	1.6088
67323310	68200376	1.5648
68203843	69771911	9.2277
69776461	70025731	14.3798
70029067	70313282	13.6987
70324103	70667081	5.2999
70770072	71587143	9.9588
71627117	71738359	10.8978
71738586	71738614	9.6865
71739952	72350026	10.5266
72351835	72615551	7.7059
72617859	72617871	8.9134
72628899	72666391	7.392
72667687	72741251	7.392
72752908	72774546	7.7595
72783553	75772668	7.4952
75803535	75803547	4.365
75807143	78077703	2.6135
78087018	80119552	2.65
80162188	80239678	2.6869
80451244	83837298	2.5775
83950026	86118501	2.5597
86120441	86132334	2.8998
86134200	88720893	2.5775
88744143	88767222	4.6138
88779185	90420680	4.5503
90428346	91257714	4.4567
91260228	91268614	3.7217
91268634	92629447	4.5503
92703109	93142501	4.582
93146379	94291601	4.5503
94296441	95498574	3.9613
95532020	95532022	2.4385
95557690	95796755	2.65
95798662	96621293	2.5244
96623026	97394138	2.5775
97414737	97969111	4.4877
98029100	99354078	4.5189
99362238	101364156	4.7108
101372108	103084219	4.4567
103090849	103098034	3.8798
103098933	104538186	4.4877
104768821	106717224	4.4877
106718737	107001287	4.4567
107002709	108503432	4.4259
108508868	111261974	4.5189
111267031	111323418	4.7108
111345607	111663411	4.3348
111865852	112990733	4.2163
113012149	113012293	5.084
113016244	113165211	4.3049
113168366	114174853	4.4567
114177042	114493395	4.4259
114502702	115039741	4.4877
115042457	115352769	4.365
115412447	115504520	4.7436
115557957	116892633	4.4877
116901401	117074586	4.5503
117084532	117089846	4.3348
117099811	120092851	4.5189
120095003	120095004	4.0445
120113641	121426594	4.4877
121429194	121715991	4.5503
121813572	124322753	4.4877
124499542	124802480	4.5189
124806051	125061323	4.4567
125071358	125502538	4.5189
125520703	125520737	4.945
125575407	125916190	4.4567
125917078	125978991	4.101
126016789	126839034	4.5503
126847838	127111482	4.3348
127164353	127552492	4.3049
127573614	127650874	4.6459
127667947	127752151	4.1871
127769434	127843024	4.2456
127871299	127917765	3.9339
127971471	128217897	4.365
128224650	128232185	4.2456
128240863	128597884	4.365
128597893	128597895	3.9888
128597921	129092104	4.3049
129093716	129093720	3.853
129093835	129298564	4.1871
129299134	129649193	4.2751
129653371	130098174	4.3348
130123755	130229980	4.3953
130237707	130533750	4.3049
130534940	131491589	4.4259
131504720	131523765	4.7436
131546787	131605613	4.1582
131610559	131718791	4.4877
131722521	131735954	4.7108
131736494	131753384	4.4259
131753979	131761432	4.4259
131763205	131779931	4.582
131795624	131796733	4.945
131797931	131819172	4.4877
131829864	131838510	4.0445
131848658	131848692	4.2163
131849823	131885671	4.365
131886100	131886873	5.3739
131888393	131922565	4.5189
131925519	132006291	4.3953
132006842	132103635	4.3049
132108436	132285403	4.5503
132285988	132286113	5.2633
132286718	132401050	4.5189
132402026	132870456	4.3049
132871264	132871268	4.101
132871922	132872288	4.3953
132872939	132879672	4.6782
132882080	132882200	4.4259
132885999	132915537	4.7436
132922118	132924308	3.9613
132930288	132936358	4.2751
132936796	132966867	4.6138
132970738	132973965	4.8432
132974659	132985874	4.2163
132987848	132990329	3.2625
132990460	133046245	4.6138
133046263	133047571	4.7765
133047900	133352702	4.2751
133352803	133353143	4.582
133354262	133360063	4.3348
133360964	133364191	4.365
133364424	133364446	3.6705
133364534	133416125	4.3049
133416548	133416557	3.5949
133418069	133834599	4.4877
0	164823	3
181266	188335	3
889833	894587	3
1160636	1161128	3
1161169	1161587	3
2875516	2877628	3
2877639	2881763	3
3301856	3327805	3
3455901	3455913	3
3455925	3474802	3
4771682	4825296	3
5665330	5671713	3
5671728	5673417	3
6942823	7312823	3
7350136	7939515	3
9022267	9026615	3
9026624	9027360	3
9474204	9474610	3
9500499	9501770	3
9501793	9504496	3
9585407	9597101	3
9619705	9620950	3
10464654	10678312	3
10678361	10720172	3
10965047	10975336	3
11166463	11166536	3
11167763	11170091	3
11205343	11207030	3
11216817	11218962	3
11219578	11219955	3
11220455	11222703	3
11226237	11226421	3
11244725	11251030	3
11281517	11281649	3
11281904	11282501	3
11282573	11282904	3
11433308	11461553	3
11461580	11463923	3
11504729	11510612	3
11543338	11550361	3
11774869	11778215	3
13138476	13144353	3
13248445	13252806	3
16310816	16346718	3
16358558	16449479	3
17523687	17524710	3
17527129	17527324	3
19598208	19643948	3
22069114	22071073	3
22891044	22936105	3
26187424	26190313	3
26260739	26261001	3
26691971	26692227	3
26696344	26696474	3
26802549	26803922	3
26830056	26830390	3
27198075	27199180	3
27456058	27459547	3
28720410	28720613	3
28832559	28832911	3
29121241	29122280	3
29268601	29269200	3
29305148	29306103	3
29641904	29641979	3
30040717	30041665	3
30054319	30054753	3
30303467	30303502	3
30316427	30316899	3
30368457	30369179	3
30391586	30392113	3
34817834	37930634	3
37942191	38004603	3
40126171	40135753	3
40878869	40879387	3
40884403	40884881	3
40983205	40983496	3
44902573	44920565	3
45037561	45038387	3
45038391	45061037	3
46789355	46845242	3
46845250	47030440	3
51817777	51818140	3
51835577	51849424	3
51895882	51897007	3
51897016	51901698	3
53511931	53531855	3
53541745	53573339	3
55806437	55808931	3
56808264	56821585	3
61895313	61896266	3
66361850	66455016	3
66554776	66554822	3
66554824	66557146	3
66732660	66734151	3
67322614	67323310	3
68200376	68203843	3
69771911	69776461	3
70025731	70029067	3
70313282	70324103	3
70667081	70770072	3
71587143	71627117	3
71738359	71738586	3
71738614	71739952	3
72350026	72351835	3
72615551	72617859	3
72617871	72628899	3
72666391	72667687	3
72741251	72752908	3
72774546	72783553	3
75772668	75803535	3
75803547	75807143	3
78077703	78087018	3
80119552	80162188	3
80239678	80451244	3
83837298	83950026	3
86118501	86120441	3
86132334	86134200	3
88720893	88744143	3
88767222	88779185	3
90420680	90428346	3
91257714	91260228	3
91268614	91268634	3
92629447	92703109	3
93142501	93146379	3
94291601	94296441	3
95498574	95532020	3
95532022	95557690	3
95796755	95798662	3
96621293	96623026	3
97394138	97414737	3
97969111	98029100	3
99354078	99362238	3
101364156	101372108	3
103084219	103090849	3
103098034	103098933	3
104538186	104768821	3
106717224	106718737	3
107001287	107002709	3
108503432	108508868	3
111261974	111267031	3
111323418	111345607	3
111663411	111865852	3
112990733	113012149	3
113012293	113016244	3
113165211	113168366	3
114174853	114177042	3
114493395	114502702	3
115039741	115042457	3
115352769	115412447	3
115504520	115557957	3
116892633	116901401	3
117074586	117084532	3
117089846	117099811	3
120092851	120095003	3
120095004	120113641	3
121426594	121429194	3
121715991	121813572	3
124322753	124499542	3
124802480	124806051	3
125061323	125071358	3
125502538	125520703	3
125520737	125575407	3
125916190	125917078	3
125978991	126016789	3
126839034	126847838	3
127111482	127164353	3
127552492	127573614	3
127650874	127667947	3
127752151	127769434	3
127843024	127871299	3
127917765	127971471	3
128217897	128224650	3
128232185	128240863	3
128597884	128597893	3
128597895	128597921	3
129092104	129093716	3
129093720	129093835	3
129298564	129299134	3
129649193	129653371	3
130098174	130123755	3
130229980	130237707	3
130533750	130534940	3
131491589	131504720	3
131523765	131546787	3
131605613	131610559	3
131718791	131722521	3
131735954	131736494	3
131753384	131753979	3
131761432	131763205	3
131779931	131795624	3
131796733	131797931	3
131819172	131829864	3
131838510	131848658	3
131848692	131849823	3
131885671	131886100	3
131886873	131888393	3
131922565	131925519	3
132006291	132006842	3
132103635	132108436	3
132285403	132285988	3
132286113	132286718	3
132401050	132402026	3
132870456	132871264	3
132871268	132871922	3
132872288	132872939	3
132879672	132882080	3
132882200	132885999	3
132915537	132922118	3
132924308	132930288	3
132936358	132936796	3
132966867	132970738	3
132973965	132974659	3
132985874	132987848	3
132990329	132990460	3
133046245	133046263	3
133047571	133047900	3
133352702	133352803	3
133353143	133354262	3
133360063	133360964	3
133364191	133364424	3
133364446	133364534	3
133416125	133416548	3
133416557	133418069	3
