# Supplementary material for: Accurate determination of CRISPR-mediated gene fitness in transplantable tumours
Source: Nat Commun. 2022 Aug 4;13:4534. doi: 10.1038/s41467-022-31830-2 (PMC9352714; doi:10.1038/s41467-022-31830-2)
Supplement: Supplementary file 5 — Source data [file 41467_2022_31830_MOESM5_ESM.zip › source_data/Fig7/Fig7d.csv]

sgrna	gene	RG7388_fitness_lo	RG7388_fitness_median	RG7388_fitness_hi	RG7388_rank_lo	RG7388_rank_median	RG7388_rank_hi	vehicle_fitness_lo	vehicle_fitness_median	vehicle_fitness_hi	vehicle_rank_lo	vehicle_rank_median	vehicle_rank_hi
26	PIK3CA	0.743782731357824	0.825700890749758	0.934092991416985	41	61	94	1.26917498952144	1.4387373482653	1.66021680207725	162	167	168
189	ATG4B	0.522194812650617	0.598086710524592	0.719347275835527	21	25	36.5499999999997	1.01280958265844	1.16859284275211	1.41706502780777	122	152	166
144	RAF1	0.610027334574997	0.685367312196854	0.775677991379546	25	33	48	0.984802318057649	1.09387204415344	1.25106243862789	113	140	160
190	CA9	0.884092416488893	0.968933072602538	1.06055766391634	78	106	136	1.14959192122624	1.29753981561381	1.47153892696627	150	163	167
104	FGFR3	0.843315731270012	0.905837887368792	0.972718526570245	66	85	107.55	1.12418397707364	1.23533417474046	1.36753701463179	147	159	165
90	ALK	0.760351162696822	0.832317925000987	0.921636109666481	45	63	90	1.01783216883808	1.14382647864485	1.30567280281305	123	149	163
127	KRAS	0.903033867464513	0.974287374631593	1.05777749607554	84	108	135	1.15637619535556	1.28041607028875	1.4393618470107	151	162	167
59	SMO	0.740793472234557	0.805767492215519	0.878489141379256	41	56	76	0.984084784986273	1.08864040002126	1.22446494264462	113	139	158
52	ERBB2	0.545180025646561	0.6045235386402	0.676180852422623	22	25	31	0.772012518700138	0.877208315336679	1.01782181381403	49	78	123
98	FGFR1	0.42233016102684	0.494801789989415	0.599444129570901	16	19	25	0.61890263259954	0.748610749772413	0.955544382492899	28	44	104
132	NRAS	0.931641906540701	0.998959202953271	1.07583140048532	93	117	139	1.14611384764057	1.24948349652719	1.37398488048871	149	160	165
38	AKT2	1.11801161160802	1.21035617610732	1.31445829887226	149	161	166	1.29918178060451	1.4608474071787	1.64522757888198	163	167	168
188	ATG4B	0.726717773368087	0.808525620616264	0.900864355060688	38	57	83	0.914318223351821	1.04142821794337	1.20233653340467	92	129	156
60	SMO	0.597135780985507	0.667054154059631	0.76086865601754	25	30	44	0.805353002998549	0.897614308214924	1.03121199496847	56	86	127
73	MET	0.62800932265359	0.70731371821603	0.806755077954366	27	35	56	0.819904464575112	0.936082427810991	1.09485591713905	61	98	140
119	SRC	0.952344339100128	1.01931469566138	1.09685706445487	100	125	144	1.1233721285844	1.23774070617876	1.36761972787438	146	159	165
39	AKT2	0.996217219248866	1.08213051817965	1.1832388611992	116.45	141	159	1.15531575966473	1.29965288908459	1.47512074247104	151	163	167
68	ERBB3	0.74125053474832	0.833621497772327	0.941199225834443	41	63	95	0.915316075872721	1.03960426107506	1.20586937897233	92	128	155
96	RET	0.848128328593281	0.922721063363855	1.01539195402566	68	90	124	1.02291608949837	1.12294412233106	1.25738122986552	124	146	160
123	ILK	0.875993232109113	0.982518149136546	1.13370023666634	75	111	152	1.005361922738	1.17937741292619	1.44185107296127	120	154	167
28	PIK3CB	0.915355244890979	1.0122183249476	1.12705077230704	89	123	151	1.11114042614926	1.21091521145491	1.3699075648773	143	157	165
83	PDGFRA	0.625587093360241	0.677866679836352	0.737389752294762	26	31	40	0.763783527790681	0.864663400265222	0.977058861430389	47	74	111
63	LEF1	0.562490870551484	0.612478762146482	0.671625123727915	22	25	31	0.708555822546731	0.792375882337262	0.893435603914111	37	53	83
116	AR	0.71937079465208	0.8142845211286	0.935926434317788	37	58	94.5499999999997	0.8537041684911	0.991678167335797	1.19322971033527	72	115	154.55
175	PARP1	0.608922925932103	0.66192888755121	0.72437002029132	25	30	38	0.74551982476718	0.829391726695542	0.937424445326762	44	63	98
40	AKT3	0.953394230823001	1.02840652612741	1.1169467081493	100	127	149	1.09196968370823	1.19668937066359	1.33090977756461	141	155	164
49	EGFR	0.674073458591529	0.752195399569855	0.863817332048363	31	43	71	0.815724759809322	0.910677638116473	1.05546457278754	59	90	132
54	ERBB2	0.846801781594574	0.91761870553097	1.00083134124173	67	89	119	0.95553789011324	1.06592725336383	1.21107582945195	104	134	157
176	PARP1	0.634974776967251	0.722285405671179	0.829983004457449	27	38	62	0.766774854047688	0.865994135830357	1.00682654494865	47	74	120
109	PDK1	0.68574096286027	0.776124816125261	0.908476004117563	32	49	85	0.761313190496619	0.921732215196269	1.14457767525258	47	94	149
76	FLT1	0.660150172740587	0.739409526636852	0.848526501111977	29	40	67	0.757936495602176	0.879666118371575	1.05708032749817	46	79	133
41	AKT3	0.767460114548993	0.831856884675238	0.905524284358743	46	63	84.5499999999997	0.862634748022474	0.971760777428958	1.09565871037504	74	109	141
171	BRCA1	0.619729586655941	0.684100003207322	0.752348703886171	26	32	43	0.728423293585005	0.821490521446863	0.942114715615416	41	61	100
125	PTK2	0.806398838200936	0.890476777423794	0.988069958861782	55	80	113	0.919043863485548	1.02523291500292	1.17439628108134	93	125	153
140	BRAF	0.964907004767208	1.02118147133287	1.08860531247131	105	125	142	1.064490351072	1.16024867536644	1.27272403281489	134	151	161.55
182	CDK12	0.140455545416933	0.169480924391032	0.209288711658578	1	2	3	0.259650377454836	0.302990328956022	0.384090234184693	9	12	16
159	MYC	0.376711630193982	0.41497422702044	0.462984237319881	13	16	18	0.475303268821357	0.549472823824378	0.642731000376292	20	23	29
130	NRAS	0.758515178778971	0.828628931700695	0.914083107439944	44	62	87	0.846814062870306	0.949510808209231	1.0707190481827	69	103	135.55
114	PGR	0.924788552026043	0.999958571570627	1.07849830650127	91	117	140	1.00598749158974	1.11427636817607	1.2455499304893	120	144	160
110	PDK1	0.693291829373374	0.778849217872218	0.893867905576974	33	49	81	0.80128904292611	0.889903656364681	1.03790316157801	55	83	128.55
88	ALK	0.712274611120166	0.797134291666199	0.898238345269077	36	53	82	0.795349158952643	0.903065974158605	1.04105511980967	53	87	129
112	PGR	0.788422884479339	0.885747298668642	1.00155939198819	52	79	119	0.878082924108196	0.993659620301078	1.14798155061535	79	116	150
155	YAP1	0.840559707267506	0.929812645926682	1.03529101283564	66	93	130	0.922694515806087	1.03011083452102	1.17058902790852	95	126	152
45	PLK1	0.834103265142318	0.892569015937404	0.962910170784946	64	81	104	0.898972005139425	0.995867724287223	1.10626629737852	87	116	143
152	TGFBR3	0.740439801398699	0.820191842838598	0.914240732593401	41	60	87.5499999999997	0.809802659024424	0.901511399415062	1.02812887727833	57	87	125.55
91	ROS1	0.93182962133013	0.998166256665077	1.07663870908473	93	117	139	0.980567143538208	1.07710338301559	1.21177147167167	112	137	156.55
66	APH1A	0.564321960183274	0.624744217765562	0.687933091260242	23	26	33	0.618745357132125	0.701385304946285	0.809403057480551	27	37	57
50	EGFR	0.814104652452589	0.913772374592007	1.0329287085123	59	87	129	0.858268411437981	0.989791807693351	1.15778831372398	72	115	151
33	mTOR	0.26292000333234	0.319985654306373	0.416555774127506	5	8	16	0.292387969384827	0.391542676977967	0.570217930662498	11	17	24
82	PDGFRA	0.92450534948816	1.00575998544635	1.11206980346094	90	120	147.55	0.965186842225479	1.07730285851563	1.22212920334866	107	137	158
107	PIK3R1	0.968382933688217	1.04472307313584	1.13178184846242	106	132	151	0.996096264189203	1.1038593140374	1.23382760239893	117	142	159
78	FLT1	0.85616859535063	0.939602552307974	1.03854302468888	70	96	130	0.877604167459489	0.996159272601239	1.1524173644619	78	116	149
164	MDM2	0.603284749593398	0.66942957126449	0.747397003133592	25	31	42	0.635117554547564	0.723588094815673	0.844777565814726	29	40	66.5499999999997
170	BRCA1	0.681112206355146	0.736576946115507	0.796367015269537	32	40	54	0.708917804309758	0.788670277397688	0.885156360121813	38	52	81
106	PIK3R1	0.755676949355256	0.822180538683101	0.900781655234169	44	60	83	0.781431155759488	0.871638293362432	0.980634481034907	51	76	112
142	RAF1	0.935353659111146	1.01356032221082	1.10583000651786	96	123	146	0.959617605644878	1.05981141309473	1.18728503162732	106	133	154
120	SRC	0.693827600718909	0.764664147582005	0.847991243059016	34	46	67	0.718293893423145	0.81052692521908	0.920899473154001	39.4500000000001	57	93
162	MYCN	0.931255718651156	1.00373233103882	1.08711068112351	93	120	142.55	0.951204748352544	1.04952364436505	1.16703701948158	103	131	151
93	ROS1	0.878690512702855	0.951331227983946	1.03195010235464	76	100	128	0.887429612139786	0.99137681075523	1.11470612872253	82.45	115	144
150	TGFBR2	0.735852807746586	0.794127636462636	0.861565904005831	40	53	71	0.752481560622482	0.835768318117291	0.930072035029284	44	64	97
36	AKT1	0.775762216513532	0.855175648277218	0.950400185493118	49	70	100	0.787935724432032	0.892693184763155	1.01548960202573	52	84	123
100	FGFR2	0.987810827980766	1.06817129146187	1.16013748969414	113	138	155	0.995430999112909	1.10324947566875	1.2400137602657	116	142	159
183	CDK12	0.243309852928248	0.297017415190458	0.380810120390666	4	7	13.5499999999997	0.264271528164361	0.327524870876794	0.427803813681672	9	14	18
81	KDR	0.934371159953654	1.02395667871981	1.13228134587723	94	126	151	0.937657871130874	1.05848520195425	1.20685861923095	100	133	156
86	PDGFRB	0.71104544533173	0.784826102800232	0.872819988088867	36	50	74	0.716876271630581	0.815197796345038	0.941757215651	38	59	100
115	AR	0.851696230873779	0.91598271125173	0.989600562533487	68	88	114	0.857544829850953	0.943422098746459	1.04126083381927	72	101	129
77	FLT1	0.758026275990166	0.842691585859206	0.941316381561446	45	66	96	0.769671910522649	0.870423521534867	1.00699263116872	49	76	120.55
161	MYCN	0.922921500314787	0.994059620457874	1.0680945884855	91	115	138	0.922691166715089	1.01450899316916	1.12147835806442	93.45	122	146
74	MET	1.00914728000854	1.08565592937618	1.17346352784705	121	142	157	1.00008673258644	1.10721907143276	1.24242062380176	118	143	159
135	HRAS	0.787042446209759	0.85953606724599	0.953530811296273	51	71	100	0.784872045058865	0.880597926377842	1.00010347066526	52	80	118
134	HRAS	0.952304106872688	1.02325313685094	1.10496606605963	100	126	146	0.951615244664954	1.04457172842283	1.16063606344234	103.45	130	151
72	ERBB4	0.758478843863429	0.8208603028268	0.888145163962743	45	60	80	0.75149352967419	0.840540819790632	0.949620080835792	45	66	102
35	AKT1	0.889366220088285	0.975716299770219	1.05983922022504	80	109	137	0.890156107845904	0.995013671757604	1.13177334098206	83	116	147
57	ESR1	0.153790570503799	0.178375574335285	0.207132816503039	1	3	3	0.163147538886238	0.196126762387371	0.248362352346688	2	4	8
147	TGFBR1	0.893157657910249	0.974966634820064	1.0664281921176	81	108	139	0.911247790118153	0.99124746240041	1.12133915623065	91	115	145
113	PGR	0.916821411010106	0.984683426689588	1.05700721400709	89	112	135	0.90851740908563	1.00047063249173	1.11262740231163	88	118	144
69	ERBB3	1.00995149357309	1.09051232850325	1.17818500654995	122	143	158	1.00023789853425	1.1004023686869	1.21747311584208	118	142	157
97	FGFR1	0.64606879136077	0.724956104090947	0.823569695627818	28	38	60	0.643608762499736	0.733690360439466	0.874564335071675	29	42	76.5499999999997
67	ERBB3	0.837281172567337	0.901422742753687	0.968706432093699	64	84	106	0.81464677251306	0.904870300578026	1.00851356075807	59	88	121
172	BRCA2	0.820669616222992	0.891685352534798	0.973653204445869	59.4500000000001	80	108	0.788990104249202	0.894710293743431	1.02049486204141	52	84	123
29	PIK3CB	0.849059947254128	0.92708700461148	1.0178255659203	69	92	124	0.820412861811209	0.927669246149509	1.06443657274374	61	96	134
187	ATG4B	0.685270468913621	0.754152469660795	0.834518963488334	32	43	63	0.666416844973153	0.754417907718935	0.862011777120553	32	45	72
124	PTK2	0.618910768139617	0.712679343051478	0.83240233327896	26	36	64	0.592152628185982	0.706789255281906	0.892279222852504	26	38	83
48	PLK4	1.04883211634717	1.12341047865924	1.20426576368177	133	150	161	1.01798685065795	1.11813184573446	1.2394226824615	123	145	159
146	TGFBR1	0.885740423496604	0.952287261554448	1.02549326143576	79	100	127	0.863064401629215	0.948202412690656	1.05001372953398	74	102	130
192	CA9	0.899780453879105	0.96591594966255	1.03186400424152	83	105	129	0.868233144875734	0.961468594051049	1.06721621312145	76	106	135
71	ERBB4	1.02261332150844	1.12288813301988	1.24484480966871	126	149	163	0.991016807629527	1.11505485608634	1.27251556104123	115	145	162
128	KRAS	0.915845966666533	1.0098053069546	1.12485096359781	89	122	150	0.897799670978312	1.00015324847767	1.15440507467713	85	118	151
153	TGFBR3	0.845696150909693	0.907849821789908	0.974545200160223	67	86	108	0.813897883216014	0.897936840686575	0.993016198456163	59	86	115.55
184	CHEK1	0.506714488556744	0.574940296263455	0.6603419809805	20	23	29.5499999999997	0.478686142249525	0.564103228733639	0.691638776717784	20	24	35
92	ROS1	1.14379617502533	1.22490012767198	1.31561508148125	153	163	166	1.10371813062381	1.2157569839011	1.34384497140673	142	157	164
32	mTOR	0.225135514090218	0.255654454569432	0.295531665502539	4	5	7	0.201164566609903	0.242646738840342	0.30991826995808	4	8	12.5499999999997
65	APH1A	1.02596604932356	1.10041014112466	1.17827824395553	127	145	158	0.990079616270481	1.08438262023532	1.19505190713875	114	139	155
42	AKT3	1.16764508366329	1.23878501671909	1.32386510731929	157	164	167	1.12481139865609	1.22112853825095	1.33644136197111	146	158	164
163	MDM2	0.135430261808738	0.15259783929642	0.175339386471391	1	1	3	0.107010939015835	0.129741480857267	0.164846385707279	1	1	2
58	SMO	0.917144920598922	0.983588465671911	1.05229973892845	89	112	135	0.868977459318946	0.961517332137515	1.05745268225527	76	106	133
44	PLK1	0.33079194699605	0.369303086586115	0.419992470703829	9	13	16	0.288183945666558	0.341144013042847	0.42099148992158	11	15	18
169	BRCA1	0.435218048267487	0.54234187772728	0.712391818424741	17	22	36	0.385344151796474	0.508625219407624	0.72073867919185	16	21	40
56	ESR1	0.310351134353547	0.354559311096197	0.411042750503037	8	11	16	0.274684013402535	0.315708821202797	0.374690047684776	10	13	16
95	RET	1.00593486052187	1.07707796530893	1.15847046239261	120	140	156	0.931688169372164	1.02698312672995	1.14183148820305	97	125	149
53	ERBB2	0.814441051148866	0.888306675139852	0.974204376356152	57.4500000000001	79	108	0.740600311963693	0.836207235610793	0.952424499520931	43	64	103
31	mTOR	0.703722274527184	0.765554569321286	0.829686002281163	35	46	62	0.643688274156859	0.712609331937634	0.795329173151141	30	38	53
185	CHEK1	0.470556425003257	0.510804450230529	0.551646628922145	18	20	22	0.404941550399973	0.45229212076935	0.510228142792969	17	19	21
138	ARAF	0.911855737310536	0.989794425690405	1.07663509822276	87	114	140	0.832116823649551	0.927088419139897	1.03908280830719	64	96	129
87	PDGFRB	0.792109834589175	0.875012733472859	0.967664831186068	52	75	106	0.720359190210397	0.811057292650742	0.936063227370568	40	58	97.5499999999997
70	ERBB4	0.894509128835908	0.973801796850047	1.05963056711283	82	108	135	0.809503837782307	0.903724529992103	1.00523915736281	58	87	120.55
179	PARP2	0.907417739218799	0.968875888055489	1.02941813741955	86	106	128	0.818546431075739	0.896196414609434	0.992411679239018	60	85	115
46	PLK4	0.91049535175207	0.978650974594289	1.05295020691977	87	110	134	0.821045370578816	0.906198603995375	1.00044142808107	61	89	118
186	CHEK1	0.337099192773823	0.370629995703632	0.409530169512767	9	13	16	0.261510681019266	0.297429091299254	0.342722659699588	9	11	15
154	YAP1	1.01564641384087	1.09015109123851	1.16703506093413	124	143	157	0.911208552530781	1.01132596783857	1.1349735231243	89	121	147
165	MDM2	0.316416697320838	0.363518545576404	0.42006350380028	8	12	16	0.238165453647864	0.286037646655432	0.354608529396456	7	10	15
94	RET	0.907057822864884	0.977194606240609	1.04850539377434	86	110	134	0.80627354254341	0.890022526001513	0.987404847630776	57	83	114
55	ESR1	0.221212069392274	0.2519475045644	0.28638989579465	4	4	6	0.134216245918204	0.16318903134439	0.207833498757566	1	2	5
121	ILK	0.420764823040936	0.470389686157583	0.531803718827095	16	18	21	0.325186874392946	0.383355070674005	0.461731307571806	13	16	19
122	ILK	0.681276819508118	0.780815083092202	0.912555763063091	32	50	86.5499999999997	0.58283827112969	0.689348437699524	0.877800137445555	26	35	77.5499999999997
141	BRAF	0.71752727896108	0.795733449147057	0.897741402490465	36	53	82	0.609676983559083	0.704213768883679	0.842410993826881	27	37	67
136	ARAF	1.09756968229945	1.17571914514257	1.26703159387157	145	158	165	0.97837246045818	1.08075238236871	1.20859407435067	111	138	156
43	PLK1	0.263825869611079	0.299129111732599	0.34954169474388	5	7	11	0.151190734283912	0.202581829162825	0.298353173374172	2	5	12
108	PIK3R1	0.919817228375	0.980499432874012	1.04529386932882	90	111	132	0.8087757303242	0.882074614768217	0.964292068948813	57	80	107.55
34	AKT1	1.02073394873602	1.09307952760621	1.17246164956611	125	144	157	0.904662049802075	0.994971446657247	1.08769759295734	88.45	116	140
173	BRCA2	0.68757756472206	0.759698885217812	0.835750490107262	33	44	64	0.584559027739226	0.657922265778442	0.756463797963472	25	31	46
101	FGFR2	0.741461894655517	0.826313982183158	0.935287403095233	41	61	95	0.621909104559181	0.724768469566399	0.872314463794635	28	40	74.5499999999997
85	PDGFRB	0.937089226034399	1.02833349207684	1.14340004166649	94.45	127	153	0.809787346167564	0.92754752509815	1.08228351002267	57	96	139
117	AR	1.0652711104164	1.14160566039046	1.23673223898801	138	153	163	0.943254688097244	1.03978731969803	1.16576855743339	100	128	151.55
181	CDK12	0.477163159558806	0.523164803360105	0.581895219201203	18	21	24	0.363154080776677	0.414200083027589	0.476236494484183	15	18	20
47	PLK4	0.288783146366349	0.326504866499607	0.370878164392965	6	9	13	0.173644525166937	0.215034718440635	0.284016321735335	3	6	10
99	FGFR1	0.277664537268607	0.332306075523632	0.405016075371589	6	9	15	0.160738607962638	0.220172424276352	0.330538865777121	2	6	13.5499999999997
126	PTK2	0.900771162073458	0.970477890964978	1.05485257816712	83	107	135	0.767260145507634	0.857710554094833	0.96531983088089	48	71	108
105	FGFR3	0.816634871502419	0.88311576159593	0.950447408901421	59	78	100	0.694222536657153	0.763791693785076	0.842462978511531	35	47	66
180	PARP2	0.974203953784869	1.04373988226657	1.12609368743251	109	132	150	0.830576104000704	0.920168339651076	1.02623372435477	63	93	126
160	MYCN	1.06375958639568	1.15853084461571	1.26821760516455	137	155	165	0.927885688750593	1.02985065539428	1.15883461152282	95	126	151
62	LEF1	0.817527313403488	0.897982989144167	0.989883212356672	59	82	114.55	0.690678814880062	0.771271428213758	0.880666650779782	35	48	79
37	AKT2	0.892286060447747	0.958291553598016	1.02845171556072	81	103	128	0.726871202083323	0.813774321261358	0.911617987287302	41	58	90
191	CA9	1.04247214329208	1.1181950219704	1.21086928617046	131	149	161	0.875604150321697	0.970581600416458	1.08102789460048	78	109	138
139	BRAF	0.905257805820508	0.986819399558213	1.07045969120507	85.45	113	139	0.742960177636504	0.827398370705952	0.933706960759828	43	62	97
158	MYC	0.35503476763083	0.394382937670771	0.443631390182598	11	15	17	0.196246006066816	0.233835326730945	0.283187668237307	4	7	10
80	KDR	0.78787031323095	0.879757684766649	0.985545538564976	51	77	112	0.620189841720628	0.714030846494082	0.846057326925074	28	39	66
131	NRAS	0.796545194147832	0.86909417671076	0.953819482251266	54	73	101	0.607986085974071	0.701931623888646	0.8104929180736	27	37	57
167	TP53	1.49341089748304	1.60379446127724	1.72557745788627	168	168	168	1.295871911795	1.43077682352719	1.58003293495607	163	167	168
177	PARP1	0.800728899249511	0.867808990472008	0.946475793162468	54	73	98	0.609144330008652	0.692781973305516	0.791699000334861	27	35	52
178	PARP2	0.969263009875943	1.04697538377988	1.13526364510777	105	133	152	0.774678777829027	0.866947819952972	0.980963671328305	49	75	113
30	PIK3CB	0.814055617924968	0.900976879751982	1.00557798659655	58	84	121	0.626779743166747	0.719516959916852	0.848250750857981	28	40	68.5499999999997
64	APH1A	0.984540752005503	1.05569278631696	1.14164534979797	112	135	153	0.786763299933404	0.873112380201796	0.983133507742341	53	77	113
27	PIK3CA	0.854832562806078	0.936935238288886	1.02514312143732	69	95	127	0.666900420079327	0.755152939131444	0.86443079797647	32	45	74.5499999999997
148	TGFBR2	0.727926405050076	0.801621838428576	0.88922108393125	38	55	80	0.536834660122737	0.611377165075665	0.70384470807864	23	27	37
118	SRC	1.03163221764401	1.10937787437081	1.19306798675593	129	147	160	0.835636376634972	0.915975996863735	1.00478305700703	64.45	92	120
143	RAF1	0.678957446147524	0.746483800216864	0.829090428240017	32	42	62	0.47581986893062	0.549763688533493	0.635649774903026	20	23	29
75	MET	0.924969880554126	1.00303535033061	1.10597389710152	91	119	147	0.721796793163228	0.806198185327369	0.913829703980642	40	56	90
51	EGFR	0.997582324694095	1.07335305860703	1.17412897233203	117	139	157	0.783409883526431	0.875459374183898	0.988054574322568	52	77	114.55
137	ARAF	0.680082936764876	0.753539857215591	0.834410288342495	32	43	63	0.480006651341478	0.5478080989702	0.638380597955689	20	23	29
151	TGFBR3	1.07359889053359	1.15255043496168	1.23866466146099	140	155	164	0.855516349463188	0.944474859175654	1.04389457063707	71	102	129
157	MYC	0.386108791007928	0.440622583798347	0.510165863363396	14	17	20	0.174621369447133	0.217335504223772	0.292879428410065	3	6	11
25	PIK3CA	0.809186471863158	0.901815200121197	1.010455833945	57	84	123	0.579533047631577	0.670485166867736	0.799752148633687	25	32	54
174	BRCA2	0.819189846988142	0.909327026643957	1.01899089060106	59	86	124.55	0.573461341026724	0.668690972691416	0.797752803813973	25	32	54
79	KDR	0.826759364503222	0.902396389614284	0.988124844831412	62	84	113.55	0.587117584327394	0.663675158615512	0.762193600773014	26	31	47
89	ALK	1.00032216178743	1.07294008444879	1.16008982068748	118	139	155.55	0.737056964216139	0.821924597739473	0.929961475837462	42	61	96
133	HRAS	1.24350552986858	1.35995009807107	1.4944807303135	164	167	167	0.998171348650722	1.10775707453771	1.2652860150041	117	143	161
149	TGFBR2	1.08439501660029	1.1630242158281	1.25258772894906	142	156	164	0.810493116648147	0.903203628568837	1.0017919983137	59	88	119
156	YAP1	1.08100158946497	1.16507999509359	1.26516958516821	141	156	165	0.788887675459825	0.881912975808005	0.999830809735766	53	80	117.55
84	PDGFRA	1.05584631926622	1.14892924819309	1.26488772634653	134	154	165	0.754513848422339	0.859385112092907	0.99843081620489	46	72	116.55
168	TP53	1.08231459125444	1.18508913017541	1.30885403512505	141	159	166	0.794934011977323	0.889986220303199	1.02644975234694	54	83	125
103	FGFR3	1.19536575199372	1.2688455827221	1.3418708676906	160	165	167	0.892333101750842	0.973445714997323	1.05881820309182	84	110	133
61	LEF1	0.734780259568821	0.834254655120518	0.96039835357775	40	63	102.55	0.430414788823699	0.531175515841415	0.690771843921722	18	22	34
111	PDK1	0.77234629588721	0.858365590827193	0.963978712473498	47	70	104	0.435086889350117	0.525759095404099	0.656236570518814	18	22	30
102	FGFR2	0.964612233923665	1.06194148559011	1.16379455514756	105	136	156	0.63442341872169	0.725063850128682	0.839110184592852	29	40	65
129	KRAS	1.06566204688966	1.16558243224421	1.28395508743876	137	156	165	0.72575940842467	0.828428803487403	0.969374450451723	41	62	107
166	TP53	1.06882352499687	1.16349787781427	1.28573501543648	138	156	166	0.729947362343408	0.826378382783956	0.949951652417194	42	62	103
145	TGFBR1	1.06973976011238	1.19118889973743	1.34961275722443	138	160	167	0.711529332678811	0.826074412272678	0.980914431699035	38	62	111
