# Supplementary material for: Accurate determination of CRISPR-mediated gene fitness in transplantable tumours
Source: Nat Commun. 2022 Aug 4;13:4534. doi: 10.1038/s41467-022-31830-2 (PMC9352714; doi:10.1038/s41467-022-31830-2)
Supplement: Supplementary file 5 — Source data [file 41467_2022_31830_MOESM5_ESM.zip › source_data/FigS1/FigS1D.csv]

series	days	sgrna	gene	ratio
184htert p53-/- BRCA2-/-	0	AKT1_4	AKT1	1
184htert p53-/- BRCA2-/-	0	AKT1_5	AKT1	1
184htert p53-/- BRCA2-/-	0	AKT1_6	AKT1	1
184htert p53-/- BRCA2-/-	0	AKT2_4	AKT2	1
184htert p53-/- BRCA2-/-	0	AKT2_5	AKT2	1
184htert p53-/- BRCA2-/-	0	AKT2_6	AKT2	1
184htert p53-/- BRCA2-/-	0	AKT3_4	AKT3	1
184htert p53-/- BRCA2-/-	0	AKT3_5	AKT3	1
184htert p53-/- BRCA2-/-	0	AKT3_6	AKT3	1
184htert p53-/- BRCA2-/-	0	ALK_1	ALK	1
184htert p53-/- BRCA2-/-	0	ALK_2	ALK	1
184htert p53-/- BRCA2-/-	0	ALK_3	ALK	1
184htert p53-/- BRCA2-/-	0	APH1A_4	APH1A	1
184htert p53-/- BRCA2-/-	0	APH1A_5	APH1A	1
184htert p53-/- BRCA2-/-	0	APH1A_6	APH1A	1
184htert p53-/- BRCA2-/-	0	ARAF_1	ARAF	1
184htert p53-/- BRCA2-/-	0	ARAF_2	ARAF	1
184htert p53-/- BRCA2-/-	0	ARAF_3	ARAF	1
184htert p53-/- BRCA2-/-	0	AR_1	AR	1
184htert p53-/- BRCA2-/-	0	AR_2	AR	1
184htert p53-/- BRCA2-/-	0	AR_3	AR	1
184htert p53-/- BRCA2-/-	0	ATG4B_1	ATG4B	1
184htert p53-/- BRCA2-/-	0	ATG4B_2	ATG4B	1
184htert p53-/- BRCA2-/-	0	ATG4B_3	ATG4B	1
184htert p53-/- BRCA2-/-	0	BRAF_1	BRAF	1
184htert p53-/- BRCA2-/-	0	BRAF_2	BRAF	1
184htert p53-/- BRCA2-/-	0	BRAF_3	BRAF	1
184htert p53-/- BRCA2-/-	0	BRCA1_1	BRCA1	1
184htert p53-/- BRCA2-/-	0	BRCA1_2	BRCA1	1
184htert p53-/- BRCA2-/-	0	BRCA1_3	BRCA1	1
184htert p53-/- BRCA2-/-	0	BRCA2_1	BRCA2	1
184htert p53-/- BRCA2-/-	0	BRCA2_2	BRCA2	1
184htert p53-/- BRCA2-/-	0	BRCA2_3	BRCA2	1
184htert p53-/- BRCA2-/-	0	CA9_1	CA9	1
184htert p53-/- BRCA2-/-	0	CA9_2	CA9	1
184htert p53-/- BRCA2-/-	0	CA9_3	CA9	1
184htert p53-/- BRCA2-/-	0	CDK12_1	CDK12	1
184htert p53-/- BRCA2-/-	0	CDK12_2	CDK12	1
184htert p53-/- BRCA2-/-	0	CDK12_3	CDK12	1
184htert p53-/- BRCA2-/-	0	CHEK1_1	CHEK1	1
184htert p53-/- BRCA2-/-	0	CHEK1_2	CHEK1	1
184htert p53-/- BRCA2-/-	0	CHEK1_3	CHEK1	1
184htert p53-/- BRCA2-/-	0	EGFR_4	EGFR	1
184htert p53-/- BRCA2-/-	0	EGFR_5	EGFR	1
184htert p53-/- BRCA2-/-	0	EGFR_6	EGFR	1
184htert p53-/- BRCA2-/-	0	ERBB2_4	ERBB2	1
184htert p53-/- BRCA2-/-	0	ERBB2_5	ERBB2	1
184htert p53-/- BRCA2-/-	0	ERBB2_6	ERBB2	1
184htert p53-/- BRCA2-/-	0	ERBB3_1	ERBB3	1
184htert p53-/- BRCA2-/-	0	ERBB3_2	ERBB3	1
184htert p53-/- BRCA2-/-	0	ERBB3_3	ERBB3	1
184htert p53-/- BRCA2-/-	0	ERBB4_1	ERBB4	1
184htert p53-/- BRCA2-/-	0	ERBB4_2	ERBB4	1
184htert p53-/- BRCA2-/-	0	ERBB4_3	ERBB4	1
184htert p53-/- BRCA2-/-	0	ESR1_4	ESR1	1
184htert p53-/- BRCA2-/-	0	ESR1_5	ESR1	1
184htert p53-/- BRCA2-/-	0	ESR1_6	ESR1	1
184htert p53-/- BRCA2-/-	0	FGFR1_1	FGFR1	1
184htert p53-/- BRCA2-/-	0	FGFR1_2	FGFR1	1
184htert p53-/- BRCA2-/-	0	FGFR1_3	FGFR1	1
184htert p53-/- BRCA2-/-	0	FGFR2_1	FGFR2	1
184htert p53-/- BRCA2-/-	0	FGFR2_2	FGFR2	1
184htert p53-/- BRCA2-/-	0	FGFR2_3	FGFR2	1
184htert p53-/- BRCA2-/-	0	FGFR3_1	FGFR3	1
184htert p53-/- BRCA2-/-	0	FGFR3_2	FGFR3	1
184htert p53-/- BRCA2-/-	0	FGFR3_3	FGFR3	1
184htert p53-/- BRCA2-/-	0	FLT1_1	FLT1	1
184htert p53-/- BRCA2-/-	0	FLT1_2	FLT1	1
184htert p53-/- BRCA2-/-	0	FLT1_3	FLT1	1
184htert p53-/- BRCA2-/-	0	HRAS_1	HRAS	1
184htert p53-/- BRCA2-/-	0	HRAS_2	HRAS	1
184htert p53-/- BRCA2-/-	0	HRAS_3	HRAS	1
184htert p53-/- BRCA2-/-	0	ILK_1	ILK	1
184htert p53-/- BRCA2-/-	0	ILK_2	ILK	1
184htert p53-/- BRCA2-/-	0	ILK_3	ILK	1
184htert p53-/- BRCA2-/-	0	KDR_1	KDR	1
184htert p53-/- BRCA2-/-	0	KDR_2	KDR	1
184htert p53-/- BRCA2-/-	0	KDR_3	KDR	1
184htert p53-/- BRCA2-/-	0	KRAS_1	KRAS	1
184htert p53-/- BRCA2-/-	0	KRAS_2	KRAS	1
184htert p53-/- BRCA2-/-	0	KRAS_3	KRAS	1
184htert p53-/- BRCA2-/-	0	LEF1_4	LEF1	1
184htert p53-/- BRCA2-/-	0	LEF1_5	LEF1	1
184htert p53-/- BRCA2-/-	0	LEF1_6	LEF1	1
184htert p53-/- BRCA2-/-	0	MDM2_1	MDM2	1
184htert p53-/- BRCA2-/-	0	MDM2_2	MDM2	1
184htert p53-/- BRCA2-/-	0	MDM2_3	MDM2	1
184htert p53-/- BRCA2-/-	0	MET_1	MET	1
184htert p53-/- BRCA2-/-	0	MET_2	MET	1
184htert p53-/- BRCA2-/-	0	MET_3	MET	1
184htert p53-/- BRCA2-/-	0	MYCN_1	MYCN	1
184htert p53-/- BRCA2-/-	0	MYCN_2	MYCN	1
184htert p53-/- BRCA2-/-	0	MYCN_3	MYCN	1
184htert p53-/- BRCA2-/-	0	MYC_1	MYC	1
184htert p53-/- BRCA2-/-	0	MYC_2	MYC	1
184htert p53-/- BRCA2-/-	0	MYC_3	MYC	1
184htert p53-/- BRCA2-/-	0	NRAS_1	NRAS	1
184htert p53-/- BRCA2-/-	0	NRAS_2	NRAS	1
184htert p53-/- BRCA2-/-	0	NRAS_3	NRAS	1
184htert p53-/- BRCA2-/-	0	PARP1_1	PARP1	1
184htert p53-/- BRCA2-/-	0	PARP1_2	PARP1	1
184htert p53-/- BRCA2-/-	0	PARP1_3	PARP1	1
184htert p53-/- BRCA2-/-	0	PARP2_1	PARP2	1
184htert p53-/- BRCA2-/-	0	PARP2_2	PARP2	1
184htert p53-/- BRCA2-/-	0	PARP2_3	PARP2	1
184htert p53-/- BRCA2-/-	0	PDGFRA_1	PDGFRA	1
184htert p53-/- BRCA2-/-	0	PDGFRA_2	PDGFRA	1
184htert p53-/- BRCA2-/-	0	PDGFRA_3	PDGFRA	1
184htert p53-/- BRCA2-/-	0	PDGFRB_1	PDGFRB	1
184htert p53-/- BRCA2-/-	0	PDGFRB_2	PDGFRB	1
184htert p53-/- BRCA2-/-	0	PDGFRB_3	PDGFRB	1
184htert p53-/- BRCA2-/-	0	PDK1_1	PDK1	1
184htert p53-/- BRCA2-/-	0	PDK1_2	PDK1	1
184htert p53-/- BRCA2-/-	0	PDK1_3	PDK1	1
184htert p53-/- BRCA2-/-	0	PGR_1	PGR	1
184htert p53-/- BRCA2-/-	0	PGR_2	PGR	1
184htert p53-/- BRCA2-/-	0	PGR_3	PGR	1
184htert p53-/- BRCA2-/-	0	PIK3CA_4	PIK3CA	1
184htert p53-/- BRCA2-/-	0	PIK3CA_5	PIK3CA	1
184htert p53-/- BRCA2-/-	0	PIK3CA_6	PIK3CA	1
184htert p53-/- BRCA2-/-	0	PIK3CB_4	PIK3CB	1
184htert p53-/- BRCA2-/-	0	PIK3CB_5	PIK3CB	1
184htert p53-/- BRCA2-/-	0	PIK3CB_6	PIK3CB	1
184htert p53-/- BRCA2-/-	0	PIK3R1_1	PIK3R1	1
184htert p53-/- BRCA2-/-	0	PIK3R1_2	PIK3R1	1
184htert p53-/- BRCA2-/-	0	PIK3R1_3	PIK3R1	1
184htert p53-/- BRCA2-/-	0	PLK1_4	PLK1	1
184htert p53-/- BRCA2-/-	0	PLK1_5	PLK1	1
184htert p53-/- BRCA2-/-	0	PLK1_6	PLK1	1
184htert p53-/- BRCA2-/-	0	PLK4_4	PLK4	1
184htert p53-/- BRCA2-/-	0	PLK4_5	PLK4	1
184htert p53-/- BRCA2-/-	0	PLK4_6	PLK4	1
184htert p53-/- BRCA2-/-	0	PTK2_1	PTK2	1
184htert p53-/- BRCA2-/-	0	PTK2_2	PTK2	1
184htert p53-/- BRCA2-/-	0	PTK2_3	PTK2	1
184htert p53-/- BRCA2-/-	0	RAF1_1	RAF1	1
184htert p53-/- BRCA2-/-	0	RAF1_2	RAF1	1
184htert p53-/- BRCA2-/-	0	RAF1_3	RAF1	1
184htert p53-/- BRCA2-/-	0	RET_1	RET	1
184htert p53-/- BRCA2-/-	0	RET_2	RET	1
184htert p53-/- BRCA2-/-	0	RET_3	RET	1
184htert p53-/- BRCA2-/-	0	ROS1_1	ROS1	1
184htert p53-/- BRCA2-/-	0	ROS1_2	ROS1	1
184htert p53-/- BRCA2-/-	0	ROS1_3	ROS1	1
184htert p53-/- BRCA2-/-	0	SMO_4	SMO	1
184htert p53-/- BRCA2-/-	0	SMO_5	SMO	1
184htert p53-/- BRCA2-/-	0	SMO_6	SMO	1
184htert p53-/- BRCA2-/-	0	SRC_1	SRC	1
184htert p53-/- BRCA2-/-	0	SRC_2	SRC	1
184htert p53-/- BRCA2-/-	0	SRC_3	SRC	1
184htert p53-/- BRCA2-/-	0	TGFBR1_1	TGFBR1	1
184htert p53-/- BRCA2-/-	0	TGFBR1_2	TGFBR1	1
184htert p53-/- BRCA2-/-	0	TGFBR1_3	TGFBR1	1
184htert p53-/- BRCA2-/-	0	TGFBR2_1	TGFBR2	1
184htert p53-/- BRCA2-/-	0	TGFBR2_2	TGFBR2	1
184htert p53-/- BRCA2-/-	0	TGFBR2_3	TGFBR2	1
184htert p53-/- BRCA2-/-	0	TGFBR3_1	TGFBR3	1
184htert p53-/- BRCA2-/-	0	TGFBR3_2	TGFBR3	1
184htert p53-/- BRCA2-/-	0	TGFBR3_3	TGFBR3	1
184htert p53-/- BRCA2-/-	0	TP53_1	TP53	1
184htert p53-/- BRCA2-/-	0	TP53_2	TP53	1
184htert p53-/- BRCA2-/-	0	TP53_3	TP53	1
184htert p53-/- BRCA2-/-	0	YAP1_1	YAP1	1
184htert p53-/- BRCA2-/-	0	YAP1_2	YAP1	1
184htert p53-/- BRCA2-/-	0	YAP1_3	YAP1	1
184htert p53-/- BRCA2-/-	0	ctl_22	ctl	1
184htert p53-/- BRCA2-/-	0	ctl_23	ctl	1
184htert p53-/- BRCA2-/-	0	ctl_24	ctl	1
184htert p53-/- BRCA2-/-	0	ctl_25	ctl	1
184htert p53-/- BRCA2-/-	0	ctl_26	ctl	1
184htert p53-/- BRCA2-/-	0	ctl_27	ctl	1
184htert p53-/- BRCA2-/-	0	ctl_28	ctl	1
184htert p53-/- BRCA2-/-	0	ctl_29	ctl	1
184htert p53-/- BRCA2-/-	0	ctl_30	ctl	1
184htert p53-/- BRCA2-/-	0	ctl_31	ctl	1
184htert p53-/- BRCA2-/-	0	ctl_32	ctl	1
184htert p53-/- BRCA2-/-	0	ctl_33	ctl	1
184htert p53-/- BRCA2-/-	0	ctl_34	ctl	1
184htert p53-/- BRCA2-/-	0	ctl_35	ctl	1
184htert p53-/- BRCA2-/-	0	ctl_36	ctl	1
184htert p53-/- BRCA2-/-	0	ctl_37	ctl	1
184htert p53-/- BRCA2-/-	0	ctl_38	ctl	1
184htert p53-/- BRCA2-/-	0	ctl_39	ctl	1
184htert p53-/- BRCA2-/-	0	ctl_40	ctl	1
184htert p53-/- BRCA2-/-	0	ctl_41	ctl	1
184htert p53-/- BRCA2-/-	0	ctl_42	ctl	1
184htert p53-/- BRCA2-/-	0	ctl_43	ctl	1
184htert p53-/- BRCA2-/-	0	ctl_44	ctl	1
184htert p53-/- BRCA2-/-	0	ctl_45	ctl	1
184htert p53-/- BRCA2-/-	0	mTOR_4	mTOR	1
184htert p53-/- BRCA2-/-	0	mTOR_5	mTOR	1
184htert p53-/- BRCA2-/-	0	mTOR_6	mTOR	1
184htert p53-/- BRCA2-/-	4	AKT1_4	AKT1	0.9624
184htert p53-/- BRCA2-/-	4	AKT1_5	AKT1	0.9697
184htert p53-/- BRCA2-/-	4	AKT1_6	AKT1	0.9424
184htert p53-/- BRCA2-/-	4	AKT2_4	AKT2	0.9744
184htert p53-/- BRCA2-/-	4	AKT2_5	AKT2	0.952
184htert p53-/- BRCA2-/-	4	AKT2_6	AKT2	0.9046
184htert p53-/- BRCA2-/-	4	AKT3_4	AKT3	0.9714
184htert p53-/- BRCA2-/-	4	AKT3_5	AKT3	1.0404
184htert p53-/- BRCA2-/-	4	AKT3_6	AKT3	0.9941
184htert p53-/- BRCA2-/-	4	ALK_1	ALK	1.1331
184htert p53-/- BRCA2-/-	4	ALK_2	ALK	0.9306
184htert p53-/- BRCA2-/-	4	ALK_3	ALK	0.9548
184htert p53-/- BRCA2-/-	4	APH1A_4	APH1A	0.9616
184htert p53-/- BRCA2-/-	4	APH1A_5	APH1A	1.0048
184htert p53-/- BRCA2-/-	4	APH1A_6	APH1A	1.0245
184htert p53-/- BRCA2-/-	4	ARAF_1	ARAF	0.962
184htert p53-/- BRCA2-/-	4	ARAF_2	ARAF	0.9868
184htert p53-/- BRCA2-/-	4	ARAF_3	ARAF	0.9972
184htert p53-/- BRCA2-/-	4	AR_1	AR	1.0079
184htert p53-/- BRCA2-/-	4	AR_2	AR	1.0409
184htert p53-/- BRCA2-/-	4	AR_3	AR	0.9975
184htert p53-/- BRCA2-/-	4	ATG4B_1	ATG4B	1.0684
184htert p53-/- BRCA2-/-	4	ATG4B_2	ATG4B	0.9576
184htert p53-/- BRCA2-/-	4	ATG4B_3	ATG4B	1.0455
184htert p53-/- BRCA2-/-	4	BRAF_1	BRAF	1.0142
184htert p53-/- BRCA2-/-	4	BRAF_2	BRAF	0.9149
184htert p53-/- BRCA2-/-	4	BRAF_3	BRAF	1.1478
184htert p53-/- BRCA2-/-	4	BRCA1_1	BRCA1	1.1832
184htert p53-/- BRCA2-/-	4	BRCA1_2	BRCA1	1.0103
184htert p53-/- BRCA2-/-	4	BRCA1_3	BRCA1	1.1587
184htert p53-/- BRCA2-/-	4	BRCA2_1	BRCA2	1.0059
184htert p53-/- BRCA2-/-	4	BRCA2_2	BRCA2	1.162
184htert p53-/- BRCA2-/-	4	BRCA2_3	BRCA2	1.0802
184htert p53-/- BRCA2-/-	4	CA9_1	CA9	0.9872
184htert p53-/- BRCA2-/-	4	CA9_2	CA9	0.9733
184htert p53-/- BRCA2-/-	4	CA9_3	CA9	0.9707
184htert p53-/- BRCA2-/-	4	CDK12_1	CDK12	1
184htert p53-/- BRCA2-/-	4	CDK12_2	CDK12	1.0996
184htert p53-/- BRCA2-/-	4	CDK12_3	CDK12	1.0096
184htert p53-/- BRCA2-/-	4	CHEK1_1	CHEK1	0.9164
184htert p53-/- BRCA2-/-	4	CHEK1_2	CHEK1	1.0174
184htert p53-/- BRCA2-/-	4	CHEK1_3	CHEK1	1.0148
184htert p53-/- BRCA2-/-	4	EGFR_4	EGFR	0.994
184htert p53-/- BRCA2-/-	4	EGFR_5	EGFR	0.9258
184htert p53-/- BRCA2-/-	4	EGFR_6	EGFR	1.0103
184htert p53-/- BRCA2-/-	4	ERBB2_4	ERBB2	0.9264
184htert p53-/- BRCA2-/-	4	ERBB2_5	ERBB2	1.0173
184htert p53-/- BRCA2-/-	4	ERBB2_6	ERBB2	0.9816
184htert p53-/- BRCA2-/-	4	ERBB3_1	ERBB3	0.9188
184htert p53-/- BRCA2-/-	4	ERBB3_2	ERBB3	1.0545
184htert p53-/- BRCA2-/-	4	ERBB3_3	ERBB3	0.9872
184htert p53-/- BRCA2-/-	4	ERBB4_1	ERBB4	0.9924
184htert p53-/- BRCA2-/-	4	ERBB4_2	ERBB4	1.1477
184htert p53-/- BRCA2-/-	4	ERBB4_3	ERBB4	1.0006
184htert p53-/- BRCA2-/-	4	ESR1_4	ESR1	0.9325
184htert p53-/- BRCA2-/-	4	ESR1_5	ESR1	1.0481
184htert p53-/- BRCA2-/-	4	ESR1_6	ESR1	0.993
184htert p53-/- BRCA2-/-	4	FGFR1_1	FGFR1	1.01
184htert p53-/- BRCA2-/-	4	FGFR1_2	FGFR1	1.2527
184htert p53-/- BRCA2-/-	4	FGFR1_3	FGFR1	1.0202
184htert p53-/- BRCA2-/-	4	FGFR2_1	FGFR2	1.0074
184htert p53-/- BRCA2-/-	4	FGFR2_2	FGFR2	0.9511
184htert p53-/- BRCA2-/-	4	FGFR2_3	FGFR2	1.0114
184htert p53-/- BRCA2-/-	4	FGFR3_1	FGFR3	0.9547
184htert p53-/- BRCA2-/-	4	FGFR3_2	FGFR3	0.9458
184htert p53-/- BRCA2-/-	4	FGFR3_3	FGFR3	0.9834
184htert p53-/- BRCA2-/-	4	FLT1_1	FLT1	1.1696
184htert p53-/- BRCA2-/-	4	FLT1_2	FLT1	1.061
184htert p53-/- BRCA2-/-	4	FLT1_3	FLT1	1.0522
184htert p53-/- BRCA2-/-	4	HRAS_1	HRAS	1.0854
184htert p53-/- BRCA2-/-	4	HRAS_2	HRAS	1.0256
184htert p53-/- BRCA2-/-	4	HRAS_3	HRAS	0.999
184htert p53-/- BRCA2-/-	4	ILK_1	ILK	0.963
184htert p53-/- BRCA2-/-	4	ILK_2	ILK	0.9262
184htert p53-/- BRCA2-/-	4	ILK_3	ILK	1.0133
184htert p53-/- BRCA2-/-	4	KDR_1	KDR	0.9935
184htert p53-/- BRCA2-/-	4	KDR_2	KDR	1.027
184htert p53-/- BRCA2-/-	4	KDR_3	KDR	0.9969
184htert p53-/- BRCA2-/-	4	KRAS_1	KRAS	0.9537
184htert p53-/- BRCA2-/-	4	KRAS_2	KRAS	0.9723
184htert p53-/- BRCA2-/-	4	KRAS_3	KRAS	1.0926
184htert p53-/- BRCA2-/-	4	LEF1_4	LEF1	1.0879
184htert p53-/- BRCA2-/-	4	LEF1_5	LEF1	0.9664
184htert p53-/- BRCA2-/-	4	LEF1_6	LEF1	1.0015
184htert p53-/- BRCA2-/-	4	MDM2_1	MDM2	0.937
184htert p53-/- BRCA2-/-	4	MDM2_2	MDM2	1.063
184htert p53-/- BRCA2-/-	4	MDM2_3	MDM2	1.0031
184htert p53-/- BRCA2-/-	4	MET_1	MET	1.0882
184htert p53-/- BRCA2-/-	4	MET_2	MET	1.0046
184htert p53-/- BRCA2-/-	4	MET_3	MET	1.0093
184htert p53-/- BRCA2-/-	4	MYCN_1	MYCN	0.9431
184htert p53-/- BRCA2-/-	4	MYCN_2	MYCN	0.9894
184htert p53-/- BRCA2-/-	4	MYCN_3	MYCN	1.004
184htert p53-/- BRCA2-/-	4	MYC_1	MYC	1.0049
184htert p53-/- BRCA2-/-	4	MYC_2	MYC	0.8516
184htert p53-/- BRCA2-/-	4	MYC_3	MYC	0.9021
184htert p53-/- BRCA2-/-	4	NRAS_1	NRAS	1.1039
184htert p53-/- BRCA2-/-	4	NRAS_2	NRAS	1.0496
184htert p53-/- BRCA2-/-	4	NRAS_3	NRAS	0.9716
184htert p53-/- BRCA2-/-	4	PARP1_1	PARP1	1.0412
184htert p53-/- BRCA2-/-	4	PARP1_2	PARP1	1.0654
184htert p53-/- BRCA2-/-	4	PARP1_3	PARP1	1.0097
184htert p53-/- BRCA2-/-	4	PARP2_1	PARP2	1.0845
184htert p53-/- BRCA2-/-	4	PARP2_2	PARP2	1.018
184htert p53-/- BRCA2-/-	4	PARP2_3	PARP2	1.0011
184htert p53-/- BRCA2-/-	4	PDGFRA_1	PDGFRA	0.967
184htert p53-/- BRCA2-/-	4	PDGFRA_2	PDGFRA	1.055
184htert p53-/- BRCA2-/-	4	PDGFRA_3	PDGFRA	1.0195
184htert p53-/- BRCA2-/-	4	PDGFRB_1	PDGFRB	1.008
184htert p53-/- BRCA2-/-	4	PDGFRB_2	PDGFRB	0.9977
184htert p53-/- BRCA2-/-	4	PDGFRB_3	PDGFRB	0.9743
184htert p53-/- BRCA2-/-	4	PDK1_1	PDK1	1.0077
184htert p53-/- BRCA2-/-	4	PDK1_2	PDK1	1.072
184htert p53-/- BRCA2-/-	4	PDK1_3	PDK1	0.994
184htert p53-/- BRCA2-/-	4	PGR_1	PGR	1.0393
184htert p53-/- BRCA2-/-	4	PGR_2	PGR	0.9863
184htert p53-/- BRCA2-/-	4	PGR_3	PGR	0.98
184htert p53-/- BRCA2-/-	4	PIK3CA_4	PIK3CA	1.0312
184htert p53-/- BRCA2-/-	4	PIK3CA_5	PIK3CA	0.9801
184htert p53-/- BRCA2-/-	4	PIK3CA_6	PIK3CA	0.9746
184htert p53-/- BRCA2-/-	4	PIK3CB_4	PIK3CB	1.0548
184htert p53-/- BRCA2-/-	4	PIK3CB_5	PIK3CB	0.9751
184htert p53-/- BRCA2-/-	4	PIK3CB_6	PIK3CB	1.1467
184htert p53-/- BRCA2-/-	4	PIK3R1_1	PIK3R1	1.0383
184htert p53-/- BRCA2-/-	4	PIK3R1_2	PIK3R1	1.0228
184htert p53-/- BRCA2-/-	4	PIK3R1_3	PIK3R1	0.9841
184htert p53-/- BRCA2-/-	4	PLK1_4	PLK1	1.1038
184htert p53-/- BRCA2-/-	4	PLK1_5	PLK1	0.991
184htert p53-/- BRCA2-/-	4	PLK1_6	PLK1	0.9017
184htert p53-/- BRCA2-/-	4	PLK4_4	PLK4	0.9517
184htert p53-/- BRCA2-/-	4	PLK4_5	PLK4	0.9196
184htert p53-/- BRCA2-/-	4	PLK4_6	PLK4	0.9506
184htert p53-/- BRCA2-/-	4	PTK2_1	PTK2	1.1156
184htert p53-/- BRCA2-/-	4	PTK2_2	PTK2	0.9987
184htert p53-/- BRCA2-/-	4	PTK2_3	PTK2	1.0329
184htert p53-/- BRCA2-/-	4	RAF1_1	RAF1	1.1264
184htert p53-/- BRCA2-/-	4	RAF1_2	RAF1	1.1877
184htert p53-/- BRCA2-/-	4	RAF1_3	RAF1	1.1639
184htert p53-/- BRCA2-/-	4	RET_1	RET	1.0044
184htert p53-/- BRCA2-/-	4	RET_2	RET	1.0069
184htert p53-/- BRCA2-/-	4	RET_3	RET	1.0534
184htert p53-/- BRCA2-/-	4	ROS1_1	ROS1	1.0244
184htert p53-/- BRCA2-/-	4	ROS1_2	ROS1	0.9953
184htert p53-/- BRCA2-/-	4	ROS1_3	ROS1	0.9884
184htert p53-/- BRCA2-/-	4	SMO_4	SMO	0.9841
184htert p53-/- BRCA2-/-	4	SMO_5	SMO	0.966
184htert p53-/- BRCA2-/-	4	SMO_6	SMO	0.9966
184htert p53-/- BRCA2-/-	4	SRC_1	SRC	0.9414
184htert p53-/- BRCA2-/-	4	SRC_2	SRC	1.0194
184htert p53-/- BRCA2-/-	4	SRC_3	SRC	1.0356
184htert p53-/- BRCA2-/-	4	TGFBR1_1	TGFBR1	0.9631
184htert p53-/- BRCA2-/-	4	TGFBR1_2	TGFBR1	1.0112
184htert p53-/- BRCA2-/-	4	TGFBR1_3	TGFBR1	1.0122
184htert p53-/- BRCA2-/-	4	TGFBR2_1	TGFBR2	0.9664
184htert p53-/- BRCA2-/-	4	TGFBR2_2	TGFBR2	0.9846
184htert p53-/- BRCA2-/-	4	TGFBR2_3	TGFBR2	1.0273
184htert p53-/- BRCA2-/-	4	TGFBR3_1	TGFBR3	1.0319
184htert p53-/- BRCA2-/-	4	TGFBR3_2	TGFBR3	1.0861
184htert p53-/- BRCA2-/-	4	TGFBR3_3	TGFBR3	0.9774
184htert p53-/- BRCA2-/-	4	TP53_1	TP53	1.0391
184htert p53-/- BRCA2-/-	4	TP53_2	TP53	0.9526
184htert p53-/- BRCA2-/-	4	TP53_3	TP53	0.9861
184htert p53-/- BRCA2-/-	4	YAP1_1	YAP1	0.9335
184htert p53-/- BRCA2-/-	4	YAP1_2	YAP1	1.1527
184htert p53-/- BRCA2-/-	4	YAP1_3	YAP1	0.954
184htert p53-/- BRCA2-/-	4	ctl_22	ctl	0.9545
184htert p53-/- BRCA2-/-	4	ctl_23	ctl	1.0084
184htert p53-/- BRCA2-/-	4	ctl_24	ctl	0.9679
184htert p53-/- BRCA2-/-	4	ctl_25	ctl	1.0084
184htert p53-/- BRCA2-/-	4	ctl_26	ctl	1.1305
184htert p53-/- BRCA2-/-	4	ctl_27	ctl	1.0312
184htert p53-/- BRCA2-/-	4	ctl_28	ctl	1.0664
184htert p53-/- BRCA2-/-	4	ctl_29	ctl	0.9774
184htert p53-/- BRCA2-/-	4	ctl_30	ctl	0.9508
184htert p53-/- BRCA2-/-	4	ctl_31	ctl	1.086
184htert p53-/- BRCA2-/-	4	ctl_32	ctl	1.1062
184htert p53-/- BRCA2-/-	4	ctl_33	ctl	0.9772
184htert p53-/- BRCA2-/-	4	ctl_34	ctl	0.9726
184htert p53-/- BRCA2-/-	4	ctl_35	ctl	0.9269
184htert p53-/- BRCA2-/-	4	ctl_36	ctl	0.9454
184htert p53-/- BRCA2-/-	4	ctl_37	ctl	0.9839
184htert p53-/- BRCA2-/-	4	ctl_38	ctl	0.9996
184htert p53-/- BRCA2-/-	4	ctl_39	ctl	1.0322
184htert p53-/- BRCA2-/-	4	ctl_40	ctl	0.9435
184htert p53-/- BRCA2-/-	4	ctl_41	ctl	0.9991
184htert p53-/- BRCA2-/-	4	ctl_42	ctl	0.9808
184htert p53-/- BRCA2-/-	4	ctl_43	ctl	0.9495
184htert p53-/- BRCA2-/-	4	ctl_44	ctl	1.0487
184htert p53-/- BRCA2-/-	4	ctl_45	ctl	1.0243
184htert p53-/- BRCA2-/-	4	mTOR_4	mTOR	0.9796
184htert p53-/- BRCA2-/-	4	mTOR_5	mTOR	0.9344
184htert p53-/- BRCA2-/-	4	mTOR_6	mTOR	0.979
184htert p53-/- BRCA2-/-	7	AKT1_4	AKT1	0.9505
184htert p53-/- BRCA2-/-	7	AKT1_5	AKT1	0.928
184htert p53-/- BRCA2-/-	7	AKT1_6	AKT1	0.9129
184htert p53-/- BRCA2-/-	7	AKT2_4	AKT2	0.9611
184htert p53-/- BRCA2-/-	7	AKT2_5	AKT2	0.9202
184htert p53-/- BRCA2-/-	7	AKT2_6	AKT2	0.9498
184htert p53-/- BRCA2-/-	7	AKT3_4	AKT3	0.9151
184htert p53-/- BRCA2-/-	7	AKT3_5	AKT3	0.9702
184htert p53-/- BRCA2-/-	7	AKT3_6	AKT3	1.0684
184htert p53-/- BRCA2-/-	7	ALK_1	ALK	1.1292
184htert p53-/- BRCA2-/-	7	ALK_2	ALK	0.9229
184htert p53-/- BRCA2-/-	7	ALK_3	ALK	0.9391
184htert p53-/- BRCA2-/-	7	APH1A_4	APH1A	0.9763
184htert p53-/- BRCA2-/-	7	APH1A_5	APH1A	0.9837
184htert p53-/- BRCA2-/-	7	APH1A_6	APH1A	0.9679
184htert p53-/- BRCA2-/-	7	ARAF_1	ARAF	0.9457
184htert p53-/- BRCA2-/-	7	ARAF_2	ARAF	0.9295
184htert p53-/- BRCA2-/-	7	ARAF_3	ARAF	1.0228
184htert p53-/- BRCA2-/-	7	AR_1	AR	1.0502
184htert p53-/- BRCA2-/-	7	AR_2	AR	0.9593
184htert p53-/- BRCA2-/-	7	AR_3	AR	0.9983
184htert p53-/- BRCA2-/-	7	ATG4B_1	ATG4B	0.9893
184htert p53-/- BRCA2-/-	7	ATG4B_2	ATG4B	0.8608
184htert p53-/- BRCA2-/-	7	ATG4B_3	ATG4B	1.085
184htert p53-/- BRCA2-/-	7	BRAF_1	BRAF	1.0131
184htert p53-/- BRCA2-/-	7	BRAF_2	BRAF	0.9222
184htert p53-/- BRCA2-/-	7	BRAF_3	BRAF	1.1492
184htert p53-/- BRCA2-/-	7	BRCA1_1	BRCA1	1.0177
184htert p53-/- BRCA2-/-	7	BRCA1_2	BRCA1	0.983
184htert p53-/- BRCA2-/-	7	BRCA1_3	BRCA1	0.9448
184htert p53-/- BRCA2-/-	7	BRCA2_1	BRCA2	0.979
184htert p53-/- BRCA2-/-	7	BRCA2_2	BRCA2	1.1391
184htert p53-/- BRCA2-/-	7	BRCA2_3	BRCA2	1.014
184htert p53-/- BRCA2-/-	7	CA9_1	CA9	1.0418
184htert p53-/- BRCA2-/-	7	CA9_2	CA9	0.9607
184htert p53-/- BRCA2-/-	7	CA9_3	CA9	0.9648
184htert p53-/- BRCA2-/-	7	CDK12_1	CDK12	0.97
184htert p53-/- BRCA2-/-	7	CDK12_2	CDK12	0.9471
184htert p53-/- BRCA2-/-	7	CDK12_3	CDK12	0.9104
184htert p53-/- BRCA2-/-	7	CHEK1_1	CHEK1	0.7019
184htert p53-/- BRCA2-/-	7	CHEK1_2	CHEK1	0.7557
184htert p53-/- BRCA2-/-	7	CHEK1_3	CHEK1	0.6916
184htert p53-/- BRCA2-/-	7	EGFR_4	EGFR	0.6199
184htert p53-/- BRCA2-/-	7	EGFR_5	EGFR	0.6545
184htert p53-/- BRCA2-/-	7	EGFR_6	EGFR	0.8486
184htert p53-/- BRCA2-/-	7	ERBB2_4	ERBB2	0.9728
184htert p53-/- BRCA2-/-	7	ERBB2_5	ERBB2	0.928
184htert p53-/- BRCA2-/-	7	ERBB2_6	ERBB2	1.0008
184htert p53-/- BRCA2-/-	7	ERBB3_1	ERBB3	0.8729
184htert p53-/- BRCA2-/-	7	ERBB3_2	ERBB3	1.069
184htert p53-/- BRCA2-/-	7	ERBB3_3	ERBB3	0.9473
184htert p53-/- BRCA2-/-	7	ERBB4_1	ERBB4	0.9896
184htert p53-/- BRCA2-/-	7	ERBB4_2	ERBB4	1.0912
184htert p53-/- BRCA2-/-	7	ERBB4_3	ERBB4	0.9993
184htert p53-/- BRCA2-/-	7	ESR1_4	ESR1	0.8592
184htert p53-/- BRCA2-/-	7	ESR1_5	ESR1	0.9872
184htert p53-/- BRCA2-/-	7	ESR1_6	ESR1	0.9623
184htert p53-/- BRCA2-/-	7	FGFR1_1	FGFR1	0.9529
184htert p53-/- BRCA2-/-	7	FGFR1_2	FGFR1	1.1601
184htert p53-/- BRCA2-/-	7	FGFR1_3	FGFR1	0.9301
184htert p53-/- BRCA2-/-	7	FGFR2_1	FGFR2	0.9778
184htert p53-/- BRCA2-/-	7	FGFR2_2	FGFR2	0.92
184htert p53-/- BRCA2-/-	7	FGFR2_3	FGFR2	0.9842
184htert p53-/- BRCA2-/-	7	FGFR3_1	FGFR3	0.9889
184htert p53-/- BRCA2-/-	7	FGFR3_2	FGFR3	0.9572
184htert p53-/- BRCA2-/-	7	FGFR3_3	FGFR3	1.0301
184htert p53-/- BRCA2-/-	7	FLT1_1	FLT1	1.0714
184htert p53-/- BRCA2-/-	7	FLT1_2	FLT1	0.9753
184htert p53-/- BRCA2-/-	7	FLT1_3	FLT1	1.0061
184htert p53-/- BRCA2-/-	7	HRAS_1	HRAS	1.056
184htert p53-/- BRCA2-/-	7	HRAS_2	HRAS	1.0281
184htert p53-/- BRCA2-/-	7	HRAS_3	HRAS	0.9718
184htert p53-/- BRCA2-/-	7	ILK_1	ILK	0.8473
184htert p53-/- BRCA2-/-	7	ILK_2	ILK	0.962
184htert p53-/- BRCA2-/-	7	ILK_3	ILK	1.008
184htert p53-/- BRCA2-/-	7	KDR_1	KDR	0.9119
184htert p53-/- BRCA2-/-	7	KDR_2	KDR	0.9909
184htert p53-/- BRCA2-/-	7	KDR_3	KDR	0.9779
184htert p53-/- BRCA2-/-	7	KRAS_1	KRAS	0.9202
184htert p53-/- BRCA2-/-	7	KRAS_2	KRAS	0.9812
184htert p53-/- BRCA2-/-	7	KRAS_3	KRAS	1.0677
184htert p53-/- BRCA2-/-	7	LEF1_4	LEF1	1.0251
184htert p53-/- BRCA2-/-	7	LEF1_5	LEF1	1.0054
184htert p53-/- BRCA2-/-	7	LEF1_6	LEF1	0.9383
184htert p53-/- BRCA2-/-	7	MDM2_1	MDM2	0.8846
184htert p53-/- BRCA2-/-	7	MDM2_2	MDM2	1.0871
184htert p53-/- BRCA2-/-	7	MDM2_3	MDM2	0.971
184htert p53-/- BRCA2-/-	7	MET_1	MET	1.0879
184htert p53-/- BRCA2-/-	7	MET_2	MET	0.9468
184htert p53-/- BRCA2-/-	7	MET_3	MET	0.9548
184htert p53-/- BRCA2-/-	7	MYCN_1	MYCN	0.9366
184htert p53-/- BRCA2-/-	7	MYCN_2	MYCN	1.0573
184htert p53-/- BRCA2-/-	7	MYCN_3	MYCN	0.9989
184htert p53-/- BRCA2-/-	7	MYC_1	MYC	0.6421
184htert p53-/- BRCA2-/-	7	MYC_2	MYC	0.5732
184htert p53-/- BRCA2-/-	7	MYC_3	MYC	0.6566
184htert p53-/- BRCA2-/-	7	NRAS_1	NRAS	1.0615
184htert p53-/- BRCA2-/-	7	NRAS_2	NRAS	1.0485
184htert p53-/- BRCA2-/-	7	NRAS_3	NRAS	0.9471
184htert p53-/- BRCA2-/-	7	PARP1_1	PARP1	0.9828
184htert p53-/- BRCA2-/-	7	PARP1_2	PARP1	0.8912
184htert p53-/- BRCA2-/-	7	PARP1_3	PARP1	0.9518
184htert p53-/- BRCA2-/-	7	PARP2_1	PARP2	0.9964
184htert p53-/- BRCA2-/-	7	PARP2_2	PARP2	0.9517
184htert p53-/- BRCA2-/-	7	PARP2_3	PARP2	1.0189
184htert p53-/- BRCA2-/-	7	PDGFRA_1	PDGFRA	0.9272
184htert p53-/- BRCA2-/-	7	PDGFRA_2	PDGFRA	1.0509
184htert p53-/- BRCA2-/-	7	PDGFRA_3	PDGFRA	1.0197
184htert p53-/- BRCA2-/-	7	PDGFRB_1	PDGFRB	0.9868
184htert p53-/- BRCA2-/-	7	PDGFRB_2	PDGFRB	0.9517
184htert p53-/- BRCA2-/-	7	PDGFRB_3	PDGFRB	1.0074
184htert p53-/- BRCA2-/-	7	PDK1_1	PDK1	1.0685
184htert p53-/- BRCA2-/-	7	PDK1_2	PDK1	1.0635
184htert p53-/- BRCA2-/-	7	PDK1_3	PDK1	1.0462
184htert p53-/- BRCA2-/-	7	PGR_1	PGR	1.07
184htert p53-/- BRCA2-/-	7	PGR_2	PGR	0.9453
184htert p53-/- BRCA2-/-	7	PGR_3	PGR	1.0292
184htert p53-/- BRCA2-/-	7	PIK3CA_4	PIK3CA	0.9166
184htert p53-/- BRCA2-/-	7	PIK3CA_5	PIK3CA	1.0055
184htert p53-/- BRCA2-/-	7	PIK3CA_6	PIK3CA	0.9337
184htert p53-/- BRCA2-/-	7	PIK3CB_4	PIK3CB	1.0779
184htert p53-/- BRCA2-/-	7	PIK3CB_5	PIK3CB	0.9825
184htert p53-/- BRCA2-/-	7	PIK3CB_6	PIK3CB	1.0807
184htert p53-/- BRCA2-/-	7	PIK3R1_1	PIK3R1	1.0359
184htert p53-/- BRCA2-/-	7	PIK3R1_2	PIK3R1	1.0683
184htert p53-/- BRCA2-/-	7	PIK3R1_3	PIK3R1	0.9663
184htert p53-/- BRCA2-/-	7	PLK1_4	PLK1	0.6155
184htert p53-/- BRCA2-/-	7	PLK1_5	PLK1	0.6191
184htert p53-/- BRCA2-/-	7	PLK1_6	PLK1	0.8291
184htert p53-/- BRCA2-/-	7	PLK4_4	PLK4	0.9777
184htert p53-/- BRCA2-/-	7	PLK4_5	PLK4	0.8938
184htert p53-/- BRCA2-/-	7	PLK4_6	PLK4	0.9242
184htert p53-/- BRCA2-/-	7	PTK2_1	PTK2	0.9989
184htert p53-/- BRCA2-/-	7	PTK2_2	PTK2	0.916
184htert p53-/- BRCA2-/-	7	PTK2_3	PTK2	0.9358
184htert p53-/- BRCA2-/-	7	RAF1_1	RAF1	1.0892
184htert p53-/- BRCA2-/-	7	RAF1_2	RAF1	1.1075
184htert p53-/- BRCA2-/-	7	RAF1_3	RAF1	1.0512
184htert p53-/- BRCA2-/-	7	RET_1	RET	1.0177
184htert p53-/- BRCA2-/-	7	RET_2	RET	0.9827
184htert p53-/- BRCA2-/-	7	RET_3	RET	0.9936
184htert p53-/- BRCA2-/-	7	ROS1_1	ROS1	0.943
184htert p53-/- BRCA2-/-	7	ROS1_2	ROS1	0.9743
184htert p53-/- BRCA2-/-	7	ROS1_3	ROS1	0.9771
184htert p53-/- BRCA2-/-	7	SMO_4	SMO	0.9653
184htert p53-/- BRCA2-/-	7	SMO_5	SMO	0.9361
184htert p53-/- BRCA2-/-	7	SMO_6	SMO	0.8878
184htert p53-/- BRCA2-/-	7	SRC_1	SRC	0.969
184htert p53-/- BRCA2-/-	7	SRC_2	SRC	1.0408
184htert p53-/- BRCA2-/-	7	SRC_3	SRC	1.0609
184htert p53-/- BRCA2-/-	7	TGFBR1_1	TGFBR1	1.3131
184htert p53-/- BRCA2-/-	7	TGFBR1_2	TGFBR1	1.2567
184htert p53-/- BRCA2-/-	7	TGFBR1_3	TGFBR1	1.0723
184htert p53-/- BRCA2-/-	7	TGFBR2_1	TGFBR2	1.5118
184htert p53-/- BRCA2-/-	7	TGFBR2_2	TGFBR2	1.3465
184htert p53-/- BRCA2-/-	7	TGFBR2_3	TGFBR2	1.6022
184htert p53-/- BRCA2-/-	7	TGFBR3_1	TGFBR3	0.9879
184htert p53-/- BRCA2-/-	7	TGFBR3_2	TGFBR3	1.0382
184htert p53-/- BRCA2-/-	7	TGFBR3_3	TGFBR3	0.9247
184htert p53-/- BRCA2-/-	7	TP53_1	TP53	0.9714
184htert p53-/- BRCA2-/-	7	TP53_2	TP53	0.9443
184htert p53-/- BRCA2-/-	7	TP53_3	TP53	0.9481
184htert p53-/- BRCA2-/-	7	YAP1_1	YAP1	0.7607
184htert p53-/- BRCA2-/-	7	YAP1_2	YAP1	0.9161
184htert p53-/- BRCA2-/-	7	YAP1_3	YAP1	0.9263
184htert p53-/- BRCA2-/-	7	ctl_22	ctl	0.8844
184htert p53-/- BRCA2-/-	7	ctl_23	ctl	1.0045
184htert p53-/- BRCA2-/-	7	ctl_24	ctl	0.9007
184htert p53-/- BRCA2-/-	7	ctl_25	ctl	0.9489
184htert p53-/- BRCA2-/-	7	ctl_26	ctl	1.0459
184htert p53-/- BRCA2-/-	7	ctl_27	ctl	1.0435
184htert p53-/- BRCA2-/-	7	ctl_28	ctl	1.0538
184htert p53-/- BRCA2-/-	7	ctl_29	ctl	0.9964
184htert p53-/- BRCA2-/-	7	ctl_30	ctl	0.9649
184htert p53-/- BRCA2-/-	7	ctl_31	ctl	1.0387
184htert p53-/- BRCA2-/-	7	ctl_32	ctl	1.1612
184htert p53-/- BRCA2-/-	7	ctl_33	ctl	0.9434
184htert p53-/- BRCA2-/-	7	ctl_34	ctl	0.9853
184htert p53-/- BRCA2-/-	7	ctl_35	ctl	1.05
184htert p53-/- BRCA2-/-	7	ctl_36	ctl	0.9982
184htert p53-/- BRCA2-/-	7	ctl_37	ctl	0.9784
184htert p53-/- BRCA2-/-	7	ctl_38	ctl	1.0097
184htert p53-/- BRCA2-/-	7	ctl_39	ctl	0.925
184htert p53-/- BRCA2-/-	7	ctl_40	ctl	0.9694
184htert p53-/- BRCA2-/-	7	ctl_41	ctl	0.9796
184htert p53-/- BRCA2-/-	7	ctl_42	ctl	1.0355
184htert p53-/- BRCA2-/-	7	ctl_43	ctl	0.9773
184htert p53-/- BRCA2-/-	7	ctl_44	ctl	1.0396
184htert p53-/- BRCA2-/-	7	ctl_45	ctl	0.9904
184htert p53-/- BRCA2-/-	7	mTOR_4	mTOR	1.0277
184htert p53-/- BRCA2-/-	7	mTOR_5	mTOR	0.8039
184htert p53-/- BRCA2-/-	7	mTOR_6	mTOR	0.8871
184htert p53-/- BRCA2-/-	11	AKT1_4	AKT1	0.8582
184htert p53-/- BRCA2-/-	11	AKT1_5	AKT1	0.7588
184htert p53-/- BRCA2-/-	11	AKT1_6	AKT1	0.8175
184htert p53-/- BRCA2-/-	11	AKT2_4	AKT2	0.9007
184htert p53-/- BRCA2-/-	11	AKT2_5	AKT2	0.9772
184htert p53-/- BRCA2-/-	11	AKT2_6	AKT2	0.947
184htert p53-/- BRCA2-/-	11	AKT3_4	AKT3	0.9142
184htert p53-/- BRCA2-/-	11	AKT3_5	AKT3	1.0139
184htert p53-/- BRCA2-/-	11	AKT3_6	AKT3	1.1565
184htert p53-/- BRCA2-/-	11	ALK_1	ALK	1.0371
184htert p53-/- BRCA2-/-	11	ALK_2	ALK	0.7886
184htert p53-/- BRCA2-/-	11	ALK_3	ALK	0.8328
184htert p53-/- BRCA2-/-	11	APH1A_4	APH1A	0.8225
184htert p53-/- BRCA2-/-	11	APH1A_5	APH1A	0.8914
184htert p53-/- BRCA2-/-	11	APH1A_6	APH1A	0.9311
184htert p53-/- BRCA2-/-	11	ARAF_1	ARAF	0.8511
184htert p53-/- BRCA2-/-	11	ARAF_2	ARAF	0.8323
184htert p53-/- BRCA2-/-	11	ARAF_3	ARAF	0.874
184htert p53-/- BRCA2-/-	11	AR_1	AR	0.9225
184htert p53-/- BRCA2-/-	11	AR_2	AR	0.883
184htert p53-/- BRCA2-/-	11	AR_3	AR	0.8768
184htert p53-/- BRCA2-/-	11	ATG4B_1	ATG4B	0.9806
184htert p53-/- BRCA2-/-	11	ATG4B_2	ATG4B	0.8222
184htert p53-/- BRCA2-/-	11	ATG4B_3	ATG4B	1.1812
184htert p53-/- BRCA2-/-	11	BRAF_1	BRAF	0.964
184htert p53-/- BRCA2-/-	11	BRAF_2	BRAF	0.8541
184htert p53-/- BRCA2-/-	11	BRAF_3	BRAF	1.0575
184htert p53-/- BRCA2-/-	11	BRCA1_1	BRCA1	0.5721
184htert p53-/- BRCA2-/-	11	BRCA1_2	BRCA1	0.7213
184htert p53-/- BRCA2-/-	11	BRCA1_3	BRCA1	0.9669
184htert p53-/- BRCA2-/-	11	BRCA2_1	BRCA2	0.7211
184htert p53-/- BRCA2-/-	11	BRCA2_2	BRCA2	0.9629
184htert p53-/- BRCA2-/-	11	BRCA2_3	BRCA2	0.8394
184htert p53-/- BRCA2-/-	11	CA9_1	CA9	0.8955
184htert p53-/- BRCA2-/-	11	CA9_2	CA9	0.9447
184htert p53-/- BRCA2-/-	11	CA9_3	CA9	0.8399
184htert p53-/- BRCA2-/-	11	CDK12_1	CDK12	0.7736
184htert p53-/- BRCA2-/-	11	CDK12_2	CDK12	0.6432
184htert p53-/- BRCA2-/-	11	CDK12_3	CDK12	0.7188
184htert p53-/- BRCA2-/-	11	CHEK1_1	CHEK1	0.3721
184htert p53-/- BRCA2-/-	11	CHEK1_2	CHEK1	0.3508
184htert p53-/- BRCA2-/-	11	CHEK1_3	CHEK1	0.2743
184htert p53-/- BRCA2-/-	11	EGFR_4	EGFR	0.2577
184htert p53-/- BRCA2-/-	11	EGFR_5	EGFR	0.3281
184htert p53-/- BRCA2-/-	11	EGFR_6	EGFR	0.5541
184htert p53-/- BRCA2-/-	11	ERBB2_4	ERBB2	0.676
184htert p53-/- BRCA2-/-	11	ERBB2_5	ERBB2	0.8196
184htert p53-/- BRCA2-/-	11	ERBB2_6	ERBB2	0.9479
184htert p53-/- BRCA2-/-	11	ERBB3_1	ERBB3	0.7119
184htert p53-/- BRCA2-/-	11	ERBB3_2	ERBB3	0.9238
184htert p53-/- BRCA2-/-	11	ERBB3_3	ERBB3	0.8302
184htert p53-/- BRCA2-/-	11	ERBB4_1	ERBB4	1.0452
184htert p53-/- BRCA2-/-	11	ERBB4_2	ERBB4	1.0872
184htert p53-/- BRCA2-/-	11	ERBB4_3	ERBB4	0.9522
184htert p53-/- BRCA2-/-	11	ESR1_4	ESR1	0.841
184htert p53-/- BRCA2-/-	11	ESR1_5	ESR1	0.9062
184htert p53-/- BRCA2-/-	11	ESR1_6	ESR1	0.9773
184htert p53-/- BRCA2-/-	11	FGFR1_1	FGFR1	0.9424
184htert p53-/- BRCA2-/-	11	FGFR1_2	FGFR1	1.016
184htert p53-/- BRCA2-/-	11	FGFR1_3	FGFR1	0.9738
184htert p53-/- BRCA2-/-	11	FGFR2_1	FGFR2	0.8532
184htert p53-/- BRCA2-/-	11	FGFR2_2	FGFR2	0.9137
184htert p53-/- BRCA2-/-	11	FGFR2_3	FGFR2	0.8646
184htert p53-/- BRCA2-/-	11	FGFR3_1	FGFR3	0.8869
184htert p53-/- BRCA2-/-	11	FGFR3_2	FGFR3	0.9426
184htert p53-/- BRCA2-/-	11	FGFR3_3	FGFR3	0.887
184htert p53-/- BRCA2-/-	11	FLT1_1	FLT1	1.1715
184htert p53-/- BRCA2-/-	11	FLT1_2	FLT1	1.0376
184htert p53-/- BRCA2-/-	11	FLT1_3	FLT1	0.9447
184htert p53-/- BRCA2-/-	11	HRAS_1	HRAS	0.9492
184htert p53-/- BRCA2-/-	11	HRAS_2	HRAS	0.9381
184htert p53-/- BRCA2-/-	11	HRAS_3	HRAS	0.965
184htert p53-/- BRCA2-/-	11	ILK_1	ILK	0.5179
184htert p53-/- BRCA2-/-	11	ILK_2	ILK	0.9941
184htert p53-/- BRCA2-/-	11	ILK_3	ILK	0.9909
184htert p53-/- BRCA2-/-	11	KDR_1	KDR	0.7732
184htert p53-/- BRCA2-/-	11	KDR_2	KDR	0.993
184htert p53-/- BRCA2-/-	11	KDR_3	KDR	0.9433
184htert p53-/- BRCA2-/-	11	KRAS_1	KRAS	0.8774
184htert p53-/- BRCA2-/-	11	KRAS_2	KRAS	0.888
184htert p53-/- BRCA2-/-	11	KRAS_3	KRAS	1.118
184htert p53-/- BRCA2-/-	11	LEF1_4	LEF1	1.0105
184htert p53-/- BRCA2-/-	11	LEF1_5	LEF1	0.9075
184htert p53-/- BRCA2-/-	11	LEF1_6	LEF1	0.8697
184htert p53-/- BRCA2-/-	11	MDM2_1	MDM2	0.8021
184htert p53-/- BRCA2-/-	11	MDM2_2	MDM2	1.0225
184htert p53-/- BRCA2-/-	11	MDM2_3	MDM2	0.8488
184htert p53-/- BRCA2-/-	11	MET_1	MET	0.9015
184htert p53-/- BRCA2-/-	11	MET_2	MET	0.9042
184htert p53-/- BRCA2-/-	11	MET_3	MET	1.0305
184htert p53-/- BRCA2-/-	11	MYCN_1	MYCN	0.882
184htert p53-/- BRCA2-/-	11	MYCN_2	MYCN	0.9199
184htert p53-/- BRCA2-/-	11	MYCN_3	MYCN	0.8928
184htert p53-/- BRCA2-/-	11	MYC_1	MYC	0.2457
184htert p53-/- BRCA2-/-	11	MYC_2	MYC	0.2889
184htert p53-/- BRCA2-/-	11	MYC_3	MYC	0.2749
184htert p53-/- BRCA2-/-	11	NRAS_1	NRAS	1.0135
184htert p53-/- BRCA2-/-	11	NRAS_2	NRAS	0.9142
184htert p53-/- BRCA2-/-	11	NRAS_3	NRAS	0.8826
184htert p53-/- BRCA2-/-	11	PARP1_1	PARP1	0.9129
184htert p53-/- BRCA2-/-	11	PARP1_2	PARP1	0.8458
184htert p53-/- BRCA2-/-	11	PARP1_3	PARP1	0.7892
184htert p53-/- BRCA2-/-	11	PARP2_1	PARP2	1.0473
184htert p53-/- BRCA2-/-	11	PARP2_2	PARP2	0.8117
184htert p53-/- BRCA2-/-	11	PARP2_3	PARP2	0.9592
184htert p53-/- BRCA2-/-	11	PDGFRA_1	PDGFRA	0.9033
184htert p53-/- BRCA2-/-	11	PDGFRA_2	PDGFRA	0.9293
184htert p53-/- BRCA2-/-	11	PDGFRA_3	PDGFRA	0.8539
184htert p53-/- BRCA2-/-	11	PDGFRB_1	PDGFRB	0.8457
184htert p53-/- BRCA2-/-	11	PDGFRB_2	PDGFRB	0.8095
184htert p53-/- BRCA2-/-	11	PDGFRB_3	PDGFRB	0.939
184htert p53-/- BRCA2-/-	11	PDK1_1	PDK1	0.9092
184htert p53-/- BRCA2-/-	11	PDK1_2	PDK1	0.8487
184htert p53-/- BRCA2-/-	11	PDK1_3	PDK1	0.8578
184htert p53-/- BRCA2-/-	11	PGR_1	PGR	1.0242
184htert p53-/- BRCA2-/-	11	PGR_2	PGR	0.9564
184htert p53-/- BRCA2-/-	11	PGR_3	PGR	1.0698
184htert p53-/- BRCA2-/-	11	PIK3CA_4	PIK3CA	0.6739
184htert p53-/- BRCA2-/-	11	PIK3CA_5	PIK3CA	0.964
184htert p53-/- BRCA2-/-	11	PIK3CA_6	PIK3CA	0.7465
184htert p53-/- BRCA2-/-	11	PIK3CB_4	PIK3CB	1.0236
184htert p53-/- BRCA2-/-	11	PIK3CB_5	PIK3CB	0.8845
184htert p53-/- BRCA2-/-	11	PIK3CB_6	PIK3CB	1.0053
184htert p53-/- BRCA2-/-	11	PIK3R1_1	PIK3R1	0.9761
184htert p53-/- BRCA2-/-	11	PIK3R1_2	PIK3R1	1.1072
184htert p53-/- BRCA2-/-	11	PIK3R1_3	PIK3R1	0.9012
184htert p53-/- BRCA2-/-	11	PLK1_4	PLK1	0.3245
184htert p53-/- BRCA2-/-	11	PLK1_5	PLK1	0.2325
184htert p53-/- BRCA2-/-	11	PLK1_6	PLK1	0.6364
184htert p53-/- BRCA2-/-	11	PLK4_4	PLK4	0.8565
184htert p53-/- BRCA2-/-	11	PLK4_5	PLK4	0.6787
184htert p53-/- BRCA2-/-	11	PLK4_6	PLK4	0.8692
184htert p53-/- BRCA2-/-	11	PTK2_1	PTK2	0.8487
184htert p53-/- BRCA2-/-	11	PTK2_2	PTK2	0.7806
184htert p53-/- BRCA2-/-	11	PTK2_3	PTK2	0.8953
184htert p53-/- BRCA2-/-	11	RAF1_1	RAF1	0.9351
184htert p53-/- BRCA2-/-	11	RAF1_2	RAF1	0.9204
184htert p53-/- BRCA2-/-	11	RAF1_3	RAF1	1.0806
184htert p53-/- BRCA2-/-	11	RET_1	RET	0.8483
184htert p53-/- BRCA2-/-	11	RET_2	RET	0.8561
184htert p53-/- BRCA2-/-	11	RET_3	RET	0.7822
184htert p53-/- BRCA2-/-	11	ROS1_1	ROS1	0.9844
184htert p53-/- BRCA2-/-	11	ROS1_2	ROS1	0.8766
184htert p53-/- BRCA2-/-	11	ROS1_3	ROS1	0.9149
184htert p53-/- BRCA2-/-	11	SMO_4	SMO	0.8589
184htert p53-/- BRCA2-/-	11	SMO_5	SMO	0.8413
184htert p53-/- BRCA2-/-	11	SMO_6	SMO	0.8794
184htert p53-/- BRCA2-/-	11	SRC_1	SRC	0.8763
184htert p53-/- BRCA2-/-	11	SRC_2	SRC	1.013
184htert p53-/- BRCA2-/-	11	SRC_3	SRC	0.8361
184htert p53-/- BRCA2-/-	11	TGFBR1_1	TGFBR1	2.4129
184htert p53-/- BRCA2-/-	11	TGFBR1_2	TGFBR1	2.0764
184htert p53-/- BRCA2-/-	11	TGFBR1_3	TGFBR1	1.2255
184htert p53-/- BRCA2-/-	11	TGFBR2_1	TGFBR2	2.8447
184htert p53-/- BRCA2-/-	11	TGFBR2_2	TGFBR2	2.28
184htert p53-/- BRCA2-/-	11	TGFBR2_3	TGFBR2	3.3583
184htert p53-/- BRCA2-/-	11	TGFBR3_1	TGFBR3	1.0733
184htert p53-/- BRCA2-/-	11	TGFBR3_2	TGFBR3	1.1585
184htert p53-/- BRCA2-/-	11	TGFBR3_3	TGFBR3	0.821
184htert p53-/- BRCA2-/-	11	TP53_1	TP53	0.8178
184htert p53-/- BRCA2-/-	11	TP53_2	TP53	0.7429
184htert p53-/- BRCA2-/-	11	TP53_3	TP53	0.9323
184htert p53-/- BRCA2-/-	11	YAP1_1	YAP1	0.3911
184htert p53-/- BRCA2-/-	11	YAP1_2	YAP1	0.6096
184htert p53-/- BRCA2-/-	11	YAP1_3	YAP1	0.7209
184htert p53-/- BRCA2-/-	11	ctl_22	ctl	0.9895
184htert p53-/- BRCA2-/-	11	ctl_23	ctl	0.9105
184htert p53-/- BRCA2-/-	11	ctl_24	ctl	0.8494
184htert p53-/- BRCA2-/-	11	ctl_25	ctl	0.9667
184htert p53-/- BRCA2-/-	11	ctl_26	ctl	1.1227
184htert p53-/- BRCA2-/-	11	ctl_27	ctl	0.9334
184htert p53-/- BRCA2-/-	11	ctl_28	ctl	1.1255
184htert p53-/- BRCA2-/-	11	ctl_29	ctl	1.1104
184htert p53-/- BRCA2-/-	11	ctl_30	ctl	0.9815
184htert p53-/- BRCA2-/-	11	ctl_31	ctl	1.214
184htert p53-/- BRCA2-/-	11	ctl_32	ctl	1.3899
184htert p53-/- BRCA2-/-	11	ctl_33	ctl	0.9854
184htert p53-/- BRCA2-/-	11	ctl_34	ctl	0.8803
184htert p53-/- BRCA2-/-	11	ctl_35	ctl	0.8805
184htert p53-/- BRCA2-/-	11	ctl_36	ctl	1.1824
184htert p53-/- BRCA2-/-	11	ctl_37	ctl	0.8913
184htert p53-/- BRCA2-/-	11	ctl_38	ctl	0.9699
184htert p53-/- BRCA2-/-	11	ctl_39	ctl	0.9972
184htert p53-/- BRCA2-/-	11	ctl_40	ctl	1.0491
184htert p53-/- BRCA2-/-	11	ctl_41	ctl	0.9305
184htert p53-/- BRCA2-/-	11	ctl_42	ctl	0.9338
184htert p53-/- BRCA2-/-	11	ctl_43	ctl	0.8652
184htert p53-/- BRCA2-/-	11	ctl_44	ctl	1.0979
184htert p53-/- BRCA2-/-	11	ctl_45	ctl	0.9636
184htert p53-/- BRCA2-/-	11	mTOR_4	mTOR	0.8055
184htert p53-/- BRCA2-/-	11	mTOR_5	mTOR	0.5157
184htert p53-/- BRCA2-/-	11	mTOR_6	mTOR	0.6966
184htert p53-/- BRCA2-/-	18	AKT1_4	AKT1	0.7522
184htert p53-/- BRCA2-/-	18	AKT1_5	AKT1	0.694
184htert p53-/- BRCA2-/-	18	AKT1_6	AKT1	0.762
184htert p53-/- BRCA2-/-	18	AKT2_4	AKT2	0.7428
184htert p53-/- BRCA2-/-	18	AKT2_5	AKT2	0.8651
184htert p53-/- BRCA2-/-	18	AKT2_6	AKT2	0.8915
184htert p53-/- BRCA2-/-	18	AKT3_4	AKT3	0.8787
184htert p53-/- BRCA2-/-	18	AKT3_5	AKT3	1.0985
184htert p53-/- BRCA2-/-	18	AKT3_6	AKT3	1.1272
184htert p53-/- BRCA2-/-	18	ALK_1	ALK	1.0218
184htert p53-/- BRCA2-/-	18	ALK_2	ALK	0.8221
184htert p53-/- BRCA2-/-	18	ALK_3	ALK	0.8744
184htert p53-/- BRCA2-/-	18	APH1A_4	APH1A	0.7461
184htert p53-/- BRCA2-/-	18	APH1A_5	APH1A	0.7674
184htert p53-/- BRCA2-/-	18	APH1A_6	APH1A	0.8612
184htert p53-/- BRCA2-/-	18	ARAF_1	ARAF	0.8172
184htert p53-/- BRCA2-/-	18	ARAF_2	ARAF	1.1122
184htert p53-/- BRCA2-/-	18	ARAF_3	ARAF	0.7423
184htert p53-/- BRCA2-/-	18	AR_1	AR	0.8557
184htert p53-/- BRCA2-/-	18	AR_2	AR	1.0891
184htert p53-/- BRCA2-/-	18	AR_3	AR	0.8721
184htert p53-/- BRCA2-/-	18	ATG4B_1	ATG4B	0.9112
184htert p53-/- BRCA2-/-	18	ATG4B_2	ATG4B	0.7504
184htert p53-/- BRCA2-/-	18	ATG4B_3	ATG4B	1.5754
184htert p53-/- BRCA2-/-	18	BRAF_1	BRAF	0.891
184htert p53-/- BRCA2-/-	18	BRAF_2	BRAF	0.7742
184htert p53-/- BRCA2-/-	18	BRAF_3	BRAF	1.0339
184htert p53-/- BRCA2-/-	18	BRCA1_1	BRCA1	0.2863
184htert p53-/- BRCA2-/-	18	BRCA1_2	BRCA1	0.4545
184htert p53-/- BRCA2-/-	18	BRCA1_3	BRCA1	0.7208
184htert p53-/- BRCA2-/-	18	BRCA2_1	BRCA2	0.4045
184htert p53-/- BRCA2-/-	18	BRCA2_2	BRCA2	0.7055
184htert p53-/- BRCA2-/-	18	BRCA2_3	BRCA2	0.6766
184htert p53-/- BRCA2-/-	18	CA9_1	CA9	0.7839
184htert p53-/- BRCA2-/-	18	CA9_2	CA9	0.9394
184htert p53-/- BRCA2-/-	18	CA9_3	CA9	0.8528
184htert p53-/- BRCA2-/-	18	CDK12_1	CDK12	0.5409
184htert p53-/- BRCA2-/-	18	CDK12_2	CDK12	0.412
184htert p53-/- BRCA2-/-	18	CDK12_3	CDK12	0.7168
184htert p53-/- BRCA2-/-	18	CHEK1_1	CHEK1	0.2721
184htert p53-/- BRCA2-/-	18	CHEK1_2	CHEK1	0.1868
184htert p53-/- BRCA2-/-	18	CHEK1_3	CHEK1	0.1239
184htert p53-/- BRCA2-/-	18	EGFR_4	EGFR	0.0627
184htert p53-/- BRCA2-/-	18	EGFR_5	EGFR	0.1441
184htert p53-/- BRCA2-/-	18	EGFR_6	EGFR	0.2621
184htert p53-/- BRCA2-/-	18	ERBB2_4	ERBB2	0.624
184htert p53-/- BRCA2-/-	18	ERBB2_5	ERBB2	0.7412
184htert p53-/- BRCA2-/-	18	ERBB2_6	ERBB2	0.8843
184htert p53-/- BRCA2-/-	18	ERBB3_1	ERBB3	0.6369
184htert p53-/- BRCA2-/-	18	ERBB3_2	ERBB3	0.8056
184htert p53-/- BRCA2-/-	18	ERBB3_3	ERBB3	0.8482
184htert p53-/- BRCA2-/-	18	ERBB4_1	ERBB4	0.9471
184htert p53-/- BRCA2-/-	18	ERBB4_2	ERBB4	1.1069
184htert p53-/- BRCA2-/-	18	ERBB4_3	ERBB4	0.9304
184htert p53-/- BRCA2-/-	18	ESR1_4	ESR1	0.8427
184htert p53-/- BRCA2-/-	18	ESR1_5	ESR1	0.9523
184htert p53-/- BRCA2-/-	18	ESR1_6	ESR1	0.9804
184htert p53-/- BRCA2-/-	18	FGFR1_1	FGFR1	0.8589
184htert p53-/- BRCA2-/-	18	FGFR1_2	FGFR1	0.8653
184htert p53-/- BRCA2-/-	18	FGFR1_3	FGFR1	1.1186
184htert p53-/- BRCA2-/-	18	FGFR2_1	FGFR2	0.7826
184htert p53-/- BRCA2-/-	18	FGFR2_2	FGFR2	0.9297
184htert p53-/- BRCA2-/-	18	FGFR2_3	FGFR2	0.7006
184htert p53-/- BRCA2-/-	18	FGFR3_1	FGFR3	0.8745
184htert p53-/- BRCA2-/-	18	FGFR3_2	FGFR3	0.8544
184htert p53-/- BRCA2-/-	18	FGFR3_3	FGFR3	0.8496
184htert p53-/- BRCA2-/-	18	FLT1_1	FLT1	1.0575
184htert p53-/- BRCA2-/-	18	FLT1_2	FLT1	0.8311
184htert p53-/- BRCA2-/-	18	FLT1_3	FLT1	0.8211
184htert p53-/- BRCA2-/-	18	HRAS_1	HRAS	0.7778
184htert p53-/- BRCA2-/-	18	HRAS_2	HRAS	0.8813
184htert p53-/- BRCA2-/-	18	HRAS_3	HRAS	0.8703
184htert p53-/- BRCA2-/-	18	ILK_1	ILK	0.2228
184htert p53-/- BRCA2-/-	18	ILK_2	ILK	0.4875
184htert p53-/- BRCA2-/-	18	ILK_3	ILK	0.8379
184htert p53-/- BRCA2-/-	18	KDR_1	KDR	0.6227
184htert p53-/- BRCA2-/-	18	KDR_2	KDR	0.7831
184htert p53-/- BRCA2-/-	18	KDR_3	KDR	0.8819
184htert p53-/- BRCA2-/-	18	KRAS_1	KRAS	0.7076
184htert p53-/- BRCA2-/-	18	KRAS_2	KRAS	0.7564
184htert p53-/- BRCA2-/-	18	KRAS_3	KRAS	1.0347
184htert p53-/- BRCA2-/-	18	LEF1_4	LEF1	0.8619
184htert p53-/- BRCA2-/-	18	LEF1_5	LEF1	0.8146
184htert p53-/- BRCA2-/-	18	LEF1_6	LEF1	0.7554
184htert p53-/- BRCA2-/-	18	MDM2_1	MDM2	0.7299
184htert p53-/- BRCA2-/-	18	MDM2_2	MDM2	1.1009
184htert p53-/- BRCA2-/-	18	MDM2_3	MDM2	0.9228
184htert p53-/- BRCA2-/-	18	MET_1	MET	0.8371
184htert p53-/- BRCA2-/-	18	MET_2	MET	0.8643
184htert p53-/- BRCA2-/-	18	MET_3	MET	1.1257
184htert p53-/- BRCA2-/-	18	MYCN_1	MYCN	0.8942
184htert p53-/- BRCA2-/-	18	MYCN_2	MYCN	0.9267
184htert p53-/- BRCA2-/-	18	MYCN_3	MYCN	0.8109
184htert p53-/- BRCA2-/-	18	MYC_1	MYC	0.111
184htert p53-/- BRCA2-/-	18	MYC_2	MYC	0.1653
184htert p53-/- BRCA2-/-	18	MYC_3	MYC	0.1918
184htert p53-/- BRCA2-/-	18	NRAS_1	NRAS	0.8405
184htert p53-/- BRCA2-/-	18	NRAS_2	NRAS	0.8077
184htert p53-/- BRCA2-/-	18	NRAS_3	NRAS	0.8968
184htert p53-/- BRCA2-/-	18	PARP1_1	PARP1	0.7467
184htert p53-/- BRCA2-/-	18	PARP1_2	PARP1	0.5862
184htert p53-/- BRCA2-/-	18	PARP1_3	PARP1	0.5242
184htert p53-/- BRCA2-/-	18	PARP2_1	PARP2	1.0078
184htert p53-/- BRCA2-/-	18	PARP2_2	PARP2	0.7205
184htert p53-/- BRCA2-/-	18	PARP2_3	PARP2	0.9924
184htert p53-/- BRCA2-/-	18	PDGFRA_1	PDGFRA	0.7629
184htert p53-/- BRCA2-/-	18	PDGFRA_2	PDGFRA	0.8843
184htert p53-/- BRCA2-/-	18	PDGFRA_3	PDGFRA	0.7293
184htert p53-/- BRCA2-/-	18	PDGFRB_1	PDGFRB	0.8744
184htert p53-/- BRCA2-/-	18	PDGFRB_2	PDGFRB	0.7697
184htert p53-/- BRCA2-/-	18	PDGFRB_3	PDGFRB	0.8564
184htert p53-/- BRCA2-/-	18	PDK1_1	PDK1	0.9287
184htert p53-/- BRCA2-/-	18	PDK1_2	PDK1	0.6739
184htert p53-/- BRCA2-/-	18	PDK1_3	PDK1	0.7663
184htert p53-/- BRCA2-/-	18	PGR_1	PGR	0.8967
184htert p53-/- BRCA2-/-	18	PGR_2	PGR	0.857
184htert p53-/- BRCA2-/-	18	PGR_3	PGR	1.0368
184htert p53-/- BRCA2-/-	18	PIK3CA_4	PIK3CA	0.3453
184htert p53-/- BRCA2-/-	18	PIK3CA_5	PIK3CA	1.0002
184htert p53-/- BRCA2-/-	18	PIK3CA_6	PIK3CA	0.6298
184htert p53-/- BRCA2-/-	18	PIK3CB_4	PIK3CB	0.8873
184htert p53-/- BRCA2-/-	18	PIK3CB_5	PIK3CB	0.7127
184htert p53-/- BRCA2-/-	18	PIK3CB_6	PIK3CB	0.998
184htert p53-/- BRCA2-/-	18	PIK3R1_1	PIK3R1	1.9319
184htert p53-/- BRCA2-/-	18	PIK3R1_2	PIK3R1	2.3365
184htert p53-/- BRCA2-/-	18	PIK3R1_3	PIK3R1	1.3107
184htert p53-/- BRCA2-/-	18	PLK1_4	PLK1	0.2477
184htert p53-/- BRCA2-/-	18	PLK1_5	PLK1	0.1472
184htert p53-/- BRCA2-/-	18	PLK1_6	PLK1	0.4197
184htert p53-/- BRCA2-/-	18	PLK4_4	PLK4	0.629
184htert p53-/- BRCA2-/-	18	PLK4_5	PLK4	0.4002
184htert p53-/- BRCA2-/-	18	PLK4_6	PLK4	0.7393
184htert p53-/- BRCA2-/-	18	PTK2_1	PTK2	0.7002
184htert p53-/- BRCA2-/-	18	PTK2_2	PTK2	0.6255
184htert p53-/- BRCA2-/-	18	PTK2_3	PTK2	0.6514
184htert p53-/- BRCA2-/-	18	RAF1_1	RAF1	0.7114
184htert p53-/- BRCA2-/-	18	RAF1_2	RAF1	0.8528
184htert p53-/- BRCA2-/-	18	RAF1_3	RAF1	0.9272
184htert p53-/- BRCA2-/-	18	RET_1	RET	0.7916
184htert p53-/- BRCA2-/-	18	RET_2	RET	0.7448
184htert p53-/- BRCA2-/-	18	RET_3	RET	0.6256
184htert p53-/- BRCA2-/-	18	ROS1_1	ROS1	1.0565
184htert p53-/- BRCA2-/-	18	ROS1_2	ROS1	0.8957
184htert p53-/- BRCA2-/-	18	ROS1_3	ROS1	0.9072
184htert p53-/- BRCA2-/-	18	SMO_4	SMO	0.7156
184htert p53-/- BRCA2-/-	18	SMO_5	SMO	0.8077
184htert p53-/- BRCA2-/-	18	SMO_6	SMO	0.8221
184htert p53-/- BRCA2-/-	18	SRC_1	SRC	0.7078
184htert p53-/- BRCA2-/-	18	SRC_2	SRC	0.8705
184htert p53-/- BRCA2-/-	18	SRC_3	SRC	0.6794
184htert p53-/- BRCA2-/-	18	TGFBR1_1	TGFBR1	5.646
184htert p53-/- BRCA2-/-	18	TGFBR1_2	TGFBR1	5.0254
184htert p53-/- BRCA2-/-	18	TGFBR1_3	TGFBR1	2.2116
184htert p53-/- BRCA2-/-	18	TGFBR2_1	TGFBR2	7.7164
184htert p53-/- BRCA2-/-	18	TGFBR2_2	TGFBR2	5.9991
184htert p53-/- BRCA2-/-	18	TGFBR2_3	TGFBR2	10.0261
184htert p53-/- BRCA2-/-	18	TGFBR3_1	TGFBR3	1.0377
184htert p53-/- BRCA2-/-	18	TGFBR3_2	TGFBR3	0.9771
184htert p53-/- BRCA2-/-	18	TGFBR3_3	TGFBR3	0.7361
184htert p53-/- BRCA2-/-	18	TP53_1	TP53	0.7004
184htert p53-/- BRCA2-/-	18	TP53_2	TP53	0.6634
184htert p53-/- BRCA2-/-	18	TP53_3	TP53	0.8377
184htert p53-/- BRCA2-/-	18	YAP1_1	YAP1	0.2252
184htert p53-/- BRCA2-/-	18	YAP1_2	YAP1	0.3308
184htert p53-/- BRCA2-/-	18	YAP1_3	YAP1	0.4768
184htert p53-/- BRCA2-/-	18	ctl_22	ctl	1.5227
184htert p53-/- BRCA2-/-	18	ctl_23	ctl	0.8213
184htert p53-/- BRCA2-/-	18	ctl_24	ctl	0.708
184htert p53-/- BRCA2-/-	18	ctl_25	ctl	0.7864
184htert p53-/- BRCA2-/-	18	ctl_26	ctl	0.978
184htert p53-/- BRCA2-/-	18	ctl_27	ctl	0.9449
184htert p53-/- BRCA2-/-	18	ctl_28	ctl	1.1605
184htert p53-/- BRCA2-/-	18	ctl_29	ctl	1.1108
184htert p53-/- BRCA2-/-	18	ctl_30	ctl	1.0568
184htert p53-/- BRCA2-/-	18	ctl_31	ctl	1.2135
184htert p53-/- BRCA2-/-	18	ctl_32	ctl	1.4033
184htert p53-/- BRCA2-/-	18	ctl_33	ctl	1.0921
184htert p53-/- BRCA2-/-	18	ctl_34	ctl	0.9164
184htert p53-/- BRCA2-/-	18	ctl_35	ctl	0.7486
184htert p53-/- BRCA2-/-	18	ctl_36	ctl	1.3463
184htert p53-/- BRCA2-/-	18	ctl_37	ctl	0.919
184htert p53-/- BRCA2-/-	18	ctl_38	ctl	0.9453
184htert p53-/- BRCA2-/-	18	ctl_39	ctl	1.0079
184htert p53-/- BRCA2-/-	18	ctl_40	ctl	1.1127
184htert p53-/- BRCA2-/-	18	ctl_41	ctl	0.7948
184htert p53-/- BRCA2-/-	18	ctl_42	ctl	0.9292
184htert p53-/- BRCA2-/-	18	ctl_43	ctl	0.8801
184htert p53-/- BRCA2-/-	18	ctl_44	ctl	1.1349
184htert p53-/- BRCA2-/-	18	ctl_45	ctl	0.8529
184htert p53-/- BRCA2-/-	18	mTOR_4	mTOR	0.5099
184htert p53-/- BRCA2-/-	18	mTOR_5	mTOR	0.224
184htert p53-/- BRCA2-/-	18	mTOR_6	mTOR	0.3871
184htert p53-/- BRCA2-/-	24	AKT1_4	AKT1	0.6984
184htert p53-/- BRCA2-/-	24	AKT1_5	AKT1	0.6409
184htert p53-/- BRCA2-/-	24	AKT1_6	AKT1	0.7281
184htert p53-/- BRCA2-/-	24	AKT2_4	AKT2	0.6937
184htert p53-/- BRCA2-/-	24	AKT2_5	AKT2	0.7805
184htert p53-/- BRCA2-/-	24	AKT2_6	AKT2	0.7892
184htert p53-/- BRCA2-/-	24	AKT3_4	AKT3	0.8274
184htert p53-/- BRCA2-/-	24	AKT3_5	AKT3	1.1974
184htert p53-/- BRCA2-/-	24	AKT3_6	AKT3	1.0237
184htert p53-/- BRCA2-/-	24	ALK_1	ALK	0.9146
184htert p53-/- BRCA2-/-	24	ALK_2	ALK	1.0036
184htert p53-/- BRCA2-/-	24	ALK_3	ALK	0.9675
184htert p53-/- BRCA2-/-	24	APH1A_4	APH1A	0.8343
184htert p53-/- BRCA2-/-	24	APH1A_5	APH1A	0.7281
184htert p53-/- BRCA2-/-	24	APH1A_6	APH1A	0.7463
184htert p53-/- BRCA2-/-	24	ARAF_1	ARAF	0.7881
184htert p53-/- BRCA2-/-	24	ARAF_2	ARAF	1.4393
184htert p53-/- BRCA2-/-	24	ARAF_3	ARAF	0.7005
184htert p53-/- BRCA2-/-	24	AR_1	AR	0.7353
184htert p53-/- BRCA2-/-	24	AR_2	AR	1.467
184htert p53-/- BRCA2-/-	24	AR_3	AR	0.7837
184htert p53-/- BRCA2-/-	24	ATG4B_1	ATG4B	0.6858
184htert p53-/- BRCA2-/-	24	ATG4B_2	ATG4B	0.7132
184htert p53-/- BRCA2-/-	24	ATG4B_3	ATG4B	1.6975
184htert p53-/- BRCA2-/-	24	BRAF_1	BRAF	0.7169
184htert p53-/- BRCA2-/-	24	BRAF_2	BRAF	0.7603
184htert p53-/- BRCA2-/-	24	BRAF_3	BRAF	0.9199
184htert p53-/- BRCA2-/-	24	BRCA1_1	BRCA1	0.1176
184htert p53-/- BRCA2-/-	24	BRCA1_2	BRCA1	0.2797
184htert p53-/- BRCA2-/-	24	BRCA1_3	BRCA1	0.5011
184htert p53-/- BRCA2-/-	24	BRCA2_1	BRCA2	0.2725
184htert p53-/- BRCA2-/-	24	BRCA2_2	BRCA2	0.3741
184htert p53-/- BRCA2-/-	24	BRCA2_3	BRCA2	0.4807
184htert p53-/- BRCA2-/-	24	CA9_1	CA9	0.6177
184htert p53-/- BRCA2-/-	24	CA9_2	CA9	0.9016
184htert p53-/- BRCA2-/-	24	CA9_3	CA9	0.9061
184htert p53-/- BRCA2-/-	24	CDK12_1	CDK12	0.4146
184htert p53-/- BRCA2-/-	24	CDK12_2	CDK12	0.2901
184htert p53-/- BRCA2-/-	24	CDK12_3	CDK12	0.7488
184htert p53-/- BRCA2-/-	24	CHEK1_1	CHEK1	0.2035
184htert p53-/- BRCA2-/-	24	CHEK1_2	CHEK1	0.1001
184htert p53-/- BRCA2-/-	24	CHEK1_3	CHEK1	0.0782
184htert p53-/- BRCA2-/-	24	EGFR_4	EGFR	0.0462
184htert p53-/- BRCA2-/-	24	EGFR_5	EGFR	0.1078
184htert p53-/- BRCA2-/-	24	EGFR_6	EGFR	0.1407
184htert p53-/- BRCA2-/-	24	ERBB2_4	ERBB2	0.6376
184htert p53-/- BRCA2-/-	24	ERBB2_5	ERBB2	0.7022
184htert p53-/- BRCA2-/-	24	ERBB2_6	ERBB2	0.7432
184htert p53-/- BRCA2-/-	24	ERBB3_1	ERBB3	0.6623
184htert p53-/- BRCA2-/-	24	ERBB3_2	ERBB3	0.6853
184htert p53-/- BRCA2-/-	24	ERBB3_3	ERBB3	0.9016
184htert p53-/- BRCA2-/-	24	ERBB4_1	ERBB4	0.9415
184htert p53-/- BRCA2-/-	24	ERBB4_2	ERBB4	1.2709
184htert p53-/- BRCA2-/-	24	ERBB4_3	ERBB4	0.9132
184htert p53-/- BRCA2-/-	24	ESR1_4	ESR1	0.8252
184htert p53-/- BRCA2-/-	24	ESR1_5	ESR1	0.958
184htert p53-/- BRCA2-/-	24	ESR1_6	ESR1	0.8115
184htert p53-/- BRCA2-/-	24	FGFR1_1	FGFR1	0.7667
184htert p53-/- BRCA2-/-	24	FGFR1_2	FGFR1	0.9447
184htert p53-/- BRCA2-/-	24	FGFR1_3	FGFR1	1.4748
184htert p53-/- BRCA2-/-	24	FGFR2_1	FGFR2	0.7414
184htert p53-/- BRCA2-/-	24	FGFR2_2	FGFR2	0.9883
184htert p53-/- BRCA2-/-	24	FGFR2_3	FGFR2	0.7307
184htert p53-/- BRCA2-/-	24	FGFR3_1	FGFR3	0.8955
184htert p53-/- BRCA2-/-	24	FGFR3_2	FGFR3	0.7747
184htert p53-/- BRCA2-/-	24	FGFR3_3	FGFR3	0.7338
184htert p53-/- BRCA2-/-	24	FLT1_1	FLT1	1.1193
184htert p53-/- BRCA2-/-	24	FLT1_2	FLT1	0.6679
184htert p53-/- BRCA2-/-	24	FLT1_3	FLT1	0.7749
184htert p53-/- BRCA2-/-	24	HRAS_1	HRAS	0.9255
184htert p53-/- BRCA2-/-	24	HRAS_2	HRAS	0.8398
184htert p53-/- BRCA2-/-	24	HRAS_3	HRAS	0.8946
184htert p53-/- BRCA2-/-	24	ILK_1	ILK	0.1378
184htert p53-/- BRCA2-/-	24	ILK_2	ILK	0.2869
184htert p53-/- BRCA2-/-	24	ILK_3	ILK	0.7134
184htert p53-/- BRCA2-/-	24	KDR_1	KDR	0.5788
184htert p53-/- BRCA2-/-	24	KDR_2	KDR	0.7643
184htert p53-/- BRCA2-/-	24	KDR_3	KDR	0.8495
184htert p53-/- BRCA2-/-	24	KRAS_1	KRAS	0.6121
184htert p53-/- BRCA2-/-	24	KRAS_2	KRAS	0.7457
184htert p53-/- BRCA2-/-	24	KRAS_3	KRAS	1.0215
184htert p53-/- BRCA2-/-	24	LEF1_4	LEF1	0.8097
184htert p53-/- BRCA2-/-	24	LEF1_5	LEF1	0.7416
184htert p53-/- BRCA2-/-	24	LEF1_6	LEF1	0.6162
184htert p53-/- BRCA2-/-	24	MDM2_1	MDM2	0.7991
184htert p53-/- BRCA2-/-	24	MDM2_2	MDM2	1.2502
184htert p53-/- BRCA2-/-	24	MDM2_3	MDM2	0.9264
184htert p53-/- BRCA2-/-	24	MET_1	MET	0.6286
184htert p53-/- BRCA2-/-	24	MET_2	MET	0.7723
184htert p53-/- BRCA2-/-	24	MET_3	MET	1.3245
184htert p53-/- BRCA2-/-	24	MYCN_1	MYCN	1.0059
184htert p53-/- BRCA2-/-	24	MYCN_2	MYCN	1.0073
184htert p53-/- BRCA2-/-	24	MYCN_3	MYCN	0.6902
184htert p53-/- BRCA2-/-	24	MYC_1	MYC	0.0775
184htert p53-/- BRCA2-/-	24	MYC_2	MYC	0.1491
184htert p53-/- BRCA2-/-	24	MYC_3	MYC	0.1192
184htert p53-/- BRCA2-/-	24	NRAS_1	NRAS	0.7018
184htert p53-/- BRCA2-/-	24	NRAS_2	NRAS	0.7973
184htert p53-/- BRCA2-/-	24	NRAS_3	NRAS	1.0065
184htert p53-/- BRCA2-/-	24	PARP1_1	PARP1	0.6875
184htert p53-/- BRCA2-/-	24	PARP1_2	PARP1	0.4695
184htert p53-/- BRCA2-/-	24	PARP1_3	PARP1	0.3568
184htert p53-/- BRCA2-/-	24	PARP2_1	PARP2	0.8653
184htert p53-/- BRCA2-/-	24	PARP2_2	PARP2	0.6618
184htert p53-/- BRCA2-/-	24	PARP2_3	PARP2	1.0625
184htert p53-/- BRCA2-/-	24	PDGFRA_1	PDGFRA	0.6836
184htert p53-/- BRCA2-/-	24	PDGFRA_2	PDGFRA	1.0283
184htert p53-/- BRCA2-/-	24	PDGFRA_3	PDGFRA	0.8097
184htert p53-/- BRCA2-/-	24	PDGFRB_1	PDGFRB	0.7746
184htert p53-/- BRCA2-/-	24	PDGFRB_2	PDGFRB	0.7245
184htert p53-/- BRCA2-/-	24	PDGFRB_3	PDGFRB	0.7456
184htert p53-/- BRCA2-/-	24	PDK1_1	PDK1	1.0189
184htert p53-/- BRCA2-/-	24	PDK1_2	PDK1	0.5726
184htert p53-/- BRCA2-/-	24	PDK1_3	PDK1	0.6006
184htert p53-/- BRCA2-/-	24	PGR_1	PGR	0.6511
184htert p53-/- BRCA2-/-	24	PGR_2	PGR	0.7581
184htert p53-/- BRCA2-/-	24	PGR_3	PGR	1.0736
184htert p53-/- BRCA2-/-	24	PIK3CA_4	PIK3CA	0.2282
184htert p53-/- BRCA2-/-	24	PIK3CA_5	PIK3CA	1.0322
184htert p53-/- BRCA2-/-	24	PIK3CA_6	PIK3CA	0.4159
184htert p53-/- BRCA2-/-	24	PIK3CB_4	PIK3CB	0.7583
184htert p53-/- BRCA2-/-	24	PIK3CB_5	PIK3CB	0.6133
184htert p53-/- BRCA2-/-	24	PIK3CB_6	PIK3CB	0.9628
184htert p53-/- BRCA2-/-	24	PIK3R1_1	PIK3R1	2.8608
184htert p53-/- BRCA2-/-	24	PIK3R1_2	PIK3R1	3.0946
184htert p53-/- BRCA2-/-	24	PIK3R1_3	PIK3R1	1.5712
184htert p53-/- BRCA2-/-	24	PLK1_4	PLK1	0.2231
184htert p53-/- BRCA2-/-	24	PLK1_5	PLK1	0.087
184htert p53-/- BRCA2-/-	24	PLK1_6	PLK1	0.2777
184htert p53-/- BRCA2-/-	24	PLK4_4	PLK4	0.4021
184htert p53-/- BRCA2-/-	24	PLK4_5	PLK4	0.2831
184htert p53-/- BRCA2-/-	24	PLK4_6	PLK4	0.5751
184htert p53-/- BRCA2-/-	24	PTK2_1	PTK2	0.5081
184htert p53-/- BRCA2-/-	24	PTK2_2	PTK2	0.4723
184htert p53-/- BRCA2-/-	24	PTK2_3	PTK2	0.5736
184htert p53-/- BRCA2-/-	24	RAF1_1	RAF1	0.5692
184htert p53-/- BRCA2-/-	24	RAF1_2	RAF1	0.67
184htert p53-/- BRCA2-/-	24	RAF1_3	RAF1	0.941
184htert p53-/- BRCA2-/-	24	RET_1	RET	0.956
184htert p53-/- BRCA2-/-	24	RET_2	RET	0.6403
184htert p53-/- BRCA2-/-	24	RET_3	RET	0.6053
184htert p53-/- BRCA2-/-	24	ROS1_1	ROS1	0.9561
184htert p53-/- BRCA2-/-	24	ROS1_2	ROS1	0.9401
184htert p53-/- BRCA2-/-	24	ROS1_3	ROS1	1.0951
184htert p53-/- BRCA2-/-	24	SMO_4	SMO	0.6187
184htert p53-/- BRCA2-/-	24	SMO_5	SMO	0.9128
184htert p53-/- BRCA2-/-	24	SMO_6	SMO	0.7894
184htert p53-/- BRCA2-/-	24	SRC_1	SRC	0.6222
184htert p53-/- BRCA2-/-	24	SRC_2	SRC	0.7248
184htert p53-/- BRCA2-/-	24	SRC_3	SRC	0.6199
184htert p53-/- BRCA2-/-	24	TGFBR1_1	TGFBR1	9.4495
184htert p53-/- BRCA2-/-	24	TGFBR1_2	TGFBR1	8.8612
184htert p53-/- BRCA2-/-	24	TGFBR1_3	TGFBR1	3.6026
184htert p53-/- BRCA2-/-	24	TGFBR2_1	TGFBR2	13.4223
184htert p53-/- BRCA2-/-	24	TGFBR2_2	TGFBR2	10.4799
184htert p53-/- BRCA2-/-	24	TGFBR2_3	TGFBR2	18.5701
184htert p53-/- BRCA2-/-	24	TGFBR3_1	TGFBR3	0.9389
184htert p53-/- BRCA2-/-	24	TGFBR3_2	TGFBR3	0.9303
184htert p53-/- BRCA2-/-	24	TGFBR3_3	TGFBR3	0.6421
184htert p53-/- BRCA2-/-	24	TP53_1	TP53	0.5346
184htert p53-/- BRCA2-/-	24	TP53_2	TP53	0.6408
184htert p53-/- BRCA2-/-	24	TP53_3	TP53	0.8396
184htert p53-/- BRCA2-/-	24	YAP1_1	YAP1	0.1583
184htert p53-/- BRCA2-/-	24	YAP1_2	YAP1	0.1865
184htert p53-/- BRCA2-/-	24	YAP1_3	YAP1	0.3746
184htert p53-/- BRCA2-/-	24	ctl_22	ctl	1.9864
184htert p53-/- BRCA2-/-	24	ctl_23	ctl	0.7175
184htert p53-/- BRCA2-/-	24	ctl_24	ctl	0.5768
184htert p53-/- BRCA2-/-	24	ctl_25	ctl	0.6648
184htert p53-/- BRCA2-/-	24	ctl_26	ctl	0.8208
184htert p53-/- BRCA2-/-	24	ctl_27	ctl	0.8912
184htert p53-/- BRCA2-/-	24	ctl_28	ctl	1.0816
184htert p53-/- BRCA2-/-	24	ctl_29	ctl	1.0345
184htert p53-/- BRCA2-/-	24	ctl_30	ctl	1.0621
184htert p53-/- BRCA2-/-	24	ctl_31	ctl	1.2833
184htert p53-/- BRCA2-/-	24	ctl_32	ctl	1.4893
184htert p53-/- BRCA2-/-	24	ctl_33	ctl	1.068
184htert p53-/- BRCA2-/-	24	ctl_34	ctl	1.0593
184htert p53-/- BRCA2-/-	24	ctl_35	ctl	0.7724
184htert p53-/- BRCA2-/-	24	ctl_36	ctl	1.4284
184htert p53-/- BRCA2-/-	24	ctl_37	ctl	0.961
184htert p53-/- BRCA2-/-	24	ctl_38	ctl	1.0626
184htert p53-/- BRCA2-/-	24	ctl_39	ctl	1.0896
184htert p53-/- BRCA2-/-	24	ctl_40	ctl	1.1154
184htert p53-/- BRCA2-/-	24	ctl_41	ctl	0.7634
184htert p53-/- BRCA2-/-	24	ctl_42	ctl	0.9444
184htert p53-/- BRCA2-/-	24	ctl_43	ctl	0.7923
184htert p53-/- BRCA2-/-	24	ctl_44	ctl	1.0206
184htert p53-/- BRCA2-/-	24	ctl_45	ctl	0.8179
184htert p53-/- BRCA2-/-	24	mTOR_4	mTOR	0.2885
184htert p53-/- BRCA2-/-	24	mTOR_5	mTOR	0.1116
184htert p53-/- BRCA2-/-	24	mTOR_6	mTOR	0.1869
184htert p53-/- BRCA2-/-	29	AKT1_4	AKT1	0.6661
184htert p53-/- BRCA2-/-	29	AKT1_5	AKT1	0.6067
184htert p53-/- BRCA2-/-	29	AKT1_6	AKT1	0.7241
184htert p53-/- BRCA2-/-	29	AKT2_4	AKT2	0.6357
184htert p53-/- BRCA2-/-	29	AKT2_5	AKT2	0.6054
184htert p53-/- BRCA2-/-	29	AKT2_6	AKT2	0.7627
184htert p53-/- BRCA2-/-	29	AKT3_4	AKT3	0.8314
184htert p53-/- BRCA2-/-	29	AKT3_5	AKT3	1.3501
184htert p53-/- BRCA2-/-	29	AKT3_6	AKT3	1.0565
184htert p53-/- BRCA2-/-	29	ALK_1	ALK	0.7928
184htert p53-/- BRCA2-/-	29	ALK_2	ALK	1.0546
184htert p53-/- BRCA2-/-	29	ALK_3	ALK	0.9856
184htert p53-/- BRCA2-/-	29	APH1A_4	APH1A	0.8187
184htert p53-/- BRCA2-/-	29	APH1A_5	APH1A	0.577
184htert p53-/- BRCA2-/-	29	APH1A_6	APH1A	0.6731
184htert p53-/- BRCA2-/-	29	ARAF_1	ARAF	0.7802
184htert p53-/- BRCA2-/-	29	ARAF_2	ARAF	1.6485
184htert p53-/- BRCA2-/-	29	ARAF_3	ARAF	0.6273
184htert p53-/- BRCA2-/-	29	AR_1	AR	0.7096
184htert p53-/- BRCA2-/-	29	AR_2	AR	1.9493
184htert p53-/- BRCA2-/-	29	AR_3	AR	0.7548
184htert p53-/- BRCA2-/-	29	ATG4B_1	ATG4B	0.5603
184htert p53-/- BRCA2-/-	29	ATG4B_2	ATG4B	0.6312
184htert p53-/- BRCA2-/-	29	ATG4B_3	ATG4B	1.7669
184htert p53-/- BRCA2-/-	29	BRAF_1	BRAF	0.5995
184htert p53-/- BRCA2-/-	29	BRAF_2	BRAF	0.7255
184htert p53-/- BRCA2-/-	29	BRAF_3	BRAF	0.876
184htert p53-/- BRCA2-/-	29	BRCA1_1	BRCA1	0.041
184htert p53-/- BRCA2-/-	29	BRCA1_2	BRCA1	0.183
184htert p53-/- BRCA2-/-	29	BRCA1_3	BRCA1	0.3746
184htert p53-/- BRCA2-/-	29	BRCA2_1	BRCA2	0.2285
184htert p53-/- BRCA2-/-	29	BRCA2_2	BRCA2	0.2589
184htert p53-/- BRCA2-/-	29	BRCA2_3	BRCA2	0.4073
184htert p53-/- BRCA2-/-	29	CA9_1	CA9	0.461
184htert p53-/- BRCA2-/-	29	CA9_2	CA9	0.8617
184htert p53-/- BRCA2-/-	29	CA9_3	CA9	0.8966
184htert p53-/- BRCA2-/-	29	CDK12_1	CDK12	0.3358
184htert p53-/- BRCA2-/-	29	CDK12_2	CDK12	0.1745
184htert p53-/- BRCA2-/-	29	CDK12_3	CDK12	0.5657
184htert p53-/- BRCA2-/-	29	CHEK1_1	CHEK1	0.1774
184htert p53-/- BRCA2-/-	29	CHEK1_2	CHEK1	0.0452
184htert p53-/- BRCA2-/-	29	CHEK1_3	CHEK1	0.033
184htert p53-/- BRCA2-/-	29	EGFR_4	EGFR	0.0096
184htert p53-/- BRCA2-/-	29	EGFR_5	EGFR	0.1096
184htert p53-/- BRCA2-/-	29	EGFR_6	EGFR	0.0686
184htert p53-/- BRCA2-/-	29	ERBB2_4	ERBB2	0.7269
184htert p53-/- BRCA2-/-	29	ERBB2_5	ERBB2	0.6191
184htert p53-/- BRCA2-/-	29	ERBB2_6	ERBB2	0.687
184htert p53-/- BRCA2-/-	29	ERBB3_1	ERBB3	0.5931
184htert p53-/- BRCA2-/-	29	ERBB3_2	ERBB3	0.776
184htert p53-/- BRCA2-/-	29	ERBB3_3	ERBB3	0.9079
184htert p53-/- BRCA2-/-	29	ERBB4_1	ERBB4	0.8482
184htert p53-/- BRCA2-/-	29	ERBB4_2	ERBB4	1.1481
184htert p53-/- BRCA2-/-	29	ERBB4_3	ERBB4	0.9143
184htert p53-/- BRCA2-/-	29	ESR1_4	ESR1	0.9117
184htert p53-/- BRCA2-/-	29	ESR1_5	ESR1	0.8563
184htert p53-/- BRCA2-/-	29	ESR1_6	ESR1	0.6561
184htert p53-/- BRCA2-/-	29	FGFR1_1	FGFR1	0.6235
184htert p53-/- BRCA2-/-	29	FGFR1_2	FGFR1	0.9431
184htert p53-/- BRCA2-/-	29	FGFR1_3	FGFR1	1.5994
184htert p53-/- BRCA2-/-	29	FGFR2_1	FGFR2	0.7124
184htert p53-/- BRCA2-/-	29	FGFR2_2	FGFR2	0.9846
184htert p53-/- BRCA2-/-	29	FGFR2_3	FGFR2	0.6465
184htert p53-/- BRCA2-/-	29	FGFR3_1	FGFR3	0.9009
184htert p53-/- BRCA2-/-	29	FGFR3_2	FGFR3	0.8151
184htert p53-/- BRCA2-/-	29	FGFR3_3	FGFR3	0.6766
184htert p53-/- BRCA2-/-	29	FLT1_1	FLT1	1.0026
184htert p53-/- BRCA2-/-	29	FLT1_2	FLT1	0.5811
184htert p53-/- BRCA2-/-	29	FLT1_3	FLT1	0.8329
184htert p53-/- BRCA2-/-	29	HRAS_1	HRAS	0.9488
184htert p53-/- BRCA2-/-	29	HRAS_2	HRAS	0.7385
184htert p53-/- BRCA2-/-	29	HRAS_3	HRAS	0.8534
184htert p53-/- BRCA2-/-	29	ILK_1	ILK	0.0809
184htert p53-/- BRCA2-/-	29	ILK_2	ILK	0.2219
184htert p53-/- BRCA2-/-	29	ILK_3	ILK	0.6266
184htert p53-/- BRCA2-/-	29	KDR_1	KDR	0.5022
184htert p53-/- BRCA2-/-	29	KDR_2	KDR	0.6498
184htert p53-/- BRCA2-/-	29	KDR_3	KDR	0.85
184htert p53-/- BRCA2-/-	29	KRAS_1	KRAS	0.4931
184htert p53-/- BRCA2-/-	29	KRAS_2	KRAS	0.664
184htert p53-/- BRCA2-/-	29	KRAS_3	KRAS	0.9416
184htert p53-/- BRCA2-/-	29	LEF1_4	LEF1	0.703
184htert p53-/- BRCA2-/-	29	LEF1_5	LEF1	0.6798
184htert p53-/- BRCA2-/-	29	LEF1_6	LEF1	0.5409
184htert p53-/- BRCA2-/-	29	MDM2_1	MDM2	0.8478
184htert p53-/- BRCA2-/-	29	MDM2_2	MDM2	1.3801
184htert p53-/- BRCA2-/-	29	MDM2_3	MDM2	0.9995
184htert p53-/- BRCA2-/-	29	MET_1	MET	0.4686
184htert p53-/- BRCA2-/-	29	MET_2	MET	0.7935
184htert p53-/- BRCA2-/-	29	MET_3	MET	1.2859
184htert p53-/- BRCA2-/-	29	MYCN_1	MYCN	0.9795
184htert p53-/- BRCA2-/-	29	MYCN_2	MYCN	1.0068
184htert p53-/- BRCA2-/-	29	MYCN_3	MYCN	0.6454
184htert p53-/- BRCA2-/-	29	MYC_1	MYC	0.0333
184htert p53-/- BRCA2-/-	29	MYC_2	MYC	0.0935
184htert p53-/- BRCA2-/-	29	MYC_3	MYC	0.1018
184htert p53-/- BRCA2-/-	29	NRAS_1	NRAS	0.5755
184htert p53-/- BRCA2-/-	29	NRAS_2	NRAS	0.7203
184htert p53-/- BRCA2-/-	29	NRAS_3	NRAS	1.0888
184htert p53-/- BRCA2-/-	29	PARP1_1	PARP1	0.6068
184htert p53-/- BRCA2-/-	29	PARP1_2	PARP1	0.359
184htert p53-/- BRCA2-/-	29	PARP1_3	PARP1	0.2408
184htert p53-/- BRCA2-/-	29	PARP2_1	PARP2	0.9015
184htert p53-/- BRCA2-/-	29	PARP2_2	PARP2	0.6101
184htert p53-/- BRCA2-/-	29	PARP2_3	PARP2	1.17
184htert p53-/- BRCA2-/-	29	PDGFRA_1	PDGFRA	0.5817
184htert p53-/- BRCA2-/-	29	PDGFRA_2	PDGFRA	1.1654
184htert p53-/- BRCA2-/-	29	PDGFRA_3	PDGFRA	0.9116
184htert p53-/- BRCA2-/-	29	PDGFRB_1	PDGFRB	0.6638
184htert p53-/- BRCA2-/-	29	PDGFRB_2	PDGFRB	0.5713
184htert p53-/- BRCA2-/-	29	PDGFRB_3	PDGFRB	0.6535
184htert p53-/- BRCA2-/-	29	PDK1_1	PDK1	0.8887
184htert p53-/- BRCA2-/-	29	PDK1_2	PDK1	0.3953
184htert p53-/- BRCA2-/-	29	PDK1_3	PDK1	0.5434
184htert p53-/- BRCA2-/-	29	PGR_1	PGR	0.5837
184htert p53-/- BRCA2-/-	29	PGR_2	PGR	0.7022
184htert p53-/- BRCA2-/-	29	PGR_3	PGR	1.2349
184htert p53-/- BRCA2-/-	29	PIK3CA_4	PIK3CA	0.1471
184htert p53-/- BRCA2-/-	29	PIK3CA_5	PIK3CA	0.9798
184htert p53-/- BRCA2-/-	29	PIK3CA_6	PIK3CA	0.3437
184htert p53-/- BRCA2-/-	29	PIK3CB_4	PIK3CB	0.743
184htert p53-/- BRCA2-/-	29	PIK3CB_5	PIK3CB	0.4341
184htert p53-/- BRCA2-/-	29	PIK3CB_6	PIK3CB	0.9431
184htert p53-/- BRCA2-/-	29	PIK3R1_1	PIK3R1	3.2748
184htert p53-/- BRCA2-/-	29	PIK3R1_2	PIK3R1	3.4239
184htert p53-/- BRCA2-/-	29	PIK3R1_3	PIK3R1	1.6723
184htert p53-/- BRCA2-/-	29	PLK1_4	PLK1	0.2163
184htert p53-/- BRCA2-/-	29	PLK1_5	PLK1	0.048
184htert p53-/- BRCA2-/-	29	PLK1_6	PLK1	0.1911
184htert p53-/- BRCA2-/-	29	PLK4_4	PLK4	0.247
184htert p53-/- BRCA2-/-	29	PLK4_5	PLK4	0.2235
184htert p53-/- BRCA2-/-	29	PLK4_6	PLK4	0.4462
184htert p53-/- BRCA2-/-	29	PTK2_1	PTK2	0.4183
184htert p53-/- BRCA2-/-	29	PTK2_2	PTK2	0.3714
184htert p53-/- BRCA2-/-	29	PTK2_3	PTK2	0.5117
184htert p53-/- BRCA2-/-	29	RAF1_1	RAF1	0.4868
184htert p53-/- BRCA2-/-	29	RAF1_2	RAF1	0.5802
184htert p53-/- BRCA2-/-	29	RAF1_3	RAF1	0.9152
184htert p53-/- BRCA2-/-	29	RET_1	RET	0.9858
184htert p53-/- BRCA2-/-	29	RET_2	RET	0.5741
184htert p53-/- BRCA2-/-	29	RET_3	RET	0.5001
184htert p53-/- BRCA2-/-	29	ROS1_1	ROS1	0.896
184htert p53-/- BRCA2-/-	29	ROS1_2	ROS1	0.9104
184htert p53-/- BRCA2-/-	29	ROS1_3	ROS1	1.2258
184htert p53-/- BRCA2-/-	29	SMO_4	SMO	0.5644
184htert p53-/- BRCA2-/-	29	SMO_5	SMO	1.0104
184htert p53-/- BRCA2-/-	29	SMO_6	SMO	0.7974
184htert p53-/- BRCA2-/-	29	SRC_1	SRC	0.6025
184htert p53-/- BRCA2-/-	29	SRC_2	SRC	0.6468
184htert p53-/- BRCA2-/-	29	SRC_3	SRC	0.5265
184htert p53-/- BRCA2-/-	29	TGFBR1_1	TGFBR1	11.6815
184htert p53-/- BRCA2-/-	29	TGFBR1_2	TGFBR1	11.3968
184htert p53-/- BRCA2-/-	29	TGFBR1_3	TGFBR1	4.4527
184htert p53-/- BRCA2-/-	29	TGFBR2_1	TGFBR2	16.9012
184htert p53-/- BRCA2-/-	29	TGFBR2_2	TGFBR2	14.1153
184htert p53-/- BRCA2-/-	29	TGFBR2_3	TGFBR2	23.9692
184htert p53-/- BRCA2-/-	29	TGFBR3_1	TGFBR3	0.9073
184htert p53-/- BRCA2-/-	29	TGFBR3_2	TGFBR3	0.95
184htert p53-/- BRCA2-/-	29	TGFBR3_3	TGFBR3	0.5513
184htert p53-/- BRCA2-/-	29	TP53_1	TP53	0.4868
184htert p53-/- BRCA2-/-	29	TP53_2	TP53	0.6051
184htert p53-/- BRCA2-/-	29	TP53_3	TP53	0.7116
184htert p53-/- BRCA2-/-	29	YAP1_1	YAP1	0.1534
184htert p53-/- BRCA2-/-	29	YAP1_2	YAP1	0.1651
184htert p53-/- BRCA2-/-	29	YAP1_3	YAP1	0.3451
184htert p53-/- BRCA2-/-	29	ctl_22	ctl	2.2051
184htert p53-/- BRCA2-/-	29	ctl_23	ctl	0.6208
184htert p53-/- BRCA2-/-	29	ctl_24	ctl	0.5554
184htert p53-/- BRCA2-/-	29	ctl_25	ctl	0.4723
184htert p53-/- BRCA2-/-	29	ctl_26	ctl	0.636
184htert p53-/- BRCA2-/-	29	ctl_27	ctl	0.8067
184htert p53-/- BRCA2-/-	29	ctl_28	ctl	1.0899
184htert p53-/- BRCA2-/-	29	ctl_29	ctl	0.945
184htert p53-/- BRCA2-/-	29	ctl_30	ctl	1.1379
184htert p53-/- BRCA2-/-	29	ctl_31	ctl	1.3279
184htert p53-/- BRCA2-/-	29	ctl_32	ctl	1.6172
184htert p53-/- BRCA2-/-	29	ctl_33	ctl	1.1616
184htert p53-/- BRCA2-/-	29	ctl_34	ctl	1.1736
184htert p53-/- BRCA2-/-	29	ctl_35	ctl	0.6189
184htert p53-/- BRCA2-/-	29	ctl_36	ctl	1.4682
184htert p53-/- BRCA2-/-	29	ctl_37	ctl	0.9518
184htert p53-/- BRCA2-/-	29	ctl_38	ctl	1.3333
184htert p53-/- BRCA2-/-	29	ctl_39	ctl	1.0253
184htert p53-/- BRCA2-/-	29	ctl_40	ctl	1.0606
184htert p53-/- BRCA2-/-	29	ctl_41	ctl	0.6126
184htert p53-/- BRCA2-/-	29	ctl_42	ctl	0.7795
184htert p53-/- BRCA2-/-	29	ctl_43	ctl	0.7331
184htert p53-/- BRCA2-/-	29	ctl_44	ctl	0.8851
184htert p53-/- BRCA2-/-	29	ctl_45	ctl	0.8197
184htert p53-/- BRCA2-/-	29	mTOR_4	mTOR	0.2273
184htert p53-/- BRCA2-/-	29	mTOR_5	mTOR	0.0765
184htert p53-/- BRCA2-/-	29	mTOR_6	mTOR	0.1286
184htert p53-/- BRCA2-/-	33	AKT1_4	AKT1	0.5811
184htert p53-/- BRCA2-/-	33	AKT1_5	AKT1	0.4892
184htert p53-/- BRCA2-/-	33	AKT1_6	AKT1	0.6695
184htert p53-/- BRCA2-/-	33	AKT2_4	AKT2	0.5722
184htert p53-/- BRCA2-/-	33	AKT2_5	AKT2	0.5136
184htert p53-/- BRCA2-/-	33	AKT2_6	AKT2	0.6572
184htert p53-/- BRCA2-/-	33	AKT3_4	AKT3	0.73
184htert p53-/- BRCA2-/-	33	AKT3_5	AKT3	1.2979
184htert p53-/- BRCA2-/-	33	AKT3_6	AKT3	0.9683
184htert p53-/- BRCA2-/-	33	ALK_1	ALK	0.6298
184htert p53-/- BRCA2-/-	33	ALK_2	ALK	0.9846
184htert p53-/- BRCA2-/-	33	ALK_3	ALK	0.9477
184htert p53-/- BRCA2-/-	33	APH1A_4	APH1A	0.7386
184htert p53-/- BRCA2-/-	33	APH1A_5	APH1A	0.4244
184htert p53-/- BRCA2-/-	33	APH1A_6	APH1A	0.5345
184htert p53-/- BRCA2-/-	33	ARAF_1	ARAF	0.7202
184htert p53-/- BRCA2-/-	33	ARAF_2	ARAF	1.7845
184htert p53-/- BRCA2-/-	33	ARAF_3	ARAF	0.5558
184htert p53-/- BRCA2-/-	33	AR_1	AR	0.5431
184htert p53-/- BRCA2-/-	33	AR_2	AR	1.9531
184htert p53-/- BRCA2-/-	33	AR_3	AR	0.6895
184htert p53-/- BRCA2-/-	33	ATG4B_1	ATG4B	0.5002
184htert p53-/- BRCA2-/-	33	ATG4B_2	ATG4B	0.6481
184htert p53-/- BRCA2-/-	33	ATG4B_3	ATG4B	1.7277
184htert p53-/- BRCA2-/-	33	BRAF_1	BRAF	0.4846
184htert p53-/- BRCA2-/-	33	BRAF_2	BRAF	0.6291
184htert p53-/- BRCA2-/-	33	BRAF_3	BRAF	0.6152
184htert p53-/- BRCA2-/-	33	BRCA1_1	BRCA1	0.0116
184htert p53-/- BRCA2-/-	33	BRCA1_2	BRCA1	0.1304
184htert p53-/- BRCA2-/-	33	BRCA1_3	BRCA1	0.3233
184htert p53-/- BRCA2-/-	33	BRCA2_1	BRCA2	0.1797
184htert p53-/- BRCA2-/-	33	BRCA2_2	BRCA2	0.1863
184htert p53-/- BRCA2-/-	33	BRCA2_3	BRCA2	0.3558
184htert p53-/- BRCA2-/-	33	CA9_1	CA9	0.3682
184htert p53-/- BRCA2-/-	33	CA9_2	CA9	0.7234
184htert p53-/- BRCA2-/-	33	CA9_3	CA9	0.8516
184htert p53-/- BRCA2-/-	33	CDK12_1	CDK12	0.2728
184htert p53-/- BRCA2-/-	33	CDK12_2	CDK12	0.1703
184htert p53-/- BRCA2-/-	33	CDK12_3	CDK12	0.473
184htert p53-/- BRCA2-/-	33	CHEK1_1	CHEK1	0.1448
184htert p53-/- BRCA2-/-	33	CHEK1_2	CHEK1	0.0279
184htert p53-/- BRCA2-/-	33	CHEK1_3	CHEK1	0.0196
184htert p53-/- BRCA2-/-	33	EGFR_4	EGFR	0.0032
184htert p53-/- BRCA2-/-	33	EGFR_5	EGFR	0.0635
184htert p53-/- BRCA2-/-	33	EGFR_6	EGFR	0.0433
184htert p53-/- BRCA2-/-	33	ERBB2_4	ERBB2	0.6634
184htert p53-/- BRCA2-/-	33	ERBB2_5	ERBB2	0.5953
184htert p53-/- BRCA2-/-	33	ERBB2_6	ERBB2	0.6984
184htert p53-/- BRCA2-/-	33	ERBB3_1	ERBB3	0.5394
184htert p53-/- BRCA2-/-	33	ERBB3_2	ERBB3	0.7088
184htert p53-/- BRCA2-/-	33	ERBB3_3	ERBB3	0.8853
184htert p53-/- BRCA2-/-	33	ERBB4_1	ERBB4	0.8323
184htert p53-/- BRCA2-/-	33	ERBB4_2	ERBB4	1.0595
184htert p53-/- BRCA2-/-	33	ERBB4_3	ERBB4	0.793
184htert p53-/- BRCA2-/-	33	ESR1_4	ESR1	0.8319
184htert p53-/- BRCA2-/-	33	ESR1_5	ESR1	0.7631
184htert p53-/- BRCA2-/-	33	ESR1_6	ESR1	0.5297
184htert p53-/- BRCA2-/-	33	FGFR1_1	FGFR1	0.4637
184htert p53-/- BRCA2-/-	33	FGFR1_2	FGFR1	0.8065
184htert p53-/- BRCA2-/-	33	FGFR1_3	FGFR1	1.4288
184htert p53-/- BRCA2-/-	33	FGFR2_1	FGFR2	0.6046
184htert p53-/- BRCA2-/-	33	FGFR2_2	FGFR2	0.8858
184htert p53-/- BRCA2-/-	33	FGFR2_3	FGFR2	0.6707
184htert p53-/- BRCA2-/-	33	FGFR3_1	FGFR3	0.8436
184htert p53-/- BRCA2-/-	33	FGFR3_2	FGFR3	0.839
184htert p53-/- BRCA2-/-	33	FGFR3_3	FGFR3	0.5838
184htert p53-/- BRCA2-/-	33	FLT1_1	FLT1	0.8042
184htert p53-/- BRCA2-/-	33	FLT1_2	FLT1	0.5203
184htert p53-/- BRCA2-/-	33	FLT1_3	FLT1	0.7249
184htert p53-/- BRCA2-/-	33	HRAS_1	HRAS	0.9322
184htert p53-/- BRCA2-/-	33	HRAS_2	HRAS	0.6738
184htert p53-/- BRCA2-/-	33	HRAS_3	HRAS	0.8194
184htert p53-/- BRCA2-/-	33	ILK_1	ILK	0.0738
184htert p53-/- BRCA2-/-	33	ILK_2	ILK	0.1628
184htert p53-/- BRCA2-/-	33	ILK_3	ILK	0.5911
184htert p53-/- BRCA2-/-	33	KDR_1	KDR	0.458
184htert p53-/- BRCA2-/-	33	KDR_2	KDR	0.5512
184htert p53-/- BRCA2-/-	33	KDR_3	KDR	0.7486
184htert p53-/- BRCA2-/-	33	KRAS_1	KRAS	0.4359
184htert p53-/- BRCA2-/-	33	KRAS_2	KRAS	0.5768
184htert p53-/- BRCA2-/-	33	KRAS_3	KRAS	0.8728
184htert p53-/- BRCA2-/-	33	LEF1_4	LEF1	0.7704
184htert p53-/- BRCA2-/-	33	LEF1_5	LEF1	0.5634
184htert p53-/- BRCA2-/-	33	LEF1_6	LEF1	0.4278
184htert p53-/- BRCA2-/-	33	MDM2_1	MDM2	0.7511
184htert p53-/- BRCA2-/-	33	MDM2_2	MDM2	1.3328
184htert p53-/- BRCA2-/-	33	MDM2_3	MDM2	1.0449
184htert p53-/- BRCA2-/-	33	MET_1	MET	0.3303
184htert p53-/- BRCA2-/-	33	MET_2	MET	0.7752
184htert p53-/- BRCA2-/-	33	MET_3	MET	1.1213
184htert p53-/- BRCA2-/-	33	MYCN_1	MYCN	0.9217
184htert p53-/- BRCA2-/-	33	MYCN_2	MYCN	0.9413
184htert p53-/- BRCA2-/-	33	MYCN_3	MYCN	0.5358
184htert p53-/- BRCA2-/-	33	MYC_1	MYC	0.007
184htert p53-/- BRCA2-/-	33	MYC_2	MYC	0.0642
184htert p53-/- BRCA2-/-	33	MYC_3	MYC	0.0616
184htert p53-/- BRCA2-/-	33	NRAS_1	NRAS	0.4122
184htert p53-/- BRCA2-/-	33	NRAS_2	NRAS	0.6421
184htert p53-/- BRCA2-/-	33	NRAS_3	NRAS	0.9178
184htert p53-/- BRCA2-/-	33	PARP1_1	PARP1	0.5077
184htert p53-/- BRCA2-/-	33	PARP1_2	PARP1	0.3308
184htert p53-/- BRCA2-/-	33	PARP1_3	PARP1	0.166
184htert p53-/- BRCA2-/-	33	PARP2_1	PARP2	0.7663
184htert p53-/- BRCA2-/-	33	PARP2_2	PARP2	0.5343
184htert p53-/- BRCA2-/-	33	PARP2_3	PARP2	1.1698
184htert p53-/- BRCA2-/-	33	PDGFRA_1	PDGFRA	0.5125
184htert p53-/- BRCA2-/-	33	PDGFRA_2	PDGFRA	1.2325
184htert p53-/- BRCA2-/-	33	PDGFRA_3	PDGFRA	0.8711
184htert p53-/- BRCA2-/-	33	PDGFRB_1	PDGFRB	0.6772
184htert p53-/- BRCA2-/-	33	PDGFRB_2	PDGFRB	0.4944
184htert p53-/- BRCA2-/-	33	PDGFRB_3	PDGFRB	0.6101
184htert p53-/- BRCA2-/-	33	PDK1_1	PDK1	0.797
184htert p53-/- BRCA2-/-	33	PDK1_2	PDK1	0.4429
184htert p53-/- BRCA2-/-	33	PDK1_3	PDK1	0.5684
184htert p53-/- BRCA2-/-	33	PGR_1	PGR	0.3859
184htert p53-/- BRCA2-/-	33	PGR_2	PGR	0.6619
184htert p53-/- BRCA2-/-	33	PGR_3	PGR	1.1145
184htert p53-/- BRCA2-/-	33	PIK3CA_4	PIK3CA	0.0909
184htert p53-/- BRCA2-/-	33	PIK3CA_5	PIK3CA	0.7554
184htert p53-/- BRCA2-/-	33	PIK3CA_6	PIK3CA	0.2076
184htert p53-/- BRCA2-/-	33	PIK3CB_4	PIK3CB	0.6138
184htert p53-/- BRCA2-/-	33	PIK3CB_5	PIK3CB	0.3494
184htert p53-/- BRCA2-/-	33	PIK3CB_6	PIK3CB	0.759
184htert p53-/- BRCA2-/-	33	PIK3R1_1	PIK3R1	3.3307
184htert p53-/- BRCA2-/-	33	PIK3R1_2	PIK3R1	3.6065
184htert p53-/- BRCA2-/-	33	PIK3R1_3	PIK3R1	1.5967
184htert p53-/- BRCA2-/-	33	PLK1_4	PLK1	0.2482
184htert p53-/- BRCA2-/-	33	PLK1_5	PLK1	0.0349
184htert p53-/- BRCA2-/-	33	PLK1_6	PLK1	0.1343
184htert p53-/- BRCA2-/-	33	PLK4_4	PLK4	0.1559
184htert p53-/- BRCA2-/-	33	PLK4_5	PLK4	0.1735
184htert p53-/- BRCA2-/-	33	PLK4_6	PLK4	0.3071
184htert p53-/- BRCA2-/-	33	PTK2_1	PTK2	0.2869
184htert p53-/- BRCA2-/-	33	PTK2_2	PTK2	0.3431
184htert p53-/- BRCA2-/-	33	PTK2_3	PTK2	0.5131
184htert p53-/- BRCA2-/-	33	RAF1_1	RAF1	0.3619
184htert p53-/- BRCA2-/-	33	RAF1_2	RAF1	0.4437
184htert p53-/- BRCA2-/-	33	RAF1_3	RAF1	0.9163
184htert p53-/- BRCA2-/-	33	RET_1	RET	1.0394
184htert p53-/- BRCA2-/-	33	RET_2	RET	0.4833
184htert p53-/- BRCA2-/-	33	RET_3	RET	0.4219
184htert p53-/- BRCA2-/-	33	ROS1_1	ROS1	0.891
184htert p53-/- BRCA2-/-	33	ROS1_2	ROS1	0.8569
184htert p53-/- BRCA2-/-	33	ROS1_3	ROS1	1.3357
184htert p53-/- BRCA2-/-	33	SMO_4	SMO	0.5273
184htert p53-/- BRCA2-/-	33	SMO_5	SMO	0.9153
184htert p53-/- BRCA2-/-	33	SMO_6	SMO	0.6799
184htert p53-/- BRCA2-/-	33	SRC_1	SRC	0.5444
184htert p53-/- BRCA2-/-	33	SRC_2	SRC	0.5629
184htert p53-/- BRCA2-/-	33	SRC_3	SRC	0.4867
184htert p53-/- BRCA2-/-	33	TGFBR1_1	TGFBR1	11.6732
184htert p53-/- BRCA2-/-	33	TGFBR1_2	TGFBR1	12.3745
184htert p53-/- BRCA2-/-	33	TGFBR1_3	TGFBR1	4.2533
184htert p53-/- BRCA2-/-	33	TGFBR2_1	TGFBR2	17.5999
184htert p53-/- BRCA2-/-	33	TGFBR2_2	TGFBR2	16.7764
184htert p53-/- BRCA2-/-	33	TGFBR2_3	TGFBR2	25.6223
184htert p53-/- BRCA2-/-	33	TGFBR3_1	TGFBR3	0.8281
184htert p53-/- BRCA2-/-	33	TGFBR3_2	TGFBR3	0.9328
184htert p53-/- BRCA2-/-	33	TGFBR3_3	TGFBR3	0.5259
184htert p53-/- BRCA2-/-	33	TP53_1	TP53	0.3612
184htert p53-/- BRCA2-/-	33	TP53_2	TP53	0.4871
184htert p53-/- BRCA2-/-	33	TP53_3	TP53	0.5763
184htert p53-/- BRCA2-/-	33	YAP1_1	YAP1	0.1276
184htert p53-/- BRCA2-/-	33	YAP1_2	YAP1	0.1718
184htert p53-/- BRCA2-/-	33	YAP1_3	YAP1	0.2749
184htert p53-/- BRCA2-/-	33	ctl_22	ctl	2.5256
184htert p53-/- BRCA2-/-	33	ctl_23	ctl	0.5252
184htert p53-/- BRCA2-/-	33	ctl_24	ctl	0.4078
184htert p53-/- BRCA2-/-	33	ctl_25	ctl	0.3728
184htert p53-/- BRCA2-/-	33	ctl_26	ctl	0.5153
184htert p53-/- BRCA2-/-	33	ctl_27	ctl	0.7301
184htert p53-/- BRCA2-/-	33	ctl_28	ctl	1.1476
184htert p53-/- BRCA2-/-	33	ctl_29	ctl	0.8017
184htert p53-/- BRCA2-/-	33	ctl_30	ctl	1.122
184htert p53-/- BRCA2-/-	33	ctl_31	ctl	1.2311
184htert p53-/- BRCA2-/-	33	ctl_32	ctl	1.5143
184htert p53-/- BRCA2-/-	33	ctl_33	ctl	1.1558
184htert p53-/- BRCA2-/-	33	ctl_34	ctl	1.1826
184htert p53-/- BRCA2-/-	33	ctl_35	ctl	0.5392
184htert p53-/- BRCA2-/-	33	ctl_36	ctl	1.3281
184htert p53-/- BRCA2-/-	33	ctl_37	ctl	0.9372
184htert p53-/- BRCA2-/-	33	ctl_38	ctl	2.038
184htert p53-/- BRCA2-/-	33	ctl_39	ctl	1.0638
184htert p53-/- BRCA2-/-	33	ctl_40	ctl	0.9389
184htert p53-/- BRCA2-/-	33	ctl_41	ctl	0.5217
184htert p53-/- BRCA2-/-	33	ctl_42	ctl	0.6598
184htert p53-/- BRCA2-/-	33	ctl_43	ctl	0.5718
184htert p53-/- BRCA2-/-	33	ctl_44	ctl	0.7722
184htert p53-/- BRCA2-/-	33	ctl_45	ctl	0.8176
184htert p53-/- BRCA2-/-	33	mTOR_4	mTOR	0.1404
184htert p53-/- BRCA2-/-	33	mTOR_5	mTOR	0.0385
184htert p53-/- BRCA2-/-	33	mTOR_6	mTOR	0.0798
MCF7	0	AKT1_4	AKT1	1
MCF7	0	AKT1_5	AKT1	1
MCF7	0	AKT1_6	AKT1	1
MCF7	0	AKT2_4	AKT2	1
MCF7	0	AKT2_5	AKT2	1
MCF7	0	AKT2_6	AKT2	1
MCF7	0	AKT3_4	AKT3	1
MCF7	0	AKT3_5	AKT3	1
MCF7	0	AKT3_6	AKT3	1
MCF7	0	ALK_1	ALK	1
MCF7	0	ALK_2	ALK	1
MCF7	0	ALK_3	ALK	1
MCF7	0	APH1A_4	APH1A	1
MCF7	0	APH1A_5	APH1A	1
MCF7	0	APH1A_6	APH1A	1
MCF7	0	ARAF_1	ARAF	1
MCF7	0	ARAF_2	ARAF	1
MCF7	0	ARAF_3	ARAF	1
MCF7	0	AR_1	AR	1
MCF7	0	AR_2	AR	1
MCF7	0	AR_3	AR	1
MCF7	0	ATG4B_1	ATG4B	1
MCF7	0	ATG4B_2	ATG4B	1
MCF7	0	ATG4B_3	ATG4B	1
MCF7	0	BRAF_1	BRAF	1
MCF7	0	BRAF_2	BRAF	1
MCF7	0	BRAF_3	BRAF	1
MCF7	0	BRCA1_1	BRCA1	1
MCF7	0	BRCA1_2	BRCA1	1
MCF7	0	BRCA1_3	BRCA1	1
MCF7	0	BRCA2_1	BRCA2	1
MCF7	0	BRCA2_2	BRCA2	1
MCF7	0	BRCA2_3	BRCA2	1
MCF7	0	CA9_1	CA9	1
MCF7	0	CA9_2	CA9	1
MCF7	0	CA9_3	CA9	1
MCF7	0	CDK12_1	CDK12	1
MCF7	0	CDK12_2	CDK12	1
MCF7	0	CDK12_3	CDK12	1
MCF7	0	CHEK1_1	CHEK1	1
MCF7	0	CHEK1_2	CHEK1	1
MCF7	0	CHEK1_3	CHEK1	1
MCF7	0	EGFR_4	EGFR	1
MCF7	0	EGFR_5	EGFR	1
MCF7	0	EGFR_6	EGFR	1
MCF7	0	ERBB2_4	ERBB2	1
MCF7	0	ERBB2_5	ERBB2	1
MCF7	0	ERBB2_6	ERBB2	1
MCF7	0	ERBB3_1	ERBB3	1
MCF7	0	ERBB3_2	ERBB3	1
MCF7	0	ERBB3_3	ERBB3	1
MCF7	0	ERBB4_1	ERBB4	1
MCF7	0	ERBB4_2	ERBB4	1
MCF7	0	ERBB4_3	ERBB4	1
MCF7	0	ESR1_4	ESR1	1
MCF7	0	ESR1_5	ESR1	1
MCF7	0	ESR1_6	ESR1	1
MCF7	0	FGFR1_1	FGFR1	1
MCF7	0	FGFR1_2	FGFR1	1
MCF7	0	FGFR1_3	FGFR1	1
MCF7	0	FGFR2_1	FGFR2	1
MCF7	0	FGFR2_2	FGFR2	1
MCF7	0	FGFR2_3	FGFR2	1
MCF7	0	FGFR3_1	FGFR3	1
MCF7	0	FGFR3_2	FGFR3	1
MCF7	0	FGFR3_3	FGFR3	1
MCF7	0	FLT1_1	FLT1	1
MCF7	0	FLT1_2	FLT1	1
MCF7	0	FLT1_3	FLT1	1
MCF7	0	HRAS_1	HRAS	1
MCF7	0	HRAS_2	HRAS	1
MCF7	0	HRAS_3	HRAS	1
MCF7	0	ILK_1	ILK	1
MCF7	0	ILK_2	ILK	1
MCF7	0	ILK_3	ILK	1
MCF7	0	KDR_1	KDR	1
MCF7	0	KDR_2	KDR	1
MCF7	0	KDR_3	KDR	1
MCF7	0	KRAS_1	KRAS	1
MCF7	0	KRAS_2	KRAS	1
MCF7	0	KRAS_3	KRAS	1
MCF7	0	LEF1_4	LEF1	1
MCF7	0	LEF1_5	LEF1	1
MCF7	0	LEF1_6	LEF1	1
MCF7	0	MDM2_1	MDM2	1
MCF7	0	MDM2_2	MDM2	1
MCF7	0	MDM2_3	MDM2	1
MCF7	0	MET_1	MET	1
MCF7	0	MET_2	MET	1
MCF7	0	MET_3	MET	1
MCF7	0	MYCN_1	MYCN	1
MCF7	0	MYCN_2	MYCN	1
MCF7	0	MYCN_3	MYCN	1
MCF7	0	MYC_1	MYC	1
MCF7	0	MYC_2	MYC	1
MCF7	0	MYC_3	MYC	1
MCF7	0	NRAS_1	NRAS	1
MCF7	0	NRAS_2	NRAS	1
MCF7	0	NRAS_3	NRAS	1
MCF7	0	PARP1_1	PARP1	1
MCF7	0	PARP1_2	PARP1	1
MCF7	0	PARP1_3	PARP1	1
MCF7	0	PARP2_1	PARP2	1
MCF7	0	PARP2_2	PARP2	1
MCF7	0	PARP2_3	PARP2	1
MCF7	0	PDGFRA_1	PDGFRA	1
MCF7	0	PDGFRA_2	PDGFRA	1
MCF7	0	PDGFRA_3	PDGFRA	1
MCF7	0	PDGFRB_1	PDGFRB	1
MCF7	0	PDGFRB_2	PDGFRB	1
MCF7	0	PDGFRB_3	PDGFRB	1
MCF7	0	PDK1_1	PDK1	1
MCF7	0	PDK1_2	PDK1	1
MCF7	0	PDK1_3	PDK1	1
MCF7	0	PGR_1	PGR	1
MCF7	0	PGR_2	PGR	1
MCF7	0	PGR_3	PGR	1
MCF7	0	PIK3CA_4	PIK3CA	1
MCF7	0	PIK3CA_5	PIK3CA	1
MCF7	0	PIK3CA_6	PIK3CA	1
MCF7	0	PIK3CB_4	PIK3CB	1
MCF7	0	PIK3CB_5	PIK3CB	1
MCF7	0	PIK3CB_6	PIK3CB	1
MCF7	0	PIK3R1_1	PIK3R1	1
MCF7	0	PIK3R1_2	PIK3R1	1
MCF7	0	PIK3R1_3	PIK3R1	1
MCF7	0	PLK1_4	PLK1	1
MCF7	0	PLK1_5	PLK1	1
MCF7	0	PLK1_6	PLK1	1
MCF7	0	PLK4_4	PLK4	1
MCF7	0	PLK4_5	PLK4	1
MCF7	0	PLK4_6	PLK4	1
MCF7	0	PTK2_1	PTK2	1
MCF7	0	PTK2_2	PTK2	1
MCF7	0	PTK2_3	PTK2	1
MCF7	0	RAF1_1	RAF1	1
MCF7	0	RAF1_2	RAF1	1
MCF7	0	RAF1_3	RAF1	1
MCF7	0	RET_1	RET	1
MCF7	0	RET_2	RET	1
MCF7	0	RET_3	RET	1
MCF7	0	ROS1_1	ROS1	1
MCF7	0	ROS1_2	ROS1	1
MCF7	0	ROS1_3	ROS1	1
MCF7	0	SMO_4	SMO	1
MCF7	0	SMO_5	SMO	1
MCF7	0	SMO_6	SMO	1
MCF7	0	SRC_1	SRC	1
MCF7	0	SRC_2	SRC	1
MCF7	0	SRC_3	SRC	1
MCF7	0	TGFBR1_1	TGFBR1	1
MCF7	0	TGFBR1_2	TGFBR1	1
MCF7	0	TGFBR1_3	TGFBR1	1
MCF7	0	TGFBR2_1	TGFBR2	1
MCF7	0	TGFBR2_2	TGFBR2	1
MCF7	0	TGFBR2_3	TGFBR2	1
MCF7	0	TGFBR3_1	TGFBR3	1
MCF7	0	TGFBR3_2	TGFBR3	1
MCF7	0	TGFBR3_3	TGFBR3	1
MCF7	0	TP53_1	TP53	1
MCF7	0	TP53_2	TP53	1
MCF7	0	TP53_3	TP53	1
MCF7	0	YAP1_1	YAP1	1
MCF7	0	YAP1_2	YAP1	1
MCF7	0	YAP1_3	YAP1	1
MCF7	0	ctl_22	ctl	1
MCF7	0	ctl_23	ctl	1
MCF7	0	ctl_24	ctl	1
MCF7	0	ctl_25	ctl	1
MCF7	0	ctl_26	ctl	1
MCF7	0	ctl_27	ctl	1
MCF7	0	ctl_28	ctl	1
MCF7	0	ctl_29	ctl	1
MCF7	0	ctl_30	ctl	1
MCF7	0	ctl_31	ctl	1
MCF7	0	ctl_32	ctl	1
MCF7	0	ctl_33	ctl	1
MCF7	0	ctl_34	ctl	1
MCF7	0	ctl_35	ctl	1
MCF7	0	ctl_36	ctl	1
MCF7	0	ctl_37	ctl	1
MCF7	0	ctl_38	ctl	1
MCF7	0	ctl_39	ctl	1
MCF7	0	ctl_40	ctl	1
MCF7	0	ctl_41	ctl	1
MCF7	0	ctl_42	ctl	1
MCF7	0	ctl_43	ctl	1
MCF7	0	ctl_44	ctl	1
MCF7	0	ctl_45	ctl	1
MCF7	0	mTOR_4	mTOR	1
MCF7	0	mTOR_5	mTOR	1
MCF7	0	mTOR_6	mTOR	1
MCF7	3	AKT1_4	AKT1	0.974
MCF7	3	AKT1_5	AKT1	0.9231
MCF7	3	AKT1_6	AKT1	1.0605
MCF7	3	AKT2_4	AKT2	1.0046
MCF7	3	AKT2_5	AKT2	0.9364
MCF7	3	AKT2_6	AKT2	1.0411
MCF7	3	AKT3_4	AKT3	0.9233
MCF7	3	AKT3_5	AKT3	0.9646
MCF7	3	AKT3_6	AKT3	0.9495
MCF7	3	ALK_1	ALK	1.0443
MCF7	3	ALK_2	ALK	0.9319
MCF7	3	ALK_3	ALK	0.9619
MCF7	3	APH1A_4	APH1A	0.9911
MCF7	3	APH1A_5	APH1A	0.9075
MCF7	3	APH1A_6	APH1A	1.0195
MCF7	3	ARAF_1	ARAF	0.9196
MCF7	3	ARAF_2	ARAF	0.9304
MCF7	3	ARAF_3	ARAF	0.9326
MCF7	3	AR_1	AR	0.8586
MCF7	3	AR_2	AR	1.1304
MCF7	3	AR_3	AR	0.9581
MCF7	3	ATG4B_1	ATG4B	0.9944
MCF7	3	ATG4B_2	ATG4B	0.9953
MCF7	3	ATG4B_3	ATG4B	0.981
MCF7	3	BRAF_1	BRAF	0.8949
MCF7	3	BRAF_2	BRAF	0.981
MCF7	3	BRAF_3	BRAF	0.9924
MCF7	3	BRCA1_1	BRCA1	1.0872
MCF7	3	BRCA1_2	BRCA1	0.9088
MCF7	3	BRCA1_3	BRCA1	0.9296
MCF7	3	BRCA2_1	BRCA2	0.9189
MCF7	3	BRCA2_2	BRCA2	0.9325
MCF7	3	BRCA2_3	BRCA2	1.0557
MCF7	3	CA9_1	CA9	0.9102
MCF7	3	CA9_2	CA9	0.9824
MCF7	3	CA9_3	CA9	0.9469
MCF7	3	CDK12_1	CDK12	0.969
MCF7	3	CDK12_2	CDK12	1.0041
MCF7	3	CDK12_3	CDK12	0.9697
MCF7	3	CHEK1_1	CHEK1	1.1023
MCF7	3	CHEK1_2	CHEK1	0.9367
MCF7	3	CHEK1_3	CHEK1	0.8987
MCF7	3	EGFR_4	EGFR	0.9866
MCF7	3	EGFR_5	EGFR	0.9956
MCF7	3	EGFR_6	EGFR	0.9685
MCF7	3	ERBB2_4	ERBB2	0.8884
MCF7	3	ERBB2_5	ERBB2	1.0192
MCF7	3	ERBB2_6	ERBB2	0.9431
MCF7	3	ERBB3_1	ERBB3	1.0086
MCF7	3	ERBB3_2	ERBB3	1.052
MCF7	3	ERBB3_3	ERBB3	0.8952
MCF7	3	ERBB4_1	ERBB4	0.9275
MCF7	3	ERBB4_2	ERBB4	0.9851
MCF7	3	ERBB4_3	ERBB4	0.9109
MCF7	3	ESR1_4	ESR1	0.9171
MCF7	3	ESR1_5	ESR1	1.046
MCF7	3	ESR1_6	ESR1	0.9342
MCF7	3	FGFR1_1	FGFR1	0.8355
MCF7	3	FGFR1_2	FGFR1	1.0368
MCF7	3	FGFR1_3	FGFR1	0.9535
MCF7	3	FGFR2_1	FGFR2	0.8962
MCF7	3	FGFR2_2	FGFR2	0.9529
MCF7	3	FGFR2_3	FGFR2	0.9633
MCF7	3	FGFR3_1	FGFR3	0.9442
MCF7	3	FGFR3_2	FGFR3	0.9285
MCF7	3	FGFR3_3	FGFR3	0.9761
MCF7	3	FLT1_1	FLT1	1.0379
MCF7	3	FLT1_2	FLT1	0.9924
MCF7	3	FLT1_3	FLT1	0.9498
MCF7	3	HRAS_1	HRAS	1.002
MCF7	3	HRAS_2	HRAS	0.9087
MCF7	3	HRAS_3	HRAS	0.8412
MCF7	3	ILK_1	ILK	0.9486
MCF7	3	ILK_2	ILK	0.9386
MCF7	3	ILK_3	ILK	1.121
MCF7	3	KDR_1	KDR	1.044
MCF7	3	KDR_2	KDR	1.0954
MCF7	3	KDR_3	KDR	0.9302
MCF7	3	KRAS_1	KRAS	0.9848
MCF7	3	KRAS_2	KRAS	0.9417
MCF7	3	KRAS_3	KRAS	0.9621
MCF7	3	LEF1_4	LEF1	0.8938
MCF7	3	LEF1_5	LEF1	0.9282
MCF7	3	LEF1_6	LEF1	0.9573
MCF7	3	MDM2_1	MDM2	0.8199
MCF7	3	MDM2_2	MDM2	0.9603
MCF7	3	MDM2_3	MDM2	0.9026
MCF7	3	MET_1	MET	0.9372
MCF7	3	MET_2	MET	0.9803
MCF7	3	MET_3	MET	0.9203
MCF7	3	MYCN_1	MYCN	0.9568
MCF7	3	MYCN_2	MYCN	0.8961
MCF7	3	MYCN_3	MYCN	0.9502
MCF7	3	MYC_1	MYC	0.9398
MCF7	3	MYC_2	MYC	0.9723
MCF7	3	MYC_3	MYC	0.971
MCF7	3	NRAS_1	NRAS	0.9274
MCF7	3	NRAS_2	NRAS	0.9354
MCF7	3	NRAS_3	NRAS	1.0081
MCF7	3	PARP1_1	PARP1	0.8772
MCF7	3	PARP1_2	PARP1	0.9295
MCF7	3	PARP1_3	PARP1	0.9258
MCF7	3	PARP2_1	PARP2	0.9649
MCF7	3	PARP2_2	PARP2	0.9423
MCF7	3	PARP2_3	PARP2	0.8459
MCF7	3	PDGFRA_1	PDGFRA	0.9698
MCF7	3	PDGFRA_2	PDGFRA	1.0519
MCF7	3	PDGFRA_3	PDGFRA	0.9958
MCF7	3	PDGFRB_1	PDGFRB	1.0298
MCF7	3	PDGFRB_2	PDGFRB	0.9808
MCF7	3	PDGFRB_3	PDGFRB	1.0096
MCF7	3	PDK1_1	PDK1	0.9621
MCF7	3	PDK1_2	PDK1	0.8192
MCF7	3	PDK1_3	PDK1	0.9994
MCF7	3	PGR_1	PGR	1.0597
MCF7	3	PGR_2	PGR	0.9644
MCF7	3	PGR_3	PGR	0.9833
MCF7	3	PIK3CA_4	PIK3CA	1.0961
MCF7	3	PIK3CA_5	PIK3CA	0.9567
MCF7	3	PIK3CA_6	PIK3CA	0.9632
MCF7	3	PIK3CB_4	PIK3CB	0.9305
MCF7	3	PIK3CB_5	PIK3CB	1.0877
MCF7	3	PIK3CB_6	PIK3CB	0.9502
MCF7	3	PIK3R1_1	PIK3R1	0.9694
MCF7	3	PIK3R1_2	PIK3R1	1.0124
MCF7	3	PIK3R1_3	PIK3R1	0.9597
MCF7	3	PLK1_4	PLK1	0.9492
MCF7	3	PLK1_5	PLK1	0.9794
MCF7	3	PLK1_6	PLK1	0.9682
MCF7	3	PLK4_4	PLK4	0.881
MCF7	3	PLK4_5	PLK4	0.8981
MCF7	3	PLK4_6	PLK4	0.9608
MCF7	3	PTK2_1	PTK2	1.0617
MCF7	3	PTK2_2	PTK2	0.966
MCF7	3	PTK2_3	PTK2	0.9061
MCF7	3	RAF1_1	RAF1	0.9202
MCF7	3	RAF1_2	RAF1	0.9557
MCF7	3	RAF1_3	RAF1	0.9819
MCF7	3	RET_1	RET	1.0124
MCF7	3	RET_2	RET	0.9676
MCF7	3	RET_3	RET	0.9686
MCF7	3	ROS1_1	ROS1	0.9755
MCF7	3	ROS1_2	ROS1	0.9989
MCF7	3	ROS1_3	ROS1	0.9648
MCF7	3	SMO_4	SMO	0.9554
MCF7	3	SMO_5	SMO	0.996
MCF7	3	SMO_6	SMO	0.9525
MCF7	3	SRC_1	SRC	0.9552
MCF7	3	SRC_2	SRC	0.8996
MCF7	3	SRC_3	SRC	1.0409
MCF7	3	TGFBR1_1	TGFBR1	0.9925
MCF7	3	TGFBR1_2	TGFBR1	0.9727
MCF7	3	TGFBR1_3	TGFBR1	0.8802
MCF7	3	TGFBR2_1	TGFBR2	0.946
MCF7	3	TGFBR2_2	TGFBR2	0.9194
MCF7	3	TGFBR2_3	TGFBR2	0.8792
MCF7	3	TGFBR3_1	TGFBR3	0.9444
MCF7	3	TGFBR3_2	TGFBR3	0.8824
MCF7	3	TGFBR3_3	TGFBR3	0.9258
MCF7	3	TP53_1	TP53	1.005
MCF7	3	TP53_2	TP53	0.962
MCF7	3	TP53_3	TP53	0.9647
MCF7	3	YAP1_1	YAP1	0.9542
MCF7	3	YAP1_2	YAP1	1.0041
MCF7	3	YAP1_3	YAP1	0.8996
MCF7	3	ctl_22	ctl	0.9497
MCF7	3	ctl_23	ctl	1.0398
MCF7	3	ctl_24	ctl	0.9242
MCF7	3	ctl_25	ctl	0.9746
MCF7	3	ctl_26	ctl	1.01
MCF7	3	ctl_27	ctl	1.0136
MCF7	3	ctl_28	ctl	0.9567
MCF7	3	ctl_29	ctl	1.015
MCF7	3	ctl_30	ctl	0.9962
MCF7	3	ctl_31	ctl	1.0489
MCF7	3	ctl_32	ctl	1.0954
MCF7	3	ctl_33	ctl	0.9634
MCF7	3	ctl_34	ctl	1.0014
MCF7	3	ctl_35	ctl	1.0125
MCF7	3	ctl_36	ctl	0.9628
MCF7	3	ctl_37	ctl	0.9342
MCF7	3	ctl_38	ctl	1.0258
MCF7	3	ctl_39	ctl	0.9278
MCF7	3	ctl_40	ctl	1.0562
MCF7	3	ctl_41	ctl	0.9541
MCF7	3	ctl_42	ctl	1.0674
MCF7	3	ctl_43	ctl	0.9635
MCF7	3	ctl_44	ctl	0.9539
MCF7	3	ctl_45	ctl	0.9128
MCF7	3	mTOR_4	mTOR	0.9653
MCF7	3	mTOR_5	mTOR	0.7579
MCF7	3	mTOR_6	mTOR	1.0262
MCF7	7	AKT1_4	AKT1	0.8801
MCF7	7	AKT1_5	AKT1	0.9113
MCF7	7	AKT1_6	AKT1	0.9142
MCF7	7	AKT2_4	AKT2	0.9861
MCF7	7	AKT2_5	AKT2	1.0412
MCF7	7	AKT2_6	AKT2	0.9253
MCF7	7	AKT3_4	AKT3	1.0448
MCF7	7	AKT3_5	AKT3	0.8988
MCF7	7	AKT3_6	AKT3	0.953
MCF7	7	ALK_1	ALK	0.9661
MCF7	7	ALK_2	ALK	0.9346
MCF7	7	ALK_3	ALK	0.8686
MCF7	7	APH1A_4	APH1A	0.8627
MCF7	7	APH1A_5	APH1A	0.9979
MCF7	7	APH1A_6	APH1A	0.6966
MCF7	7	ARAF_1	ARAF	0.9314
MCF7	7	ARAF_2	ARAF	0.8448
MCF7	7	ARAF_3	ARAF	0.9279
MCF7	7	AR_1	AR	0.8802
MCF7	7	AR_2	AR	0.8451
MCF7	7	AR_3	AR	0.9196
MCF7	7	ATG4B_1	ATG4B	0.9201
MCF7	7	ATG4B_2	ATG4B	0.9131
MCF7	7	ATG4B_3	ATG4B	1.0946
MCF7	7	BRAF_1	BRAF	0.8282
MCF7	7	BRAF_2	BRAF	0.9462
MCF7	7	BRAF_3	BRAF	0.9608
MCF7	7	BRCA1_1	BRCA1	0.8519
MCF7	7	BRCA1_2	BRCA1	0.8582
MCF7	7	BRCA1_3	BRCA1	0.8645
MCF7	7	BRCA2_1	BRCA2	0.8634
MCF7	7	BRCA2_2	BRCA2	0.9335
MCF7	7	BRCA2_3	BRCA2	0.8498
MCF7	7	CA9_1	CA9	1.0166
MCF7	7	CA9_2	CA9	1.0054
MCF7	7	CA9_3	CA9	0.8792
MCF7	7	CDK12_1	CDK12	0.8444
MCF7	7	CDK12_2	CDK12	0.7924
MCF7	7	CDK12_3	CDK12	0.7643
MCF7	7	CHEK1_1	CHEK1	0.8264
MCF7	7	CHEK1_2	CHEK1	0.7885
MCF7	7	CHEK1_3	CHEK1	0.6755
MCF7	7	EGFR_4	EGFR	0.8488
MCF7	7	EGFR_5	EGFR	0.9685
MCF7	7	EGFR_6	EGFR	0.9945
MCF7	7	ERBB2_4	ERBB2	0.7658
MCF7	7	ERBB2_5	ERBB2	0.8389
MCF7	7	ERBB2_6	ERBB2	1.0249
MCF7	7	ERBB3_1	ERBB3	0.9481
MCF7	7	ERBB3_2	ERBB3	0.9217
MCF7	7	ERBB3_3	ERBB3	0.8826
MCF7	7	ERBB4_1	ERBB4	0.9078
MCF7	7	ERBB4_2	ERBB4	0.8576
MCF7	7	ERBB4_3	ERBB4	0.9985
MCF7	7	ESR1_4	ESR1	0.6741
MCF7	7	ESR1_5	ESR1	0.8207
MCF7	7	ESR1_6	ESR1	0.6905
MCF7	7	FGFR1_1	FGFR1	0.9792
MCF7	7	FGFR1_2	FGFR1	0.8436
MCF7	7	FGFR1_3	FGFR1	0.8707
MCF7	7	FGFR2_1	FGFR2	0.9439
MCF7	7	FGFR2_2	FGFR2	0.8881
MCF7	7	FGFR2_3	FGFR2	0.895
MCF7	7	FGFR3_1	FGFR3	0.9314
MCF7	7	FGFR3_2	FGFR3	0.9097
MCF7	7	FGFR3_3	FGFR3	1.035
MCF7	7	FLT1_1	FLT1	0.962
MCF7	7	FLT1_2	FLT1	0.9203
MCF7	7	FLT1_3	FLT1	0.8688
MCF7	7	HRAS_1	HRAS	0.8602
MCF7	7	HRAS_2	HRAS	0.9355
MCF7	7	HRAS_3	HRAS	0.879
MCF7	7	ILK_1	ILK	0.8386
MCF7	7	ILK_2	ILK	0.8963
MCF7	7	ILK_3	ILK	1.0059
MCF7	7	KDR_1	KDR	0.8961
MCF7	7	KDR_2	KDR	1.049
MCF7	7	KDR_3	KDR	0.9406
MCF7	7	KRAS_1	KRAS	1.0116
[truncated: 881 more rows]
