# Supplementary material for: Accurate determination of CRISPR-mediated gene fitness in transplantable tumours
Source: Nat Commun. 2022 Aug 4;13:4534. doi: 10.1038/s41467-022-31830-2 (PMC9352714; doi:10.1038/s41467-022-31830-2)
Supplement: Supplementary file 5 — Source data [file 41467_2022_31830_MOESM5_ESM.zip › source_data/FigS1/FigS1F.csv]

sgRNA	gene	counts	library
1	ctl_22	0.207963101132741	Signaling 1
2	ctl_23	0.994370209590992	Signaling 1
3	ctl_24	0.584684256935495	Signaling 1
4	ctl_25	0.688869293902191	Signaling 1
5	ctl_26	0.40819371905311	Signaling 1
6	ctl_27	1.33799091094079	Signaling 1
7	ctl_28	0.593908973750254	Signaling 1
8	ctl_29	1.02245133283592	Signaling 1
9	ctl_30	1.68093332428949	Signaling 1
10	ctl_31	2.37143050939429	Signaling 1
11	ctl_32	1.02028081123245	Signaling 1
12	ctl_33	1.38994777182392	Signaling 1
13	ctl_34	1.18727531709964	Signaling 1
14	ctl_35	0.711524113138439	Signaling 1
15	ctl_36	0.685342196296547	Signaling 1
16	ctl_37	0.560130231296208	Signaling 1
17	ctl_38	1.98982567998372	Signaling 1
18	ctl_39	0.309299328494879	Signaling 1
19	ctl_40	0.895747134233195	Signaling 1
20	ctl_41	1.30936715729499	Signaling 1
21	ctl_42	0.975378145560605	Signaling 1
22	ctl_43	1.33080105812928	Signaling 1
23	ctl_44	1.47419114155871	Signaling 1
24	ctl_45	0.593773316150037	Signaling 1
25	PIK3CA_4	0.469917927151869	Signaling 1
26	PIK3CA_5	0.626466797802347	Signaling 1
27	PIK3CA_6	0.732144068371431	Signaling 1
28	PIK3CB_4	0.610187885776301	Signaling 1
29	PIK3CB_5	0.879332564606932	Signaling 1
30	PIK3CB_6	0.654819236247711	Signaling 1
31	mTOR_4	1.54229125686767	Signaling 1
32	mTOR_5	0.893169639829071	Signaling 1
33	mTOR_6	0.374414976599064	Signaling 1
34	AKT1_4	2.00705419521129	Signaling 1
35	AKT1_5	0.98433154717493	Signaling 1
36	AKT1_6	0.777860679644577	Signaling 1
37	AKT2_4	1.34518076375229	Signaling 1
38	AKT2_5	0.932646001492234	Signaling 1
39	AKT2_6	0.786271450858034	Signaling 1
40	AKT3_4	1.20667435393068	Signaling 1
41	AKT3_5	1.12894254900631	Signaling 1
42	AKT3_6	2.52038255443261	Signaling 1
43	PLK1_4	0.63691243301906	Signaling 1
44	PLK1_5	1.24289493318863	Signaling 1
45	PLK1_6	1.83097063012955	Signaling 1
46	PLK4_4	1.74957606999932	Signaling 1
47	PLK4_5	0.853150647765041	Signaling 1
48	PLK4_6	1.89527233263244	Signaling 1
49	EGFR_4	0.428406701485451	Signaling 1
50	EGFR_5	0.451197178321915	Signaling 1
51	EGFR_6	1.16177168825883	Signaling 1
52	ERBB2_4	0.796038798073662	Signaling 1
53	ERBB2_5	1.0906871057451	Signaling 1
54	ERBB2_6	0.939021908702435	Signaling 1
55	ESR1_4	0.927355355083769	Signaling 1
56	ESR1_5	0.76714372922743	Signaling 1
57	ESR1_6	1.10371023536594	Signaling 1
58	SMO_4	1.68093332428949	Signaling 1
59	SMO_5	1.23448416197517	Signaling 1
60	SMO_6	0.631214813809944	Signaling 1
61	LEF1_4	0.366546835786475	Signaling 1
62	LEF1_5	0.831309774130096	Signaling 1
63	LEF1_6	1.28861154446178	Signaling 1
64	APH1A_4	1.37611069660178	Signaling 1
65	APH1A_5	2.07759614732415	Signaling 1
66	APH1A_6	1.02014515363223	Signaling 1
67	ERBB3_1	1.8297497117276	Signaling 1
68	ERBB3_2	0.566234823305976	Signaling 1
69	ERBB3_3	1.51502407922404	Signaling 1
70	ERBB4_1	1.20979447873567	Signaling 1
71	ERBB4_2	0.820185850912297	Signaling 1
72	ERBB4_3	1.41748626466798	Signaling 1
73	MET_1	0.568405344909449	Signaling 1
74	MET_2	1.49711727599539	Signaling 1
75	MET_3	0.906192769449908	Signaling 1
76	FLT1_1	0.466933459947094	Signaling 1
77	FLT1_2	0.678559316285695	Signaling 1
78	FLT1_3	0.777182391643492	Signaling 1
79	KDR_1	1.07101675371363	Signaling 1
80	KDR_2	0.603947636166316	Signaling 1
81	KDR_3	0.858034321372855	Signaling 1
82	PDGFRA_1	1.00807162721291	Signaling 1
83	PDGFRA_2	1.42779624228447	Signaling 1
84	PDGFRA_3	0.636776775418843	Signaling 1
85	PDGFRB_1	0.693617309909788	Signaling 1
86	PDGFRB_2	0.730516177168826	Signaling 1
87	PDGFRB_3	0.816523095706437	Signaling 1
88	ALK_1	0.605575527368921	Signaling 1
89	ALK_2	1.57010106491216	Signaling 1
90	ALK_3	0.873770602998033	Signaling 1
91	ROS1_1	1.65529403784847	Signaling 1
92	ROS1_2	1.7430645051889	Signaling 1
93	ROS1_3	1.23963915078342	Signaling 1
94	RET_1	1.53008207284813	Signaling 1
95	RET_2	1.71742521874788	Signaling 1
96	RET_3	1.00915688801465	Signaling 1
97	FGFR1_1	0.507630740012209	Signaling 1
98	FGFR1_2	0.292884758868616	Signaling 1
99	FGFR1_3	0.359356982974971	Signaling 1
100	FGFR2_1	1.21169368513871	Signaling 1
101	FGFR2_2	0.52323136403717	Signaling 1
102	FGFR2_3	0.732415383571865	Signaling 1
103	FGFR3_1	2.62144746659432	Signaling 1
104	FGFR3_2	1.6364376314183	Signaling 1
105	FGFR3_3	1.78159126365055	Signaling 1
106	PIK3R1_1	1.37054873499288	Signaling 1
107	PIK3R1_2	1.45709828393136	Signaling 1
108	PIK3R1_3	2.44210811910737	Signaling 1
109	PDK1_1	0.318524045309638	Signaling 1
110	PDK1_2	0.459065319134504	Signaling 1
111	PDK1_3	0.546021840873635	Signaling 1
112	PGR_1	0.489045648782473	Signaling 1
113	PGR_2	1.6769992538832	Signaling 1
114	PGR_3	1.35711863257139	Signaling 1
115	AR_1	1.75934341721495	Signaling 1
116	AR_2	0.376042867801669	Signaling 1
117	AR_3	1.52465576883945	Signaling 1
118	SRC_1	1.58434511293495	Signaling 1
119	SRC_2	1.76802550362884	Signaling 1
120	SRC_3	0.985416807976667	Signaling 1
121	ILK_1	0.918266295869226	Signaling 1
122	ILK_2	0.299396323679034	Signaling 1
123	ILK_3	0.255985891609577	Signaling 1
124	PTK2_1	0.363833683782134	Signaling 1
125	PTK2_2	0.634470596215153	Signaling 1
126	PTK2_3	1.35169232856271	Signaling 1
127	KRAS_1	1.37461846299939	Signaling 1
128	KRAS_2	0.585226887336363	Signaling 1
129	KRAS_3	0.789255918062809	Signaling 1
130	NRAS_1	1.02340093603744	Signaling 1
131	NRAS_2	0.998982567998372	Signaling 1
132	NRAS_3	2.00284880960456	Signaling 1
133	HRAS_1	0.698365325917385	Signaling 1
134	HRAS_2	1.50579936240928	Signaling 1
135	HRAS_3	1.03113341924981	Signaling 1
136	ARAF_1	1.42684663908295	Signaling 1
137	ARAF_2	0.884758868615614	Signaling 1
138	ARAF_3	1.11198534897918	Signaling 1
139	BRAF_1	1.29797191887676	Signaling 1
140	BRAF_2	2.65088516584142	Signaling 1
141	BRAF_3	0.573831648918131	Signaling 1
142	RAF1_1	1.29837889167741	Signaling 1
143	RAF1_2	0.951502407922404	Signaling 1
144	RAF1_3	0.661059485857695	Signaling 1
145	TGFBR1_1	0.470731872753171	Signaling 1
146	TGFBR1_2	1.86963304619141	Signaling 1
147	TGFBR1_3	0.939428881503086	Signaling 1
148	TGFBR2_1	0.810147188496235	Signaling 1
149	TGFBR2_2	1.50267923760429	Signaling 1
150	TGFBR2_3	1.56548870650478	Signaling 1
151	TGFBR3_1	1.90232652784372	Signaling 1
152	TGFBR3_2	0.833615953333786	Signaling 1
153	TGFBR3_3	1.99104659838567	Signaling 1
154	YAP1_1	1.81442040290307	Signaling 1
155	YAP1_2	0.77772502204436	Signaling 1
156	YAP1_3	1.12636505460218	Signaling 1
157	MYC_1	0.524587940039341	Signaling 1
158	MYC_2	1.00915688801465	Signaling 1
159	MYC_3	0.89371227022994	Signaling 1
160	MYCN_1	1.06694702570712	Signaling 1
161	MYCN_2	1.46890049515024	Signaling 1
162	MYCN_3	1.39374618462999	Signaling 1
163	MDM2_1	1.45017974632029	Signaling 1
164	MDM2_2	0.882724004612358	Signaling 1
165	MDM2_3	0.836193447737909	Signaling 1
166	TP53_1	0.766329783626128	Signaling 1
167	TP53_2	1.32293291731669	Signaling 1
168	TP53_3	0.625517194600828	Signaling 1
169	BRCA1_1	0.170385945872618	Signaling 1
170	BRCA1_2	1.8138777725022	Signaling 1
171	BRCA1_3	1.00101743200163	Signaling 1
172	BRCA2_1	1.06436953130299	Signaling 1
173	BRCA2_2	1.00915688801465	Signaling 1
174	BRCA2_3	0.681679441090687	Signaling 1
175	PARP1_1	1.44204029030726	Signaling 1
176	PARP1_2	0.407379773451808	Signaling 1
177	PARP1_3	1.18035677948857	Signaling 1
178	PARP2_1	1.23353455877366	Signaling 1
179	PARP2_2	2.38689547581903	Signaling 1
180	PARP2_3	1.50132266160212	Signaling 1
181	CDK12_1	1.32130502611409	Signaling 1
182	CDK12_2	0.427592755884148	Signaling 1
183	CDK12_3	0.373465373397545	Signaling 1
184	CHEK1_1	0.564471274503154	Signaling 1
185	CHEK1_2	2.24866038119786	Signaling 1
186	CHEK1_3	1.76178525401886	Signaling 1
187	ATG4B_1	0.943362951909381	Signaling 1
188	ATG4B_2	0.755477175608763	Signaling 1
189	ATG4B_3	0.330190598928305	Signaling 1
190	CA9_1	0.822220714915553	Signaling 1
191	CA9_2	1.48355151597368	Signaling 1
192	CA9_3	1.91955504307129	Signaling 1
1	ctl_t_1	0.607060629316961	Signaling 2
2	ctl_t_2	0.58761831670504	Signaling 2
3	ctl_t_3	0.376311077001791	Signaling 2
4	ctl_t_4	0.981580966999233	Signaling 2
5	ctl_t_5	0.338577641340496	Signaling 2
6	ctl_t_6	0.372090048605782	Signaling 2
7	ctl_t_7	0.335635712458429	Signaling 2
8	ctl_t_8	0.229854182655411	Signaling 2
9	ctl_t_9	0.0154771041187004	Signaling 2
10	ctl_t_10	0.745331286774111	Signaling 2
11	ctl_t_11	0.540419544640573	Signaling 2
12	ctl_t_12	0.228958812995651	Signaling 2
13	ctl_t_13	1.11639805576874	Signaling 2
14	ctl_t_14	1.12407265285239	Signaling 2
15	ctl_t_15	0.331798413916603	Signaling 2
16	ctl_t_16	1.49347659247889	Signaling 2
17	ctl_t_17	0.782808902532617	Signaling 2
18	ctl_t_18	0.653875671527245	Signaling 2
19	ctl_t_19	0.227935533384497	Signaling 2
20	ctl_t_20	0.365310821181888	Signaling 2
21	ctl_t_21	0.872473778459964	Signaling 2
22	ctl_t_22	0.681376311077002	Signaling 2
23	ctl_t_23	0.382578664620107	Signaling 2
24	ctl_t_24	0.326809925812228	Signaling 2
25	PIK3CA_4	0.150550012790995	Signaling 2
26	PIK3CA_1	0.471603990790483	Signaling 2
27	PIK3CA_6	0.472627270401637	Signaling 2
28	PIK3CB_4	0.575978511128166	Signaling 2
29	PIK3CB_7	0.651829112304937	Signaling 2
30	PIK3CB_6	0.463161933998465	Signaling 2
31	mTOR_4	0.954975697109235	Signaling 2
32	mTOR_5	0.306088513686365	Signaling 2
33	mTOR_6	0.636479918137631	Signaling 2
34	AKT1_4	1.29061140956766	Signaling 2
35	AKT1_5	0.763110770017907	Signaling 2
36	AKT1_6	0.534279866973651	Signaling 2
37	AKT2_4	0.915835251982604	Signaling 2
38	AKT2_5	1.05244308007163	Signaling 2
39	AKT2_6	1.24008697876695	Signaling 2
40	AKT3_4	1.54975697109235	Signaling 2
41	AKT3_5	1.27666922486569	Signaling 2
42	AKT3_3	0.25620363264262	Signaling 2
43	PLK1_4	0.619084164748017	Signaling 2
44	PLK1_5	1.01944231261192	Signaling 2
45	PLK1_2	1.26643642875416	Signaling 2
46	PLK4_2	1.78140189306728	Signaling 2
47	PLK4_5	0.495267331798414	Signaling 2
48	PLK4_7	0.137247377845996	Signaling 2
49	EGFR_4	0.632386799693016	Signaling 2
50	EGFR_5	0.747249936045024	Signaling 2
51	EGFR_6	1.33077513430545	Signaling 2
52	ERBB2_4	1.48797646456894	Signaling 2
53	ERBB2_5	1.34701969813251	Signaling 2
54	ERBB2_1	0.798413916602712	Signaling 2
55	ESR1_4	0.922742389357892	Signaling 2
56	ESR1_5	1.56753645433615	Signaling 2
57	ESR1_6	1.26068048094142	Signaling 2
58	SMO_4	1.04169864415452	Signaling 2
59	SMO_5	0.95906881555385	Signaling 2
60	SMO_6	0.4402660526989	Signaling 2
61	LEF1_4	0.344717319007419	Signaling 2
62	LEF1_7	1.30519314402661	Signaling 2
63	LEF1_6	1.39178818112049	Signaling 2
64	APH1A_4	1.0795599897672	Signaling 2
65	APH1A_5	2.2743668457406	Signaling 2
66	APH1A_6	0.989767203888463	Signaling 2
67	ERBB3_1	1.32911230493732	Signaling 2
68	ERBB3_2	0.968789971859811	Signaling 2
69	ERBB3_3	1.14108467638782	Signaling 2
70	ERBB4_1	0.534279866973651	Signaling 2
71	ERBB4_2	0.551419800460476	Signaling 2
72	ERBB4_3	0.295599897672039	Signaling 2
73	MET_1	0.628677411102584	Signaling 2
74	MET_2	1.3894858019954	Signaling 2
75	MET_4	1.0818623688923	Signaling 2
76	FLT1_4	1.86965975952929	Signaling 2
77	FLT1_2	1.03517523663341	Signaling 2
78	FLT1_3	0.83717063187516	Signaling 2
79	KDR_1	0.941673062164236	Signaling 2
80	KDR_2	0.784343821949348	Signaling 2
81	KDR_4	0.391660271169097	Signaling 2
82	PDGFRA_1	0.376183167050397	Signaling 2
83	PDGFRA_2	2.30723970324891	Signaling 2
84	PDGFRA_3	0.270529547198772	Signaling 2
85	PDGFRB_1	1.26272704016372	Signaling 2
86	PDGFRB_2	0.567152724481965	Signaling 2
87	PDGFRB_4	1.06958301355845	Signaling 2
88	ALK_1	1.04016372473778	Signaling 2
89	ALK_2	1.25914556152469	Signaling 2
90	ALK_3	0.714888718342287	Signaling 2
91	ROS1_1	1.67101560501407	Signaling 2
92	ROS1_4	1.32911230493732	Signaling 2
93	ROS1_3	0.966999232540292	Signaling 2
94	RET_1	1.78587874136608	Signaling 2
95	RET_2	0.690585827577386	Signaling 2
96	RET_3	0.987081094909184	Signaling 2
97	FGFR1_1	0.832693783576362	Signaling 2
98	FGFR1_2	0.673190074187772	Signaling 2
99	FGFR1_3	0.661933998465081	Signaling 2
100	FGFR2_1	1.54323356357125	Signaling 2
101	FGFR2_2	0.520977232028652	Signaling 2
102	FGFR2_3	0.398311588641596	Signaling 2
103	FGFR3_4	0.953184957789716	Signaling 2
104	FGFR3_2	1.19519058582758	Signaling 2
105	FGFR3_3	0.921847019698133	Signaling 2
106	PIK3R1_1	1.01023279611154	Signaling 2
107	PIK3R1_4	0.354822205167562	Signaling 2
108	PIK3R1_3	0.630851880276285	Signaling 2
109	PDK1_4	1.21706318751599	Signaling 2
110	PDK1_2	0.686620619084165	Signaling 2
111	PDK1_3	1.15093374264518	Signaling 2
112	PGR_1	1.11614223586595	Signaling 2
113	PGR_2	2.12586339217191	Signaling 2
114	PGR_4	2.62496802251215	Signaling 2
115	AR_1	1.97147608083909	Signaling 2
116	AR_2	0.93118444614991	Signaling 2
117	AR_3	1.08173445894091	Signaling 2
118	SRC_1	1.69071373752878	Signaling 2
119	SRC_4	1.30046047582502	Signaling 2
120	SRC_3	0.612944487081095	Signaling 2
121	ILK_1	0.897288309030443	Signaling 2
122	ILK_2	0.386160143259146	Signaling 2
123	ILK_4	1.07764134049629	Signaling 2
124	PTK2_1	0.295983627526222	Signaling 2
125	PTK2_4	0.467510872345869	Signaling 2
126	PTK2_3	2.58774622665643	Signaling 2
127	KRAS_1	3.89460220005116	Signaling 2
128	KRAS_2	0.423126119212075	Signaling 2
129	KRAS_4	0.683934510104886	Signaling 2
130	NRAS_1	1.85814786390381	Signaling 2
131	NRAS_2	1.32143770785367	Signaling 2
132	NRAS_3	1.05896648759273	Signaling 2
133	HRAS_1	1.28306472243541	Signaling 2
134	HRAS_2	1.23637759017652	Signaling 2
135	HRAS_3	1.19646968534152	Signaling 2
136	ARAF_1	1.54745459196726	Signaling 2
137	ARAF_2	1.2721923765669	Signaling 2
138	ARAF_3	2.38245075466871	Signaling 2
139	BRAF_1	2.41289332310054	Signaling 2
140	BRAF_2	1.86812484011256	Signaling 2
141	BRAF_3	0.482348426707598	Signaling 2
142	RAF1_1	1.31158864159632	Signaling 2
143	RAF1_2	0.528396009209516	Signaling 2
144	RAF1_3	0.538245075466871	Signaling 2
145	TGFBR1_1	0.661806088513686	Signaling 2
146	TGFBR1_2	2.08109490918393	Signaling 2
147	TGFBR1_4	2.97224354054745	Signaling 2
148	TGFBR2_1	1.70235354310565	Signaling 2
149	TGFBR2_2	2.93604502430289	Signaling 2
150	TGFBR2_3	1.5066513174725	Signaling 2
151	TGFBR3_4	1.57124584292658	Signaling 2
152	TGFBR3_2	1.69096955743157	Signaling 2
153	TGFBR3_3	1.33806600153492	Signaling 2
154	YAP1_1	1.50511639805577	Signaling 2
155	YAP1_2	0.939498592990535	Signaling 2
156	YAP1_3	1.86185725249424	Signaling 2
157	MYC_1	0.359554873369148	Signaling 2
158	MYC_2	1.10143259145562	Signaling 2
159	MYC_3	1.13149143003326	Signaling 2
160	MYCN_4	0.697620874904068	Signaling 2
161	MYCN_2	1.36658992069583	Signaling 2
162	MYCN_3	5.34318239959069	Signaling 2
163	MDM2_1	1.6194678946022	Signaling 2
164	MDM2_4	1.22192376566897	Signaling 2
165	MDM2_3	1.05819902788437	Signaling 2
166	TP53_1	1.19212074699412	Signaling 2
167	TP53_2	1.1968534151957	Signaling 2
168	TP53_3	1.36236889229982	Signaling 2
169	BRCA1_1	0.567664364287542	Signaling 2
170	BRCA1_2	1.71297006907137	Signaling 2
171	BRCA1_3	1.16167817856229	Signaling 2
172	BRCA2_1	0.951394218470197	Signaling 2
173	BRCA2_2	2.48695318495779	Signaling 2
174	BRCA2_3	2.23752877973906	Signaling 2
175	PARP1_1	1.15298030186749	Signaling 2
176	PARP1_2	0.733947301100026	Signaling 2
177	PARP1_3	1.54847787157841	Signaling 2
178	PARP2_1	1.84433358915324	Signaling 2
179	PARP2_2	0.90023023791251	Signaling 2
180	PARP2_3	0.406242005628038	Signaling 2
181	CDK12_1	1.89421847019698	Signaling 2
182	CDK12_2	0.783832182143771	Signaling 2
183	CDK12_4	2.47211563059606	Signaling 2
184	CHEK1_1	0.689178818112049	Signaling 2
185	CHEK1_2	2.28511128165771	Signaling 2
186	CHEK1_3	4.37848554617549	Signaling 2
187	ATG4B_1	2.19160910718854	Signaling 2
188	ATG4B_2	0.948068559733947	Signaling 2
189	ATG4B_4	2.22026093630084	Signaling 2
190	CA9_1	0.729214632898439	Signaling 2
191	CA9_4	1.09567664364288	Signaling 2
192	CA9_3	0.537093885904323	Signaling 2
1	ctl_t_10	0.157579534046457	Notch
2	ctl_t_11	1.30709315609098	Notch
3	ctl_t_12	1.18288503479074	Notch
4	ctl_t_13	1.20829438847925	Notch
5	ctl_t_14	1.05853844289819	Notch
6	ctl_t_15	0.837816318759304	Notch
7	ctl_t_16	0.0615501782808876	Notch
8	ctl_t_17	0.725447433101395	Notch
9	ctl_t_18	1.39799909994115	Notch
10	ctl_t_19	1.27282168449476	Notch
11	ctl_t_20	0.897150967563264	Notch
12	ctl_t_21	0.684875549555163	Notch
13	NOTCH1_1	0.992903382144217	Notch
14	NOTCH1_2	1.65285422508395	Notch
15	NOTCH1_3	1.42361615951812	Notch
16	NOTCH1_4	1.49278222037595	Notch
17	NOTCH2_1	1.21037144736387	Notch
18	NOTCH2_2	0.90455914425174	Notch
19	NOTCH2_3	1.20275556478693	Notch
20	NOTCH2_4	1.13538962162911	Notch
21	NOTCH3_1	1.0726624433136	Notch
22	NOTCH3_2	1.49804410288365	Notch
23	NOTCH3_3	0.779243258213037	Notch
24	NOTCH3_4	0.728355315539862	Notch
25	NOTCH3_5	1.08187073770208	Notch
26	NOTCH3_6	0.792467199778447	Notch
27	NOTCH3_7	0.823276906566968	Notch
28	NOTCH3_8	0.719008550559075	Notch
29	NOTCH4_1	1.85315193685741	Notch
30	NOTCH4_2	0.766365493128397	Notch
31	NOTCH4_3	1.67452487278014	Notch
32	NOTCH4_4	2.19801294700038	Notch
33	DLL1_1	1.82019593588812	Notch
34	DLL1_2	0.849517083809326	Notch
35	DLL1_3	0.859417731159345	Notch
36	DLL1_4	0.435766953993146	Notch
37	DLL4_1	1.0944715616021	Notch
38	DLL4_2	0.838300965832381	Notch
39	DLL4_3	1.41489251220272	Notch
40	DLL4_4	0.978294734655727	Notch
41	DTX1_1	0.91570602693253	Notch
42	DTX1_2	1.53716204521065	Notch
43	DTX1_3	1.45387198393741	Notch
44	DTX1_4	0.0193858829231142	Notch
45	JAG1_1	0.268494478485132	Notch
46	JAG1_2	0.372970540381486	Notch
47	JAG1_3	1.01277391214041	Notch
48	JAG1_4	2.00332329421539	Notch
49	JAG2_1	0.514625956312528	Notch
50	JAG2_2	1.18939315262921	Notch
51	JAG2_3	0.910028732647904	Notch
52	JAG2_4	0.935576556928722	Notch
53	ADAM10_1	3.10686467961367	Notch
54	ADAM10_2	1.12271956243293	Notch
55	ADAM10_3	1.50960639734136	Notch
56	ADAM10_4	1.21189462387925	Notch
57	ADAM17_1	0.908851732613286	Notch
58	ADAM17_2	0.788936199674594	Notch
59	ADAM17_3	0.62879495967044	Notch
60	ADAM17_4	1.04372208952124	Notch
61	APH1A_7	0.799044552913075	Notch
62	APH1A_8	1.10880326790598	Notch
63	APH1A_6	2.38993318793921	Notch
64	APH1A_9	1.69612628518018	Notch
65	PSEN1_1	1.48565098487209	Notch
66	PSEN1_2	1.41413092394503	Notch
67	PSEN1_3	1.2187489181985	Notch
68	PSEN1_4	1.1683456225984	Notch
69	PSEN2_1	0.989926264409596	Notch
70	PSEN2_2	1.85543670163049	Notch
71	PSEN2_3	0.781251081801502	Notch
72	PSEN2_4	1.2744140963063	Notch
73	NCSTN_1	1.15408315159068	Notch
74	NCSTN_2	1.23855021289854	Notch
75	NCSTN_3	0.725447433101395	Notch
76	NCSTN_4	0.218368124069651	Notch
77	PSENEN_1	0.699899608820577	Notch
78	PSENEN_2	2.04569529546163	Notch
79	PSENEN_3	2.03323294215391	Notch
80	PSENEN_4	3.59705057638384	Notch
81	POFUT1_1	1.08401703188285	Notch
82	POFUT1_2	1.2065635060754	Notch
83	POFUT1_3	0.64271125419739	Notch
84	POFUT1_4	0.596531311662686	Notch
85	HES1_1	0.717277668155226	Notch
86	HES1_2	1.57164122269533	Notch
87	HES1_3	0.867656731401669	Notch
88	HES1_4	1.49222833800672	Notch
89	HES5_1	0.537889015820265	Notch
90	HES5_2	1.00709661785578	Notch
91	HES5_3	0.847993907293938	Notch
92	HES5_4	0.847093848443937	Notch
93	HEY1_1	1.24138886004085	Notch
94	HEY1_2	0.606085782531935	Notch
95	HEY1_3	1.35119603974106	Notch
96	HEY1_4	1.87156852563437	Notch
97	HEY2_1	0.852840378024717	Notch
98	HEY2_2	1.09668709107903	Notch
99	HEY2_3	0.963478381278776	Notch
100	HEY2_4	0.763734551874546	Notch
101	MAML1_1	0.727316786097553	Notch
102	MAML1_2	1.32287880361408	Notch
103	MAML1_3	1.29068439090248	Notch
104	MAML1_4	0.792190258593831	Notch
105	MAML2_1	1.21307162391387	Notch
106	MAML2_2	1.30010039117942	Notch
107	MAML2_3	0.566137016651089	Notch
108	MAML2_4	1.52497663308755	Notch
109	NCOR2_1	0.764980787205317	Notch
110	NCOR2_2	0.385571364281511	Notch
111	NCOR2_3	0.580745664139578	Notch
112	NCOR2_4	1.35825803994877	Notch
113	FBXW7_1	0.688406549659016	Notch
114	FBXW7_2	0.915152144563298	Notch
115	FBXW7_3	1.20192474123308	Notch
116	FBXW7_4	0.503202132447122	Notch
117	NUMB_1	0.845986083705473	Notch
118	NUMB_2	1.40056080589885	Notch
119	NUMB_3	1.14134385709835	Notch
120	NUMB_4	0.74206390417835	Notch
121	PLK1_7	0.777166199328418	Notch
122	PLK1_8	0.495724720462492	Notch
123	PLK1_4	0.72309343303216	Notch
124	PLK1_5	0.720254785889847	Notch
125	PLK4_7	0.50701007373559	Notch
126	PLK4_8	0.922906497732544	Notch
127	PLK4_9	1.8068335237304	Notch
128	PLK4_5	0.652404195658947	Notch
