# Supplementary material for: Accurate determination of CRISPR-mediated gene fitness in transplantable tumours
Source: Nat Commun. 2022 Aug 4;13:4534. doi: 10.1038/s41467-022-31830-2 (PMC9352714; doi:10.1038/s41467-022-31830-2)
Supplement: Supplementary file 5 — Source data [file 41467_2022_31830_MOESM5_ESM.zip › source_data/FigS10/celllines.csv]

line	gene	BAGEL	biomarkers
AU565	AKT1	-0.4048	Her2+
AU565	AKT2	-0.3017	Her2+
AU565	AKT3	0.4412	Her2+
AU565	ALK	0.2251	Her2+
AU565	APH1A	-1.0852	Her2+
AU565	AR	0.2331	Her2+
AU565	ARAF	0.2595	Her2+
AU565	ATG4B	0.3473	Her2+
AU565	BRAF	-0.0813	Her2+
AU565	BRCA1	0.3006	Her2+
AU565	BRCA2	0.1855	Her2+
AU565	CA9	0.1044	Her2+
AU565	CDK12	-1.64	Her2+
AU565	CHEK1	-2.4637	Her2+
AU565	EGFR	0.0651	Her2+
AU565	ERBB2	-4.3697	Her2+
AU565	ERBB3	-3.1695	Her2+
AU565	ERBB4	-1e-04	Her2+
AU565	ESR1	-0.1578	Her2+
AU565	FGFR1	0.0647	Her2+
AU565	FGFR2	-0.3395	Her2+
AU565	FGFR3	-0.1835	Her2+
AU565	FLT1	0.0217	Her2+
AU565	HRAS	-0.0474	Her2+
AU565	ILK	-0.4109	Her2+
AU565	KDR	-0.1243	Her2+
AU565	KRAS	-0.4029	Her2+
AU565	LEF1	-0.0064	Her2+
AU565	MDM2	0.2275	Her2+
AU565	MET	0.2256	Her2+
AU565	MTOR	-1.2773	Her2+
AU565	MYC	-1.9764	Her2+
AU565	MYCN	0.4185	Her2+
AU565	NRAS	-0.4105	Her2+
AU565	PARP1	-0.1102	Her2+
AU565	PARP2	0.3288	Her2+
AU565	PDGFRA	0.1075	Her2+
AU565	PDGFRB	-0.1119	Her2+
AU565	PDK1	0.4426	Her2+
AU565	PGR	0.1173	Her2+
AU565	PIK3CA	-2.0828	Her2+
AU565	PIK3CB	0.2415	Her2+
AU565	PIK3R1	-0.0784	Her2+
AU565	PLK1	-3.1271	Her2+
AU565	PLK4	-3.1585	Her2+
AU565	PTK2	-0.0052	Her2+
AU565	RAF1	0.2922	Her2+
AU565	RET	0.3247	Her2+
AU565	ROS1	0.4129	Her2+
AU565	SMO	0.1309	Her2+
AU565	SRC	-0.3036	Her2+
AU565	TGFBR1	0.0888	Her2+
AU565	TGFBR2	0.2933	Her2+
AU565	TGFBR3	-0.213	Her2+
AU565	TP53	0.2191	Her2+
AU565	YAP1	-0.2483	Her2+
CAL51	AKT1	0.1197	TNBC
CAL51	AKT2	-0.2097	TNBC
CAL51	AKT3	0.4826	TNBC
CAL51	ALK	0.408	TNBC
CAL51	APH1A	-0.6868	TNBC
CAL51	AR	-0.0125	TNBC
CAL51	ARAF	0.1648	TNBC
CAL51	ATG4B	0.3252	TNBC
CAL51	BRAF	-0.5662	TNBC
CAL51	BRCA1	-0.5218	TNBC
CAL51	BRCA2	-0.7854	TNBC
CAL51	CA9	-0.2612	TNBC
CAL51	CDK12	-0.302	TNBC
CAL51	CHEK1	-3.6308	TNBC
CAL51	EGFR	0.3502	TNBC
CAL51	ERBB2	-0.1648	TNBC
CAL51	ERBB3	-0.0386	TNBC
CAL51	ERBB4	0.2684	TNBC
CAL51	ESR1	-0.4113	TNBC
CAL51	FGFR1	0.0718	TNBC
CAL51	FGFR2	-0.3164	TNBC
CAL51	FGFR3	0.0317	TNBC
CAL51	FLT1	0.3549	TNBC
CAL51	HRAS	0.0794	TNBC
CAL51	ILK	-0.4831	TNBC
CAL51	KDR	0.1993	TNBC
CAL51	KRAS	-0.5123	TNBC
CAL51	LEF1	0.1572	TNBC
CAL51	MDM2	-1.0035	TNBC
CAL51	MET	-0.0123	TNBC
CAL51	MTOR	-1.6417	TNBC
CAL51	MYC	-1.731	TNBC
CAL51	MYCN	0.1202	TNBC
CAL51	NRAS	-0.5315	TNBC
CAL51	PARP1	-0.3413	TNBC
CAL51	PARP2	-0.1661	TNBC
CAL51	PDGFRA	0.1121	TNBC
CAL51	PDGFRB	0	TNBC
CAL51	PDK1	0.1568	TNBC
CAL51	PGR	-0.1219	TNBC
CAL51	PIK3CA	-1.5186	TNBC
CAL51	PIK3CB	-0.7991	TNBC
CAL51	PIK3R1	0.173	TNBC
CAL51	PLK1	-3.5441	TNBC
CAL51	PLK4	-3.6731	TNBC
CAL51	PTK2	-0.8011	TNBC
CAL51	RAF1	0.1911	TNBC
CAL51	RET	-0.1254	TNBC
CAL51	ROS1	0.3199	TNBC
CAL51	SMO	-0.029	TNBC
CAL51	SRC	-0.1417	TNBC
CAL51	TGFBR1	-0.0061	TNBC
CAL51	TGFBR2	0.6457	TNBC
CAL51	TGFBR3	0.3193	TNBC
CAL51	TP53	0.9052	TNBC
CAL51	YAP1	-0.6044	TNBC
COLO824	AKT1	0.2841	n/a
COLO824	AKT2	0.2654	n/a
COLO824	AKT3	0.793	n/a
COLO824	ALK	0.128	n/a
COLO824	APH1A	-0.7898	n/a
COLO824	AR	-0.137	n/a
COLO824	ARAF	0.4277	n/a
COLO824	ATG4B	0.3466	n/a
COLO824	BRAF	0.3241	n/a
COLO824	BRCA1	-0.0626	n/a
COLO824	BRCA2	-0.0718	n/a
COLO824	CA9	-0.1079	n/a
COLO824	CDK12	-1.1181	n/a
COLO824	CHEK1	-3.1695	n/a
COLO824	EGFR	0.4341	n/a
COLO824	ERBB2	0.0659	n/a
COLO824	ERBB3	-0.1992	n/a
COLO824	ERBB4	0.2504	n/a
COLO824	ESR1	0.335	n/a
COLO824	FGFR1	0.3577	n/a
COLO824	FGFR2	-0.1959	n/a
COLO824	FGFR3	0.3492	n/a
COLO824	FLT1	0.2778	n/a
COLO824	HRAS	0.0682	n/a
COLO824	ILK	-0.9557	n/a
COLO824	KDR	-4e-04	n/a
COLO824	KRAS	-0.3706	n/a
COLO824	LEF1	0.4602	n/a
COLO824	MDM2	-0.5917	n/a
COLO824	MET	0.016	n/a
COLO824	MTOR	-0.3134	n/a
COLO824	MYC	-1.9297	n/a
COLO824	MYCN	-0.064	n/a
COLO824	NRAS	0.1411	n/a
COLO824	PARP1	-0.1588	n/a
COLO824	PARP2	0.0909	n/a
COLO824	PDGFRA	0.1165	n/a
COLO824	PDGFRB	-0.148	n/a
COLO824	PDK1	-0.2329	n/a
COLO824	PGR	-0.0532	n/a
COLO824	PIK3CA	0.0975	n/a
COLO824	PIK3CB	-0.255	n/a
COLO824	PIK3R1	-0.0231	n/a
COLO824	PLK1	-4.0228	n/a
COLO824	PLK4	-0.6132	n/a
COLO824	PTK2	-1.1588	n/a
COLO824	RAF1	0.2645	n/a
COLO824	RET	-0.2254	n/a
COLO824	ROS1	0.5744	n/a
COLO824	SMO	0.0419	n/a
COLO824	SRC	-0.3096	n/a
COLO824	TGFBR1	0.0572	n/a
COLO824	TGFBR2	-0.0368	n/a
COLO824	TGFBR3	-0.6918	n/a
COLO824	TP53	-0.0565	n/a
COLO824	YAP1	0.0534	n/a
EVSAT	AKT1	-1.3502	n/a
EVSAT	AKT2	-0.256	n/a
EVSAT	AKT3	0.4527	n/a
EVSAT	ALK	-0.1801	n/a
EVSAT	APH1A	-0.2523	n/a
EVSAT	AR	0.28	n/a
EVSAT	ARAF	0.1091	n/a
EVSAT	ATG4B	0.455	n/a
EVSAT	BRAF	-0.4506	n/a
EVSAT	BRCA1	-0.0507	n/a
EVSAT	BRCA2	0.217	n/a
EVSAT	CA9	-0.0146	n/a
EVSAT	CDK12	0.2849	n/a
EVSAT	CHEK1	-1.8954	n/a
EVSAT	EGFR	0.3339	n/a
EVSAT	ERBB2	0.5966	n/a
EVSAT	ERBB3	-0.0712	n/a
EVSAT	ERBB4	0.0675	n/a
EVSAT	ESR1	0.2102	n/a
EVSAT	FGFR1	-0.025	n/a
EVSAT	FGFR2	-0.5168	n/a
EVSAT	FGFR3	0.3325	n/a
EVSAT	FLT1	0.1721	n/a
EVSAT	HRAS	0.1329	n/a
EVSAT	ILK	0.1828	n/a
EVSAT	KDR	0.2075	n/a
EVSAT	KRAS	-0.1945	n/a
EVSAT	LEF1	0.2035	n/a
EVSAT	MDM2	-0.1519	n/a
EVSAT	MET	-0.1022	n/a
EVSAT	MTOR	-2.0602	n/a
EVSAT	MYC	-3.9547	n/a
EVSAT	MYCN	0.1783	n/a
EVSAT	NRAS	-0.1373	n/a
EVSAT	PARP1	-0.0503	n/a
EVSAT	PARP2	-0.0501	n/a
EVSAT	PDGFRA	0.0939	n/a
EVSAT	PDGFRB	-0.1153	n/a
EVSAT	PDK1	0.2513	n/a
EVSAT	PGR	0.3204	n/a
EVSAT	PIK3CA	0.2748	n/a
EVSAT	PIK3CB	-3.2616	n/a
EVSAT	PIK3R1	0.8698	n/a
EVSAT	PLK1	-3.7169	n/a
EVSAT	PLK4	-2.7568	n/a
EVSAT	PTK2	-0.7277	n/a
EVSAT	RAF1	0.3341	n/a
EVSAT	RET	-0.2687	n/a
EVSAT	ROS1	0.4986	n/a
EVSAT	SMO	0.122	n/a
EVSAT	SRC	-0.2268	n/a
EVSAT	TGFBR1	0.059	n/a
EVSAT	TGFBR2	0.0817	n/a
EVSAT	TGFBR3	0.0641	n/a
EVSAT	TP53	0.0422	n/a
EVSAT	YAP1	0.1173	n/a
HCC1143	AKT1	0.0717	TNBC
HCC1143	AKT2	0.285	TNBC
HCC1143	AKT3	0.7767	TNBC
HCC1143	ALK	0.3806	TNBC
HCC1143	APH1A	-0.7698	TNBC
HCC1143	AR	-0.1462	TNBC
HCC1143	ARAF	0.1249	TNBC
HCC1143	ATG4B	0.2326	TNBC
HCC1143	BRAF	0.0642	TNBC
HCC1143	BRCA1	-0.0108	TNBC
HCC1143	BRCA2	-0.1158	TNBC
HCC1143	CA9	-0.1164	TNBC
HCC1143	CDK12	-0.2076	TNBC
HCC1143	CHEK1	-3.3016	TNBC
HCC1143	EGFR	0.2182	TNBC
HCC1143	ERBB2	-0.2002	TNBC
HCC1143	ERBB3	0.0568	TNBC
HCC1143	ERBB4	-0.0106	TNBC
HCC1143	ESR1	-0.1394	TNBC
HCC1143	FGFR1	-0.0736	TNBC
HCC1143	FGFR2	0.2742	TNBC
HCC1143	FGFR3	0.0931	TNBC
HCC1143	FLT1	0.049	TNBC
HCC1143	HRAS	0.3689	TNBC
HCC1143	ILK	0.3714	TNBC
HCC1143	KDR	0.1865	TNBC
HCC1143	KRAS	0.0713	TNBC
HCC1143	LEF1	-0.0671	TNBC
HCC1143	MDM2	-0.3238	TNBC
HCC1143	MET	0.0554	TNBC
HCC1143	MTOR	-0.3319	TNBC
HCC1143	MYC	-0.9124	TNBC
HCC1143	MYCN	0.0705	TNBC
HCC1143	NRAS	-0.2469	TNBC
HCC1143	PARP1	-0.1773	TNBC
HCC1143	PARP2	-0.1246	TNBC
HCC1143	PDGFRA	0.1248	TNBC
HCC1143	PDGFRB	-0.0196	TNBC
HCC1143	PDK1	0.4677	TNBC
HCC1143	PGR	0.28	TNBC
HCC1143	PIK3CA	-0.0275	TNBC
HCC1143	PIK3CB	-0.6262	TNBC
HCC1143	PIK3R1	-0.4408	TNBC
HCC1143	PLK1	-3.9188	TNBC
HCC1143	PLK4	-2.7331	TNBC
HCC1143	PTK2	0.2023	TNBC
HCC1143	RAF1	0.2071	TNBC
HCC1143	RET	-0.0646	TNBC
HCC1143	ROS1	-0.218	TNBC
HCC1143	SMO	-0.1336	TNBC
HCC1143	SRC	-0.4176	TNBC
HCC1143	TGFBR1	-0.1077	TNBC
HCC1143	TGFBR2	-0.1675	TNBC
HCC1143	TGFBR3	-0.1473	TNBC
HCC1143	TP53	-0.4186	TNBC
HCC1143	YAP1	0.1706	TNBC
HCC1187	AKT1	-0.3356	TNBC
HCC1187	AKT2	-0.1436	TNBC
HCC1187	AKT3	0.6928	TNBC
HCC1187	ALK	0.3285	TNBC
HCC1187	APH1A	-0.4066	TNBC
HCC1187	AR	0.4942	TNBC
HCC1187	ARAF	0.3541	TNBC
HCC1187	ATG4B	0.4826	TNBC
HCC1187	BRAF	-0.126	TNBC
HCC1187	BRCA1	-1.0987	TNBC
HCC1187	BRCA2	-0.2072	TNBC
HCC1187	CA9	-0.2753	TNBC
HCC1187	CDK12	-1.1982	TNBC
HCC1187	CHEK1	-2.2274	TNBC
HCC1187	EGFR	0.3365	TNBC
HCC1187	ERBB2	0.092	TNBC
HCC1187	ERBB3	0.1617	TNBC
HCC1187	ERBB4	0.09	TNBC
HCC1187	ESR1	0.2985	TNBC
HCC1187	FGFR1	0.209	TNBC
HCC1187	FGFR2	-0.3101	TNBC
HCC1187	FGFR3	0.0977	TNBC
HCC1187	FLT1	0.3416	TNBC
HCC1187	HRAS	0.0075	TNBC
HCC1187	ILK	-0.2045	TNBC
HCC1187	KDR	0.1086	TNBC
HCC1187	KRAS	-0.914	TNBC
HCC1187	LEF1	0.004	TNBC
HCC1187	MDM2	-0.7159	TNBC
HCC1187	MET	0.1525	TNBC
HCC1187	MTOR	-0.4506	TNBC
HCC1187	MYC	-1.7531	TNBC
HCC1187	MYCN	0.5022	TNBC
HCC1187	NRAS	-0.7213	TNBC
HCC1187	PARP1	-0.4883	TNBC
HCC1187	PARP2	0.2815	TNBC
HCC1187	PDGFRA	-0.1219	TNBC
HCC1187	PDGFRB	-0.0262	TNBC
HCC1187	PDK1	0.0503	TNBC
HCC1187	PGR	0.2319	TNBC
HCC1187	PIK3CA	-0.3921	TNBC
HCC1187	PIK3CB	-0.6204	TNBC
HCC1187	PIK3R1	-0.2634	TNBC
HCC1187	PLK1	-4.416	TNBC
HCC1187	PLK4	-0.832	TNBC
HCC1187	PTK2	-0.0971	TNBC
HCC1187	RAF1	-0.3086	TNBC
HCC1187	RET	0.0592	TNBC
HCC1187	ROS1	0.07	TNBC
HCC1187	SMO	0.336	TNBC
HCC1187	SRC	-0.0605	TNBC
HCC1187	TGFBR1	0.039	TNBC
HCC1187	TGFBR2	0.6353	TNBC
HCC1187	TGFBR3	0.0889	TNBC
HCC1187	TP53	0.0537	TNBC
HCC1187	YAP1	-0.3679	TNBC
HCC1395	AKT1	-0.1283	TNBC
HCC1395	AKT2	-0.0014	TNBC
HCC1395	AKT3	0.1729	TNBC
HCC1395	ALK	0.2506	TNBC
HCC1395	APH1A	-0.3868	TNBC
HCC1395	AR	0.4501	TNBC
HCC1395	ARAF	0.0595	TNBC
HCC1395	ATG4B	0.3031	TNBC
HCC1395	BRAF	-0.112	TNBC
HCC1395	BRCA1	0.0914	TNBC
HCC1395	BRCA2	0.1948	TNBC
HCC1395	CA9	0.3217	TNBC
HCC1395	CDK12	-2.031	TNBC
HCC1395	CHEK1	-3.6982	TNBC
HCC1395	EGFR	0.3719	TNBC
HCC1395	ERBB2	0.1702	TNBC
HCC1395	ERBB3	0.0191	TNBC
HCC1395	ERBB4	0.5963	TNBC
HCC1395	ESR1	-0.0133	TNBC
HCC1395	FGFR1	-0.3188	TNBC
HCC1395	FGFR2	0.3866	TNBC
HCC1395	FGFR3	0.2135	TNBC
HCC1395	FLT1	0.3568	TNBC
HCC1395	HRAS	0.0069	TNBC
HCC1395	ILK	-0.08	TNBC
HCC1395	KDR	0.0554	TNBC
HCC1395	KRAS	-0.6185	TNBC
HCC1395	LEF1	0.2902	TNBC
HCC1395	MDM2	0.1777	TNBC
HCC1395	MET	0.1982	TNBC
HCC1395	MTOR	-0.7406	TNBC
HCC1395	MYC	-2.1458	TNBC
HCC1395	MYCN	0.3249	TNBC
HCC1395	NRAS	-1.7412	TNBC
HCC1395	PARP1	-0.4579	TNBC
HCC1395	PARP2	-0.0482	TNBC
HCC1395	PDGFRA	0.0717	TNBC
HCC1395	PDGFRB	0.0664	TNBC
HCC1395	PDK1	-0.232	TNBC
HCC1395	PGR	0.3588	TNBC
HCC1395	PIK3CA	-0.0163	TNBC
HCC1395	PIK3CB	-1.7072	TNBC
HCC1395	PIK3R1	0.1276	TNBC
HCC1395	PLK1	-4.0521	TNBC
HCC1395	PLK4	-0.3176	TNBC
HCC1395	PTK2	0.0537	TNBC
HCC1395	RAF1	-0.2746	TNBC
HCC1395	RET	-0.209	TNBC
HCC1395	ROS1	-0.8709	TNBC
HCC1395	SMO	-0.2029	TNBC
HCC1395	SRC	-0.1186	TNBC
HCC1395	TGFBR1	-0.1742	TNBC
HCC1395	TGFBR2	0.5377	TNBC
HCC1395	TGFBR3	-0.0389	TNBC
HCC1395	TP53	0.3648	TNBC
HCC1395	YAP1	0.2373	TNBC
HCC1806	AKT1	-0.2572	TNBC
HCC1806	AKT2	0.2453	TNBC
HCC1806	AKT3	0.227	TNBC
HCC1806	ALK	0.3396	TNBC
HCC1806	APH1A	-0.848	TNBC
HCC1806	AR	0.2655	TNBC
HCC1806	ARAF	0.2705	TNBC
HCC1806	ATG4B	0.3225	TNBC
HCC1806	BRAF	-0.2948	TNBC
HCC1806	BRCA1	-0.1438	TNBC
HCC1806	BRCA2	-0.0017	TNBC
HCC1806	CA9	-0.1302	TNBC
HCC1806	CDK12	-1.042	TNBC
HCC1806	CHEK1	-3.1475	TNBC
HCC1806	EGFR	-0.1078	TNBC
HCC1806	ERBB2	-0.0804	TNBC
HCC1806	ERBB3	-0.6292	TNBC
HCC1806	ERBB4	0.0034	TNBC
HCC1806	ESR1	-0.1582	TNBC
HCC1806	FGFR1	0.1649	TNBC
HCC1806	FGFR2	-0.4236	TNBC
HCC1806	FGFR3	0.962	TNBC
HCC1806	FLT1	0.3855	TNBC
HCC1806	HRAS	0.2948	TNBC
HCC1806	ILK	-0.3279	TNBC
HCC1806	KDR	0.4871	TNBC
HCC1806	KRAS	-0.1145	TNBC
HCC1806	LEF1	0.2782	TNBC
HCC1806	MDM2	-0.2381	TNBC
HCC1806	MET	0.0081	TNBC
HCC1806	MTOR	-0.3846	TNBC
HCC1806	MYC	-1.6332	TNBC
HCC1806	MYCN	-0.126	TNBC
HCC1806	NRAS	-0.0023	TNBC
HCC1806	PARP1	-0.1608	TNBC
HCC1806	PARP2	0.0287	TNBC
HCC1806	PDGFRA	-0.0858	TNBC
HCC1806	PDGFRB	-0.1819	TNBC
HCC1806	PDK1	0.1844	TNBC
HCC1806	PGR	0.0193	TNBC
HCC1806	PIK3CA	-0.4272	TNBC
HCC1806	PIK3CB	-0.6104	TNBC
HCC1806	PIK3R1	0.2712	TNBC
HCC1806	PLK1	-4.6933	TNBC
HCC1806	PLK4	-1.8471	TNBC
HCC1806	PTK2	-0.5371	TNBC
HCC1806	RAF1	0.3809	TNBC
HCC1806	RET	-0.0109	TNBC
HCC1806	ROS1	0.311	TNBC
HCC1806	SMO	0.1638	TNBC
HCC1806	SRC	-0.3455	TNBC
HCC1806	TGFBR1	-0.1773	TNBC
HCC1806	TGFBR2	0.1219	TNBC
HCC1806	TGFBR3	0.114	TNBC
HCC1806	TP53	0.302	TNBC
HCC1806	YAP1	-0.4253	TNBC
HCC1937	AKT1	-0.0276	TNBC
HCC1937	AKT2	-0.0267	TNBC
HCC1937	AKT3	0.6767	TNBC
HCC1937	ALK	0.3929	TNBC
HCC1937	APH1A	-1.0148	TNBC
HCC1937	AR	0.2084	TNBC
HCC1937	ARAF	0.1536	TNBC
HCC1937	ATG4B	0.5518	TNBC
HCC1937	BRAF	0.7236	TNBC
HCC1937	BRCA1	0.0667	TNBC
HCC1937	BRCA2	-0.006	TNBC
HCC1937	CA9	0.0393	TNBC
HCC1937	CDK12	-0.6823	TNBC
HCC1937	CHEK1	-3.9417	TNBC
HCC1937	EGFR	-0.0808	TNBC
HCC1937	ERBB2	0.0687	TNBC
HCC1937	ERBB3	-0.1246	TNBC
HCC1937	ERBB4	0.1924	TNBC
HCC1937	ESR1	-0.2094	TNBC
HCC1937	FGFR1	-0.0938	TNBC
HCC1937	FGFR2	-0.9679	TNBC
HCC1937	FGFR3	0.6569	TNBC
HCC1937	FLT1	0.6861	TNBC
HCC1937	HRAS	0.1769	TNBC
HCC1937	ILK	-0.5153	TNBC
HCC1937	KDR	-0.1163	TNBC
HCC1937	KRAS	-0.4959	TNBC
HCC1937	LEF1	0.2127	TNBC
HCC1937	MDM2	-0.8962	TNBC
HCC1937	MET	-0.0246	TNBC
HCC1937	MTOR	-1.1355	TNBC
HCC1937	MYC	-2.1557	TNBC
HCC1937	MYCN	0.0553	TNBC
HCC1937	NRAS	-0.2401	TNBC
HCC1937	PARP1	-0.1366	TNBC
HCC1937	PARP2	0.0301	TNBC
HCC1937	PDGFRA	-0.0078	TNBC
HCC1937	PDGFRB	-0.1295	TNBC
HCC1937	PDK1	0.0917	TNBC
HCC1937	PGR	0.0386	TNBC
HCC1937	PIK3CA	0.0509	TNBC
HCC1937	PIK3CB	-0.1625	TNBC
HCC1937	PIK3R1	0.2007	TNBC
HCC1937	PLK1	-4.3258	TNBC
HCC1937	PLK4	-0.1241	TNBC
HCC1937	PTK2	-0.2685	TNBC
HCC1937	RAF1	-0.1687	TNBC
HCC1937	RET	-0.1301	TNBC
HCC1937	ROS1	0.0808	TNBC
HCC1937	SMO	0.1811	TNBC
HCC1937	SRC	-0.4777	TNBC
HCC1937	TGFBR1	0.5002	TNBC
HCC1937	TGFBR2	0.2211	TNBC
HCC1937	TGFBR3	0.0802	TNBC
HCC1937	TP53	0.2814	TNBC
HCC1937	YAP1	-0.4396	TNBC
HCC1954	AKT1	0.2197	Her2+
HCC1954	AKT2	0.2093	Her2+
HCC1954	AKT3	0.1516	Her2+
HCC1954	ALK	0.2734	Her2+
HCC1954	APH1A	-0.5906	Her2+
HCC1954	AR	-0.0224	Her2+
HCC1954	ARAF	0.2833	Her2+
HCC1954	ATG4B	0.3131	Her2+
HCC1954	BRAF	-0.3262	Her2+
HCC1954	BRCA1	0.4339	Her2+
HCC1954	BRCA2	0.1812	Her2+
HCC1954	CA9	0.2076	Her2+
HCC1954	CDK12	1.0469	Her2+
HCC1954	CHEK1	-3.217	Her2+
HCC1954	EGFR	-0.7944	Her2+
HCC1954	ERBB2	-0.569	Her2+
HCC1954	ERBB3	0.0509	Her2+
HCC1954	ERBB4	0.4325	Her2+
HCC1954	ESR1	0.0364	Her2+
HCC1954	FGFR1	0.1362	Her2+
HCC1954	FGFR2	-0.4574	Her2+
HCC1954	FGFR3	0.0353	Her2+
HCC1954	FLT1	0.3206	Her2+
HCC1954	HRAS	0.0682	Her2+
HCC1954	ILK	-0.1917	Her2+
HCC1954	KDR	-0.4326	Her2+
HCC1954	KRAS	-1.0035	Her2+
HCC1954	LEF1	0.4273	Her2+
HCC1954	MDM2	-0.0963	Her2+
HCC1954	MET	-0.0019	Her2+
HCC1954	MTOR	-2.2137	Her2+
HCC1954	MYC	-2.1996	Her2+
HCC1954	MYCN	0.3463	Her2+
HCC1954	NRAS	-0.3944	Her2+
HCC1954	PARP1	-0.1538	Her2+
HCC1954	PARP2	-0.008	Her2+
HCC1954	PDGFRA	-0.173	Her2+
HCC1954	PDGFRB	-0.2867	Her2+
HCC1954	PDK1	0.3737	Her2+
HCC1954	PGR	0.2289	Her2+
HCC1954	PIK3CA	-3.1532	Her2+
HCC1954	PIK3CB	-0.0449	Her2+
HCC1954	PIK3R1	0.2139	Her2+
HCC1954	PLK1	-3.6479	Her2+
HCC1954	PLK4	-0.3807	Her2+
HCC1954	PTK2	-0.4115	Her2+
HCC1954	RAF1	0.3213	Her2+
HCC1954	RET	-0.1134	Her2+
HCC1954	ROS1	0.3292	Her2+
HCC1954	SMO	-0.1503	Her2+
HCC1954	SRC	-0.0028	Her2+
HCC1954	TGFBR1	-0.2508	Her2+
HCC1954	TGFBR2	0.246	Her2+
HCC1954	TGFBR3	-0.3593	Her2+
HCC1954	TP53	0.3448	Her2+
HCC1954	YAP1	-0.6246	Her2+
HCC38	AKT1	0.324	TNBC
HCC38	AKT2	0.1637	TNBC
HCC38	AKT3	0.3013	TNBC
HCC38	ALK	0.3044	TNBC
HCC38	APH1A	-0.3767	TNBC
HCC38	AR	0.3446	TNBC
HCC38	ARAF	0.2071	TNBC
HCC38	ATG4B	0.5305	TNBC
HCC38	BRAF	-0.1807	TNBC
HCC38	BRCA1	-0.8985	TNBC
HCC38	BRCA2	-0.4203	TNBC
HCC38	CA9	0.1103	TNBC
HCC38	CDK12	-1.0322	TNBC
HCC38	CHEK1	-3.6479	TNBC
HCC38	EGFR	0.2521	TNBC
HCC38	ERBB2	-0.2309	TNBC
HCC38	ERBB3	-0.2191	TNBC
HCC38	ERBB4	-0.0621	TNBC
HCC38	ESR1	0.0887	TNBC
HCC38	FGFR1	-0.5103	TNBC
HCC38	FGFR2	0.1497	TNBC
HCC38	FGFR3	0.0986	TNBC
HCC38	FLT1	0.5697	TNBC
HCC38	HRAS	-0.3947	TNBC
HCC38	ILK	0.0558	TNBC
HCC38	KDR	-0.1233	TNBC
HCC38	KRAS	-0.1053	TNBC
HCC38	LEF1	0.5062	TNBC
HCC38	MDM2	-0.1956	TNBC
HCC38	MET	0.1036	TNBC
HCC38	MTOR	-0.6838	TNBC
HCC38	MYC	-1.4313	TNBC
HCC38	MYCN	0.1387	TNBC
HCC38	NRAS	0.1734	TNBC
HCC38	PARP1	-0.229	TNBC
HCC38	PARP2	-0.0841	TNBC
HCC38	PDGFRA	0.1835	TNBC
HCC38	PDGFRB	-0.0823	TNBC
HCC38	PDK1	0.0279	TNBC
HCC38	PGR	0.2547	TNBC
HCC38	PIK3CA	-0.1496	TNBC
HCC38	PIK3CB	-0.5621	TNBC
HCC38	PIK3R1	-0.1829	TNBC
HCC38	PLK1	-4.0982	TNBC
HCC38	PLK4	-2.3946	TNBC
HCC38	PTK2	-0.8612	TNBC
HCC38	RAF1	-0.2507	TNBC
HCC38	RET	-0.0053	TNBC
HCC38	ROS1	-0.0508	TNBC
HCC38	SMO	0.1652	TNBC
HCC38	SRC	-0.1245	TNBC
HCC38	TGFBR1	-0.8122	TNBC
HCC38	TGFBR2	-0.3427	TNBC
HCC38	TGFBR3	0.221	TNBC
HCC38	TP53	0.2904	TNBC
HCC38	YAP1	0.22	TNBC
HCC70	AKT1	-0.809	TNBC
HCC70	AKT2	-0.1096	TNBC
HCC70	AKT3	0.6072	TNBC
HCC70	ALK	0.4902	TNBC
HCC70	APH1A	-0.7515	TNBC
HCC70	AR	0.4766	TNBC
HCC70	ARAF	0.2661	TNBC
HCC70	ATG4B	0.22	TNBC
HCC70	BRAF	0.0859	TNBC
HCC70	BRCA1	0.3675	TNBC
HCC70	BRCA2	0.1988	TNBC
HCC70	CA9	0.0468	TNBC
HCC70	CDK12	-1.292	TNBC
HCC70	CHEK1	-3.2282	TNBC
HCC70	EGFR	0.2582	TNBC
HCC70	ERBB2	0.2366	TNBC
HCC70	ERBB3	0.1014	TNBC
HCC70	ERBB4	0.1075	TNBC
HCC70	ESR1	-0.303	TNBC
HCC70	FGFR1	0.3918	TNBC
HCC70	FGFR2	-0.0833	TNBC
HCC70	FGFR3	-0.0014	TNBC
HCC70	FLT1	0.2644	TNBC
HCC70	HRAS	0.526	TNBC
HCC70	ILK	-0.1215	TNBC
HCC70	KDR	-0.3146	TNBC
HCC70	KRAS	0.3171	TNBC
HCC70	LEF1	0.1971	TNBC
HCC70	MDM2	-0.3971	TNBC
HCC70	MET	0.2015	TNBC
HCC70	MTOR	-0.8265	TNBC
HCC70	MYC	-1.0381	TNBC
HCC70	MYCN	0.3166	TNBC
HCC70	NRAS	-0.5142	TNBC
HCC70	PARP1	-0.1483	TNBC
HCC70	PARP2	0.049	TNBC
HCC70	PDGFRA	-0.2819	TNBC
HCC70	PDGFRB	-0.1293	TNBC
HCC70	PDK1	0.3949	TNBC
HCC70	PGR	0.1185	TNBC
HCC70	PIK3CA	0.3559	TNBC
HCC70	PIK3CB	-2.1531	TNBC
HCC70	PIK3R1	0.4466	TNBC
HCC70	PLK1	-3.7069	TNBC
HCC70	PLK4	-1.8199	TNBC
HCC70	PTK2	0.0684	TNBC
HCC70	RAF1	0.3379	TNBC
HCC70	RET	-0.1273	TNBC
HCC70	ROS1	0.179	TNBC
HCC70	SMO	-0.3079	TNBC
HCC70	SRC	-0.1837	TNBC
HCC70	TGFBR1	-0.0446	TNBC
HCC70	TGFBR2	0.297	TNBC
HCC70	TGFBR3	0.5894	TNBC
HCC70	TP53	-0.4595	TNBC
HCC70	YAP1	0.3473	TNBC
HS578T	AKT1	0.1466	TNBC
HS578T	AKT2	-0.014	TNBC
HS578T	AKT3	0.3323	TNBC
HS578T	ALK	0.3426	TNBC
HS578T	APH1A	-0.8649	TNBC
HS578T	AR	-0.1917	TNBC
HS578T	ARAF	0.0306	TNBC
HS578T	ATG4B	0.4632	TNBC
HS578T	BRAF	-1.397	TNBC
HS578T	BRCA1	-0.2213	TNBC
HS578T	BRCA2	-0.2497	TNBC
HS578T	CA9	-0.1077	TNBC
HS578T	CDK12	-0.8334	TNBC
HS578T	CHEK1	-3.273	TNBC
HS578T	EGFR	0.3494	TNBC
HS578T	ERBB2	-0.1797	TNBC
HS578T	ERBB3	-0.1619	TNBC
HS578T	ERBB4	0.3532	TNBC
HS578T	ESR1	0.3044	TNBC
HS578T	FGFR1	-1.4605	TNBC
HS578T	FGFR2	-0.6779	TNBC
HS578T	FGFR3	0.2082	TNBC
HS578T	FLT1	0.7326	TNBC
HS578T	HRAS	-0.1596	TNBC
HS578T	ILK	-0.8183	TNBC
HS578T	KDR	-0.4442	TNBC
HS578T	KRAS	0.1802	TNBC
HS578T	LEF1	-0.0039	TNBC
HS578T	MDM2	0.213	TNBC
HS578T	MET	0.0964	TNBC
HS578T	MTOR	-0.7143	TNBC
HS578T	MYC	-0.8937	TNBC
HS578T	MYCN	-0.2773	TNBC
HS578T	NRAS	-0.6803	TNBC
HS578T	PARP1	-0.137	TNBC
HS578T	PARP2	-0.0995	TNBC
HS578T	PDGFRA	-0.3797	TNBC
HS578T	PDGFRB	-0.3919	TNBC
HS578T	PDK1	0.1881	TNBC
HS578T	PGR	0.2382	TNBC
HS578T	PIK3CA	0.167	TNBC
HS578T	PIK3CB	-1.3311	TNBC
HS578T	PIK3R1	-0.9489	TNBC
HS578T	PLK1	-4.3258	TNBC
HS578T	PLK4	-0.9797	TNBC
HS578T	PTK2	-0.2425	TNBC
HS578T	RAF1	-0.0763	TNBC
HS578T	RET	0.0462	TNBC
HS578T	ROS1	0.2493	TNBC
HS578T	SMO	0.0296	TNBC
HS578T	SRC	-0.1197	TNBC
HS578T	TGFBR1	0.4397	TNBC
HS578T	TGFBR2	0.5056	TNBC
HS578T	TGFBR3	0.1324	TNBC
HS578T	TP53	0.24	TNBC
HS578T	YAP1	0.0562	TNBC
JIMT1	AKT1	0.1089	Her2+
JIMT1	AKT2	-0.1365	Her2+
JIMT1	AKT3	0.4336	Her2+
JIMT1	ALK	0.1437	Her2+
JIMT1	APH1A	-1.4235	Her2+
JIMT1	AR	0.5455	Her2+
JIMT1	ARAF	0.3302	Her2+
JIMT1	ATG4B	0.5769	Her2+
JIMT1	BRAF	-0.1443	Her2+
JIMT1	BRCA1	0.0454	Her2+
JIMT1	BRCA2	0.3085	Her2+
JIMT1	CA9	-0.0256	Her2+
JIMT1	CDK12	-1.0371	Her2+
JIMT1	CHEK1	-3.9077	Her2+
JIMT1	EGFR	-0.6759	Her2+
JIMT1	ERBB2	0.0673	Her2+
JIMT1	ERBB3	-0.2504	Her2+
JIMT1	ERBB4	0.2209	Her2+
JIMT1	ESR1	-0.2656	Her2+
JIMT1	FGFR1	0.0345	Her2+
JIMT1	FGFR2	-1.1466	Her2+
JIMT1	FGFR3	-0.1947	Her2+
JIMT1	FLT1	0.2788	Her2+
JIMT1	HRAS	0.5219	Her2+
JIMT1	ILK	-1.2018	Her2+
JIMT1	KDR	-0.5608	Her2+
JIMT1	KRAS	-0.6457	Her2+
JIMT1	LEF1	0.4368	Her2+
JIMT1	MDM2	-0.2055	Her2+
JIMT1	MET	0.0488	Her2+
JIMT1	MTOR	-1.5518	Her2+
JIMT1	MYC	-2.2443	Her2+
JIMT1	MYCN	0.204	Her2+
JIMT1	NRAS	-0.701	Her2+
JIMT1	PARP1	-0.2205	Her2+
JIMT1	PARP2	0.2883	Her2+
JIMT1	PDGFRA	-0.3482	Her2+
JIMT1	PDGFRB	-0.0078	Her2+
JIMT1	PDK1	-0.2	Her2+
JIMT1	PGR	0.0993	Her2+
JIMT1	PIK3CA	-1.3444	Her2+
JIMT1	PIK3CB	-0.7037	Her2+
JIMT1	PIK3R1	-0.2446	Her2+
JIMT1	PLK1	-4.6102	Her2+
JIMT1	PLK4	-0.1768	Her2+
JIMT1	PTK2	-0.0707	Her2+
JIMT1	RAF1	-0.1797	Her2+
JIMT1	RET	-0.0894	Her2+
JIMT1	ROS1	0.6641	Her2+
JIMT1	SMO	0.1136	Her2+
JIMT1	SRC	-0.5693	Her2+
JIMT1	TGFBR1	-0.1556	Her2+
JIMT1	TGFBR2	0.2232	Her2+
JIMT1	TGFBR3	0.0119	Her2+
JIMT1	TP53	0.3666	Her2+
JIMT1	YAP1	-0.1178	Her2+
MCF7	AKT1	-0.1799	ER+
MCF7	AKT2	-0.479	ER+
MCF7	AKT3	0.6708	ER+
MCF7	ALK	0.0677	ER+
MCF7	APH1A	-0.2265	ER+
MCF7	AR	0.3469	ER+
MCF7	ARAF	0.1199	ER+
MCF7	ATG4B	0.582	ER+
MCF7	BRAF	-0.2103	ER+
MCF7	BRCA1	-0.0769	ER+
MCF7	BRCA2	-0.2104	ER+
MCF7	CA9	0.1572	ER+
MCF7	CDK12	-0.4622	ER+
MCF7	CHEK1	-1.8386	ER+
MCF7	EGFR	0.2858	ER+
MCF7	ERBB2	0.0445	ER+
MCF7	ERBB3	-0.441	ER+
MCF7	ERBB4	0.0329	ER+
MCF7	ESR1	-2.2908	ER+
MCF7	FGFR1	-0.1226	ER+
MCF7	FGFR2	-0.3548	ER+
MCF7	FGFR3	0.2105	ER+
MCF7	FLT1	0.331	ER+
MCF7	HRAS	0.1855	ER+
MCF7	ILK	0.3796	ER+
MCF7	KDR	-0.3569	ER+
MCF7	KRAS	-0.5614	ER+
MCF7	LEF1	-0.2756	ER+
MCF7	MDM2	-1.635	ER+
MCF7	MET	-0.1117	ER+
MCF7	MTOR	-1.0894	ER+
MCF7	MYC	-3.5073	ER+
MCF7	MYCN	0.1742	ER+
MCF7	NRAS	-1.9046	ER+
MCF7	PARP1	-0.0449	ER+
MCF7	PARP2	-0.1368	ER+
MCF7	PDGFRA	-0.199	ER+
MCF7	PDGFRB	-0.1773	ER+
MCF7	PDK1	0.1867	ER+
MCF7	PGR	0.1509	ER+
MCF7	PIK3CA	-3.8862	ER+
MCF7	PIK3CB	-1.6769	ER+
MCF7	PIK3R1	0.1818	ER+
MCF7	PLK1	-3.4042	ER+
MCF7	PLK4	-5.0034	ER+
MCF7	PTK2	-0.0273	ER+
MCF7	RAF1	0.0541	ER+
MCF7	RET	0.1615	ER+
MCF7	ROS1	0.2737	ER+
MCF7	SMO	0.0233	ER+
MCF7	SRC	-0.3197	ER+
MCF7	TGFBR1	0.025	ER+
MCF7	TGFBR2	0.3806	ER+
MCF7	TGFBR3	0.0925	ER+
MCF7	TP53	0.5137	ER+
MCF7	YAP1	-9e-04	ER+
MDAMB231	AKT1	0.3079	TNBC
MDAMB231	AKT2	0.313	TNBC
MDAMB231	AKT3	0.4277	TNBC
MDAMB231	ALK	0.1527	TNBC
MDAMB231	APH1A	-0.7763	TNBC
MDAMB231	AR	0.3575	TNBC
MDAMB231	ARAF	0.319	TNBC
MDAMB231	ATG4B	0.1557	TNBC
MDAMB231	BRAF	-0.094	TNBC
MDAMB231	BRCA1	0.2153	TNBC
MDAMB231	BRCA2	-0.1019	TNBC
MDAMB231	CA9	-0.1403	TNBC
MDAMB231	CDK12	-0.8493	TNBC
MDAMB231	CHEK1	-3.0655	TNBC
MDAMB231	EGFR	0.4302	TNBC
MDAMB231	ERBB2	0.1647	TNBC
MDAMB231	ERBB3	-0.2027	TNBC
MDAMB231	ERBB4	0.0933	TNBC
MDAMB231	ESR1	-0.0125	TNBC
MDAMB231	FGFR1	-0.105	TNBC
MDAMB231	FGFR2	-0.5837	TNBC
MDAMB231	FGFR3	0.2282	TNBC
MDAMB231	FLT1	0.5446	TNBC
MDAMB231	HRAS	0.0742	TNBC
MDAMB231	ILK	-0.2078	TNBC
MDAMB231	KDR	-0.3431	TNBC
MDAMB231	KRAS	-0.6108	TNBC
MDAMB231	LEF1	0.3176	TNBC
MDAMB231	MDM2	0.5058	TNBC
MDAMB231	MET	-0.1567	TNBC
MDAMB231	MTOR	-1.3999	TNBC
MDAMB231	MYC	-2.4536	TNBC
MDAMB231	MYCN	0.2046	TNBC
MDAMB231	NRAS	0.5953	TNBC
MDAMB231	PARP1	-0.5459	TNBC
MDAMB231	PARP2	-3e-04	TNBC
MDAMB231	PDGFRA	-0.3002	TNBC
MDAMB231	PDGFRB	0.1379	TNBC
MDAMB231	PDK1	0.3128	TNBC
MDAMB231	PGR	-0.1965	TNBC
MDAMB231	PIK3CA	-0.0817	TNBC
MDAMB231	PIK3CB	-0.435	TNBC
MDAMB231	PIK3R1	0.2827	TNBC
MDAMB231	PLK1	-3.2783	TNBC
MDAMB231	PLK4	-1.3912	TNBC
MDAMB231	PTK2	-0.7674	TNBC
MDAMB231	RAF1	0.1424	TNBC
MDAMB231	RET	-0.0629	TNBC
MDAMB231	ROS1	0.1343	TNBC
MDAMB231	SMO	-0.0087	TNBC
MDAMB231	SRC	-0.7372	TNBC
MDAMB231	TGFBR1	0.2246	TNBC
MDAMB231	TGFBR2	0.3885	TNBC
MDAMB231	TGFBR3	-0.1182	TNBC
MDAMB231	TP53	0.1401	TNBC
MDAMB231	YAP1	-0.1959	TNBC
MDAMB361	AKT1	-1.6155	ER+Her2+
MDAMB361	AKT2	0.1639	ER+Her2+
MDAMB361	AKT3	0.2231	ER+Her2+
MDAMB361	ALK	0.2254	ER+Her2+
MDAMB361	APH1A	-1.1702	ER+Her2+
MDAMB361	AR	0.2711	ER+Her2+
MDAMB361	ARAF	0.205	ER+Her2+
MDAMB361	ATG4B	0.4212	ER+Her2+
MDAMB361	BRAF	0.1831	ER+Her2+
MDAMB361	BRCA1	0.0129	ER+Her2+
MDAMB361	BRCA2	-0.1097	ER+Her2+
MDAMB361	CA9	-0.0797	ER+Her2+
MDAMB361	CDK12	0.2211	ER+Her2+
MDAMB361	CHEK1	-3.0559	ER+Her2+
MDAMB361	EGFR	-0.1769	ER+Her2+
MDAMB361	ERBB2	-3.5003	ER+Her2+
MDAMB361	ERBB3	-2.839	ER+Her2+
MDAMB361	ERBB4	0.122	ER+Her2+
MDAMB361	ESR1	-1.7249	ER+Her2+
MDAMB361	FGFR1	0.1632	ER+Her2+
MDAMB361	FGFR2	-0.0165	ER+Her2+
MDAMB361	FGFR3	0.2205	ER+Her2+
MDAMB361	FLT1	0.2981	ER+Her2+
MDAMB361	HRAS	0.2973	ER+Her2+
MDAMB361	ILK	0.0303	ER+Her2+
MDAMB361	KDR	0.0884	ER+Her2+
MDAMB361	KRAS	-1.2661	ER+Her2+
MDAMB361	LEF1	0.1755	ER+Her2+
MDAMB361	MDM2	-0.0509	ER+Her2+
MDAMB361	MET	0.0117	ER+Her2+
MDAMB361	MTOR	-1.462	ER+Her2+
MDAMB361	MYC	-0.887	ER+Her2+
MDAMB361	MYCN	-0.0876	ER+Her2+
MDAMB361	NRAS	-1.3956	ER+Her2+
MDAMB361	PARP1	0.0302	ER+Her2+
MDAMB361	PARP2	0.2375	ER+Her2+
MDAMB361	PDGFRA	0.0695	ER+Her2+
MDAMB361	PDGFRB	0.1198	ER+Her2+
MDAMB361	PDK1	0.1659	ER+Her2+
MDAMB361	PGR	0.2271	ER+Her2+
MDAMB361	PIK3CA	-3.7445	ER+Her2+
MDAMB361	PIK3CB	-0.4733	ER+Her2+
MDAMB361	PIK3R1	0.1727	ER+Her2+
MDAMB361	PLK1	-3.8862	ER+Her2+
MDAMB361	PLK4	-2.2274	ER+Her2+
MDAMB361	PTK2	-0.177	ER+Her2+
MDAMB361	RAF1	0.0125	ER+Her2+
MDAMB361	RET	-0.2165	ER+Her2+
MDAMB361	ROS1	0.4434	ER+Her2+
MDAMB361	SMO	-0.2068	ER+Her2+
MDAMB361	SRC	-0.3414	ER+Her2+
MDAMB361	TGFBR1	-0.1291	ER+Her2+
MDAMB361	TGFBR2	0.3054	ER+Her2+
MDAMB361	TGFBR3	0.4503	ER+Her2+
MDAMB361	TP53	0.2492	ER+Her2+
MDAMB361	YAP1	-0.3666	ER+Her2+
MDAMB415	AKT1	-0.6561	ER+
MDAMB415	AKT2	-0.1404	ER+
MDAMB415	AKT3	0.1504	ER+
MDAMB415	ALK	0.2876	ER+
MDAMB415	APH1A	-1.3559	ER+
MDAMB415	AR	0.4795	ER+
MDAMB415	ARAF	0.0794	ER+
MDAMB415	ATG4B	0.4954	ER+
MDAMB415	BRAF	-0.4617	ER+
MDAMB415	BRCA1	-0.2388	ER+
MDAMB415	BRCA2	-0.2805	ER+
MDAMB415	CA9	0.1579	ER+
MDAMB415	CDK12	-0.474	ER+
MDAMB415	CHEK1	-3.2677	ER+
MDAMB415	EGFR	0.1886	ER+
MDAMB415	ERBB2	-0.1047	ER+
MDAMB415	ERBB3	0.0108	ER+
MDAMB415	ERBB4	0.3721	ER+
MDAMB415	ESR1	-1.6899	ER+
MDAMB415	FGFR1	0.2259	ER+
MDAMB415	FGFR2	-2.3572	ER+
MDAMB415	FGFR3	0.0854	ER+
MDAMB415	FLT1	0.315	ER+
MDAMB415	HRAS	0.2201	ER+
MDAMB415	ILK	-0.1582	ER+
MDAMB415	KDR	0.1491	ER+
MDAMB415	KRAS	-2.5753	ER+
MDAMB415	LEF1	-0.0572	ER+
MDAMB415	MDM2	-0.1089	ER+
MDAMB415	MET	0.2299	ER+
MDAMB415	MTOR	-1.5366	ER+
MDAMB415	MYC	-2.5819	ER+
MDAMB415	MYCN	0.1251	ER+
MDAMB415	NRAS	-0.0074	ER+
MDAMB415	PARP1	0.2869	ER+
MDAMB415	PARP2	-0.0504	ER+
MDAMB415	PDGFRA	-0.3478	ER+
MDAMB415	PDGFRB	0.1768	ER+
MDAMB415	PDK1	0.0193	ER+
MDAMB415	PGR	0.206	ER+
MDAMB415	PIK3CA	-0.105	ER+
MDAMB415	PIK3CB	-2.5096	ER+
MDAMB415	PIK3R1	0.119	ER+
MDAMB415	PLK1	-4.6933	ER+
MDAMB415	PLK4	-2.8515	ER+
MDAMB415	PTK2	-0.4218	ER+
MDAMB415	RAF1	-0.4644	ER+
MDAMB415	RET	0.1501	ER+
MDAMB415	ROS1	0.0724	ER+
MDAMB415	SMO	0.0434	ER+
MDAMB415	SRC	-1.6209	ER+
MDAMB415	TGFBR1	0.2754	ER+
MDAMB415	TGFBR2	0.4054	ER+
MDAMB415	TGFBR3	-0.3647	ER+
MDAMB415	TP53	-0.0202	ER+
MDAMB415	YAP1	-0.7074	ER+
MDAMB436	AKT1	0.3826	TNBC
MDAMB436	AKT2	0.2105	TNBC
MDAMB436	AKT3	0.4437	TNBC
MDAMB436	ALK	0.2928	TNBC
MDAMB436	APH1A	-0.7202	TNBC
MDAMB436	AR	0.3992	TNBC
MDAMB436	ARAF	0.3509	TNBC
MDAMB436	ATG4B	0.4885	TNBC
MDAMB436	BRAF	-0.0779	TNBC
MDAMB436	BRCA1	0.3322	TNBC
MDAMB436	BRCA2	0.4107	TNBC
MDAMB436	CA9	0.2502	TNBC
MDAMB436	CDK12	-1.4821	TNBC
MDAMB436	CHEK1	-3.681	TNBC
MDAMB436	EGFR	0.146	TNBC
MDAMB436	ERBB2	0.4123	TNBC
MDAMB436	ERBB3	0.0326	TNBC
MDAMB436	ERBB4	-0.0552	TNBC
MDAMB436	ESR1	0.1434	TNBC
MDAMB436	FGFR1	0.3355	TNBC
MDAMB436	FGFR2	-0.1439	TNBC
MDAMB436	FGFR3	-0.1649	TNBC
MDAMB436	FLT1	0.3983	TNBC
MDAMB436	HRAS	0.066	TNBC
MDAMB436	ILK	0.0465	TNBC
MDAMB436	KDR	0.0431	TNBC
MDAMB436	KRAS	-0.2509	TNBC
MDAMB436	LEF1	0.0393	TNBC
MDAMB436	MDM2	-0.5902	TNBC
MDAMB436	MET	-0.0652	TNBC
MDAMB436	MTOR	-1.104	TNBC
MDAMB436	MYC	-1.7372	TNBC
MDAMB436	MYCN	4e-04	TNBC
MDAMB436	NRAS	-1.0026	TNBC
MDAMB436	PARP1	-0.4099	TNBC
MDAMB436	PARP2	0.0675	TNBC
MDAMB436	PDGFRA	-0.1034	TNBC
MDAMB436	PDGFRB	-0.1383	TNBC
MDAMB436	PDK1	0.257	TNBC
MDAMB436	PGR	0.2529	TNBC
MDAMB436	PIK3CA	0.4282	TNBC
MDAMB436	PIK3CB	-0.0022	TNBC
MDAMB436	PIK3R1	0.1475	TNBC
MDAMB436	PLK1	-3.0512	TNBC
MDAMB436	PLK4	-0.7395	TNBC
MDAMB436	PTK2	0.0929	TNBC
MDAMB436	RAF1	0.4445	TNBC
MDAMB436	RET	-0.0095	TNBC
MDAMB436	ROS1	-0.1631	TNBC
MDAMB436	SMO	0.1857	TNBC
MDAMB436	SRC	-0.5724	TNBC
MDAMB436	TGFBR1	0.06	TNBC
MDAMB436	TGFBR2	0.3206	TNBC
MDAMB436	TGFBR3	0.2289	TNBC
MDAMB436	TP53	0.1833	TNBC
MDAMB436	YAP1	-0.2733	TNBC
MDAMB453	AKT1	-0.4562	TNBC
MDAMB453	AKT2	0.2209	TNBC
MDAMB453	AKT3	0.33	TNBC
MDAMB453	ALK	0.2087	TNBC
MDAMB453	APH1A	-1.2041	TNBC
MDAMB453	AR	-0.1205	TNBC
MDAMB453	ARAF	0.5154	TNBC
MDAMB453	ATG4B	0.3746	TNBC
MDAMB453	BRAF	-0.7191	TNBC
MDAMB453	BRCA1	-0.4497	TNBC
MDAMB453	BRCA2	0.3228	TNBC
MDAMB453	CA9	-0.3733	TNBC
MDAMB453	CDK12	-0.2012	TNBC
MDAMB453	CHEK1	-3.5664	TNBC
MDAMB453	EGFR	0.3669	TNBC
MDAMB453	ERBB2	-1.7991	TNBC
MDAMB453	ERBB3	-4.036	TNBC
MDAMB453	ERBB4	-0.1276	TNBC
MDAMB453	ESR1	0.1256	TNBC
MDAMB453	FGFR1	0.0225	TNBC
MDAMB453	FGFR2	-0.3588	TNBC
MDAMB453	FGFR3	0.1898	TNBC
MDAMB453	FLT1	0.374	TNBC
MDAMB453	HRAS	0.3299	TNBC
MDAMB453	ILK	0.2439	TNBC
MDAMB453	KDR	0.1124	TNBC
MDAMB453	KRAS	-0.4103	TNBC
MDAMB453	LEF1	0.0327	TNBC
MDAMB453	MDM2	-0.0433	TNBC
MDAMB453	MET	0.3442	TNBC
MDAMB453	MTOR	-0.2316	TNBC
MDAMB453	MYC	-1.3337	TNBC
MDAMB453	MYCN	-0.0741	TNBC
MDAMB453	NRAS	-0.1916	TNBC
MDAMB453	PARP1	-0.4465	TNBC
MDAMB453	PARP2	-0.1858	TNBC
MDAMB453	PDGFRA	0.1881	TNBC
MDAMB453	PDGFRB	0.3487	TNBC
MDAMB453	PDK1	0.3459	TNBC
MDAMB453	PGR	0.004	TNBC
MDAMB453	PIK3CA	-3.7169	TNBC
MDAMB453	PIK3CB	-0.2406	TNBC
MDAMB453	PIK3R1	-0.001	TNBC
MDAMB453	PLK1	-3.9955	TNBC
MDAMB453	PLK4	-3.0366	TNBC
MDAMB453	PTK2	0.17	TNBC
MDAMB453	RAF1	0.1146	TNBC
MDAMB453	RET	0.1296	TNBC
MDAMB453	ROS1	-0.0975	TNBC
MDAMB453	SMO	0.0059	TNBC
MDAMB453	SRC	-0.1714	TNBC
MDAMB453	TGFBR1	-0.1261	TNBC
MDAMB453	TGFBR2	0.6313	TNBC
MDAMB453	TGFBR3	0.2137	TNBC
MDAMB453	TP53	0.1199	TNBC
MDAMB453	YAP1	-0.0067	TNBC
MDAMB468	AKT1	0.0658	TNBC
MDAMB468	AKT2	0.2503	TNBC
MDAMB468	AKT3	0.7138	TNBC
MDAMB468	ALK	0.0548	TNBC
MDAMB468	APH1A	-0.4735	TNBC
MDAMB468	AR	0.0659	TNBC
MDAMB468	ARAF	0.0558	TNBC
MDAMB468	ATG4B	0.329	TNBC
MDAMB468	BRAF	-0.5648	TNBC
MDAMB468	BRCA1	-0.1309	TNBC
MDAMB468	BRCA2	0.002	TNBC
MDAMB468	CA9	-0.182	TNBC
MDAMB468	CDK12	0.161	TNBC
MDAMB468	CHEK1	-3.0704	TNBC
MDAMB468	EGFR	-0.4767	TNBC
MDAMB468	ERBB2	0.3561	TNBC
MDAMB468	ERBB3	-0.0427	TNBC
MDAMB468	ERBB4	0.0238	TNBC
MDAMB468	ESR1	-0.0378	TNBC
MDAMB468	FGFR1	-0.0977	TNBC
MDAMB468	FGFR2	-0.0268	TNBC
MDAMB468	FGFR3	0.1133	TNBC
MDAMB468	FLT1	0.383	TNBC
MDAMB468	HRAS	0.3877	TNBC
MDAMB468	ILK	-0.2408	TNBC
MDAMB468	KDR	0.1641	TNBC
MDAMB468	KRAS	-0.2351	TNBC
MDAMB468	LEF1	0.3698	TNBC
MDAMB468	MDM2	0.4219	TNBC
MDAMB468	MET	0.2252	TNBC
MDAMB468	MTOR	-1.4143	TNBC
MDAMB468	MYC	-2.3269	TNBC
MDAMB468	MYCN	0.0217	TNBC
MDAMB468	NRAS	0.1619	TNBC
MDAMB468	PARP1	-0.3395	TNBC
MDAMB468	PARP2	0.2866	TNBC
MDAMB468	PDGFRA	-0.1365	TNBC
MDAMB468	PDGFRB	0.4764	TNBC
MDAMB468	PDK1	0.3059	TNBC
MDAMB468	PGR	0.0586	TNBC
MDAMB468	PIK3CA	0.0332	TNBC
MDAMB468	PIK3CB	-0.3841	TNBC
MDAMB468	PIK3R1	0.1127	TNBC
MDAMB468	PLK1	-3.348	TNBC
MDAMB468	PLK4	-0.6075	TNBC
MDAMB468	PTK2	-0.1435	TNBC
MDAMB468	RAF1	0.2948	TNBC
MDAMB468	RET	-0.2904	TNBC
MDAMB468	ROS1	-0.053	TNBC
MDAMB468	SMO	0.3248	TNBC
MDAMB468	SRC	0.1738	TNBC
MDAMB468	TGFBR1	-0.012	TNBC
MDAMB468	TGFBR2	0.3235	TNBC
MDAMB468	TGFBR3	-0.3272	TNBC
MDAMB468	TP53	-0.1494	TNBC
MDAMB468	YAP1	0.1384	TNBC
MFM223	AKT1	0.1058	TNBC
MFM223	AKT2	0.3727	TNBC
MFM223	AKT3	0.4312	TNBC
MFM223	ALK	0.4851	TNBC
MFM223	APH1A	0.017	TNBC
MFM223	AR	-0.1865	TNBC
MFM223	ARAF	0.1032	TNBC
MFM223	ATG4B	0.3895	TNBC
MFM223	BRAF	-5e-04	TNBC
MFM223	BRCA1	-0.0958	TNBC
MFM223	BRCA2	-0.5432	TNBC
MFM223	CA9	-0.065	TNBC
MFM223	CDK12	-0.7549	TNBC
MFM223	CHEK1	-0.7089	TNBC
MFM223	EGFR	0.1092	TNBC
MFM223	ERBB2	0.2991	TNBC
MFM223	ERBB3	0.191	TNBC
MFM223	ERBB4	0.1155	TNBC
MFM223	ESR1	0.0474	TNBC
MFM223	FGFR1	0.5349	TNBC
MFM223	FGFR2	-3.8862	TNBC
MFM223	FGFR3	0.5319	TNBC
MFM223	FLT1	0.3045	TNBC
MFM223	HRAS	0.2432	TNBC
MFM223	ILK	-0.1407	TNBC
MFM223	KDR	0.3101	TNBC
MFM223	KRAS	-0.975	TNBC
MFM223	LEF1	0.2268	TNBC
MFM223	MDM2	0.3291	TNBC
MFM223	MET	-0.1142	TNBC
MFM223	MTOR	-1.6825	TNBC
MFM223	MYC	-0.4456	TNBC
MFM223	MYCN	0.2443	TNBC
MFM223	NRAS	-0.4627	TNBC
MFM223	PARP1	-0.0212	TNBC
MFM223	PARP2	0.1058	TNBC
MFM223	PDGFRA	0.238	TNBC
MFM223	PDGFRB	0.2144	TNBC
MFM223	PDK1	-0.0155	TNBC
MFM223	PGR	0.4719	TNBC
MFM223	PIK3CA	-1.3502	TNBC
MFM223	PIK3CB	-0.4625	TNBC
MFM223	PIK3R1	-0.0034	TNBC
MFM223	PLK1	-3.5587	TNBC
MFM223	PLK4	-2.839	TNBC
MFM223	PTK2	-0.4369	TNBC
MFM223	RAF1	0.1173	TNBC
MFM223	RET	0.3949	TNBC
MFM223	ROS1	-0.1517	TNBC
MFM223	SMO	0.2821	TNBC
MFM223	SRC	-0.2167	TNBC
MFM223	TGFBR1	0.1836	TNBC
MFM223	TGFBR2	0.2894	TNBC
MFM223	TGFBR3	0.0563	TNBC
MFM223	TP53	0.2342	TNBC
MFM223	YAP1	-0.5182	TNBC
OCUBM	AKT1	-1.1566	n/a
OCUBM	AKT2	-0.1612	n/a
OCUBM	AKT3	0.4002	n/a
OCUBM	ALK	0.4391	n/a
OCUBM	APH1A	-0.4207	n/a
OCUBM	AR	0.1675	n/a
OCUBM	ARAF	0.5271	n/a
OCUBM	ATG4B	0.2837	n/a
OCUBM	BRAF	0.3215	n/a
OCUBM	BRCA1	0.2826	n/a
OCUBM	BRCA2	-0.001	n/a
OCUBM	CA9	0.2023	n/a
OCUBM	CDK12	0.8232	n/a
OCUBM	CHEK1	-2.6367	n/a
OCUBM	EGFR	0.1098	n/a
OCUBM	ERBB2	-2.0091	n/a
OCUBM	ERBB3	-2.2274	n/a
OCUBM	ERBB4	-0.1392	n/a
OCUBM	ESR1	-0.043	n/a
OCUBM	FGFR1	0.1388	n/a
OCUBM	FGFR2	-0.3698	n/a
OCUBM	FGFR3	0.0052	n/a
OCUBM	FLT1	0.5593	n/a
OCUBM	HRAS	0.3748	n/a
OCUBM	ILK	-0.3409	n/a
OCUBM	KDR	-0.2585	n/a
OCUBM	KRAS	-0.4396	n/a
OCUBM	LEF1	-0.1066	n/a
OCUBM	MDM2	-0.1605	n/a
OCUBM	MET	-0.096	n/a
OCUBM	MTOR	-1.1679	n/a
OCUBM	MYC	-1.7412	n/a
OCUBM	MYCN	0.1434	n/a
OCUBM	NRAS	-0.8686	n/a
OCUBM	PARP1	-0.0753	n/a
OCUBM	PARP2	-0.3008	n/a
OCUBM	PDGFRA	-0.1697	n/a
OCUBM	PDGFRB	-0.05	n/a
OCUBM	PDK1	0.2147	n/a
OCUBM	PGR	-0.0983	n/a
OCUBM	PIK3CA	-3.2118	n/a
OCUBM	PIK3CB	0.3321	n/a
OCUBM	PIK3R1	0.3937	n/a
OCUBM	PLK1	-4.4441	n/a
OCUBM	PLK4	-1.2483	n/a
OCUBM	PTK2	0.3299	n/a
OCUBM	RAF1	-0.2455	n/a
OCUBM	RET	-0.3275	n/a
OCUBM	ROS1	-0.0591	n/a
OCUBM	SMO	0.0625	n/a
OCUBM	SRC	-0.3087	n/a
OCUBM	TGFBR1	-0.0757	n/a
OCUBM	TGFBR2	0.3795	n/a
OCUBM	TGFBR3	0.3412	n/a
OCUBM	TP53	0.5059	n/a
OCUBM	YAP1	-0.5696	n/a
T47D	AKT1	-0.9608	ER+
T47D	AKT2	-0.3966	ER+
T47D	AKT3	0.2359	ER+
T47D	ALK	0.0057	ER+
T47D	APH1A	-0.4258	ER+
T47D	AR	0.3851	ER+
T47D	ARAF	0.2091	ER+
T47D	ATG4B	0.3643	ER+
T47D	BRAF	-0.1808	ER+
T47D	BRCA1	-0.068	ER+
T47D	BRCA2	-0.2996	ER+
T47D	CA9	-0.1273	ER+
T47D	CDK12	-1.152	ER+
T47D	CHEK1	-2.6987	ER+
T47D	EGFR	-0.2455	ER+
T47D	ERBB2	-0.124	ER+
T47D	ERBB3	-0.0865	ER+
T47D	ERBB4	-0.1115	ER+
T47D	ESR1	-1.9812	ER+
T47D	FGFR1	0.0997	ER+
T47D	FGFR2	-0.3711	ER+
T47D	FGFR3	0.3863	ER+
T47D	FLT1	0.243	ER+
T47D	HRAS	0.223	ER+
T47D	ILK	-0.4637	ER+
T47D	KDR	-0.4085	ER+
T47D	KRAS	-0.0774	ER+
T47D	LEF1	0.0863	ER+
T47D	MDM2	0.006	ER+
T47D	MET	-0.3505	ER+
T47D	MTOR	-1.4218	ER+
T47D	MYC	-1.3132	ER+
T47D	MYCN	-0.0272	ER+
T47D	NRAS	-0.5018	ER+
T47D	PARP1	0.0201	ER+
T47D	PARP2	-0.3593	ER+
T47D	PDGFRA	-0.2022	ER+
T47D	PDGFRB	0.2072	ER+
T47D	PDK1	-0.0661	ER+
T47D	PGR	-0.1742	ER+
T47D	PIK3CA	-3.4867	ER+
T47D	PIK3CB	0.0286	ER+
T47D	PIK3R1	0.1107	ER+
T47D	PLK1	-3.7348	ER+
T47D	PLK4	-2.7933	ER+
T47D	PTK2	-0.297	ER+
T47D	RAF1	0.5377	ER+
T47D	RET	0.1989	ER+
T47D	ROS1	0.2936	ER+
T47D	SMO	-0.0607	ER+
T47D	SRC	-0.2629	ER+
T47D	TGFBR1	0.023	ER+
T47D	TGFBR2	0.4757	ER+
T47D	TGFBR3	-0.4538	ER+
T47D	TP53	0.4867	ER+
T47D	YAP1	-0.8702	ER+
UACC893	AKT1	-0.2535	Her2+
UACC893	AKT2	-0.0643	Her2+
UACC893	AKT3	0.5933	Her2+
UACC893	ALK	0.4949	Her2+
UACC893	APH1A	-0.8183	Her2+
UACC893	AR	0.0825	Her2+
UACC893	ARAF	0.2352	Her2+
UACC893	ATG4B	0.64	Her2+
UACC893	BRAF	0.1442	Her2+
UACC893	BRCA1	-0.8574	Her2+
UACC893	BRCA2	-0.0861	Her2+
UACC893	CA9	0.028	Her2+
UACC893	CDK12	-0.021	Her2+
UACC893	CHEK1	-3.8341	Her2+
UACC893	EGFR	-0.103	Her2+
UACC893	ERBB2	-1.6575	Her2+
UACC893	ERBB3	-0.2322	Her2+
UACC893	ERBB4	0.1499	Her2+
UACC893	ESR1	0.0515	Her2+
UACC893	FGFR1	0.2928	Her2+
UACC893	FGFR2	-0.9372	Her2+
UACC893	FGFR3	0.2147	Her2+
UACC893	FLT1	0.4853	Her2+
UACC893	HRAS	0.1629	Her2+
UACC893	ILK	-0.3142	Her2+
UACC893	KDR	0.2223	Her2+
UACC893	KRAS	-2.3087	Her2+
UACC893	LEF1	0.1873	Her2+
UACC893	MDM2	0.2812	Her2+
UACC893	MET	9e-04	Her2+
UACC893	MTOR	-1.9365	Her2+
UACC893	MYC	-1.1911	Her2+
UACC893	MYCN	0.184	Her2+
UACC893	NRAS	-0.4896	Her2+
UACC893	PARP1	-0.2096	Her2+
UACC893	PARP2	-0.5127	Her2+
UACC893	PDGFRA	0.0118	Her2+
UACC893	PDGFRB	-0.0703	Her2+
UACC893	PDK1	-0.1001	Her2+
UACC893	PGR	0.2395	Her2+
UACC893	PIK3CA	-3.6308	Her2+
UACC893	PIK3CB	-0.1668	Her2+
UACC893	PIK3R1	0.5162	Her2+
UACC893	PLK1	-4.1844	Her2+
UACC893	PLK4	-1.8304	Her2+
UACC893	PTK2	-0.0014	Her2+
UACC893	RAF1	-0.5996	Her2+
UACC893	RET	0.3788	Her2+
UACC893	ROS1	0.1657	Her2+
UACC893	SMO	0.1098	Her2+
UACC893	SRC	-0.0519	Her2+
UACC893	TGFBR1	-0.217	Her2+
UACC893	TGFBR2	0.5109	Her2+
UACC893	TGFBR3	-0.8686	Her2+
UACC893	TP53	-0.0175	Her2+
UACC893	YAP1	0.2348	Her2+
