# Supplementary material for: Accurate determination of CRISPR-mediated gene fitness in transplantable tumours
Source: Nat Commun. 2022 Aug 4;13:4534. doi: 10.1038/s41467-022-31830-2 (PMC9352714; doi:10.1038/s41467-022-31830-2)
Supplement: Supplementary file 5 — Source data [file 41467_2022_31830_MOESM5_ESM.zip › source_data/FigS10/rankdifference.csv]

gene	PDX_cellline_rank_difference
PLK1	1
CHEK1	1
PLK4	3
MYC	-3
MTOR	-1
CDK12	-1
APH1A	3
PIK3CB	1
NRAS	11
KRAS	28
PIK3CA	8
FGFR2	2
SRC	34
ILK	-2
YAP1	19
PTK2	0
PARP1	-2
MDM2	12
AKT1	7
BRAF	9
ERBB3	6
PDGFRA	0
ERBB2	-5
BRCA2	-17
RET	3
BRCA1	-13
PDGFRB	8
ESR1	5
CA9	23
AKT2	26
PARP2	12
TGFBR1	23
MET	4
KDR	-10
SMO	-10
TGFBR3	10
FGFR1	-16
ERBB4	1
RAF1	-31
PIK3R1	5
MYCN	3
PGR	6
ROS1	8
HRAS	-12
PDK1	-34
LEF1	-23
EGFR	-16
FGFR3	5
ARAF	1
TP53	-1
AR	3
ALK	-35
TGFBR2	-11
FLT1	-18
ATG4B	-14
AKT3	-16
