# Supplementary material for: Accurate determination of CRISPR-mediated gene fitness in transplantable tumours
Source: Nat Commun. 2022 Aug 4;13:4534. doi: 10.1038/s41467-022-31830-2 (PMC9352714; doi:10.1038/s41467-022-31830-2)
Supplement: Supplementary file 5 — Source data [file 41467_2022_31830_MOESM5_ESM.zip › source_data/FigS12/FigS12.csv]

90	80	70
0.890625	0.796875	0.7135416667
0.8697916667	0.7708333333	0.6927083333
0.8489583333	0.765625	0.6666666667
0.921875	0.7604166667	0.578125
0.8854166667	0.8229166667	0.703125
0.8802083333	0.78125	0.6875
0.9322916667	0.8333333333	0.75
0.8958333333	0.859375	0.7708333333
0.8854166667	0.828125	0.7291666667
0.84375	0.8072916667	0.7135416667
