# Supplementary material for: Accurate determination of CRISPR-mediated gene fitness in transplantable tumours
Source: Nat Commun. 2022 Aug 4;13:4534. doi: 10.1038/s41467-022-31830-2 (PMC9352714; doi:10.1038/s41467-022-31830-2)
Supplement: Supplementary file 5 — Source data [file 41467_2022_31830_MOESM5_ESM.zip › source_data/FigS15/aggregated.csv]

data	model	referenceDataset	gofStatistic	width	theoreticalCoverage	actualCoverage
X0569_4222343-initial1.csv	humi.models.Poi$Builder	X0569_4222343_clones	truncatedMeans	0.1307629090937865	0.9	0.0
X0569_4222343-initial1.csv	humi.models.Poi$Builder	X0569_4222343_clones	truncatedSqMeans	0.940936310453446	0.9	0.07812500000000004
X0569_4222343-initial1.csv	humi.models.Poi$Builder	X0569_4222343_clones	visibleCloneNumbers	150.49999999999994	0.9	0.18750000000000014
X0569_4222344.csv	humi.models.MixNB$Builder	X0569_4222344_clones	truncatedMeans	0.20716129623546098	0.9	0.7500000000000003
X0569_4222344.csv	humi.models.MixNB$Builder	X0569_4222344_clones	truncatedSqMeans	2.535252618293464	0.9	0.40625000000000017
X0569_4222344.csv	humi.models.MixNB$Builder	X0569_4222344_clones	visibleCloneNumbers	227.39062500000003	0.9	1.0
X0569_4222344-initial1.csv	humi.models.YS$Builder	X0569_4222344_clones	truncatedMeans	0.09742916179974889	0.9	0.18750000000000006
X0569_4222344-initial1.csv	humi.models.YS$Builder	X0569_4222344_clones	truncatedSqMeans	1.0147669398354702	0.9	0.06250000000000001
X0569_4222344-initial1.csv	humi.models.YS$Builder	X0569_4222344_clones	visibleCloneNumbers	189.33854166666666	0.9	0.3593749999999999
X0028_121D132312331.csv	humi.models.Poi$Builder	X0028-121D132312331	truncatedMeans	0.2940568778509711	0.9	0.0
X0028_121D132312331.csv	humi.models.Poi$Builder	X0028-121D132312331	truncatedSqMeans	4.602465702341957	0.9	0.005235602094240838
X0028_121D132312331.csv	humi.models.Poi$Builder	X0028-121D132312331	visibleCloneNumbers	95.24083769633508	0.9	0.12041884816753921
X0013_151.csv	humi.models.LocalLambdaMixBNB$Builder	X0013-151	truncatedMeans	0.14037951765461448	0.9	0.9114583333333336
X0013_151.csv	humi.models.LocalLambdaMixBNB$Builder	X0013-151	truncatedSqMeans	1.807677059802361	0.9	0.75
X0013_151.csv	humi.models.LocalLambdaMixBNB$Builder	X0013-151	visibleCloneNumbers	4668.604166666664	0.9	0.9843749999999998
X0569_4222342-initial1.csv	humi.models.MixNB$Builder	X0569_4222342_clones	truncatedMeans	0.22947679083195807	0.9	0.8645833333333329
X0569_4222342-initial1.csv	humi.models.MixNB$Builder	X0569_4222342_clones	truncatedSqMeans	2.758005574011843	0.9	0.7135416666666662
X0569_4222342-initial1.csv	humi.models.MixNB$Builder	X0569_4222342_clones	visibleCloneNumbers	203.40624999999991	0.9	0.9947916666666662
X0662_12141.csv	humi.models.BNB$Builder	X0662-12141	truncatedMeans	0.9068665797681293	0.9	1.0
X0662_12141.csv	humi.models.BNB$Builder	X0662-12141	truncatedSqMeans	0.5143752375019197	0.9	0.0
X0662_12141.csv	humi.models.BNB$Builder	X0662-12141	visibleCloneNumbers	394.45833333333326	0.9	1.0
X0804_3181.csv	humi.models.YS$Builder	X0804-3181	truncatedMeans	0.5647717860161297	0.9	0.15104166666666655
X0804_3181.csv	humi.models.YS$Builder	X0804-3181	truncatedSqMeans	6.8041876424465615	0.9	0.16666666666666657
X0804_3181.csv	humi.models.YS$Builder	X0804-3181	visibleCloneNumbers	39.927083333333336	0.9	0.25000000000000006
X0569_4222342.csv	humi.models.BNB$Builder	X0569_4222342_clones	truncatedMeans	0.40573381762643557	0.9	0.9791666666666669
X0569_4222342.csv	humi.models.BNB$Builder	X0569_4222342_clones	truncatedSqMeans	0.6195916645240663	0.9	0.0
X0569_4222342.csv	humi.models.BNB$Builder	X0569_4222342_clones	visibleCloneNumbers	320.8541666666664	0.9	1.0
X0569_4222342.csv	humi.models.MixYS$Builder	X0569_4222342_clones	truncatedMeans	0.16942401817161598	0.9	0.30729166666666663
X0569_4222342.csv	humi.models.MixYS$Builder	X0569_4222342_clones	truncatedSqMeans	1.9709345935985854	0.9	0.44270833333333326
X0569_4222342.csv	humi.models.MixYS$Builder	X0569_4222342_clones	visibleCloneNumbers	189.01562500000009	0.9	0.9843749999999997
X0569_4222341-initial1.csv	humi.models.BNB$Builder	X0569-4222341	truncatedMeans	1.2739576881249366	0.9	1.0
X0569_4222341-initial1.csv	humi.models.BNB$Builder	X0569-4222341	truncatedSqMeans	0.762164110503386	0.9	0.0
X0569_4222341-initial1.csv	humi.models.BNB$Builder	X0569-4222341	visibleCloneNumbers	292.98958333333366	0.9	1.0
X0569_4222341.csv	humi.models.MixBNB$Builder	X0569-4222341	truncatedMeans	0.37740043496563985	0.9	0.9322916666666665
X0569_4222341.csv	humi.models.MixBNB$Builder	X0569-4222341	truncatedSqMeans	5.060824423919794	0.9	0.8281249999999998
X0569_4222341.csv	humi.models.MixBNB$Builder	X0569-4222341	visibleCloneNumbers	221.17187500000003	0.9	1.0
X0569_4222344.csv	humi.models.MixYS$Builder	X0569_4222344_clones	truncatedMeans	0.15030774183009712	0.9	0.16666666666666666
X0569_4222344.csv	humi.models.MixYS$Builder	X0569_4222344_clones	truncatedSqMeans	1.7276771772793151	0.9	0.1458333333333333
X0569_4222344.csv	humi.models.MixYS$Builder	X0569_4222344_clones	visibleCloneNumbers	218.15625000000006	0.9	0.9739583333333334
X0569_4222342.csv	humi.models.YS$Builder	X0569_4222342_clones	truncatedMeans	0.1025151038381261	0.9	0.2864583333333334
X0569_4222342.csv	humi.models.YS$Builder	X0569_4222342_clones	truncatedSqMeans	1.0036119115703557	0.9	0.04166666666666667
X0569_4222342.csv	humi.models.YS$Builder	X0569_4222342_clones	visibleCloneNumbers	167.0468749999999	0.9	0.5416666666666665
X0662_12141.csv	humi.models.MixNB$Builder	X0662-12141	truncatedMeans	0.2077687464431785	0.9	0.9583333333333334
X0662_12141.csv	humi.models.MixNB$Builder	X0662-12141	truncatedSqMeans	2.5027606270870555	0.9	0.7708333333333336
X0662_12141.csv	humi.models.MixNB$Builder	X0662-12141	visibleCloneNumbers	258.66666666666674	0.9	1.0
X0013_151.csv	humi.models.YS$Builder	X0013-151	truncatedMeans	0.07473991141251764	0.9	0.036458333333333356
X0013_151.csv	humi.models.YS$Builder	X0013-151	truncatedSqMeans	0.6905999697199464	0.9	0.15624999999999997
X0013_151.csv	humi.models.YS$Builder	X0013-151	visibleCloneNumbers	203.85416666666663	0.9	0.3802083333333332
X0569_4222343.csv	humi.models.MixBNB$Builder	X0569_4222343_clones	truncatedMeans	0.19592101660061692	0.9	0.8697916666666666
X0569_4222343.csv	humi.models.MixBNB$Builder	X0569_4222343_clones	truncatedSqMeans	2.5221755589884074	0.9	0.703125
X0569_4222343.csv	humi.models.MixBNB$Builder	X0569_4222343_clones	visibleCloneNumbers	217.71875000000006	0.9	0.9947916666666663
X0662_12141.csv	humi.models.MixYS$Builder	X0662-12141	truncatedMeans	0.14000688189204397	0.9	0.026041666666666668
X0662_12141.csv	humi.models.MixYS$Builder	X0662-12141	truncatedSqMeans	1.605926926920817	0.9	0.03125
X0662_12141.csv	humi.models.MixYS$Builder	X0662-12141	visibleCloneNumbers	250.2187500000001	0.9	0.9479166666666666
X0569_4222344.csv	humi.models.Poi$Builder	X0569_4222344_clones	truncatedMeans	0.11262814518138185	0.9	0.010416666666666668
X0569_4222344.csv	humi.models.Poi$Builder	X0569_4222344_clones	truncatedSqMeans	0.750806192225447	0.9	0.052083333333333356
X0569_4222344.csv	humi.models.Poi$Builder	X0569_4222344_clones	visibleCloneNumbers	158.77604166666663	0.9	0.16666666666666663
X0569_4222341-initial1.csv	humi.models.MixBNB$Builder	X0569-4222341	truncatedMeans	0.3981959289022945	0.9	0.9427083333333329
X0569_4222341-initial1.csv	humi.models.MixBNB$Builder	X0569-4222341	truncatedSqMeans	5.638889770397408	0.9	0.8281249999999998
X0569_4222341-initial1.csv	humi.models.MixBNB$Builder	X0569-4222341	visibleCloneNumbers	231.44791666666654	0.9	0.9947916666666662
X0569_4222343.csv	humi.models.YS$Builder	X0569_4222343_clones	truncatedMeans	0.09688054344333057	0.9	0.05208333333333333
X0569_4222343.csv	humi.models.YS$Builder	X0569_4222343_clones	truncatedSqMeans	0.9784643669477364	0.9	0.17187500000000003
X0569_4222343.csv	humi.models.YS$Builder	X0569_4222343_clones	visibleCloneNumbers	177.41145833333337	0.9	0.3541666666666667
X0569_4222341-initial1.csv	humi.models.MixYS$Builder	X0569-4222341	truncatedMeans	0.18666561568506027	0.9	0.052083333333333336
X0569_4222341-initial1.csv	humi.models.MixYS$Builder	X0569-4222341	truncatedSqMeans	2.174474324107668	0.9	0.046875
X0569_4222341-initial1.csv	humi.models.MixYS$Builder	X0569-4222341	visibleCloneNumbers	188.54687499999997	0.9	0.9583333333333338
X0569_4222344-initial1.csv	humi.models.MixBNB$Builder	X0569_4222344_clones	truncatedMeans	0.23417293278141602	0.9	0.9166666666666669
X0569_4222344-initial1.csv	humi.models.MixBNB$Builder	X0569_4222344_clones	truncatedSqMeans	3.1476884701470844	0.9	0.7656249999999993
X0569_4222344-initial1.csv	humi.models.MixBNB$Builder	X0569_4222344_clones	visibleCloneNumbers	246.38020833333334	0.9	0.9947916666666662
X0569_4222341.csv	humi.models.BNB$Builder	X0569-4222341	truncatedMeans	1.2731013745763553	0.9	0.9947916666666662
X0569_4222341.csv	humi.models.BNB$Builder	X0569-4222341	truncatedSqMeans	0.7785231134580103	0.9	0.0
X0569_4222341.csv	humi.models.BNB$Builder	X0569-4222341	visibleCloneNumbers	277.0572916666666	0.9	1.0
X0569_4222344.csv	humi.models.MixBNB$Builder	X0569_4222344_clones	truncatedMeans	0.2671246877233867	0.9	0.9531249999999999
X0569_4222344.csv	humi.models.MixBNB$Builder	X0569_4222344_clones	truncatedSqMeans	3.502726048109882	0.9	0.7500000000000003
X0569_4222344.csv	humi.models.MixBNB$Builder	X0569_4222344_clones	visibleCloneNumbers	247.79166666666663	0.9	1.0
X0569_4222342-initial1.csv	humi.models.NB$Builder	X0569_4222342_clones	truncatedMeans	1.2849735465953889	0.9	0.1458333333333334
X0569_4222342-initial1.csv	humi.models.NB$Builder	X0569_4222342_clones	truncatedSqMeans	15.548804428973389	0.9	0.9531249999999999
X0569_4222342-initial1.csv	humi.models.NB$Builder	X0569_4222342_clones	visibleCloneNumbers	226.80208333333334	0.9	0.9947916666666662
X0569_4222344-initial1.csv	humi.models.MixNB$Builder	X0569_4222344_clones	truncatedMeans	0.2067988566463188	0.9	0.7187499999999996
X0569_4222344-initial1.csv	humi.models.MixNB$Builder	X0569_4222344_clones	truncatedSqMeans	2.509815984849941	0.9	0.390625
X0569_4222344-initial1.csv	humi.models.MixNB$Builder	X0569_4222344_clones	visibleCloneNumbers	236.32291666666657	0.9	0.9947916666666662
X0569_4222341.csv	humi.models.MixNB$Builder	X0569-4222341	truncatedMeans	0.2965554099988678	0.9	0.8645833333333333
X0569_4222341.csv	humi.models.MixNB$Builder	X0569-4222341	truncatedSqMeans	3.6278934807929732	0.9	0.7083333333333338
X0569_4222341.csv	humi.models.MixNB$Builder	X0569-4222341	visibleCloneNumbers	193.7708333333333	0.9	1.0
X0569_4222343.csv	humi.models.Poi$Builder	X0569_4222343_clones	truncatedMeans	0.12964765188967362	0.9	0.0
X0569_4222343.csv	humi.models.Poi$Builder	X0569_4222343_clones	truncatedSqMeans	0.9324465044709986	0.9	0.07812500000000004
X0569_4222343.csv	humi.models.Poi$Builder	X0569_4222343_clones	visibleCloneNumbers	150.74999999999986	0.9	0.19270833333333323
X0569_4222341.csv	humi.models.YS$Builder	X0569-4222341	truncatedMeans	0.14371016559912914	0.9	0.1979166666666666
X0569_4222341.csv	humi.models.YS$Builder	X0569-4222341	truncatedSqMeans	1.6910529742550393	0.9	0.11979166666666669
X0569_4222341.csv	humi.models.YS$Builder	X0569-4222341	visibleCloneNumbers	160.0833333333334	0.9	0.41145833333333337
X0569_4222341-initial1.csv	humi.models.Poi$Builder	X0569-4222341	truncatedMeans	0.16642765031914591	0.9	0.005208333333333333
X0569_4222341-initial1.csv	humi.models.Poi$Builder	X0569-4222341	truncatedSqMeans	1.3971977300618685	0.9	0.21874999999999994
X0569_4222341-initial1.csv	humi.models.Poi$Builder	X0569-4222341	visibleCloneNumbers	136.65104166666669	0.9	0.19270833333333323
X0569_4222341.csv	humi.models.LocalLambdaMixBNB$Builder	X0569-4222341	truncatedMeans	0.2745562874584502	0.9	0.9374999999999998
X0569_4222341.csv	humi.models.LocalLambdaMixBNB$Builder	X0569-4222341	truncatedSqMeans	3.690023499846804	0.9	0.8281249999999999
X0569_4222341.csv	humi.models.LocalLambdaMixBNB$Builder	X0569-4222341	visibleCloneNumbers	3010.5937500000014	0.9	1.0
X0569_4222343.csv	humi.models.MixNB$Builder	X0569_4222343_clones	truncatedMeans	0.2076360236691847	0.9	0.8541666666666667
X0569_4222343.csv	humi.models.MixNB$Builder	X0569_4222343_clones	truncatedSqMeans	2.552229461507045	0.9	0.4791666666666665
X0569_4222343.csv	humi.models.MixNB$Builder	X0569_4222343_clones	visibleCloneNumbers	212.59895833333334	0.9	1.0
X0013_151.csv	humi.models.MixNB$Builder	X0013-151	truncatedMeans	0.16264496575692391	0.9	0.927083333333333
X0013_151.csv	humi.models.MixNB$Builder	X0013-151	truncatedSqMeans	1.9445889174165796	0.9	0.7499999999999999
X0013_151.csv	humi.models.MixNB$Builder	X0013-151	visibleCloneNumbers	237.53645833333331	0.9	1.0
X0013_151.csv	humi.models.NB$Builder	X0013-151	truncatedMeans	1.8019423583621612	0.9	0.0
X0013_151.csv	humi.models.NB$Builder	X0013-151	truncatedSqMeans	25.121899401828617	0.9	0.00520833333333334
X0013_151.csv	humi.models.NB$Builder	X0013-151	visibleCloneNumbers	285.0416666666666	0.9	1.0
X0804_3181.csv	humi.models.LocalLambdaMixBNB$Builder	X0804-3181	truncatedMeans	1.3218414537240122	0.9	0.9739583333333334
X0804_3181.csv	humi.models.LocalLambdaMixBNB$Builder	X0804-3181	truncatedSqMeans	17.88212277300534	0.9	0.8645833333333329
X0804_3181.csv	humi.models.LocalLambdaMixBNB$Builder	X0804-3181	visibleCloneNumbers	849.7083333333331	0.9	0.9687500000000004
X0569_4222342-initial1.csv	humi.models.MixBNB$Builder	X0569_4222342_clones	truncatedMeans	0.22351491250550384	0.9	0.9895833333333334
X0569_4222342-initial1.csv	humi.models.MixBNB$Builder	X0569_4222342_clones	truncatedSqMeans	2.7092534852259234	0.9	0.885416666666667
X0569_4222342-initial1.csv	humi.models.MixBNB$Builder	X0569_4222342_clones	visibleCloneNumbers	201.79166666666669	0.9	0.9947916666666662
X0569_4222344-initial1.csv	humi.models.Poi$Builder	X0569_4222344_clones	truncatedMeans	0.11251497006475007	0.9	0.010416666666666668
X0569_4222344-initial1.csv	humi.models.Poi$Builder	X0569_4222344_clones	truncatedSqMeans	0.7493558018969829	0.9	0.04687500000000001
X0569_4222344-initial1.csv	humi.models.Poi$Builder	X0569_4222344_clones	visibleCloneNumbers	158.84895833333334	0.9	0.18229166666666663
X0028_121D132312331.csv	humi.models.YS$Builder	X0028-121D132312331	truncatedMeans	0.17630717491621548	0.9	0.15706806282722516
X0028_121D132312331.csv	humi.models.YS$Builder	X0028-121D132312331	truncatedSqMeans	2.0711034967248314	0.9	0.16230366492146603
X0028_121D132312331.csv	humi.models.YS$Builder	X0028-121D132312331	visibleCloneNumbers	111.74345549738216	0.9	0.24607329842931933
X0569_4222342-initial1.csv	humi.models.BNB$Builder	X0569_4222342_clones	truncatedMeans	0.386012145496788	0.9	0.9687500000000004
X0569_4222342-initial1.csv	humi.models.BNB$Builder	X0569_4222342_clones	truncatedSqMeans	0.6045120549934796	0.9	0.0
X0569_4222342-initial1.csv	humi.models.BNB$Builder	X0569_4222342_clones	visibleCloneNumbers	289.7343750000001	0.9	0.9947916666666662
X0804_3181.csv	humi.models.NB$Builder	X0804-3181	truncatedMeans	0.2016370466096637	0.9	0.026041666666666668
X0804_3181.csv	humi.models.NB$Builder	X0804-3181	truncatedSqMeans	3.3810425139512925	0.9	0.020833333333333353
X0804_3181.csv	humi.models.NB$Builder	X0804-3181	visibleCloneNumbers	46.229166666666664	0.9	1.0
X0569_4222342.csv	humi.models.MixBNB$Builder	X0569_4222342_clones	truncatedMeans	0.22702301431330743	0.9	0.9583333333333338
X0569_4222342.csv	humi.models.MixBNB$Builder	X0569_4222342_clones	truncatedSqMeans	2.756263265280377	0.9	0.8437500000000001
X0569_4222342.csv	humi.models.MixBNB$Builder	X0569_4222342_clones	visibleCloneNumbers	196.25520833333326	0.9	1.0
X0569_4222344-initial1.csv	humi.models.LocalLambdaMixBNB$Builder	X0569_4222344_clones	truncatedMeans	0.21496081699988273	0.9	0.9427083333333335
X0569_4222344-initial1.csv	humi.models.LocalLambdaMixBNB$Builder	X0569_4222344_clones	truncatedSqMeans	2.8905249609751276	0.9	0.7760416666666661
X0569_4222344-initial1.csv	humi.models.LocalLambdaMixBNB$Builder	X0569_4222344_clones	visibleCloneNumbers	5795.276041666665	0.9	0.9947916666666662
X0569_4222341.csv	humi.models.Poi$Builder	X0569-4222341	truncatedMeans	0.16811566832465952	0.9	0.005208333333333333
X0569_4222341.csv	humi.models.Poi$Builder	X0569-4222341	truncatedSqMeans	1.4112124579842302	0.9	0.2239583333333333
X0569_4222341.csv	humi.models.Poi$Builder	X0569-4222341	visibleCloneNumbers	135.74479166666674	0.9	0.19270833333333326
X0569_4222343-initial1.csv	humi.models.MixYS$Builder	X0569_4222343_clones	truncatedMeans	0.14659941906088791	0.9	0.71875
X0569_4222343-initial1.csv	humi.models.MixYS$Builder	X0569_4222343_clones	truncatedSqMeans	1.652381988852151	0.9	0.46875
X0569_4222343-initial1.csv	humi.models.MixYS$Builder	X0569_4222343_clones	visibleCloneNumbers	204.9479166666667	0.9	0.9687499999999993
X0569_4222342-initial1.csv	humi.models.LocalLambdaMixBNB$Builder	X0569_4222342_clones	truncatedMeans	0.220124036227252	0.9	0.9947916666666663
X0569_4222342-initial1.csv	humi.models.LocalLambdaMixBNB$Builder	X0569_4222342_clones	truncatedSqMeans	2.633816845386093	0.9	0.8697916666666665
X0569_4222342-initial1.csv	humi.models.LocalLambdaMixBNB$Builder	X0569_4222342_clones	visibleCloneNumbers	4706.890625000001	0.9	0.9947916666666662
X0569_4222344.csv	humi.models.NB$Builder	X0569_4222344_clones	truncatedMeans	1.615835843907995	0.9	0.005208333333333334
X0569_4222344.csv	humi.models.NB$Builder	X0569_4222344_clones	truncatedSqMeans	22.069532671044147	0.9	0.14583333333333334
X0569_4222344.csv	humi.models.NB$Builder	X0569_4222344_clones	visibleCloneNumbers	256.5833333333334	0.9	1.0
X0804_3181.csv	humi.models.MixNB$Builder	X0804-3181	truncatedMeans	1.2403990992711196	0.9	0.7864583333333335
X0804_3181.csv	humi.models.MixNB$Builder	X0804-3181	truncatedSqMeans	16.147233511779785	0.9	0.7239583333333335
X0804_3181.csv	humi.models.MixNB$Builder	X0804-3181	visibleCloneNumbers	45.26562500000001	0.9	1.0
X0569_4222344.csv	humi.models.YS$Builder	X0569_4222344_clones	truncatedMeans	0.09941811885827512	0.9	0.16666666666666666
X0569_4222344.csv	humi.models.YS$Builder	X0569_4222344_clones	truncatedSqMeans	1.0389493233402232	0.9	0.08333333333333336
X0569_4222344.csv	humi.models.YS$Builder	X0569_4222344_clones	visibleCloneNumbers	189.359375	0.9	0.3489583333333333
X0569_4222342-initial1.csv	humi.models.Poi$Builder	X0569_4222342_clones	truncatedMeans	0.09854908388837687	0.9	0.11979166666666669
X0569_4222342-initial1.csv	humi.models.Poi$Builder	X0569_4222342_clones	truncatedSqMeans	0.5476517299168829	0.9	0.0
X0569_4222342-initial1.csv	humi.models.Poi$Builder	X0569_4222342_clones	visibleCloneNumbers	141.61458333333331	0.9	0.30208333333333304
X0662_12141.csv	humi.models.NB$Builder	X0662-12141	truncatedMeans	1.707431740165424	0.9	0.0
X0662_12141.csv	humi.models.NB$Builder	X0662-12141	truncatedSqMeans	24.10244833870754	0.9	0.19791666666666666
X0662_12141.csv	humi.models.NB$Builder	X0662-12141	visibleCloneNumbers	323.8593750000001	0.9	1.0
X0569_4222343-initial1.csv	humi.models.YS$Builder	X0569_4222343_clones	truncatedMeans	0.09776762329465984	0.9	0.07291666666666666
X0569_4222343-initial1.csv	humi.models.YS$Builder	X0569_4222343_clones	truncatedSqMeans	0.9839994858240698	0.9	0.15624999999999992
X0569_4222343-initial1.csv	humi.models.YS$Builder	X0569_4222343_clones	visibleCloneNumbers	180.59895833333334	0.9	0.36979166666666663
X0569_4222342.csv	humi.models.LocalLambdaMixBNB$Builder	X0569_4222342_clones	truncatedMeans	0.21968991720881106	0.9	0.9791666666666667
X0569_4222342.csv	humi.models.LocalLambdaMixBNB$Builder	X0569_4222342_clones	truncatedSqMeans	2.649548222730975	0.9	0.885416666666667
X0569_4222342.csv	humi.models.LocalLambdaMixBNB$Builder	X0569_4222342_clones	visibleCloneNumbers	3163.828125	0.9	1.0
X0569_4222341-initial1.csv	humi.models.YS$Builder	X0569-4222341	truncatedMeans	0.14470565104119312	0.9	0.19270833333333334
X0569_4222341-initial1.csv	humi.models.YS$Builder	X0569-4222341	truncatedSqMeans	1.6988120438760483	0.9	0.11979166666666671
X0569_4222341-initial1.csv	humi.models.YS$Builder	X0569-4222341	visibleCloneNumbers	160.63020833333337	0.9	0.39583333333333337
X0569_4222342.csv	humi.models.NB$Builder	X0569_4222342_clones	truncatedMeans	1.2567673954656549	0.9	0.13541666666666663
X0569_4222342.csv	humi.models.NB$Builder	X0569_4222342_clones	truncatedSqMeans	15.241054716074164	0.9	0.9531250000000001
X0569_4222342.csv	humi.models.NB$Builder	X0569_4222342_clones	visibleCloneNumbers	214.3697916666667	0.9	1.0
X0569_4222343-initial1.csv	humi.models.NB$Builder	X0569_4222343_clones	truncatedMeans	1.5584464975018908	0.9	0.0
X0569_4222343-initial1.csv	humi.models.NB$Builder	X0569_4222343_clones	truncatedSqMeans	22.034519110963757	0.9	0.015625000000000003
X0569_4222343-initial1.csv	humi.models.NB$Builder	X0569_4222343_clones	visibleCloneNumbers	258.5	0.9	0.9947916666666662
X0804_3181.csv	humi.models.BNB$Builder	X0804-3181	truncatedMeans	1.0324034232997537	0.9	0.40625
X0804_3181.csv	humi.models.BNB$Builder	X0804-3181	truncatedSqMeans	0.019843058604273277	0.9	0.0
X0804_3181.csv	humi.models.BNB$Builder	X0804-3181	visibleCloneNumbers	46.46354166666668	0.9	1.0
X0569_4222341-initial1.csv	humi.models.NB$Builder	X0569-4222341	truncatedMeans	1.184522502157371	0.9	0.005208333333333334
X0569_4222341-initial1.csv	humi.models.NB$Builder	X0569-4222341	truncatedSqMeans	16.828519802775254	0.9	0.04166666666666667
X0569_4222341-initial1.csv	humi.models.NB$Builder	X0569-4222341	visibleCloneNumbers	229.14062499999994	0.9	0.9947916666666662
X0028_121D132312331.csv	humi.models.LocalLambdaMixBNB$Builder	X0028-121D132312331	truncatedMeans	0.3698153149527086	0.9	0.9633507853403144
X0028_121D132312331.csv	humi.models.LocalLambdaMixBNB$Builder	X0028-121D132312331	truncatedSqMeans	4.762352174614259	0.9	0.8638743455497374
X0028_121D132312331.csv	humi.models.LocalLambdaMixBNB$Builder	X0028-121D132312331	visibleCloneNumbers	3058.031413612566	0.9	0.9790575916230368
X0569_4222344-initial1.csv	humi.models.NB$Builder	X0569_4222344_clones	truncatedMeans	1.6154635958156025	0.9	0.005208333333333334
X0569_4222344-initial1.csv	humi.models.NB$Builder	X0569_4222344_clones	truncatedSqMeans	22.287650553925513	0.9	0.15104166666666669
X0569_4222344-initial1.csv	humi.models.NB$Builder	X0569_4222344_clones	visibleCloneNumbers	280.765625	0.9	0.9947916666666662
X0569_4222343-initial1.csv	humi.models.BNB$Builder	X0569_4222343_clones	truncatedMeans	1.100844747060035	0.9	0.47395833333333337
X0569_4222343-initial1.csv	humi.models.BNB$Builder	X0569_4222343_clones	truncatedSqMeans	0.13524072544903679	0.9	0.0
X0569_4222343-initial1.csv	humi.models.BNB$Builder	X0569_4222343_clones	visibleCloneNumbers	263.95312499999994	0.9	1.0
X0569_4222344-initial1.csv	humi.models.MixYS$Builder	X0569_4222344_clones	truncatedMeans	0.1489236322390542	0.9	0.13020833333333337
X0569_4222344-initial1.csv	humi.models.MixYS$Builder	X0569_4222344_clones	truncatedSqMeans	1.709687756504579	0.9	0.13541666666666669
X0569_4222344-initial1.csv	humi.models.MixYS$Builder	X0569_4222344_clones	visibleCloneNumbers	218.3645833333334	0.9	0.9375000000000001
X0569_4222343.csv	humi.models.MixYS$Builder	X0569_4222343_clones	truncatedMeans	0.14821659138364007	0.9	0.7864583333333331
X0569_4222343.csv	humi.models.MixYS$Builder	X0569_4222343_clones	truncatedSqMeans	1.6703236494441154	0.9	0.44791666666666674
X0569_4222343.csv	humi.models.MixYS$Builder	X0569_4222343_clones	visibleCloneNumbers	204.7604166666666	0.9	0.9739583333333331
X0569_4222343.csv	humi.models.BNB$Builder	X0569_4222343_clones	truncatedMeans	0.9380054129647118	0.9	0.4583333333333335
X0569_4222343.csv	humi.models.BNB$Builder	X0569_4222343_clones	truncatedSqMeans	0.09107848140128187	0.9	0.0
X0569_4222343.csv	humi.models.BNB$Builder	X0569_4222343_clones	visibleCloneNumbers	239.84895833333331	0.9	1.0
X0569_4222341-initial1.csv	humi.models.MixNB$Builder	X0569-4222341	truncatedMeans	0.28242596224511385	0.9	0.8906249999999999
X0569_4222341-initial1.csv	humi.models.MixNB$Builder	X0569-4222341	truncatedSqMeans	3.3864306635979537	0.9	0.7343750000000002
X0569_4222341-initial1.csv	humi.models.MixNB$Builder	X0569-4222341	visibleCloneNumbers	201.81249999999997	0.9	0.9947916666666662
X0569_4222343.csv	humi.models.LocalLambdaMixBNB$Builder	X0569_4222343_clones	truncatedMeans	0.18542203266042417	0.9	0.8541666666666666
X0569_4222343.csv	humi.models.LocalLambdaMixBNB$Builder	X0569_4222343_clones	truncatedSqMeans	2.418917711631785	0.9	0.6718749999999997
X0569_4222343.csv	humi.models.LocalLambdaMixBNB$Builder	X0569_4222343_clones	visibleCloneNumbers	4145.093749999997	0.9	0.9895833333333333
X0028_121D132312331.csv	humi.models.BNB$Builder	X0028-121D132312331	truncatedMeans	0.8730524306750034	0.9	0.8062827225130892
X0028_121D132312331.csv	humi.models.BNB$Builder	X0028-121D132312331	truncatedSqMeans	0.09052088060045384	0.9	0.0
X0028_121D132312331.csv	humi.models.BNB$Builder	X0028-121D132312331	visibleCloneNumbers	142.79057591623035	0.9	1.0
X0028_121D132312331.csv	humi.models.MixNB$Builder	X0028-121D132312331	truncatedMeans	0.5833227727852817	0.9	0.8848167539267014
X0028_121D132312331.csv	humi.models.MixNB$Builder	X0028-121D132312331	truncatedSqMeans	6.609220749011835	0.9	0.6910994764397904
X0028_121D132312331.csv	humi.models.MixNB$Builder	X0028-121D132312331	visibleCloneNumbers	136.09424083769633	0.9	1.0
X0569_4222343-initial1.csv	humi.models.MixNB$Builder	X0569_4222343_clones	truncatedMeans	0.2001945870586058	0.9	0.8749999999999999
X0569_4222343-initial1.csv	humi.models.MixNB$Builder	X0569_4222343_clones	truncatedSqMeans	2.4340488437317984	0.9	0.5572916666666667
X0569_4222343-initial1.csv	humi.models.MixNB$Builder	X0569_4222343_clones	visibleCloneNumbers	221.32812499999991	0.9	0.9947916666666662
X0569_4222342-initial1.csv	humi.models.YS$Builder	X0569_4222342_clones	truncatedMeans	0.10087269096521244	0.9	0.2760416666666667
X0569_4222342-initial1.csv	humi.models.YS$Builder	X0569_4222342_clones	truncatedSqMeans	0.9845795502121807	0.9	0.020833333333333336
X0569_4222342-initial1.csv	humi.models.YS$Builder	X0569_4222342_clones	visibleCloneNumbers	167.01562500000003	0.9	0.5468750000000002
X0013_151.csv	humi.models.BNB$Builder	X0013-151	truncatedMeans	0.88325427917647	0.9	0.20833333333333343
X0013_151.csv	humi.models.BNB$Builder	X0013-151	truncatedSqMeans	0.05661588752774798	0.9	0.0
X0013_151.csv	humi.models.BNB$Builder	X0013-151	visibleCloneNumbers	270.84895833333337	0.9	1.0
X0013_151.csv	humi.models.Poi$Builder	X0013-151	truncatedMeans	0.10647042759027063	0.9	0.0
X0013_151.csv	humi.models.Poi$Builder	X0013-151	truncatedSqMeans	0.6989501393702473	0.9	0.08333333333333337
X0013_151.csv	humi.models.Poi$Builder	X0013-151	visibleCloneNumbers	164.01562500000006	0.9	0.15104166666666666
X0569_4222344.csv	humi.models.BNB$Builder	X0569_4222344_clones	truncatedMeans	0.8181637619232669	0.9	0.9843749999999998
X0569_4222344.csv	humi.models.BNB$Builder	X0569_4222344_clones	truncatedSqMeans	0.2632319642062644	0.9	0.0
X0569_4222344.csv	humi.models.BNB$Builder	X0569_4222344_clones	visibleCloneNumbers	280.6145833333332	0.9	1.0
X0569_4222342.csv	humi.models.Poi$Builder	X0569_4222342_clones	truncatedMeans	0.09932274823631544	0.9	0.0989583333333333
X0569_4222342.csv	humi.models.Poi$Builder	X0569_4222342_clones	truncatedSqMeans	0.5526200537538078	0.9	0.0
X0569_4222342.csv	humi.models.Poi$Builder	X0569_4222342_clones	visibleCloneNumbers	142.078125	0.9	0.2812500000000001
X0662_12141.csv	humi.models.LocalLambdaMixBNB$Builder	X0662-12141	truncatedMeans	0.24643036204321475	0.9	0.9479166666666665
X0662_12141.csv	humi.models.LocalLambdaMixBNB$Builder	X0662-12141	truncatedSqMeans	3.3257945972891734	0.9	0.8802083333333334
X0662_12141.csv	humi.models.LocalLambdaMixBNB$Builder	X0662-12141	visibleCloneNumbers	11302.062500000007	0.9	1.0
X0028_121D132312331.csv	humi.models.MixBNB$Builder	X0028-121D132312331	truncatedMeans	0.35985645809081773	0.9	0.9371727748691102
X0028_121D132312331.csv	humi.models.MixBNB$Builder	X0028-121D132312331	truncatedSqMeans	4.566305274766063	0.9	0.8376963350785344
X0028_121D132312331.csv	humi.models.MixBNB$Builder	X0028-121D132312331	visibleCloneNumbers	149.0523560209424	0.9	0.9895287958115183
X0804_3181.csv	humi.models.Poi$Builder	X0804-3181	truncatedMeans	0.5633354037910765	0.9	0.03645833333333335
X0804_3181.csv	humi.models.Poi$Builder	X0804-3181	truncatedSqMeans	13.217250761982264	0.9	0.026041666666666664
X0804_3181.csv	humi.models.Poi$Builder	X0804-3181	visibleCloneNumbers	34.09375000000001	0.9	0.16666666666666666
X0569_4222342-initial1.csv	humi.models.MixYS$Builder	X0569_4222342_clones	truncatedMeans	0.1692805023579901	0.9	0.2395833333333336
X0569_4222342-initial1.csv	humi.models.MixYS$Builder	X0569_4222342_clones	truncatedSqMeans	1.9676435306637692	0.9	0.43750000000000006
X0569_4222342-initial1.csv	humi.models.MixYS$Builder	X0569_4222342_clones	visibleCloneNumbers	190.66666666666669	0.9	0.9635416666666667
X0662_12141.csv	humi.models.Poi$Builder	X0662-12141	truncatedMeans	0.10949558390496557	0.9	0.010416666666666668
X0662_12141.csv	humi.models.Poi$Builder	X0662-12141	truncatedSqMeans	0.7406421023937917	0.9	0.020833333333333336
X0662_12141.csv	humi.models.Poi$Builder	X0662-12141	visibleCloneNumbers	183.25000000000006	0.9	0.07291666666666663
X0804_3181.csv	humi.models.MixBNB$Builder	X0804-3181	truncatedMeans	1.2653958549950017	0.9	0.9739583333333328
X0804_3181.csv	humi.models.MixBNB$Builder	X0804-3181	truncatedSqMeans	17.219835641917395	0.9	0.8541666666666663
X0804_3181.csv	humi.models.MixBNB$Builder	X0804-3181	visibleCloneNumbers	45.48958333333334	0.9	0.9895833333333334
X0569_4222341.csv	humi.models.NB$Builder	X0569-4222341	truncatedMeans	1.2092552701409829	0.9	0.005208333333333334
X0569_4222341.csv	humi.models.NB$Builder	X0569-4222341	truncatedSqMeans	17.158662331399526	0.9	0.04166666666666667
X0569_4222341.csv	humi.models.NB$Builder	X0569-4222341	visibleCloneNumbers	215.23437499999991	0.9	1.0
X0028_121D132312331.csv	humi.models.MixYS$Builder	X0028-121D132312331	truncatedMeans	0.28758831944221397	0.9	0.6125654450261783
X0028_121D132312331.csv	humi.models.MixYS$Builder	X0028-121D132312331	truncatedSqMeans	3.3172954659776446	0.9	0.5026178010471203
X0028_121D132312331.csv	humi.models.MixYS$Builder	X0028-121D132312331	visibleCloneNumbers	132.80628272251312	0.9	0.9214659685863875
X0569_4222343.csv	humi.models.NB$Builder	X0569_4222343_clones	truncatedMeans	1.6289082142555122	0.9	0.0
X0569_4222343.csv	humi.models.NB$Builder	X0569_4222343_clones	truncatedSqMeans	23.111887937439217	0.9	0.015625000000000003
X0569_4222343.csv	humi.models.NB$Builder	X0569_4222343_clones	visibleCloneNumbers	242.03125000000003	0.9	1.0
X0569_4222344.csv	humi.models.LocalLambdaMixBNB$Builder	X0569_4222344_clones	truncatedMeans	0.24753362063501103	0.9	0.9479166666666666
X0569_4222344.csv	humi.models.LocalLambdaMixBNB$Builder	X0569_4222344_clones	truncatedSqMeans	3.4519415921471315	0.9	0.7708333333333333
X0569_4222344.csv	humi.models.LocalLambdaMixBNB$Builder	X0569_4222344_clones	visibleCloneNumbers	4833.135416666667	0.9	1.0
X0569_4222344-initial1.csv	humi.models.BNB$Builder	X0569_4222344_clones	truncatedMeans	0.8385956871665871	0.9	0.9843749999999998
X0569_4222344-initial1.csv	humi.models.BNB$Builder	X0569_4222344_clones	truncatedSqMeans	0.2515209183070257	0.9	0.0
X0569_4222344-initial1.csv	humi.models.BNB$Builder	X0569_4222344_clones	visibleCloneNumbers	289.6458333333333	0.9	1.0
X0569_4222343-initial1.csv	humi.models.LocalLambdaMixBNB$Builder	X0569_4222343_clones	truncatedMeans	0.18537326136895807	0.9	0.8593749999999997
X0569_4222343-initial1.csv	humi.models.LocalLambdaMixBNB$Builder	X0569_4222343_clones	truncatedSqMeans	2.4347695273071905	0.9	0.7083333333333336
X0569_4222343-initial1.csv	humi.models.LocalLambdaMixBNB$Builder	X0569_4222343_clones	visibleCloneNumbers	5905.604166666667	0.9	0.9791666666666666
X0804_3181.csv	humi.models.MixYS$Builder	X0804-3181	truncatedMeans	0.8039679527420169	0.9	0.6354166666666666
X0804_3181.csv	humi.models.MixYS$Builder	X0804-3181	truncatedSqMeans	9.650689049501631	0.9	0.6458333333333336
X0804_3181.csv	humi.models.MixYS$Builder	X0804-3181	visibleCloneNumbers	44.55208333333335	0.9	0.8229166666666665
X0569_4222341.csv	humi.models.MixYS$Builder	X0569-4222341	truncatedMeans	0.18908835467969037	0.9	0.09375000000000001
X0569_4222341.csv	humi.models.MixYS$Builder	X0569-4222341	truncatedSqMeans	2.197559968609936	0.9	0.062499999999999986
X0569_4222341.csv	humi.models.MixYS$Builder	X0569-4222341	visibleCloneNumbers	189.32291666666677	0.9	0.9687499999999999
X0569_4222342.csv	humi.models.MixNB$Builder	X0569_4222342_clones	truncatedMeans	0.2243150378879225	0.9	0.8489583333333333
X0569_4222342.csv	humi.models.MixNB$Builder	X0569_4222342_clones	truncatedSqMeans	2.740343809476811	0.9	0.6927083333333336
X0569_4222342.csv	humi.models.MixNB$Builder	X0569_4222342_clones	visibleCloneNumbers	192.02083333333346	0.9	1.0
X0028_121D132312331.csv	humi.models.NB$Builder	X0028-121D132312331	truncatedMeans	0.8835689031195011	0.9	0.015706806282722516
X0028_121D132312331.csv	humi.models.NB$Builder	X0028-121D132312331	truncatedSqMeans	13.383344018691659	0.9	0.020942408376963352
X0028_121D132312331.csv	humi.models.NB$Builder	X0028-121D132312331	visibleCloneNumbers	148.66492146596858	0.9	1.0
X0662_12141.csv	humi.models.YS$Builder	X0662-12141	truncatedMeans	0.09000532573681366	0.9	0.09375000000000004
X0662_12141.csv	humi.models.YS$Builder	X0662-12141	truncatedSqMeans	0.9481985156749617	0.9	0.0625
X0662_12141.csv	humi.models.YS$Builder	X0662-12141	visibleCloneNumbers	215.65104166666666	0.9	0.16666666666666669
X0013_151.csv	humi.models.MixBNB$Builder	X0013-151	truncatedMeans	0.1463573844001502	0.9	0.9062500000000001
X0013_151.csv	humi.models.MixBNB$Builder	X0013-151	truncatedSqMeans	1.8595251191996423	0.9	0.7604166666666667
X0013_151.csv	humi.models.MixBNB$Builder	X0013-151	visibleCloneNumbers	241.18229166666663	0.9	1.0
X0013_151.csv	humi.models.MixYS$Builder	X0013-151	truncatedMeans	0.11586902580446684	0.9	0.7760416666666669
X0013_151.csv	humi.models.MixYS$Builder	X0013-151	truncatedSqMeans	1.287428243669573	0.9	0.3697916666666666
X0013_151.csv	humi.models.MixYS$Builder	X0013-151	visibleCloneNumbers	228.10937499999997	0.9	1.0
X0569_4222343-initial1.csv	humi.models.MixBNB$Builder	X0569_4222343_clones	truncatedMeans	0.1988517765335818	0.9	0.8645833333333333
X0569_4222343-initial1.csv	humi.models.MixBNB$Builder	X0569_4222343_clones	truncatedSqMeans	2.675060234748444	0.9	0.7239583333333329
X0569_4222343-initial1.csv	humi.models.MixBNB$Builder	X0569_4222343_clones	visibleCloneNumbers	225.3125	0.9	0.9947916666666662
X0569_4222341-initial1.csv	humi.models.LocalLambdaMixBNB$Builder	X0569-4222341	truncatedMeans	0.27296301519192895	0.9	0.9270833333333331
X0569_4222341-initial1.csv	humi.models.LocalLambdaMixBNB$Builder	X0569-4222341	truncatedSqMeans	3.649924508191771	0.9	0.8229166666666667
X0569_4222341-initial1.csv	humi.models.LocalLambdaMixBNB$Builder	X0569-4222341	visibleCloneNumbers	5251.359374999998	0.9	0.9947916666666662
X0662_12141.csv	humi.models.MixBNB$Builder	X0662-12141	truncatedMeans	0.24029850751535628	0.9	0.9843749999999997
X0662_12141.csv	humi.models.MixBNB$Builder	X0662-12141	truncatedSqMeans	3.1236236613817527	0.9	0.9218750000000002
X0662_12141.csv	humi.models.MixBNB$Builder	X0662-12141	visibleCloneNumbers	273.89062499999994	0.9	1.0
