# Supplementary material for: Accurate determination of CRISPR-mediated gene fitness in transplantable tumours
Source: Nat Commun. 2022 Aug 4;13:4534. doi: 10.1038/s41467-022-31830-2 (PMC9352714; doi:10.1038/s41467-022-31830-2)
Supplement: Supplementary file 5 — Source data [file 41467_2022_31830_MOESM5_ESM.zip › source_data/FigS15/gof-data.csv]

	data	model	referenceDataset	gofStatistic	width	theoreticalCoverage	actualCoverage
1	X0569_4222343-initial1.csv	Poi	X0569_4222343_clones	truncatedMeans	0.130762909093786	0.9	0
2	X0569_4222343-initial1.csv	Poi	X0569_4222343_clones	truncatedSqMeans	0.940936310453446	0.9	0.078125
3	X0569_4222343-initial1.csv	Poi	X0569_4222343_clones	visibleCloneNumbers	150.5	0.9	0.1875
4	X0569_4222344.csv	MixNB	X0569_4222344_clones	truncatedMeans	0.207161296235461	0.9	0.75
5	X0569_4222344.csv	MixNB	X0569_4222344_clones	truncatedSqMeans	2.53525261829346	0.9	0.40625
6	X0569_4222344.csv	MixNB	X0569_4222344_clones	visibleCloneNumbers	227.390625	0.9	1
7	X0569_4222344-initial1.csv	YS	X0569_4222344_clones	truncatedMeans	0.0974291617997489	0.9	0.1875
8	X0569_4222344-initial1.csv	YS	X0569_4222344_clones	truncatedSqMeans	1.01476693983547	0.9	0.0625
9	X0569_4222344-initial1.csv	YS	X0569_4222344_clones	visibleCloneNumbers	189.338541666667	0.9	0.359375
10	X0028_121D132312331.csv	Poi	X0028-121D132312331	truncatedMeans	0.294056877850971	0.9	0
11	X0028_121D132312331.csv	Poi	X0028-121D132312331	truncatedSqMeans	4.60246570234196	0.9	0.00523560209424084
12	X0028_121D132312331.csv	Poi	X0028-121D132312331	visibleCloneNumbers	95.2408376963351	0.9	0.120418848167539
13	X0013_151.csv	LocalLambdaMixBNB	X0013-151	truncatedMeans	0.140379517654614	0.9	0.911458333333334
14	X0013_151.csv	LocalLambdaMixBNB	X0013-151	truncatedSqMeans	1.80767705980236	0.9	0.75
15	X0013_151.csv	LocalLambdaMixBNB	X0013-151	visibleCloneNumbers	4668.60416666666	0.9	0.984375
16	X0569_4222342-initial1.csv	MixNB	X0569_4222342_clones	truncatedMeans	0.229476790831958	0.9	0.864583333333333
17	X0569_4222342-initial1.csv	MixNB	X0569_4222342_clones	truncatedSqMeans	2.75800557401184	0.9	0.713541666666666
18	X0569_4222342-initial1.csv	MixNB	X0569_4222342_clones	visibleCloneNumbers	203.40625	0.9	0.994791666666666
19	X0662_12141.csv	BNB	X0662-12141	truncatedMeans	0.906866579768129	0.9	1
20	X0662_12141.csv	BNB	X0662-12141	truncatedSqMeans	0.51437523750192	0.9	0
21	X0662_12141.csv	BNB	X0662-12141	visibleCloneNumbers	394.458333333333	0.9	1
22	X0804_3181.csv	YS	X0804-3181	truncatedMeans	0.56477178601613	0.9	0.151041666666667
23	X0804_3181.csv	YS	X0804-3181	truncatedSqMeans	6.80418764244656	0.9	0.166666666666667
24	X0804_3181.csv	YS	X0804-3181	visibleCloneNumbers	39.9270833333333	0.9	0.25
25	X0569_4222342.csv	BNB	X0569_4222342_clones	truncatedMeans	0.405733817626436	0.9	0.979166666666667
26	X0569_4222342.csv	BNB	X0569_4222342_clones	truncatedSqMeans	0.619591664524066	0.9	0
27	X0569_4222342.csv	BNB	X0569_4222342_clones	visibleCloneNumbers	320.854166666666	0.9	1
28	X0569_4222342.csv	MixYS	X0569_4222342_clones	truncatedMeans	0.169424018171616	0.9	0.307291666666667
29	X0569_4222342.csv	MixYS	X0569_4222342_clones	truncatedSqMeans	1.97093459359859	0.9	0.442708333333333
30	X0569_4222342.csv	MixYS	X0569_4222342_clones	visibleCloneNumbers	189.015625	0.9	0.984375
31	X0569_4222341-initial1.csv	BNB	X0569-4222341	truncatedMeans	1.27395768812494	0.9	1
32	X0569_4222341-initial1.csv	BNB	X0569-4222341	truncatedSqMeans	0.762164110503386	0.9	0
33	X0569_4222341-initial1.csv	BNB	X0569-4222341	visibleCloneNumbers	292.989583333334	0.9	1
34	X0569_4222341.csv	MixBNB	X0569-4222341	truncatedMeans	0.37740043496564	0.9	0.932291666666667
35	X0569_4222341.csv	MixBNB	X0569-4222341	truncatedSqMeans	5.06082442391979	0.9	0.828125
36	X0569_4222341.csv	MixBNB	X0569-4222341	visibleCloneNumbers	221.171875	0.9	1
37	X0569_4222344.csv	MixYS	X0569_4222344_clones	truncatedMeans	0.150307741830097	0.9	0.166666666666667
38	X0569_4222344.csv	MixYS	X0569_4222344_clones	truncatedSqMeans	1.72767717727932	0.9	0.145833333333333
39	X0569_4222344.csv	MixYS	X0569_4222344_clones	visibleCloneNumbers	218.15625	0.9	0.973958333333333
40	X0569_4222342.csv	YS	X0569_4222342_clones	truncatedMeans	0.102515103838126	0.9	0.286458333333333
41	X0569_4222342.csv	YS	X0569_4222342_clones	truncatedSqMeans	1.00361191157036	0.9	0.0416666666666667
42	X0569_4222342.csv	YS	X0569_4222342_clones	visibleCloneNumbers	167.046875	0.9	0.541666666666667
43	X0662_12141.csv	MixNB	X0662-12141	truncatedMeans	0.207768746443178	0.9	0.958333333333333
44	X0662_12141.csv	MixNB	X0662-12141	truncatedSqMeans	2.50276062708706	0.9	0.770833333333334
45	X0662_12141.csv	MixNB	X0662-12141	visibleCloneNumbers	258.666666666667	0.9	1
46	X0013_151.csv	YS	X0013-151	truncatedMeans	0.0747399114125176	0.9	0.0364583333333334
47	X0013_151.csv	YS	X0013-151	truncatedSqMeans	0.690599969719946	0.9	0.15625
48	X0013_151.csv	YS	X0013-151	visibleCloneNumbers	203.854166666667	0.9	0.380208333333333
49	X0569_4222343.csv	MixBNB	X0569_4222343_clones	truncatedMeans	0.195921016600617	0.9	0.869791666666667
50	X0569_4222343.csv	MixBNB	X0569_4222343_clones	truncatedSqMeans	2.52217555898841	0.9	0.703125
51	X0569_4222343.csv	MixBNB	X0569_4222343_clones	visibleCloneNumbers	217.71875	0.9	0.994791666666666
52	X0662_12141.csv	MixYS	X0662-12141	truncatedMeans	0.140006881892044	0.9	0.0260416666666667
53	X0662_12141.csv	MixYS	X0662-12141	truncatedSqMeans	1.60592692692082	0.9	0.03125
54	X0662_12141.csv	MixYS	X0662-12141	visibleCloneNumbers	250.21875	0.9	0.947916666666667
55	X0569_4222344.csv	Poi	X0569_4222344_clones	truncatedMeans	0.112628145181382	0.9	0.0104166666666667
56	X0569_4222344.csv	Poi	X0569_4222344_clones	truncatedSqMeans	0.750806192225447	0.9	0.0520833333333334
57	X0569_4222344.csv	Poi	X0569_4222344_clones	visibleCloneNumbers	158.776041666667	0.9	0.166666666666667
58	X0569_4222341-initial1.csv	MixBNB	X0569-4222341	truncatedMeans	0.398195928902294	0.9	0.942708333333333
59	X0569_4222341-initial1.csv	MixBNB	X0569-4222341	truncatedSqMeans	5.63888977039741	0.9	0.828125
60	X0569_4222341-initial1.csv	MixBNB	X0569-4222341	visibleCloneNumbers	231.447916666667	0.9	0.994791666666666
61	X0569_4222343.csv	YS	X0569_4222343_clones	truncatedMeans	0.0968805434433306	0.9	0.0520833333333333
62	X0569_4222343.csv	YS	X0569_4222343_clones	truncatedSqMeans	0.978464366947736	0.9	0.171875
63	X0569_4222343.csv	YS	X0569_4222343_clones	visibleCloneNumbers	177.411458333333	0.9	0.354166666666667
64	X0569_4222341-initial1.csv	MixYS	X0569-4222341	truncatedMeans	0.18666561568506	0.9	0.0520833333333333
65	X0569_4222341-initial1.csv	MixYS	X0569-4222341	truncatedSqMeans	2.17447432410767	0.9	0.046875
66	X0569_4222341-initial1.csv	MixYS	X0569-4222341	visibleCloneNumbers	188.546875	0.9	0.958333333333334
67	X0569_4222344-initial1.csv	MixBNB	X0569_4222344_clones	truncatedMeans	0.234172932781416	0.9	0.916666666666667
68	X0569_4222344-initial1.csv	MixBNB	X0569_4222344_clones	truncatedSqMeans	3.14768847014708	0.9	0.765624999999999
69	X0569_4222344-initial1.csv	MixBNB	X0569_4222344_clones	visibleCloneNumbers	246.380208333333	0.9	0.994791666666666
70	X0569_4222341.csv	BNB	X0569-4222341	truncatedMeans	1.27310137457636	0.9	0.994791666666666
71	X0569_4222341.csv	BNB	X0569-4222341	truncatedSqMeans	0.77852311345801	0.9	0
72	X0569_4222341.csv	BNB	X0569-4222341	visibleCloneNumbers	277.057291666667	0.9	1
73	X0569_4222344.csv	MixBNB	X0569_4222344_clones	truncatedMeans	0.267124687723387	0.9	0.953125
74	X0569_4222344.csv	MixBNB	X0569_4222344_clones	truncatedSqMeans	3.50272604810988	0.9	0.75
75	X0569_4222344.csv	MixBNB	X0569_4222344_clones	visibleCloneNumbers	247.791666666667	0.9	1
76	X0569_4222342-initial1.csv	NB	X0569_4222342_clones	truncatedMeans	1.28497354659539	0.9	0.145833333333333
77	X0569_4222342-initial1.csv	NB	X0569_4222342_clones	truncatedSqMeans	15.5488044289734	0.9	0.953125
78	X0569_4222342-initial1.csv	NB	X0569_4222342_clones	visibleCloneNumbers	226.802083333333	0.9	0.994791666666666
79	X0569_4222344-initial1.csv	MixNB	X0569_4222344_clones	truncatedMeans	0.206798856646319	0.9	0.71875
80	X0569_4222344-initial1.csv	MixNB	X0569_4222344_clones	truncatedSqMeans	2.50981598484994	0.9	0.390625
81	X0569_4222344-initial1.csv	MixNB	X0569_4222344_clones	visibleCloneNumbers	236.322916666667	0.9	0.994791666666666
82	X0569_4222341.csv	MixNB	X0569-4222341	truncatedMeans	0.296555409998868	0.9	0.864583333333333
83	X0569_4222341.csv	MixNB	X0569-4222341	truncatedSqMeans	3.62789348079297	0.9	0.708333333333334
84	X0569_4222341.csv	MixNB	X0569-4222341	visibleCloneNumbers	193.770833333333	0.9	1
85	X0569_4222343.csv	Poi	X0569_4222343_clones	truncatedMeans	0.129647651889674	0.9	0
86	X0569_4222343.csv	Poi	X0569_4222343_clones	truncatedSqMeans	0.932446504470999	0.9	0.078125
87	X0569_4222343.csv	Poi	X0569_4222343_clones	visibleCloneNumbers	150.75	0.9	0.192708333333333
88	X0569_4222341.csv	YS	X0569-4222341	truncatedMeans	0.143710165599129	0.9	0.197916666666667
89	X0569_4222341.csv	YS	X0569-4222341	truncatedSqMeans	1.69105297425504	0.9	0.119791666666667
90	X0569_4222341.csv	YS	X0569-4222341	visibleCloneNumbers	160.083333333333	0.9	0.411458333333333
91	X0569_4222341-initial1.csv	Poi	X0569-4222341	truncatedMeans	0.166427650319146	0.9	0.00520833333333333
92	X0569_4222341-initial1.csv	Poi	X0569-4222341	truncatedSqMeans	1.39719773006187	0.9	0.21875
93	X0569_4222341-initial1.csv	Poi	X0569-4222341	visibleCloneNumbers	136.651041666667	0.9	0.192708333333333
94	X0569_4222341.csv	LocalLambdaMixBNB	X0569-4222341	truncatedMeans	0.27455628745845	0.9	0.9375
95	X0569_4222341.csv	LocalLambdaMixBNB	X0569-4222341	truncatedSqMeans	3.6900234998468	0.9	0.828125
96	X0569_4222341.csv	LocalLambdaMixBNB	X0569-4222341	visibleCloneNumbers	3010.59375	0.9	1
97	X0569_4222343.csv	MixNB	X0569_4222343_clones	truncatedMeans	0.207636023669185	0.9	0.854166666666667
98	X0569_4222343.csv	MixNB	X0569_4222343_clones	truncatedSqMeans	2.55222946150705	0.9	0.479166666666667
99	X0569_4222343.csv	MixNB	X0569_4222343_clones	visibleCloneNumbers	212.598958333333	0.9	1
100	X0013_151.csv	MixNB	X0013-151	truncatedMeans	0.162644965756924	0.9	0.927083333333333
101	X0013_151.csv	MixNB	X0013-151	truncatedSqMeans	1.94458891741658	0.9	0.75
102	X0013_151.csv	MixNB	X0013-151	visibleCloneNumbers	237.536458333333	0.9	1
103	X0013_151.csv	NB	X0013-151	truncatedMeans	1.80194235836216	0.9	0
104	X0013_151.csv	NB	X0013-151	truncatedSqMeans	25.1218994018286	0.9	0.00520833333333334
105	X0013_151.csv	NB	X0013-151	visibleCloneNumbers	285.041666666667	0.9	1
106	X0804_3181.csv	LocalLambdaMixBNB	X0804-3181	truncatedMeans	1.32184145372401	0.9	0.973958333333333
107	X0804_3181.csv	LocalLambdaMixBNB	X0804-3181	truncatedSqMeans	17.8821227730053	0.9	0.864583333333333
108	X0804_3181.csv	LocalLambdaMixBNB	X0804-3181	visibleCloneNumbers	849.708333333333	0.9	0.96875
109	X0569_4222342-initial1.csv	MixBNB	X0569_4222342_clones	truncatedMeans	0.223514912505504	0.9	0.989583333333333
110	X0569_4222342-initial1.csv	MixBNB	X0569_4222342_clones	truncatedSqMeans	2.70925348522592	0.9	0.885416666666667
111	X0569_4222342-initial1.csv	MixBNB	X0569_4222342_clones	visibleCloneNumbers	201.791666666667	0.9	0.994791666666666
112	X0569_4222344-initial1.csv	Poi	X0569_4222344_clones	truncatedMeans	0.11251497006475	0.9	0.0104166666666667
113	X0569_4222344-initial1.csv	Poi	X0569_4222344_clones	truncatedSqMeans	0.749355801896983	0.9	0.046875
114	X0569_4222344-initial1.csv	Poi	X0569_4222344_clones	visibleCloneNumbers	158.848958333333	0.9	0.182291666666667
115	X0028_121D132312331.csv	YS	X0028-121D132312331	truncatedMeans	0.176307174916215	0.9	0.157068062827225
116	X0028_121D132312331.csv	YS	X0028-121D132312331	truncatedSqMeans	2.07110349672483	0.9	0.162303664921466
117	X0028_121D132312331.csv	YS	X0028-121D132312331	visibleCloneNumbers	111.743455497382	0.9	0.246073298429319
118	X0569_4222342-initial1.csv	BNB	X0569_4222342_clones	truncatedMeans	0.386012145496788	0.9	0.96875
119	X0569_4222342-initial1.csv	BNB	X0569_4222342_clones	truncatedSqMeans	0.60451205499348	0.9	0
120	X0569_4222342-initial1.csv	BNB	X0569_4222342_clones	visibleCloneNumbers	289.734375	0.9	0.994791666666666
121	X0804_3181.csv	NB	X0804-3181	truncatedMeans	0.201637046609664	0.9	0.0260416666666667
122	X0804_3181.csv	NB	X0804-3181	truncatedSqMeans	3.38104251395129	0.9	0.0208333333333334
123	X0804_3181.csv	NB	X0804-3181	visibleCloneNumbers	46.2291666666667	0.9	1
124	X0569_4222342.csv	MixBNB	X0569_4222342_clones	truncatedMeans	0.227023014313307	0.9	0.958333333333334
125	X0569_4222342.csv	MixBNB	X0569_4222342_clones	truncatedSqMeans	2.75626326528038	0.9	0.84375
126	X0569_4222342.csv	MixBNB	X0569_4222342_clones	visibleCloneNumbers	196.255208333333	0.9	1
127	X0569_4222344-initial1.csv	LocalLambdaMixBNB	X0569_4222344_clones	truncatedMeans	0.214960816999883	0.9	0.942708333333333
128	X0569_4222344-initial1.csv	LocalLambdaMixBNB	X0569_4222344_clones	truncatedSqMeans	2.89052496097513	0.9	0.776041666666666
129	X0569_4222344-initial1.csv	LocalLambdaMixBNB	X0569_4222344_clones	visibleCloneNumbers	5795.27604166667	0.9	0.994791666666666
130	X0569_4222341.csv	Poi	X0569-4222341	truncatedMeans	0.16811566832466	0.9	0.00520833333333333
131	X0569_4222341.csv	Poi	X0569-4222341	truncatedSqMeans	1.41121245798423	0.9	0.223958333333333
132	X0569_4222341.csv	Poi	X0569-4222341	visibleCloneNumbers	135.744791666667	0.9	0.192708333333333
133	X0569_4222343-initial1.csv	MixYS	X0569_4222343_clones	truncatedMeans	0.146599419060888	0.9	0.71875
134	X0569_4222343-initial1.csv	MixYS	X0569_4222343_clones	truncatedSqMeans	1.65238198885215	0.9	0.46875
135	X0569_4222343-initial1.csv	MixYS	X0569_4222343_clones	visibleCloneNumbers	204.947916666667	0.9	0.968749999999999
136	X0569_4222342-initial1.csv	LocalLambdaMixBNB	X0569_4222342_clones	truncatedMeans	0.220124036227252	0.9	0.994791666666666
137	X0569_4222342-initial1.csv	LocalLambdaMixBNB	X0569_4222342_clones	truncatedSqMeans	2.63381684538609	0.9	0.869791666666667
138	X0569_4222342-initial1.csv	LocalLambdaMixBNB	X0569_4222342_clones	visibleCloneNumbers	4706.890625	0.9	0.994791666666666
139	X0569_4222344.csv	NB	X0569_4222344_clones	truncatedMeans	1.61583584390799	0.9	0.00520833333333333
140	X0569_4222344.csv	NB	X0569_4222344_clones	truncatedSqMeans	22.0695326710441	0.9	0.145833333333333
141	X0569_4222344.csv	NB	X0569_4222344_clones	visibleCloneNumbers	256.583333333333	0.9	1
142	X0804_3181.csv	MixNB	X0804-3181	truncatedMeans	1.24039909927112	0.9	0.786458333333333
143	X0804_3181.csv	MixNB	X0804-3181	truncatedSqMeans	16.1472335117798	0.9	0.723958333333333
144	X0804_3181.csv	MixNB	X0804-3181	visibleCloneNumbers	45.265625	0.9	1
145	X0569_4222344.csv	YS	X0569_4222344_clones	truncatedMeans	0.0994181188582751	0.9	0.166666666666667
146	X0569_4222344.csv	YS	X0569_4222344_clones	truncatedSqMeans	1.03894932334022	0.9	0.0833333333333334
147	X0569_4222344.csv	YS	X0569_4222344_clones	visibleCloneNumbers	189.359375	0.9	0.348958333333333
148	X0569_4222342-initial1.csv	Poi	X0569_4222342_clones	truncatedMeans	0.0985490838883769	0.9	0.119791666666667
149	X0569_4222342-initial1.csv	Poi	X0569_4222342_clones	truncatedSqMeans	0.547651729916883	0.9	0
150	X0569_4222342-initial1.csv	Poi	X0569_4222342_clones	visibleCloneNumbers	141.614583333333	0.9	0.302083333333333
151	X0662_12141.csv	NB	X0662-12141	truncatedMeans	1.70743174016542	0.9	0
152	X0662_12141.csv	NB	X0662-12141	truncatedSqMeans	24.1024483387075	0.9	0.197916666666667
153	X0662_12141.csv	NB	X0662-12141	visibleCloneNumbers	323.859375	0.9	1
154	X0569_4222343-initial1.csv	YS	X0569_4222343_clones	truncatedMeans	0.0977676232946598	0.9	0.0729166666666667
155	X0569_4222343-initial1.csv	YS	X0569_4222343_clones	truncatedSqMeans	0.98399948582407	0.9	0.15625
156	X0569_4222343-initial1.csv	YS	X0569_4222343_clones	visibleCloneNumbers	180.598958333333	0.9	0.369791666666667
157	X0569_4222342.csv	LocalLambdaMixBNB	X0569_4222342_clones	truncatedMeans	0.219689917208811	0.9	0.979166666666667
158	X0569_4222342.csv	LocalLambdaMixBNB	X0569_4222342_clones	truncatedSqMeans	2.64954822273097	0.9	0.885416666666667
159	X0569_4222342.csv	LocalLambdaMixBNB	X0569_4222342_clones	visibleCloneNumbers	3163.828125	0.9	1
160	X0569_4222341-initial1.csv	YS	X0569-4222341	truncatedMeans	0.144705651041193	0.9	0.192708333333333
161	X0569_4222341-initial1.csv	YS	X0569-4222341	truncatedSqMeans	1.69881204387605	0.9	0.119791666666667
162	X0569_4222341-initial1.csv	YS	X0569-4222341	visibleCloneNumbers	160.630208333333	0.9	0.395833333333333
163	X0569_4222342.csv	NB	X0569_4222342_clones	truncatedMeans	1.25676739546565	0.9	0.135416666666667
164	X0569_4222342.csv	NB	X0569_4222342_clones	truncatedSqMeans	15.2410547160742	0.9	0.953125
165	X0569_4222342.csv	NB	X0569_4222342_clones	visibleCloneNumbers	214.369791666667	0.9	1
166	X0569_4222343-initial1.csv	NB	X0569_4222343_clones	truncatedMeans	1.55844649750189	0.9	0
167	X0569_4222343-initial1.csv	NB	X0569_4222343_clones	truncatedSqMeans	22.0345191109638	0.9	0.015625
168	X0569_4222343-initial1.csv	NB	X0569_4222343_clones	visibleCloneNumbers	258.5	0.9	0.994791666666666
169	X0804_3181.csv	BNB	X0804-3181	truncatedMeans	1.03240342329975	0.9	0.40625
170	X0804_3181.csv	BNB	X0804-3181	truncatedSqMeans	0.0198430586042733	0.9	0
171	X0804_3181.csv	BNB	X0804-3181	visibleCloneNumbers	46.4635416666667	0.9	1
172	X0569_4222341-initial1.csv	NB	X0569-4222341	truncatedMeans	1.18452250215737	0.9	0.00520833333333333
173	X0569_4222341-initial1.csv	NB	X0569-4222341	truncatedSqMeans	16.8285198027753	0.9	0.0416666666666667
174	X0569_4222341-initial1.csv	NB	X0569-4222341	visibleCloneNumbers	229.140625	0.9	0.994791666666666
175	X0028_121D132312331.csv	LocalLambdaMixBNB	X0028-121D132312331	truncatedMeans	0.369815314952709	0.9	0.963350785340314
176	X0028_121D132312331.csv	LocalLambdaMixBNB	X0028-121D132312331	truncatedSqMeans	4.76235217461426	0.9	0.863874345549737
177	X0028_121D132312331.csv	LocalLambdaMixBNB	X0028-121D132312331	visibleCloneNumbers	3058.03141361257	0.9	0.979057591623037
178	X0569_4222344-initial1.csv	NB	X0569_4222344_clones	truncatedMeans	1.6154635958156	0.9	0.00520833333333333
179	X0569_4222344-initial1.csv	NB	X0569_4222344_clones	truncatedSqMeans	22.2876505539255	0.9	0.151041666666667
180	X0569_4222344-initial1.csv	NB	X0569_4222344_clones	visibleCloneNumbers	280.765625	0.9	0.994791666666666
181	X0569_4222343-initial1.csv	BNB	X0569_4222343_clones	truncatedMeans	1.10084474706004	0.9	0.473958333333333
182	X0569_4222343-initial1.csv	BNB	X0569_4222343_clones	truncatedSqMeans	0.135240725449037	0.9	0
183	X0569_4222343-initial1.csv	BNB	X0569_4222343_clones	visibleCloneNumbers	263.953125	0.9	1
184	X0569_4222344-initial1.csv	MixYS	X0569_4222344_clones	truncatedMeans	0.148923632239054	0.9	0.130208333333333
185	X0569_4222344-initial1.csv	MixYS	X0569_4222344_clones	truncatedSqMeans	1.70968775650458	0.9	0.135416666666667
186	X0569_4222344-initial1.csv	MixYS	X0569_4222344_clones	visibleCloneNumbers	218.364583333333	0.9	0.9375
187	X0569_4222343.csv	MixYS	X0569_4222343_clones	truncatedMeans	0.14821659138364	0.9	0.786458333333333
188	X0569_4222343.csv	MixYS	X0569_4222343_clones	truncatedSqMeans	1.67032364944412	0.9	0.447916666666667
189	X0569_4222343.csv	MixYS	X0569_4222343_clones	visibleCloneNumbers	204.760416666667	0.9	0.973958333333333
190	X0569_4222343.csv	BNB	X0569_4222343_clones	truncatedMeans	0.938005412964712	0.9	0.458333333333333
191	X0569_4222343.csv	BNB	X0569_4222343_clones	truncatedSqMeans	0.0910784814012819	0.9	0
192	X0569_4222343.csv	BNB	X0569_4222343_clones	visibleCloneNumbers	239.848958333333	0.9	1
193	X0569_4222341-initial1.csv	MixNB	X0569-4222341	truncatedMeans	0.282425962245114	0.9	0.890625
194	X0569_4222341-initial1.csv	MixNB	X0569-4222341	truncatedSqMeans	3.38643066359795	0.9	0.734375
195	X0569_4222341-initial1.csv	MixNB	X0569-4222341	visibleCloneNumbers	201.8125	0.9	0.994791666666666
196	X0569_4222343.csv	LocalLambdaMixBNB	X0569_4222343_clones	truncatedMeans	0.185422032660424	0.9	0.854166666666667
197	X0569_4222343.csv	LocalLambdaMixBNB	X0569_4222343_clones	truncatedSqMeans	2.41891771163179	0.9	0.671875
198	X0569_4222343.csv	LocalLambdaMixBNB	X0569_4222343_clones	visibleCloneNumbers	4145.09375	0.9	0.989583333333333
199	X0028_121D132312331.csv	BNB	X0028-121D132312331	truncatedMeans	0.873052430675003	0.9	0.806282722513089
200	X0028_121D132312331.csv	BNB	X0028-121D132312331	truncatedSqMeans	0.0905208806004538	0.9	0
201	X0028_121D132312331.csv	BNB	X0028-121D132312331	visibleCloneNumbers	142.79057591623	0.9	1
202	X0028_121D132312331.csv	MixNB	X0028-121D132312331	truncatedMeans	0.583322772785282	0.9	0.884816753926701
203	X0028_121D132312331.csv	MixNB	X0028-121D132312331	truncatedSqMeans	6.60922074901184	0.9	0.69109947643979
204	X0028_121D132312331.csv	MixNB	X0028-121D132312331	visibleCloneNumbers	136.094240837696	0.9	1
205	X0569_4222343-initial1.csv	MixNB	X0569_4222343_clones	truncatedMeans	0.200194587058606	0.9	0.875
206	X0569_4222343-initial1.csv	MixNB	X0569_4222343_clones	truncatedSqMeans	2.4340488437318	0.9	0.557291666666667
207	X0569_4222343-initial1.csv	MixNB	X0569_4222343_clones	visibleCloneNumbers	221.328125	0.9	0.994791666666666
208	X0569_4222342-initial1.csv	YS	X0569_4222342_clones	truncatedMeans	0.100872690965212	0.9	0.276041666666667
209	X0569_4222342-initial1.csv	YS	X0569_4222342_clones	truncatedSqMeans	0.984579550212181	0.9	0.0208333333333333
210	X0569_4222342-initial1.csv	YS	X0569_4222342_clones	visibleCloneNumbers	167.015625	0.9	0.546875
211	X0013_151.csv	BNB	X0013-151	truncatedMeans	0.88325427917647	0.9	0.208333333333333
212	X0013_151.csv	BNB	X0013-151	truncatedSqMeans	0.056615887527748	0.9	0
213	X0013_151.csv	BNB	X0013-151	visibleCloneNumbers	270.848958333333	0.9	1
214	X0013_151.csv	Poi	X0013-151	truncatedMeans	0.106470427590271	0.9	0
215	X0013_151.csv	Poi	X0013-151	truncatedSqMeans	0.698950139370247	0.9	0.0833333333333334
216	X0013_151.csv	Poi	X0013-151	visibleCloneNumbers	164.015625	0.9	0.151041666666667
217	X0569_4222344.csv	BNB	X0569_4222344_clones	truncatedMeans	0.818163761923267	0.9	0.984375
218	X0569_4222344.csv	BNB	X0569_4222344_clones	truncatedSqMeans	0.263231964206264	0.9	0
219	X0569_4222344.csv	BNB	X0569_4222344_clones	visibleCloneNumbers	280.614583333333	0.9	1
220	X0569_4222342.csv	Poi	X0569_4222342_clones	truncatedMeans	0.0993227482363154	0.9	0.0989583333333333
221	X0569_4222342.csv	Poi	X0569_4222342_clones	truncatedSqMeans	0.552620053753808	0.9	0
222	X0569_4222342.csv	Poi	X0569_4222342_clones	visibleCloneNumbers	142.078125	0.9	0.28125
223	X0662_12141.csv	LocalLambdaMixBNB	X0662-12141	truncatedMeans	0.246430362043215	0.9	0.947916666666667
224	X0662_12141.csv	LocalLambdaMixBNB	X0662-12141	truncatedSqMeans	3.32579459728917	0.9	0.880208333333333
225	X0662_12141.csv	LocalLambdaMixBNB	X0662-12141	visibleCloneNumbers	11302.0625	0.9	1
226	X0028_121D132312331.csv	MixBNB	X0028-121D132312331	truncatedMeans	0.359856458090818	0.9	0.93717277486911
227	X0028_121D132312331.csv	MixBNB	X0028-121D132312331	truncatedSqMeans	4.56630527476606	0.9	0.837696335078534
228	X0028_121D132312331.csv	MixBNB	X0028-121D132312331	visibleCloneNumbers	149.052356020942	0.9	0.989528795811518
229	X0804_3181.csv	Poi	X0804-3181	truncatedMeans	0.563335403791076	0.9	0.0364583333333333
230	X0804_3181.csv	Poi	X0804-3181	truncatedSqMeans	13.2172507619823	0.9	0.0260416666666667
231	X0804_3181.csv	Poi	X0804-3181	visibleCloneNumbers	34.09375	0.9	0.166666666666667
232	X0569_4222342-initial1.csv	MixYS	X0569_4222342_clones	truncatedMeans	0.16928050235799	0.9	0.239583333333334
233	X0569_4222342-initial1.csv	MixYS	X0569_4222342_clones	truncatedSqMeans	1.96764353066377	0.9	0.4375
234	X0569_4222342-initial1.csv	MixYS	X0569_4222342_clones	visibleCloneNumbers	190.666666666667	0.9	0.963541666666667
235	X0662_12141.csv	Poi	X0662-12141	truncatedMeans	0.109495583904966	0.9	0.0104166666666667
236	X0662_12141.csv	Poi	X0662-12141	truncatedSqMeans	0.740642102393792	0.9	0.0208333333333333
237	X0662_12141.csv	Poi	X0662-12141	visibleCloneNumbers	183.25	0.9	0.0729166666666666
238	X0804_3181.csv	MixBNB	X0804-3181	truncatedMeans	1.265395854995	0.9	0.973958333333333
239	X0804_3181.csv	MixBNB	X0804-3181	truncatedSqMeans	17.2198356419174	0.9	0.854166666666666
240	X0804_3181.csv	MixBNB	X0804-3181	visibleCloneNumbers	45.4895833333333	0.9	0.989583333333333
241	X0569_4222341.csv	NB	X0569-4222341	truncatedMeans	1.20925527014098	0.9	0.00520833333333333
242	X0569_4222341.csv	NB	X0569-4222341	truncatedSqMeans	17.1586623313995	0.9	0.0416666666666667
243	X0569_4222341.csv	NB	X0569-4222341	visibleCloneNumbers	215.234375	0.9	1
244	X0028_121D132312331.csv	MixYS	X0028-121D132312331	truncatedMeans	0.287588319442214	0.9	0.612565445026178
245	X0028_121D132312331.csv	MixYS	X0028-121D132312331	truncatedSqMeans	3.31729546597764	0.9	0.50261780104712
246	X0028_121D132312331.csv	MixYS	X0028-121D132312331	visibleCloneNumbers	132.806282722513	0.9	0.921465968586388
247	X0569_4222343.csv	NB	X0569_4222343_clones	truncatedMeans	1.62890821425551	0.9	0
248	X0569_4222343.csv	NB	X0569_4222343_clones	truncatedSqMeans	23.1118879374392	0.9	0.015625
249	X0569_4222343.csv	NB	X0569_4222343_clones	visibleCloneNumbers	242.03125	0.9	1
250	X0569_4222344.csv	LocalLambdaMixBNB	X0569_4222344_clones	truncatedMeans	0.247533620635011	0.9	0.947916666666667
251	X0569_4222344.csv	LocalLambdaMixBNB	X0569_4222344_clones	truncatedSqMeans	3.45194159214713	0.9	0.770833333333333
252	X0569_4222344.csv	LocalLambdaMixBNB	X0569_4222344_clones	visibleCloneNumbers	4833.13541666667	0.9	1
253	X0569_4222344-initial1.csv	BNB	X0569_4222344_clones	truncatedMeans	0.838595687166587	0.9	0.984375
254	X0569_4222344-initial1.csv	BNB	X0569_4222344_clones	truncatedSqMeans	0.251520918307026	0.9	0
255	X0569_4222344-initial1.csv	BNB	X0569_4222344_clones	visibleCloneNumbers	289.645833333333	0.9	1
256	X0569_4222343-initial1.csv	LocalLambdaMixBNB	X0569_4222343_clones	truncatedMeans	0.185373261368958	0.9	0.859375
257	X0569_4222343-initial1.csv	LocalLambdaMixBNB	X0569_4222343_clones	truncatedSqMeans	2.43476952730719	0.9	0.708333333333334
258	X0569_4222343-initial1.csv	LocalLambdaMixBNB	X0569_4222343_clones	visibleCloneNumbers	5905.60416666667	0.9	0.979166666666667
259	X0804_3181.csv	MixYS	X0804-3181	truncatedMeans	0.803967952742017	0.9	0.635416666666667
260	X0804_3181.csv	MixYS	X0804-3181	truncatedSqMeans	9.65068904950163	0.9	0.645833333333334
261	X0804_3181.csv	MixYS	X0804-3181	visibleCloneNumbers	44.5520833333333	0.9	0.822916666666667
262	X0569_4222341.csv	MixYS	X0569-4222341	truncatedMeans	0.18908835467969	0.9	0.09375
263	X0569_4222341.csv	MixYS	X0569-4222341	truncatedSqMeans	2.19755996860994	0.9	0.0625
264	X0569_4222341.csv	MixYS	X0569-4222341	visibleCloneNumbers	189.322916666667	0.9	0.96875
265	X0569_4222342.csv	MixNB	X0569_4222342_clones	truncatedMeans	0.224315037887923	0.9	0.848958333333333
266	X0569_4222342.csv	MixNB	X0569_4222342_clones	truncatedSqMeans	2.74034380947681	0.9	0.692708333333334
267	X0569_4222342.csv	MixNB	X0569_4222342_clones	visibleCloneNumbers	192.020833333333	0.9	1
268	X0028_121D132312331.csv	NB	X0028-121D132312331	truncatedMeans	0.883568903119501	0.9	0.0157068062827225
269	X0028_121D132312331.csv	NB	X0028-121D132312331	truncatedSqMeans	13.3833440186917	0.9	0.0209424083769634
270	X0028_121D132312331.csv	NB	X0028-121D132312331	visibleCloneNumbers	148.664921465969	0.9	1
271	X0662_12141.csv	YS	X0662-12141	truncatedMeans	0.0900053257368137	0.9	0.09375
272	X0662_12141.csv	YS	X0662-12141	truncatedSqMeans	0.948198515674962	0.9	0.0625
273	X0662_12141.csv	YS	X0662-12141	visibleCloneNumbers	215.651041666667	0.9	0.166666666666667
274	X0013_151.csv	MixBNB	X0013-151	truncatedMeans	0.14635738440015	0.9	0.90625
275	X0013_151.csv	MixBNB	X0013-151	truncatedSqMeans	1.85952511919964	0.9	0.760416666666667
276	X0013_151.csv	MixBNB	X0013-151	visibleCloneNumbers	241.182291666667	0.9	1
277	X0013_151.csv	MixYS	X0013-151	truncatedMeans	0.115869025804467	0.9	0.776041666666667
278	X0013_151.csv	MixYS	X0013-151	truncatedSqMeans	1.28742824366957	0.9	0.369791666666667
279	X0013_151.csv	MixYS	X0013-151	visibleCloneNumbers	228.109375	0.9	1
280	X0569_4222343-initial1.csv	MixBNB	X0569_4222343_clones	truncatedMeans	0.198851776533582	0.9	0.864583333333333
281	X0569_4222343-initial1.csv	MixBNB	X0569_4222343_clones	truncatedSqMeans	2.67506023474844	0.9	0.723958333333333
282	X0569_4222343-initial1.csv	MixBNB	X0569_4222343_clones	visibleCloneNumbers	225.3125	0.9	0.994791666666666
283	X0569_4222341-initial1.csv	LocalLambdaMixBNB	X0569-4222341	truncatedMeans	0.272963015191929	0.9	0.927083333333333
284	X0569_4222341-initial1.csv	LocalLambdaMixBNB	X0569-4222341	truncatedSqMeans	3.64992450819177	0.9	0.822916666666667
285	X0569_4222341-initial1.csv	LocalLambdaMixBNB	X0569-4222341	visibleCloneNumbers	5251.359375	0.9	0.994791666666666
286	X0662_12141.csv	MixBNB	X0662-12141	truncatedMeans	0.240298507515356	0.9	0.984375
287	X0662_12141.csv	MixBNB	X0662-12141	truncatedSqMeans	3.12362366138175	0.9	0.921875
288	X0662_12141.csv	MixBNB	X0662-12141	visibleCloneNumbers	273.890625	0.9	1
