# Supplementary material for: Accurate determination of CRISPR-mediated gene fitness in transplantable tumours
Source: Nat Commun. 2022 Aug 4;13:4534. doi: 10.1038/s41467-022-31830-2 (PMC9352714; doi:10.1038/s41467-022-31830-2)
Supplement: Supplementary file 5 — Source data [file 41467_2022_31830_MOESM5_ESM.zip › source_data/FigS16/aggregated.csv]

data	model	round	value
X0569_4222343-initial1.csv	humi.models.MixBNB$Builder	0	-750.998551684427
X0569_4222343-initial1.csv	humi.models.MixBNB$Builder	1	-3336.5073301492184
X0569_4222343-initial1.csv	humi.models.MixBNB$Builder	2	-1042.154495537622
X0569_4222343-initial1.csv	humi.models.MixBNB$Builder	3	-605.5045924923642
X0569_4222343-initial1.csv	humi.models.MixBNB$Builder	4	-527.9428378262095
X0569_4222343-initial1.csv	humi.models.MixBNB$Builder	5	-483.696405846819
X0569_4222343-initial1.csv	humi.models.MixBNB$Builder	6	-479.3527991587957
X0569_4222343-initial1.csv	humi.models.MixBNB$Builder	7	-478.988963023222
X0569_4222343-initial1.csv	humi.models.MixBNB$Builder	8	-479.4493346253718
X0569_4222341.csv	humi.models.BNB$Builder	0	-2660.083911142873
X0569_4222341.csv	humi.models.BNB$Builder	1	-4624.596564630831
X0569_4222341.csv	humi.models.BNB$Builder	2	-1233.104670819731
X0569_4222341.csv	humi.models.BNB$Builder	3	-915.0115476115689
X0569_4222341.csv	humi.models.BNB$Builder	4	-869.5688403188133
X0569_4222341.csv	humi.models.BNB$Builder	5	-760.7457440731044
X0569_4222341.csv	humi.models.BNB$Builder	6	-742.5611145830306
X0569_4222341.csv	humi.models.BNB$Builder	7	-733.9359964537587
X0569_4222341.csv	humi.models.BNB$Builder	8	-732.7557575200111
X0569_4222343-initial1.csv	humi.models.YS$Builder	0	-679.5726087700067
X0569_4222343-initial1.csv	humi.models.YS$Builder	1	-637.3760118159232
X0569_4222343-initial1.csv	humi.models.YS$Builder	2	-581.1182202852973
X0569_4222343-initial1.csv	humi.models.YS$Builder	3	-571.3880265826284
X0569_4222343-initial1.csv	humi.models.YS$Builder	4	-571.0504040332715
X0569_4222343-initial1.csv	humi.models.YS$Builder	5	-570.0106404936613
X0569_4222343-initial1.csv	humi.models.YS$Builder	6	-570.0681385800253
X0569_4222343-initial1.csv	humi.models.YS$Builder	7	-570.7591190417239
X0569_4222343-initial1.csv	humi.models.YS$Builder	8	-570.5724464544592
X0804_3181.csv	humi.models.MixYS$Builder	0	-142.10046071603188
X0804_3181.csv	humi.models.MixYS$Builder	1	-183.471499528362
X0804_3181.csv	humi.models.MixYS$Builder	2	-63.05696867079761
X0804_3181.csv	humi.models.MixYS$Builder	3	-42.569943115133775
X0804_3181.csv	humi.models.MixYS$Builder	4	-47.133020459290414
X0804_3181.csv	humi.models.MixYS$Builder	5	-43.7631177352253
X0804_3181.csv	humi.models.MixYS$Builder	6	-43.808746931264835
X0804_3181.csv	humi.models.MixYS$Builder	7	-43.789593250648146
X0804_3181.csv	humi.models.MixYS$Builder	8	-43.858352593296615
X0028_121D132312331.csv	humi.models.MixBNB$Builder	0	-1042.9923595259183
X0028_121D132312331.csv	humi.models.MixBNB$Builder	1	-7448.203090687316
X0028_121D132312331.csv	humi.models.MixBNB$Builder	2	-1411.114431257859
X0028_121D132312331.csv	humi.models.MixBNB$Builder	3	-635.5886089681983
X0028_121D132312331.csv	humi.models.MixBNB$Builder	4	-501.93273207476955
X0028_121D132312331.csv	humi.models.MixBNB$Builder	5	-446.6140605537344
X0028_121D132312331.csv	humi.models.MixBNB$Builder	6	-434.3766317764331
X0028_121D132312331.csv	humi.models.MixBNB$Builder	7	-433.3574717349387
X0028_121D132312331.csv	humi.models.MixBNB$Builder	8	-434.0261239452239
X0569_4222342-initial1.csv	humi.models.MixBNB$Builder	0	-633.3665574875738
X0569_4222342-initial1.csv	humi.models.MixBNB$Builder	1	-2822.265504126885
X0569_4222342-initial1.csv	humi.models.MixBNB$Builder	2	-863.8376436289641
X0569_4222342-initial1.csv	humi.models.MixBNB$Builder	3	-507.15563152229225
X0569_4222342-initial1.csv	humi.models.MixBNB$Builder	4	-453.99215073724514
X0569_4222342-initial1.csv	humi.models.MixBNB$Builder	5	-430.4580745614759
X0569_4222342-initial1.csv	humi.models.MixBNB$Builder	6	-427.77621565377416
X0569_4222342-initial1.csv	humi.models.MixBNB$Builder	7	-427.4294985278238
X0569_4222342-initial1.csv	humi.models.MixBNB$Builder	8	-427.4701283402615
X0662_12141.csv	humi.models.MixYS$Builder	0	-3502.26144629059
X0662_12141.csv	humi.models.MixYS$Builder	1	-3587.811168574983
X0662_12141.csv	humi.models.MixYS$Builder	2	-3450.2345275315647
X0662_12141.csv	humi.models.MixYS$Builder	3	-3426.547725084762
X0662_12141.csv	humi.models.MixYS$Builder	4	-3428.7529584339127
X0662_12141.csv	humi.models.MixYS$Builder	5	-3425.092854491207
X0662_12141.csv	humi.models.MixYS$Builder	6	-3425.3357030499437
X0662_12141.csv	humi.models.MixYS$Builder	7	-3425.347565431672
X0662_12141.csv	humi.models.MixYS$Builder	8	-3425.731257925525
X0013_151.csv	humi.models.BNB$Builder	0	-2174.5567957898556
X0013_151.csv	humi.models.BNB$Builder	1	-4326.820001398427
X0013_151.csv	humi.models.BNB$Builder	2	-873.3802311866406
X0013_151.csv	humi.models.BNB$Builder	3	-630.7298528887246
X0013_151.csv	humi.models.BNB$Builder	4	-635.7706209607276
X0013_151.csv	humi.models.BNB$Builder	5	-502.2706654769856
X0013_151.csv	humi.models.BNB$Builder	6	-475.7752037203602
X0013_151.csv	humi.models.BNB$Builder	7	-464.2750074474881
X0013_151.csv	humi.models.BNB$Builder	8	-467.52217374420724
X0569_4222342.csv	humi.models.NB$Builder	0	-1155.6835186022863
X0569_4222342.csv	humi.models.NB$Builder	1	-1918.1555026248666
X0569_4222342.csv	humi.models.NB$Builder	2	-1367.3660684629676
X0569_4222342.csv	humi.models.NB$Builder	3	-563.3074553758318
X0569_4222342.csv	humi.models.NB$Builder	4	-471.6667260519557
X0569_4222342.csv	humi.models.NB$Builder	5	-465.01117875593934
X0569_4222342.csv	humi.models.NB$Builder	6	-459.2766277832887
X0569_4222342.csv	humi.models.NB$Builder	7	-458.02391362196767
X0569_4222342.csv	humi.models.NB$Builder	8	-457.09397898985105
X0569_4222342.csv	humi.models.Poi$Builder	0	-2203.3523695190133
X0569_4222342.csv	humi.models.Poi$Builder	1	-7655.810277147673
X0569_4222342.csv	humi.models.Poi$Builder	2	-1410.5588273376331
X0569_4222342.csv	humi.models.Poi$Builder	3	-729.9412861180012
X0569_4222342.csv	humi.models.Poi$Builder	4	-705.8650250243335
X0569_4222342.csv	humi.models.Poi$Builder	5	-699.5772065026874
X0569_4222342.csv	humi.models.Poi$Builder	6	-696.4203395732485
X0569_4222342.csv	humi.models.Poi$Builder	7	-696.5958905058425
X0569_4222342.csv	humi.models.Poi$Builder	8	-696.8113552821391
X0569_4222344-initial1.csv	humi.models.Poi$Builder	0	-4644.37034329038
X0569_4222344-initial1.csv	humi.models.Poi$Builder	1	-10641.203324634835
X0569_4222344-initial1.csv	humi.models.Poi$Builder	2	-3208.16163031317
X0569_4222344-initial1.csv	humi.models.Poi$Builder	3	-2318.6624176812365
X0569_4222344-initial1.csv	humi.models.Poi$Builder	4	-2285.7116408932284
X0569_4222344-initial1.csv	humi.models.Poi$Builder	5	-2272.999386439117
X0569_4222344-initial1.csv	humi.models.Poi$Builder	6	-2269.5345836016563
X0569_4222344-initial1.csv	humi.models.Poi$Builder	7	-2269.9369700177645
X0569_4222344-initial1.csv	humi.models.Poi$Builder	8	-2269.7916510555715
X0569_4222344-initial1.csv	humi.models.NB$Builder	0	-1776.9286772514427
X0569_4222344-initial1.csv	humi.models.NB$Builder	1	-2359.6172444688727
X0569_4222344-initial1.csv	humi.models.NB$Builder	2	-2221.010350970402
X0569_4222344-initial1.csv	humi.models.NB$Builder	3	-990.4562665838956
X0569_4222344-initial1.csv	humi.models.NB$Builder	4	-873.2173960274829
X0569_4222344-initial1.csv	humi.models.NB$Builder	5	-859.9627206707738
X0569_4222344-initial1.csv	humi.models.NB$Builder	6	-852.967722624105
X0569_4222344-initial1.csv	humi.models.NB$Builder	7	-850.5010014491694
X0569_4222344-initial1.csv	humi.models.NB$Builder	8	-849.5865021172699
X0028_121D132312331.csv	humi.models.MixNB$Builder	0	-1085.280233423323
X0028_121D132312331.csv	humi.models.MixNB$Builder	1	-2086.348762428823
X0028_121D132312331.csv	humi.models.MixNB$Builder	2	-2543.873798720743
X0028_121D132312331.csv	humi.models.MixNB$Builder	3	-480.83267256016103
X0028_121D132312331.csv	humi.models.MixNB$Builder	4	-434.75933509027345
X0028_121D132312331.csv	humi.models.MixNB$Builder	5	-443.1758324344405
X0028_121D132312331.csv	humi.models.MixNB$Builder	6	-433.6031741134671
X0028_121D132312331.csv	humi.models.MixNB$Builder	7	-432.83198682463933
X0028_121D132312331.csv	humi.models.MixNB$Builder	8	-433.74583339518216
X0569_4222341-initial1.csv	humi.models.BNB$Builder	0	-1800.6357010899183
X0569_4222341-initial1.csv	humi.models.BNB$Builder	1	-3428.296263279711
X0569_4222341-initial1.csv	humi.models.BNB$Builder	2	-1007.309496852232
X0569_4222341-initial1.csv	humi.models.BNB$Builder	3	-869.8895577453612
X0569_4222341-initial1.csv	humi.models.BNB$Builder	4	-813.4571890794375
X0569_4222341-initial1.csv	humi.models.BNB$Builder	5	-761.2152584666442
X0569_4222341-initial1.csv	humi.models.BNB$Builder	6	-739.6698292818019
X0569_4222341-initial1.csv	humi.models.BNB$Builder	7	-733.0449807169086
X0569_4222341-initial1.csv	humi.models.BNB$Builder	8	-733.1832341433949
X0028_121D132312331.csv	humi.models.BNB$Builder	0	-1563.267732327137
X0028_121D132312331.csv	humi.models.BNB$Builder	1	-7493.585410272351
X0028_121D132312331.csv	humi.models.BNB$Builder	2	-676.6812794838165
X0028_121D132312331.csv	humi.models.BNB$Builder	3	-470.07657518124347
X0028_121D132312331.csv	humi.models.BNB$Builder	4	-506.8460448893828
X0028_121D132312331.csv	humi.models.BNB$Builder	5	-438.3011578947694
X0028_121D132312331.csv	humi.models.BNB$Builder	6	-438.14663749288815
X0028_121D132312331.csv	humi.models.BNB$Builder	7	-434.70039308327256
X0028_121D132312331.csv	humi.models.BNB$Builder	8	-432.638226342914
X0028_121D132312331.csv	humi.models.LocalLambdaMixBNB$Builder	0	-550.941351934633
X0028_121D132312331.csv	humi.models.LocalLambdaMixBNB$Builder	1	-778.6912765683205
X0028_121D132312331.csv	humi.models.LocalLambdaMixBNB$Builder	2	-451.3793643610816
X0028_121D132312331.csv	humi.models.LocalLambdaMixBNB$Builder	3	-431.9829992052781
X0028_121D132312331.csv	humi.models.LocalLambdaMixBNB$Builder	4	-430.8065531450762
X0028_121D132312331.csv	humi.models.LocalLambdaMixBNB$Builder	5	-431.58661201043674
X0028_121D132312331.csv	humi.models.LocalLambdaMixBNB$Builder	6	-430.9693128179679
X0028_121D132312331.csv	humi.models.LocalLambdaMixBNB$Builder	7	-431.61068835342155
X0028_121D132312331.csv	humi.models.LocalLambdaMixBNB$Builder	8	-431.70624843498933
X0662_12141.csv	humi.models.LocalLambdaMixBNB$Builder	0	-4484.226184084443
X0662_12141.csv	humi.models.LocalLambdaMixBNB$Builder	1	-7104.342853589723
X0662_12141.csv	humi.models.LocalLambdaMixBNB$Builder	2	-3708.588643923258
X0662_12141.csv	humi.models.LocalLambdaMixBNB$Builder	3	-3481.7731442038976
X0662_12141.csv	humi.models.LocalLambdaMixBNB$Builder	4	-3416.8561247602065
X0662_12141.csv	humi.models.LocalLambdaMixBNB$Builder	5	-3407.6931333551984
X0662_12141.csv	humi.models.LocalLambdaMixBNB$Builder	6	-3407.2029252093757
X0662_12141.csv	humi.models.LocalLambdaMixBNB$Builder	7	-3408.4372052774816
X0662_12141.csv	humi.models.LocalLambdaMixBNB$Builder	8	-3408.3108507525235
X0569_4222344.csv	humi.models.LocalLambdaMixBNB$Builder	0	-929.0760637957438
X0569_4222344.csv	humi.models.LocalLambdaMixBNB$Builder	1	-1309.779794844966
X0569_4222344.csv	humi.models.LocalLambdaMixBNB$Builder	2	-718.2462714809186
X0569_4222344.csv	humi.models.LocalLambdaMixBNB$Builder	3	-690.3452319629309
X0569_4222344.csv	humi.models.LocalLambdaMixBNB$Builder	4	-680.0993929608154
X0569_4222344.csv	humi.models.LocalLambdaMixBNB$Builder	5	-679.276700517187
X0569_4222344.csv	humi.models.LocalLambdaMixBNB$Builder	6	-680.5332720117877
X0569_4222344.csv	humi.models.LocalLambdaMixBNB$Builder	7	-679.8871329015428
X0569_4222344.csv	humi.models.LocalLambdaMixBNB$Builder	8	-680.3631958893927
X0662_12141.csv	humi.models.MixNB$Builder	0	-5653.967786028489
X0662_12141.csv	humi.models.MixNB$Builder	1	-6324.5937792488485
X0662_12141.csv	humi.models.MixNB$Builder	2	-5917.11407998467
X0662_12141.csv	humi.models.MixNB$Builder	3	-3477.2811844250987
X0662_12141.csv	humi.models.MixNB$Builder	4	-3436.4184246301143
X0662_12141.csv	humi.models.MixNB$Builder	5	-3420.153013674747
X0662_12141.csv	humi.models.MixNB$Builder	6	-3412.8881331529965
X0662_12141.csv	humi.models.MixNB$Builder	7	-3412.883765463533
X0662_12141.csv	humi.models.MixNB$Builder	8	-3411.1807743262666
X0662_12141.csv	humi.models.BNB$Builder	0	-11426.325824897986
X0662_12141.csv	humi.models.BNB$Builder	1	-14706.80251550438
X0662_12141.csv	humi.models.BNB$Builder	2	-6003.04463084114
X0662_12141.csv	humi.models.BNB$Builder	3	-4820.658215552718
X0662_12141.csv	humi.models.BNB$Builder	4	-4782.866857024494
X0662_12141.csv	humi.models.BNB$Builder	5	-4057.3951314302167
X0662_12141.csv	humi.models.BNB$Builder	6	-3682.290196170802
X0662_12141.csv	humi.models.BNB$Builder	7	-3639.839225653587
X0662_12141.csv	humi.models.BNB$Builder	8	-3630.584503047141
X0569_4222341-initial1.csv	humi.models.YS$Builder	0	-927.788866432965
X0569_4222341-initial1.csv	humi.models.YS$Builder	1	-889.7589893439547
X0569_4222341-initial1.csv	humi.models.YS$Builder	2	-794.9181756055057
X0569_4222341-initial1.csv	humi.models.YS$Builder	3	-778.9254917524594
X0569_4222341-initial1.csv	humi.models.YS$Builder	4	-777.7877440330279
X0569_4222341-initial1.csv	humi.models.YS$Builder	5	-777.8564923289588
X0569_4222341-initial1.csv	humi.models.YS$Builder	6	-777.8255782321462
X0569_4222341-initial1.csv	humi.models.YS$Builder	7	-777.734302843279
X0569_4222341-initial1.csv	humi.models.YS$Builder	8	-778.0224452275859
X0569_4222341.csv	humi.models.LocalLambdaMixBNB$Builder	0	-906.2545123355522
X0569_4222341.csv	humi.models.LocalLambdaMixBNB$Builder	1	-1255.891480533071
X0569_4222341.csv	humi.models.LocalLambdaMixBNB$Builder	2	-757.2441856246237
X0569_4222341.csv	humi.models.LocalLambdaMixBNB$Builder	3	-711.6891745354554
X0569_4222341.csv	humi.models.LocalLambdaMixBNB$Builder	4	-701.5807353315674
X0569_4222341.csv	humi.models.LocalLambdaMixBNB$Builder	5	-703.7708447013304
X0569_4222341.csv	humi.models.LocalLambdaMixBNB$Builder	6	-702.3130245112135
X0569_4222341.csv	humi.models.LocalLambdaMixBNB$Builder	7	-701.1456880799984
X0569_4222341.csv	humi.models.LocalLambdaMixBNB$Builder	8	-701.2631308919292
X0569_4222342-initial1.csv	humi.models.LocalLambdaMixBNB$Builder	0	-476.457356257407
X0569_4222342-initial1.csv	humi.models.LocalLambdaMixBNB$Builder	1	-726.1076429787095
X0569_4222342-initial1.csv	humi.models.LocalLambdaMixBNB$Builder	2	-435.7538458192529
X0569_4222342-initial1.csv	humi.models.LocalLambdaMixBNB$Builder	3	-429.37549785839974
X0569_4222342-initial1.csv	humi.models.LocalLambdaMixBNB$Builder	4	-426.59931401385467
X0569_4222342-initial1.csv	humi.models.LocalLambdaMixBNB$Builder	5	-426.19263089139287
X0569_4222342-initial1.csv	humi.models.LocalLambdaMixBNB$Builder	6	-426.175977922732
X0569_4222342-initial1.csv	humi.models.LocalLambdaMixBNB$Builder	7	-425.82917146254715
X0569_4222342-initial1.csv	humi.models.LocalLambdaMixBNB$Builder	8	-425.76701670337025
X0569_4222341-initial1.csv	humi.models.LocalLambdaMixBNB$Builder	0	-926.8552516276351
X0569_4222341-initial1.csv	humi.models.LocalLambdaMixBNB$Builder	1	-1275.7296488613908
X0569_4222341-initial1.csv	humi.models.LocalLambdaMixBNB$Builder	2	-764.4869898152475
X0569_4222341-initial1.csv	humi.models.LocalLambdaMixBNB$Builder	3	-714.0475433312671
X0569_4222341-initial1.csv	humi.models.LocalLambdaMixBNB$Builder	4	-701.5446415432154
X0569_4222341-initial1.csv	humi.models.LocalLambdaMixBNB$Builder	5	-702.5198405151939
X0569_4222341-initial1.csv	humi.models.LocalLambdaMixBNB$Builder	6	-701.5173098437057
X0569_4222341-initial1.csv	humi.models.LocalLambdaMixBNB$Builder	7	-701.3281119576628
X0569_4222341-initial1.csv	humi.models.LocalLambdaMixBNB$Builder	8	-701.9680012192515
X0569_4222342.csv	humi.models.MixYS$Builder	0	-467.836052735454
X0569_4222342.csv	humi.models.MixYS$Builder	1	-514.8815224643819
X0569_4222342.csv	humi.models.MixYS$Builder	2	-428.01354633051574
X0569_4222342.csv	humi.models.MixYS$Builder	3	-417.29205556501626
X0569_4222342.csv	humi.models.MixYS$Builder	4	-422.0196268022187
X0569_4222342.csv	humi.models.MixYS$Builder	5	-420.7630291707262
X0569_4222342.csv	humi.models.MixYS$Builder	6	-420.25449193797346
X0569_4222342.csv	humi.models.MixYS$Builder	7	-420.47582792620665
X0569_4222342.csv	humi.models.MixYS$Builder	8	-420.285586753136
X0662_12141.csv	humi.models.MixBNB$Builder	0	-4181.968039383776
X0662_12141.csv	humi.models.MixBNB$Builder	1	-11914.675380891726
X0662_12141.csv	humi.models.MixBNB$Builder	2	-5152.091482795106
X0662_12141.csv	humi.models.MixBNB$Builder	3	-3883.915119397874
X0662_12141.csv	humi.models.MixBNB$Builder	4	-3706.128090167833
X0662_12141.csv	humi.models.MixBNB$Builder	5	-3436.203589193509
X0662_12141.csv	humi.models.MixBNB$Builder	6	-3405.4833364831165
X0662_12141.csv	humi.models.MixBNB$Builder	7	-3405.9734419634924
X0662_12141.csv	humi.models.MixBNB$Builder	8	-3405.984936235919
X0569_4222342-initial1.csv	humi.models.BNB$Builder	0	-1382.8953683617615
X0569_4222342-initial1.csv	humi.models.BNB$Builder	1	-3327.972533901951
X0569_4222342-initial1.csv	humi.models.BNB$Builder	2	-625.2321727362701
X0569_4222342-initial1.csv	humi.models.BNB$Builder	3	-486.28683962125973
X0569_4222342-initial1.csv	humi.models.BNB$Builder	4	-487.8270191219969
X0569_4222342-initial1.csv	humi.models.BNB$Builder	5	-450.0227189439544
X0569_4222342-initial1.csv	humi.models.BNB$Builder	6	-442.9310327435875
X0569_4222342-initial1.csv	humi.models.BNB$Builder	7	-437.64401039094355
X0569_4222342-initial1.csv	humi.models.BNB$Builder	8	-435.8647624860482
X0569_4222341-initial1.csv	humi.models.MixNB$Builder	0	-1295.9244177675723
X0569_4222341-initial1.csv	humi.models.MixNB$Builder	1	-1506.202200455673
X0569_4222341-initial1.csv	humi.models.MixNB$Builder	2	-1477.2893642672066
X0569_4222341-initial1.csv	humi.models.MixNB$Builder	3	-765.9687400127825
X0569_4222341-initial1.csv	humi.models.MixNB$Builder	4	-713.7790683886604
X0569_4222341-initial1.csv	humi.models.MixNB$Builder	5	-708.0840759315241
X0569_4222341-initial1.csv	humi.models.MixNB$Builder	6	-704.4902622936957
X0569_4222341-initial1.csv	humi.models.MixNB$Builder	7	-705.0691455453469
X0569_4222341-initial1.csv	humi.models.MixNB$Builder	8	-705.3865400456106
X0569_4222344.csv	humi.models.NB$Builder	0	-1774.2234477667998
X0569_4222344.csv	humi.models.NB$Builder	1	-2252.70839904505
X0569_4222344.csv	humi.models.NB$Builder	2	-2093.8041865185273
X0569_4222344.csv	humi.models.NB$Builder	3	-979.2624937047194
X0569_4222344.csv	humi.models.NB$Builder	4	-873.5691038513874
X0569_4222344.csv	humi.models.NB$Builder	5	-863.1514754605845
X0569_4222344.csv	humi.models.NB$Builder	6	-853.9135417312706
X0569_4222344.csv	humi.models.NB$Builder	7	-851.6738538528497
X0569_4222344.csv	humi.models.NB$Builder	8	-849.9070222651319
X0569_4222341.csv	humi.models.MixNB$Builder	0	-1212.5016025371738
X0569_4222341.csv	humi.models.MixNB$Builder	1	-1600.8543412319123
X0569_4222341.csv	humi.models.MixNB$Builder	2	-1756.3509392445744
X0569_4222341.csv	humi.models.MixNB$Builder	3	-749.0720458398662
X0569_4222341.csv	humi.models.MixNB$Builder	4	-713.0680066119028
X0569_4222341.csv	humi.models.MixNB$Builder	5	-710.3465420192379
X0569_4222341.csv	humi.models.MixNB$Builder	6	-705.5582359152296
X0569_4222341.csv	humi.models.MixNB$Builder	7	-705.1684571672689
X0569_4222341.csv	humi.models.MixNB$Builder	8	-705.4800368124446
X0569_4222342-initial1.csv	humi.models.MixYS$Builder	0	-462.5529251963279
X0569_4222342-initial1.csv	humi.models.MixYS$Builder	1	-505.7374346965362
X0569_4222342-initial1.csv	humi.models.MixYS$Builder	2	-427.77654410891637
X0569_4222342-initial1.csv	humi.models.MixYS$Builder	3	-417.0124545912979
X0569_4222342-initial1.csv	humi.models.MixYS$Builder	4	-421.79122040960397
X0569_4222342-initial1.csv	humi.models.MixYS$Builder	5	-420.65976297901847
X0569_4222342-initial1.csv	humi.models.MixYS$Builder	6	-420.1821847131957
X0569_4222342-initial1.csv	humi.models.MixYS$Builder	7	-420.1223362824434
X0569_4222342-initial1.csv	humi.models.MixYS$Builder	8	-420.0221602327207
X0569_4222343.csv	humi.models.MixBNB$Builder	0	-778.4064802782113
X0569_4222343.csv	humi.models.MixBNB$Builder	1	-3585.783887436061
X0569_4222343.csv	humi.models.MixBNB$Builder	2	-1121.952064008035
X0569_4222343.csv	humi.models.MixBNB$Builder	3	-633.2205533665033
X0569_4222343.csv	humi.models.MixBNB$Builder	4	-548.6450842109332
X0569_4222343.csv	humi.models.MixBNB$Builder	5	-487.42540226774224
X0569_4222343.csv	humi.models.MixBNB$Builder	6	-478.86781479083805
X0569_4222343.csv	humi.models.MixBNB$Builder	7	-478.3849279985132
X0569_4222343.csv	humi.models.MixBNB$Builder	8	-479.1242445901078
X0569_4222344.csv	humi.models.MixYS$Builder	0	-708.7105501389899
X0569_4222344.csv	humi.models.MixYS$Builder	1	-757.575399495077
X0569_4222344.csv	humi.models.MixYS$Builder	2	-680.5422800365535
X0569_4222344.csv	humi.models.MixYS$Builder	3	-669.9906215206825
X0569_4222344.csv	humi.models.MixYS$Builder	4	-674.8551494374021
X0569_4222344.csv	humi.models.MixYS$Builder	5	-672.3515094816347
X0569_4222344.csv	humi.models.MixYS$Builder	6	-672.0156302279253
X0569_4222344.csv	humi.models.MixYS$Builder	7	-672.0775970230106
X0569_4222344.csv	humi.models.MixYS$Builder	8	-673.0420480307844
X0804_3181.csv	humi.models.BNB$Builder	0	-294.62883131078786
X0804_3181.csv	humi.models.BNB$Builder	1	-2644.8119734908623
X0804_3181.csv	humi.models.BNB$Builder	2	-99.98668678684348
X0804_3181.csv	humi.models.BNB$Builder	3	-47.99796247793174
X0804_3181.csv	humi.models.BNB$Builder	4	-64.04444275615838
X0804_3181.csv	humi.models.BNB$Builder	5	-48.479517303465535
X0804_3181.csv	humi.models.BNB$Builder	6	-47.251672972500714
X0804_3181.csv	humi.models.BNB$Builder	7	-47.493807217378446
X0804_3181.csv	humi.models.BNB$Builder	8	-46.78590828970034
X0569_4222344-initial1.csv	humi.models.BNB$Builder	0	-2076.705268166822
X0569_4222344-initial1.csv	humi.models.BNB$Builder	1	-3404.7363057014027
X0569_4222344-initial1.csv	humi.models.BNB$Builder	2	-1070.4211125940114
X0569_4222344-initial1.csv	humi.models.BNB$Builder	3	-889.0115887894967
X0569_4222344-initial1.csv	humi.models.BNB$Builder	4	-857.6663822650079
X0569_4222344-initial1.csv	humi.models.BNB$Builder	5	-761.3856037707288
X0569_4222344-initial1.csv	humi.models.BNB$Builder	6	-734.4875271768162
X0569_4222344-initial1.csv	humi.models.BNB$Builder	7	-722.2896125348692
X0569_4222344-initial1.csv	humi.models.BNB$Builder	8	-720.5700899846283
X0804_3181.csv	humi.models.YS$Builder	0	-54.63294701652075
X0804_3181.csv	humi.models.YS$Builder	1	-62.174202629851834
X0804_3181.csv	humi.models.YS$Builder	2	-52.343576548197646
X0804_3181.csv	humi.models.YS$Builder	3	-47.14680714640623
X0804_3181.csv	humi.models.YS$Builder	4	-47.274925966308814
X0804_3181.csv	humi.models.YS$Builder	5	-49.81236416316824
X0804_3181.csv	humi.models.YS$Builder	6	-47.436792012958726
X0804_3181.csv	humi.models.YS$Builder	7	-49.20834841302576
X0804_3181.csv	humi.models.YS$Builder	8	-48.257690014809135
X0569_4222342-initial1.csv	humi.models.Poi$Builder	0	-2198.471450093569
X0569_4222342-initial1.csv	humi.models.Poi$Builder	1	-7871.2052908031
X0569_4222342-initial1.csv	humi.models.Poi$Builder	2	-1513.7175644260287
X0569_4222342-initial1.csv	humi.models.Poi$Builder	3	-734.720216498795
X0569_4222342-initial1.csv	humi.models.Poi$Builder	4	-707.9234064030059
X0569_4222342-initial1.csv	humi.models.Poi$Builder	5	-700.7491812436646
X0569_4222342-initial1.csv	humi.models.Poi$Builder	6	-696.493455709434
X0569_4222342-initial1.csv	humi.models.Poi$Builder	7	-696.6776391801934
X0569_4222342-initial1.csv	humi.models.Poi$Builder	8	-696.6101942431211
X0569_4222343.csv	humi.models.LocalLambdaMixBNB$Builder	0	-664.5904944815103
X0569_4222343.csv	humi.models.LocalLambdaMixBNB$Builder	1	-1007.7089667616887
X0569_4222343.csv	humi.models.LocalLambdaMixBNB$Builder	2	-510.94105239844
X0569_4222343.csv	humi.models.LocalLambdaMixBNB$Builder	3	-483.67573504644406
X0569_4222343.csv	humi.models.LocalLambdaMixBNB$Builder	4	-478.8765078684557
X0569_4222343.csv	humi.models.LocalLambdaMixBNB$Builder	5	-479.66039900181386
X0569_4222343.csv	humi.models.LocalLambdaMixBNB$Builder	6	-478.0926921381113
X0569_4222343.csv	humi.models.LocalLambdaMixBNB$Builder	7	-478.2546465026847
X0569_4222343.csv	humi.models.LocalLambdaMixBNB$Builder	8	-478.98265654156666
X0569_4222343-initial1.csv	humi.models.BNB$Builder	0	-1825.936445140896
X0569_4222343-initial1.csv	humi.models.BNB$Builder	1	-3104.7228307358237
X0569_4222343-initial1.csv	humi.models.BNB$Builder	2	-882.9370607359564
X0569_4222343-initial1.csv	humi.models.BNB$Builder	3	-707.577736032839
X0569_4222343-initial1.csv	humi.models.BNB$Builder	4	-645.1139609861276
X0569_4222343-initial1.csv	humi.models.BNB$Builder	5	-540.1067998761926
X0569_4222343-initial1.csv	humi.models.BNB$Builder	6	-523.2985287085918
X0569_4222343-initial1.csv	humi.models.BNB$Builder	7	-518.2325414794731
X0569_4222343-initial1.csv	humi.models.BNB$Builder	8	-518.9252052951754
X0804_3181.csv	humi.models.Poi$Builder	0	-343.2585351988272
X0804_3181.csv	humi.models.Poi$Builder	1	-4038.0228101163602
X0804_3181.csv	humi.models.Poi$Builder	2	-541.8092929939181
X0804_3181.csv	humi.models.Poi$Builder	3	-71.20427116651143
X0804_3181.csv	humi.models.Poi$Builder	4	-66.18889912616365
X0804_3181.csv	humi.models.Poi$Builder	5	-69.28304735122346
X0804_3181.csv	humi.models.Poi$Builder	6	-67.81040493920749
X0804_3181.csv	humi.models.Poi$Builder	7	-68.459401981139
X0804_3181.csv	humi.models.Poi$Builder	8	-67.78628306431503
X0662_12141.csv	humi.models.Poi$Builder	0	-22316.72255646732
X0662_12141.csv	humi.models.Poi$Builder	1	-45368.8188605566
X0662_12141.csv	humi.models.Poi$Builder	2	-14146.666350103189
X0662_12141.csv	humi.models.Poi$Builder	3	-11481.641561827504
X0662_12141.csv	humi.models.Poi$Builder	4	-11363.788673750269
X0662_12141.csv	humi.models.Poi$Builder	5	-11294.258682953428
X0662_12141.csv	humi.models.Poi$Builder	6	-11283.298433545577
X0662_12141.csv	humi.models.Poi$Builder	7	-11284.528413288232
X0662_12141.csv	humi.models.Poi$Builder	8	-11283.44858663077
X0569_4222342.csv	humi.models.MixBNB$Builder	0	-673.0196921771895
X0569_4222342.csv	humi.models.MixBNB$Builder	1	-3308.0039394171326
X0569_4222342.csv	humi.models.MixBNB$Builder	2	-885.1204447928078
X0569_4222342.csv	humi.models.MixBNB$Builder	3	-503.8774770272545
X0569_4222342.csv	humi.models.MixBNB$Builder	4	-456.9992294390003
X0569_4222342.csv	humi.models.MixBNB$Builder	5	-432.3979629527076
X0569_4222342.csv	humi.models.MixBNB$Builder	6	-426.7733367826608
X0569_4222342.csv	humi.models.MixBNB$Builder	7	-427.2660884840027
X0569_4222342.csv	humi.models.MixBNB$Builder	8	-428.39017841011974
X0569_4222341.csv	humi.models.NB$Builder	0	-1565.481095916069
X0569_4222341.csv	humi.models.NB$Builder	1	-2142.0753613132865
X0569_4222341.csv	humi.models.NB$Builder	2	-1968.705411720102
X0569_4222341.csv	humi.models.NB$Builder	3	-964.4638028232512
X0569_4222341.csv	humi.models.NB$Builder	4	-867.4366363982335
X0569_4222341.csv	humi.models.NB$Builder	5	-858.0391400759289
X0569_4222341.csv	humi.models.NB$Builder	6	-852.9853745948855
X0569_4222341.csv	humi.models.NB$Builder	7	-849.6263811079815
X0569_4222341.csv	humi.models.NB$Builder	8	-847.4134625584013
X0662_12141.csv	humi.models.NB$Builder	0	-8132.373816655183
X0662_12141.csv	humi.models.NB$Builder	1	-9056.779496760166
X0662_12141.csv	humi.models.NB$Builder	2	-10426.517062587809
X0662_12141.csv	humi.models.NB$Builder	3	-5037.052839196658
X0662_12141.csv	humi.models.NB$Builder	4	-4413.242190628668
X0662_12141.csv	humi.models.NB$Builder	5	-4344.3493323997645
X0662_12141.csv	humi.models.NB$Builder	6	-4280.3198133989845
X0662_12141.csv	humi.models.NB$Builder	7	-4252.055907968726
X0662_12141.csv	humi.models.NB$Builder	8	-4248.799590572096
X0569_4222342-initial1.csv	humi.models.MixNB$Builder	0	-750.7697517598239
X0569_4222342-initial1.csv	humi.models.MixNB$Builder	1	-1082.8482126563454
X0569_4222342-initial1.csv	humi.models.MixNB$Builder	2	-1190.4207561765331
X0569_4222342-initial1.csv	humi.models.MixNB$Builder	3	-448.43121178526576
X0569_4222342-initial1.csv	humi.models.MixNB$Builder	4	-432.8498534294605
X0569_4222342-initial1.csv	humi.models.MixNB$Builder	5	-437.8534262432528
X0569_4222342-initial1.csv	humi.models.MixNB$Builder	6	-433.8900538397282
X0569_4222342-initial1.csv	humi.models.MixNB$Builder	7	-433.4687529714232
X0569_4222342-initial1.csv	humi.models.MixNB$Builder	8	-433.09518045942843
X0569_4222343.csv	humi.models.MixNB$Builder	0	-1070.4500338210555
X0569_4222343.csv	humi.models.MixNB$Builder	1	-1418.9776523624696
X0569_4222343.csv	humi.models.MixNB$Builder	2	-1477.4784335563838
X0569_4222343.csv	humi.models.MixNB$Builder	3	-515.7506553558222
X0569_4222343.csv	humi.models.MixNB$Builder	4	-485.40771711984667
X0569_4222343.csv	humi.models.MixNB$Builder	5	-486.8432928492516
X0569_4222343.csv	humi.models.MixNB$Builder	6	-484.8607177978523
X0569_4222343.csv	humi.models.MixNB$Builder	7	-483.1056987330534
X0569_4222343.csv	humi.models.MixNB$Builder	8	-481.90078532570817
X0569_4222343.csv	humi.models.MixYS$Builder	0	-511.5546542605132
X0569_4222343.csv	humi.models.MixYS$Builder	1	-550.3249685120016
X0569_4222343.csv	humi.models.MixYS$Builder	2	-475.10987381109186
X0569_4222343.csv	humi.models.MixYS$Builder	3	-466.71538278891853
X0569_4222343.csv	humi.models.MixYS$Builder	4	-471.0213366104736
X0569_4222343.csv	humi.models.MixYS$Builder	5	-468.602347668024
X0569_4222343.csv	humi.models.MixYS$Builder	6	-468.9826499423805
X0569_4222343.csv	humi.models.MixYS$Builder	7	-468.9804213032118
X0569_4222343.csv	humi.models.MixYS$Builder	8	-469.32626940698617
X0804_3181.csv	humi.models.MixBNB$Builder	0	-294.4755800409442
X0804_3181.csv	humi.models.MixBNB$Builder	1	-2840.055368166591
X0804_3181.csv	humi.models.MixBNB$Builder	2	-274.29116656292535
X0804_3181.csv	humi.models.MixBNB$Builder	3	-111.6716970263285
X0804_3181.csv	humi.models.MixBNB$Builder	4	-60.891245473123874
X0804_3181.csv	humi.models.MixBNB$Builder	5	-48.919260527176704
X0804_3181.csv	humi.models.MixBNB$Builder	6	-45.328192182330255
X0804_3181.csv	humi.models.MixBNB$Builder	7	-45.79795468394838
X0804_3181.csv	humi.models.MixBNB$Builder	8	-46.515189761708385
X0028_121D132312331.csv	humi.models.YS$Builder	0	-509.6803544641625
X0028_121D132312331.csv	humi.models.YS$Builder	1	-510.1179443101969
X0028_121D132312331.csv	humi.models.YS$Builder	2	-457.1275035577152
X0028_121D132312331.csv	humi.models.YS$Builder	3	-446.65468067470374
X0028_121D132312331.csv	humi.models.YS$Builder	4	-443.7810555482451
X0028_121D132312331.csv	humi.models.YS$Builder	5	-445.41369887099984
X0028_121D132312331.csv	humi.models.YS$Builder	6	-445.88679604318133
X0028_121D132312331.csv	humi.models.YS$Builder	7	-445.2875356234868
X0028_121D132312331.csv	humi.models.YS$Builder	8	-445.0590251640587
X0569_4222343-initial1.csv	humi.models.LocalLambdaMixBNB$Builder	0	-661.9449697289652
X0569_4222343-initial1.csv	humi.models.LocalLambdaMixBNB$Builder	1	-1040.809785100675
X0569_4222343-initial1.csv	humi.models.LocalLambdaMixBNB$Builder	2	-510.1502528255779
X0569_4222343-initial1.csv	humi.models.LocalLambdaMixBNB$Builder	3	-486.1612380912022
X0569_4222343-initial1.csv	humi.models.LocalLambdaMixBNB$Builder	4	-479.826718238592
X0569_4222343-initial1.csv	humi.models.LocalLambdaMixBNB$Builder	5	-479.15799567239753
X0569_4222343-initial1.csv	humi.models.LocalLambdaMixBNB$Builder	6	-478.75632791192334
X0569_4222343-initial1.csv	humi.models.LocalLambdaMixBNB$Builder	7	-478.21551086335785
X0569_4222343-initial1.csv	humi.models.LocalLambdaMixBNB$Builder	8	-478.95133937591856
X0569_4222341.csv	humi.models.YS$Builder	0	-998.2951485472224
X0569_4222341.csv	humi.models.YS$Builder	1	-913.7580614926978
X0569_4222341.csv	humi.models.YS$Builder	2	-805.8626781674645
X0569_4222341.csv	humi.models.YS$Builder	3	-782.4005491813396
X0569_4222341.csv	humi.models.YS$Builder	4	-778.4590602091076
X0569_4222341.csv	humi.models.YS$Builder	5	-777.3607768882721
X0569_4222341.csv	humi.models.YS$Builder	6	-777.9399484440597
X0569_4222341.csv	humi.models.YS$Builder	7	-778.0539939378641
X0569_4222341.csv	humi.models.YS$Builder	8	-777.831918921276
X0569_4222341.csv	humi.models.MixBNB$Builder	0	-1088.2637281119169
X0569_4222341.csv	humi.models.MixBNB$Builder	1	-3521.2213204722466
X0569_4222341.csv	humi.models.MixBNB$Builder	2	-1257.5605925158227
X0569_4222341.csv	humi.models.MixBNB$Builder	3	-831.2456262379724
X0569_4222341.csv	humi.models.MixBNB$Builder	4	-751.8618727241961
X0569_4222341.csv	humi.models.MixBNB$Builder	5	-709.4897540347339
X0569_4222341.csv	humi.models.MixBNB$Builder	6	-703.299208232513
X0569_4222341.csv	humi.models.MixBNB$Builder	7	-701.1979233545546
X0569_4222341.csv	humi.models.MixBNB$Builder	8	-701.8243234981226
X0569_4222343.csv	humi.models.Poi$Builder	0	-4369.21125175505
X0569_4222343.csv	humi.models.Poi$Builder	1	-11243.584503637056
X0569_4222343.csv	humi.models.Poi$Builder	2	-3125.3792468758434
X0569_4222343.csv	humi.models.Poi$Builder	3	-2266.802762302153
X0569_4222343.csv	humi.models.Poi$Builder	4	-2232.0941682043494
X0569_4222343.csv	humi.models.Poi$Builder	5	-2219.8508552253156
X0569_4222343.csv	humi.models.Poi$Builder	6	-2216.2847321321956
X0569_4222343.csv	humi.models.Poi$Builder	7	-2216.2395608499573
X0569_4222343.csv	humi.models.Poi$Builder	8	-2216.5200315628035
X0569_4222341-initial1.csv	humi.models.MixYS$Builder	0	-728.0108638569463
X0569_4222341-initial1.csv	humi.models.MixYS$Builder	1	-774.8974759266555
X0569_4222341-initial1.csv	humi.models.MixYS$Builder	2	-699.7472169490998
X0569_4222341-initial1.csv	humi.models.MixYS$Builder	3	-691.8846212071496
X0569_4222341-initial1.csv	humi.models.MixYS$Builder	4	-696.4992661880751
X0569_4222341-initial1.csv	humi.models.MixYS$Builder	5	-694.1997550432679
X0569_4222341-initial1.csv	humi.models.MixYS$Builder	6	-695.3793187141523
X0569_4222341-initial1.csv	humi.models.MixYS$Builder	7	-694.269363547257
X0569_4222341-initial1.csv	humi.models.MixYS$Builder	8	-694.2947703766017
X0569_4222344.csv	humi.models.MixBNB$Builder	0	-1046.1508717394383
X0569_4222344.csv	humi.models.MixBNB$Builder	1	-3502.11332234832
X0569_4222344.csv	humi.models.MixBNB$Builder	2	-1185.2684341479212
X0569_4222344.csv	humi.models.MixBNB$Builder	3	-796.9413120085393
X0569_4222344.csv	humi.models.MixBNB$Builder	4	-730.59934434393
X0569_4222344.csv	humi.models.MixBNB$Builder	5	-685.003543567174
X0569_4222344.csv	humi.models.MixBNB$Builder	6	-679.4395593257448
X0569_4222344.csv	humi.models.MixBNB$Builder	7	-679.5844094404612
X0569_4222344.csv	humi.models.MixBNB$Builder	8	-679.7552832866864
X0569_4222344.csv	humi.models.Poi$Builder	0	-4660.46006234324
X0569_4222344.csv	humi.models.Poi$Builder	1	-10834.351894060786
X0569_4222344.csv	humi.models.Poi$Builder	2	-3135.976128329429
X0569_4222344.csv	humi.models.Poi$Builder	3	-2319.754684251299
X0569_4222344.csv	humi.models.Poi$Builder	4	-2285.4371310763036
X0569_4222344.csv	humi.models.Poi$Builder	5	-2273.4175546619817
X0569_4222344.csv	humi.models.Poi$Builder	6	-2269.7209384355497
X0569_4222344.csv	humi.models.Poi$Builder	7	-2269.8857568119183
X0569_4222344.csv	humi.models.Poi$Builder	8	-2269.7254139303545
X0804_3181.csv	humi.models.MixNB$Builder	0	-248.44612541265428
X0804_3181.csv	humi.models.MixNB$Builder	1	-603.0608485750666
X0804_3181.csv	humi.models.MixNB$Builder	2	-634.906562978596
X0804_3181.csv	humi.models.MixNB$Builder	3	-53.863293660967095
X0804_3181.csv	humi.models.MixNB$Builder	4	-42.53380372960273
X0804_3181.csv	humi.models.MixNB$Builder	5	-44.87936420319265
X0804_3181.csv	humi.models.MixNB$Builder	6	-41.85084804169824
X0804_3181.csv	humi.models.MixNB$Builder	7	-42.517129083307715
X0804_3181.csv	humi.models.MixNB$Builder	8	-42.176457151508
X0569_4222342.csv	humi.models.LocalLambdaMixBNB$Builder	0	-475.0464243133045
X0569_4222342.csv	humi.models.LocalLambdaMixBNB$Builder	1	-707.814679376999
X0569_4222342.csv	humi.models.LocalLambdaMixBNB$Builder	2	-435.34949362773904
X0569_4222342.csv	humi.models.LocalLambdaMixBNB$Builder	3	-430.34446023025197
X0569_4222342.csv	humi.models.LocalLambdaMixBNB$Builder	4	-425.5056686778177
X0569_4222342.csv	humi.models.LocalLambdaMixBNB$Builder	5	-426.3465874059787
X0569_4222342.csv	humi.models.LocalLambdaMixBNB$Builder	6	-425.9030829752796
X0569_4222342.csv	humi.models.LocalLambdaMixBNB$Builder	7	-425.4769942607549
X0569_4222342.csv	humi.models.LocalLambdaMixBNB$Builder	8	-425.72115786023414
X0569_4222341-initial1.csv	humi.models.MixBNB$Builder	0	-980.3234491923084
X0569_4222341-initial1.csv	humi.models.MixBNB$Builder	1	-3068.6159079575045
X0569_4222341-initial1.csv	humi.models.MixBNB$Builder	2	-1174.5076615567018
X0569_4222341-initial1.csv	humi.models.MixBNB$Builder	3	-824.0736617047703
X0569_4222341-initial1.csv	humi.models.MixBNB$Builder	4	-754.4145040502982
X0569_4222341-initial1.csv	humi.models.MixBNB$Builder	5	-707.720687718124
X0569_4222341-initial1.csv	humi.models.MixBNB$Builder	6	-702.7967554451924
X0569_4222341-initial1.csv	humi.models.MixBNB$Builder	7	-701.384624915807
X0569_4222341-initial1.csv	humi.models.MixBNB$Builder	8	-702.5779414130334
X0569_4222344.csv	humi.models.YS$Builder	0	-921.0301687117087
X0569_4222344.csv	humi.models.YS$Builder	1	-859.8340418566145
X0569_4222344.csv	humi.models.YS$Builder	2	-787.5473224136244
X0569_4222344.csv	humi.models.YS$Builder	3	-771.6771588610188
X0569_4222344.csv	humi.models.YS$Builder	4	-769.041120150864
X0569_4222344.csv	humi.models.YS$Builder	5	-770.7114888242976
X0569_4222344.csv	humi.models.YS$Builder	6	-768.888057491635
X0569_4222344.csv	humi.models.YS$Builder	7	-769.7149389596776
X0569_4222344.csv	humi.models.YS$Builder	8	-769.4239993048922
X0569_4222343-initial1.csv	humi.models.Poi$Builder	0	-4337.649836466329
X0569_4222343-initial1.csv	humi.models.Poi$Builder	1	-10689.527610150293
X0569_4222343-initial1.csv	humi.models.Poi$Builder	2	-3219.6773189511987
X0569_4222343-initial1.csv	humi.models.Poi$Builder	3	-2277.8575695221066
X0569_4222343-initial1.csv	humi.models.Poi$Builder	4	-2236.248720183687
X0569_4222343-initial1.csv	humi.models.Poi$Builder	5	-2221.1941966674763
X0569_4222343-initial1.csv	humi.models.Poi$Builder	6	-2216.4355390210285
X0569_4222343-initial1.csv	humi.models.Poi$Builder	7	-2216.629321476914
X0569_4222343-initial1.csv	humi.models.Poi$Builder	8	-2216.5936575936353
X0569_4222343.csv	humi.models.NB$Builder	0	-1578.1566758340614
X0569_4222343.csv	humi.models.NB$Builder	1	-2001.3021474011778
X0569_4222343.csv	humi.models.NB$Builder	2	-1714.3756563564814
X0569_4222343.csv	humi.models.NB$Builder	3	-806.319718508016
X0569_4222343.csv	humi.models.NB$Builder	4	-704.2166957009131
X0569_4222343.csv	humi.models.NB$Builder	5	-696.3611667775667
X0569_4222343.csv	humi.models.NB$Builder	6	-689.4875971625448
X0569_4222343.csv	humi.models.NB$Builder	7	-686.9239489893898
X0569_4222343.csv	humi.models.NB$Builder	8	-685.4603739386191
X0569_4222341.csv	humi.models.Poi$Builder	0	-4757.40636117853
X0569_4222341.csv	humi.models.Poi$Builder	1	-11194.064269773215
X0569_4222341.csv	humi.models.Poi$Builder	2	-3663.3782360813366
X0569_4222341.csv	humi.models.Poi$Builder	3	-2818.533732204356
X0569_4222341.csv	humi.models.Poi$Builder	4	-2792.2839195452043
X0569_4222341.csv	humi.models.Poi$Builder	5	-2784.3836833774817
X0569_4222341.csv	humi.models.Poi$Builder	6	-2781.8843675442536
X0569_4222341.csv	humi.models.Poi$Builder	7	-2781.2841295674466
X0569_4222341.csv	humi.models.Poi$Builder	8	-2781.357813534999
X0569_4222343.csv	humi.models.BNB$Builder	0	-1806.9512437721164
X0569_4222343.csv	humi.models.BNB$Builder	1	-3651.7094309165113
X0569_4222343.csv	humi.models.BNB$Builder	2	-911.0128824870237
X0569_4222343.csv	humi.models.BNB$Builder	3	-727.2643524252014
X0569_4222343.csv	humi.models.BNB$Builder	4	-638.439546959968
X0569_4222343.csv	humi.models.BNB$Builder	5	-543.213452570162
X0569_4222343.csv	humi.models.BNB$Builder	6	-524.9224776222279
X0569_4222343.csv	humi.models.BNB$Builder	7	-517.5047623669582
X0569_4222343.csv	humi.models.BNB$Builder	8	-518.9427821879556
X0569_4222342-initial1.csv	humi.models.YS$Builder	0	-491.3846784672186
X0569_4222342-initial1.csv	humi.models.YS$Builder	1	-464.90466867115947
X0569_4222342-initial1.csv	humi.models.YS$Builder	2	-442.55877584944267
X0569_4222342-initial1.csv	humi.models.YS$Builder	3	-436.92459070708884
X0569_4222342-initial1.csv	humi.models.YS$Builder	4	-438.0804293848211
X0569_4222342-initial1.csv	humi.models.YS$Builder	5	-438.5759586809494
X0569_4222342-initial1.csv	humi.models.YS$Builder	6	-438.03355957266893
X0569_4222342-initial1.csv	humi.models.YS$Builder	7	-438.5282549770375
X0569_4222342-initial1.csv	humi.models.YS$Builder	8	-438.67145112208715
X0013_151.csv	humi.models.MixYS$Builder	0	-450.2464331845084
X0013_151.csv	humi.models.MixYS$Builder	1	-496.18288551829903
X0013_151.csv	humi.models.MixYS$Builder	2	-412.2434554506988
X0013_151.csv	humi.models.MixYS$Builder	3	-401.6873543481052
X0013_151.csv	humi.models.MixYS$Builder	4	-407.2970736298983
X0013_151.csv	humi.models.MixYS$Builder	5	-404.2952409633165
X0013_151.csv	humi.models.MixYS$Builder	6	-403.77488930692755
X0013_151.csv	humi.models.MixYS$Builder	7	-404.51546838193593
X0013_151.csv	humi.models.MixYS$Builder	8	-404.23322852847934
X0569_4222341-initial1.csv	humi.models.Poi$Builder	0	-4740.981959201998
X0569_4222341-initial1.csv	humi.models.Poi$Builder	1	-10458.804213864636
X0569_4222341-initial1.csv	humi.models.Poi$Builder	2	-3585.5135764132215
X0569_4222341-initial1.csv	humi.models.Poi$Builder	3	-2820.7298381131013
X0569_4222341-initial1.csv	humi.models.Poi$Builder	4	-2792.2762397086403
X0569_4222341-initial1.csv	humi.models.Poi$Builder	5	-2784.186998069873
X0569_4222341-initial1.csv	humi.models.Poi$Builder	6	-2781.3049996091395
X0569_4222341-initial1.csv	humi.models.Poi$Builder	7	-2781.1038346795776
X0569_4222341-initial1.csv	humi.models.Poi$Builder	8	-2781.104711338915
X0569_4222343.csv	humi.models.YS$Builder	0	-682.0125934070736
X0569_4222343.csv	humi.models.YS$Builder	1	-641.2169240906247
X0569_4222343.csv	humi.models.YS$Builder	2	-582.2781479301834
X0569_4222343.csv	humi.models.YS$Builder	3	-571.8183470270061
X0569_4222343.csv	humi.models.YS$Builder	4	-570.0034702936324
X0569_4222343.csv	humi.models.YS$Builder	5	-570.7174246775512
X0569_4222343.csv	humi.models.YS$Builder	6	-570.2679769686258
X0569_4222343.csv	humi.models.YS$Builder	7	-570.6085494625013
X0569_4222343.csv	humi.models.YS$Builder	8	-571.0630961889024
X0569_4222344-initial1.csv	humi.models.LocalLambdaMixBNB$Builder	0	-928.2287278006312
X0569_4222344-initial1.csv	humi.models.LocalLambdaMixBNB$Builder	1	-1261.200564466768
X0569_4222344-initial1.csv	humi.models.LocalLambdaMixBNB$Builder	2	-724.6046072699864
X0569_4222344-initial1.csv	humi.models.LocalLambdaMixBNB$Builder	3	-692.6600477697903
X0569_4222344-initial1.csv	humi.models.LocalLambdaMixBNB$Builder	4	-681.4030297655877
X0569_4222344-initial1.csv	humi.models.LocalLambdaMixBNB$Builder	5	-680.1325846474595
X0569_4222344-initial1.csv	humi.models.LocalLambdaMixBNB$Builder	6	-680.0420399164356
X0569_4222344-initial1.csv	humi.models.LocalLambdaMixBNB$Builder	7	-680.065982267496
X0569_4222344-initial1.csv	humi.models.LocalLambdaMixBNB$Builder	8	-680.3892604656704
X0569_4222342.csv	humi.models.YS$Builder	0	-509.60617522766063
X0569_4222342.csv	humi.models.YS$Builder	1	-471.1549694282363
X0569_4222342.csv	humi.models.YS$Builder	2	-442.3202474954635
X0569_4222342.csv	humi.models.YS$Builder	3	-437.5088619018145
X0569_4222342.csv	humi.models.YS$Builder	4	-439.9125854316203
X0569_4222342.csv	humi.models.YS$Builder	5	-438.86061043028036
X0569_4222342.csv	humi.models.YS$Builder	6	-438.70855597851573
X0569_4222342.csv	humi.models.YS$Builder	7	-438.6436639001562
X0569_4222342.csv	humi.models.YS$Builder	8	-438.6205873478166
X0569_4222342.csv	humi.models.MixNB$Builder	0	-728.6494259289882
X0569_4222342.csv	humi.models.MixNB$Builder	1	-1090.2287914737417
X0569_4222342.csv	humi.models.MixNB$Builder	2	-1327.0084846422997
X0569_4222342.csv	humi.models.MixNB$Builder	3	-449.0273342009177
X0569_4222342.csv	humi.models.MixNB$Builder	4	-433.3688434807703
X0569_4222342.csv	humi.models.MixNB$Builder	5	-437.6253578230039
X0569_4222342.csv	humi.models.MixNB$Builder	6	-435.171566591239
X0569_4222342.csv	humi.models.MixNB$Builder	7	-433.1478396213439
X0569_4222342.csv	humi.models.MixNB$Builder	8	-433.18590080619384
X0569_4222344-initial1.csv	humi.models.MixNB$Builder	0	-1295.6621370265968
X0569_4222344-initial1.csv	humi.models.MixNB$Builder	1	-1531.5792241712204
X0569_4222344-initial1.csv	humi.models.MixNB$Builder	2	-1530.8855058120753
X0569_4222344-initial1.csv	humi.models.MixNB$Builder	3	-717.7946037592405
X0569_4222344-initial1.csv	humi.models.MixNB$Builder	4	-692.7728329019269
X0569_4222344-initial1.csv	humi.models.MixNB$Builder	5	-689.3483164991944
X0569_4222344-initial1.csv	humi.models.MixNB$Builder	6	-686.7184308965024
X0569_4222344-initial1.csv	humi.models.MixNB$Builder	7	-685.9653213551927
X0569_4222344-initial1.csv	humi.models.MixNB$Builder	8	-686.1682342393611
X0028_121D132312331.csv	humi.models.Poi$Builder	0	-4043.14863493786
X0028_121D132312331.csv	humi.models.Poi$Builder	1	-14141.342015109003
X0028_121D132312331.csv	humi.models.Poi$Builder	2	-3662.9243586257376
X0028_121D132312331.csv	humi.models.Poi$Builder	3	-2362.3038046823544
X0028_121D132312331.csv	humi.models.Poi$Builder	4	-2320.320841856027
X0028_121D132312331.csv	humi.models.Poi$Builder	5	-2320.409176084189
X0028_121D132312331.csv	humi.models.Poi$Builder	6	-2312.1474442556437
X0028_121D132312331.csv	humi.models.Poi$Builder	7	-2312.9069282890227
X0028_121D132312331.csv	humi.models.Poi$Builder	8	-2312.2742820186595
X0013_151.csv	humi.models.YS$Builder	0	-589.7979401381373
X0013_151.csv	humi.models.YS$Builder	1	-562.4757433186277
X0013_151.csv	humi.models.YS$Builder	2	-520.7105332319697
X0013_151.csv	humi.models.YS$Builder	3	-514.9206904393541
X0013_151.csv	humi.models.YS$Builder	4	-514.3215711836706
X0013_151.csv	humi.models.YS$Builder	5	-515.3463714897168
X0013_151.csv	humi.models.YS$Builder	6	-515.1825507249669
X0013_151.csv	humi.models.YS$Builder	7	-515.6105074574949
X0013_151.csv	humi.models.YS$Builder	8	-514.8437938054723
X0569_4222344.csv	humi.models.BNB$Builder	0	-2810.708217096183
X0569_4222344.csv	humi.models.BNB$Builder	1	-4364.050291786436
X0569_4222344.csv	humi.models.BNB$Builder	2	-1305.727898150578
X0569_4222344.csv	humi.models.BNB$Builder	3	-948.1536133960512
X0569_4222344.csv	humi.models.BNB$Builder	4	-910.3697200462946
X0569_4222344.csv	humi.models.BNB$Builder	5	-761.6317802923251
X0569_4222344.csv	humi.models.BNB$Builder	6	-736.7063231594217
X0569_4222344.csv	humi.models.BNB$Builder	7	-723.1408204496992
X0569_4222344.csv	humi.models.BNB$Builder	8	-721.346320335187
X0013_151.csv	humi.models.Poi$Builder	0	-3514.7461424256253
X0013_151.csv	humi.models.Poi$Builder	1	-10291.256416757387
X0013_151.csv	humi.models.Poi$Builder	2	-2506.414206699492
X0013_151.csv	humi.models.Poi$Builder	3	-1631.9382090424692
X0013_151.csv	humi.models.Poi$Builder	4	-1594.9337712632687
X0013_151.csv	humi.models.Poi$Builder	5	-1582.602834898143
X0013_151.csv	humi.models.Poi$Builder	6	-1578.607175405182
X0013_151.csv	humi.models.Poi$Builder	7	-1579.325972571878
X0013_151.csv	humi.models.Poi$Builder	8	-1578.54541630095
X0804_3181.csv	humi.models.NB$Builder	0	-283.9360476261787
X0804_3181.csv	humi.models.NB$Builder	1	-1061.1909222140314
X0804_3181.csv	humi.models.NB$Builder	2	-376.72675712164477
X0804_3181.csv	humi.models.NB$Builder	3	-87.4061004943212
X0804_3181.csv	humi.models.NB$Builder	4	-45.981504558359255
X0804_3181.csv	humi.models.NB$Builder	5	-45.10934310850972
X0804_3181.csv	humi.models.NB$Builder	6	-43.461380907756954
X0804_3181.csv	humi.models.NB$Builder	7	-43.310645257631585
X0804_3181.csv	humi.models.NB$Builder	8	-43.36483166830091
X0028_121D132312331.csv	humi.models.MixYS$Builder	0	-609.8583556572418
X0028_121D132312331.csv	humi.models.MixYS$Builder	1	-745.022487130965
X0028_121D132312331.csv	humi.models.MixYS$Builder	2	-459.8149355324373
X0028_121D132312331.csv	humi.models.MixYS$Builder	3	-422.696211829407
X0028_121D132312331.csv	humi.models.MixYS$Builder	4	-432.1478891175338
X0028_121D132312331.csv	humi.models.MixYS$Builder	5	-426.0730671654606
X0028_121D132312331.csv	humi.models.MixYS$Builder	6	-423.73846678529645
X0028_121D132312331.csv	humi.models.MixYS$Builder	7	-423.56563939849383
X0028_121D132312331.csv	humi.models.MixYS$Builder	8	-423.28278221977325
X0569_4222343-initial1.csv	humi.models.MixNB$Builder	0	-1160.1458248037234
X0569_4222343-initial1.csv	humi.models.MixNB$Builder	1	-1383.5131459682973
X0569_4222343-initial1.csv	humi.models.MixNB$Builder	2	-1433.7655194816161
X0569_4222343-initial1.csv	humi.models.MixNB$Builder	3	-512.5725462869609
X0569_4222343-initial1.csv	humi.models.MixNB$Builder	4	-486.14683549709974
X0569_4222343-initial1.csv	humi.models.MixNB$Builder	5	-488.81595218729103
X0569_4222343-initial1.csv	humi.models.MixNB$Builder	6	-483.72972328323164
X0569_4222343-initial1.csv	humi.models.MixNB$Builder	7	-483.3771321464258
X0569_4222343-initial1.csv	humi.models.MixNB$Builder	8	-482.16938995336847
X0804_3181.csv	humi.models.LocalLambdaMixBNB$Builder	0	-49.38719691452649
X0804_3181.csv	humi.models.LocalLambdaMixBNB$Builder	1	-73.29602005631239
X0804_3181.csv	humi.models.LocalLambdaMixBNB$Builder	2	-47.137713617325296
X0804_3181.csv	humi.models.LocalLambdaMixBNB$Builder	3	-41.83892327719215
X0804_3181.csv	humi.models.LocalLambdaMixBNB$Builder	4	-40.65624782643554
X0804_3181.csv	humi.models.LocalLambdaMixBNB$Builder	5	-41.518409323826766
X0804_3181.csv	humi.models.LocalLambdaMixBNB$Builder	6	-41.87374360869691
X0804_3181.csv	humi.models.LocalLambdaMixBNB$Builder	7	-41.913716581038926
X0804_3181.csv	humi.models.LocalLambdaMixBNB$Builder	8	-41.57595182617357
X0569_4222343-initial1.csv	humi.models.MixYS$Builder	0	-510.42692143343146
X0569_4222343-initial1.csv	humi.models.MixYS$Builder	1	-552.8282617103995
X0569_4222343-initial1.csv	humi.models.MixYS$Builder	2	-477.26000340413196
X0569_4222343-initial1.csv	humi.models.MixYS$Builder	3	-466.46564658446755
X0569_4222343-initial1.csv	humi.models.MixYS$Builder	4	-470.6517454799494
X0569_4222343-initial1.csv	humi.models.MixYS$Builder	5	-469.49445012837214
X0569_4222343-initial1.csv	humi.models.MixYS$Builder	6	-469.3810717392546
X0569_4222343-initial1.csv	humi.models.MixYS$Builder	7	-468.6074037403037
X0569_4222343-initial1.csv	humi.models.MixYS$Builder	8	-469.3733291474157
X0028_121D132312331.csv	humi.models.NB$Builder	0	-1858.3876425862868
X0028_121D132312331.csv	humi.models.NB$Builder	1	-4129.4803759736715
X0028_121D132312331.csv	humi.models.NB$Builder	2	-2323.821850300512
X0028_121D132312331.csv	humi.models.NB$Builder	3	-785.7575760209744
X0028_121D132312331.csv	humi.models.NB$Builder	4	-571.4727621767659
X0028_121D132312331.csv	humi.models.NB$Builder	5	-549.1039630483241
X0028_121D132312331.csv	humi.models.NB$Builder	6	-534.1202004454329
X0028_121D132312331.csv	humi.models.NB$Builder	7	-531.436028261322
X0028_121D132312331.csv	humi.models.NB$Builder	8	-531.2210076491083
X0569_4222344.csv	humi.models.MixNB$Builder	0	-1272.5177093086152
X0569_4222344.csv	humi.models.MixNB$Builder	1	-1638.522833233525
X0569_4222344.csv	humi.models.MixNB$Builder	2	-1893.3337675215653
X0569_4222344.csv	humi.models.MixNB$Builder	3	-721.8653562180004
X0569_4222344.csv	humi.models.MixNB$Builder	4	-692.4487943222169
X0569_4222344.csv	humi.models.MixNB$Builder	5	-693.2181169361413
X0569_4222344.csv	humi.models.MixNB$Builder	6	-687.4294505661021
X0569_4222344.csv	humi.models.MixNB$Builder	7	-687.210097447847
X0569_4222344.csv	humi.models.MixNB$Builder	8	-686.0724349852906
X0013_151.csv	humi.models.LocalLambdaMixBNB$Builder	0	-534.6629021425274
X0013_151.csv	humi.models.LocalLambdaMixBNB$Builder	1	-829.3756565570791
X0013_151.csv	humi.models.LocalLambdaMixBNB$Builder	2	-439.61298247897554
X0013_151.csv	humi.models.LocalLambdaMixBNB$Builder	3	-416.99985571198926
X0013_151.csv	humi.models.LocalLambdaMixBNB$Builder	4	-408.8472062708089
X0013_151.csv	humi.models.LocalLambdaMixBNB$Builder	5	-410.3161401360047
X0013_151.csv	humi.models.LocalLambdaMixBNB$Builder	6	-411.1845069357141
X0013_151.csv	humi.models.LocalLambdaMixBNB$Builder	7	-410.11085453933754
X0013_151.csv	humi.models.LocalLambdaMixBNB$Builder	8	-409.6979591196443
X0013_151.csv	humi.models.MixBNB$Builder	0	-737.8961560170743
X0013_151.csv	humi.models.MixBNB$Builder	1	-3479.8825965364667
X0013_151.csv	humi.models.MixBNB$Builder	2	-1017.1327144122397
X0013_151.csv	humi.models.MixBNB$Builder	3	-541.898305240866
X0013_151.csv	humi.models.MixBNB$Builder	4	-463.05096173720307
X0013_151.csv	humi.models.MixBNB$Builder	5	-416.3945983533962
X0013_151.csv	humi.models.MixBNB$Builder	6	-410.32547467372177
X0013_151.csv	humi.models.MixBNB$Builder	7	-410.05840505697296
X0013_151.csv	humi.models.MixBNB$Builder	8	-409.993755425413
X0569_4222344-initial1.csv	humi.models.MixBNB$Builder	0	-1010.4368022620332
X0569_4222344-initial1.csv	humi.models.MixBNB$Builder	1	-3418.0332658017824
X0569_4222344-initial1.csv	humi.models.MixBNB$Builder	2	-1188.0200596363907
X0569_4222344-initial1.csv	humi.models.MixBNB$Builder	3	-801.0364566917499
X0569_4222344-initial1.csv	humi.models.MixBNB$Builder	4	-736.3806814744951
X0569_4222344-initial1.csv	humi.models.MixBNB$Builder	5	-685.9623332561937
X0569_4222344-initial1.csv	humi.models.MixBNB$Builder	6	-678.2371040581786
X0569_4222344-initial1.csv	humi.models.MixBNB$Builder	7	-678.1731940043414
X0569_4222344-initial1.csv	humi.models.MixBNB$Builder	8	-679.1148205508186
X0013_151.csv	humi.models.MixNB$Builder	0	-992.9091038748284
X0013_151.csv	humi.models.MixNB$Builder	1	-1361.1300885734572
X0013_151.csv	humi.models.MixNB$Builder	2	-1477.0983479022434
X0013_151.csv	humi.models.MixNB$Builder	3	-442.0298927596955
X0013_151.csv	humi.models.MixNB$Builder	4	-415.23710199507343
X0013_151.csv	humi.models.MixNB$Builder	5	-417.74042365010644
X0013_151.csv	humi.models.MixNB$Builder	6	-413.9533613726159
X0013_151.csv	humi.models.MixNB$Builder	7	-413.02236277404546
X0013_151.csv	humi.models.MixNB$Builder	8	-413.672993070837
X0662_12141.csv	humi.models.YS$Builder	0	-4724.008598188864
X0662_12141.csv	humi.models.YS$Builder	1	-4478.129566062853
X0662_12141.csv	humi.models.YS$Builder	2	-4008.6449593278066
X0662_12141.csv	humi.models.YS$Builder	3	-3950.8572663742716
X0662_12141.csv	humi.models.YS$Builder	4	-3929.64657807469
X0662_12141.csv	humi.models.YS$Builder	5	-3927.9226288562754
X0662_12141.csv	humi.models.YS$Builder	6	-3926.7855008108704
X0662_12141.csv	humi.models.YS$Builder	7	-3927.570136896065
X0662_12141.csv	humi.models.YS$Builder	8	-3927.188419911564
X0569_4222342.csv	humi.models.BNB$Builder	0	-1391.9138158857747
X0569_4222342.csv	humi.models.BNB$Builder	1	-3669.3282321734973
X0569_4222342.csv	humi.models.BNB$Builder	2	-608.8331581680455
X0569_4222342.csv	humi.models.BNB$Builder	3	-474.2616995048816
X0569_4222342.csv	humi.models.BNB$Builder	4	-483.98714673350526
X0569_4222342.csv	humi.models.BNB$Builder	5	-442.6009234801825
X0569_4222342.csv	humi.models.BNB$Builder	6	-439.036834051316
X0569_4222342.csv	humi.models.BNB$Builder	7	-435.23465553555917
X0569_4222342.csv	humi.models.BNB$Builder	8	-434.2085468463064
X0569_4222341.csv	humi.models.MixYS$Builder	0	-732.5993147087015
X0569_4222341.csv	humi.models.MixYS$Builder	1	-781.6242641757085
X0569_4222341.csv	humi.models.MixYS$Builder	2	-702.2093063684001
X0569_4222341.csv	humi.models.MixYS$Builder	3	-691.9672919874931
X0569_4222341.csv	humi.models.MixYS$Builder	4	-697.0905390376255
X0569_4222341.csv	humi.models.MixYS$Builder	5	-693.7557032426087
X0569_4222341.csv	humi.models.MixYS$Builder	6	-694.718420095503
X0569_4222341.csv	humi.models.MixYS$Builder	7	-693.9540980990557
X0569_4222341.csv	humi.models.MixYS$Builder	8	-694.2530188177375
X0013_151.csv	humi.models.NB$Builder	0	-1329.777715169218
X0013_151.csv	humi.models.NB$Builder	1	-1864.5139051980477
X0013_151.csv	humi.models.NB$Builder	2	-1612.1269143002182
X0013_151.csv	humi.models.NB$Builder	3	-700.8850119551435
X0013_151.csv	humi.models.NB$Builder	4	-613.687180564585
X0013_151.csv	humi.models.NB$Builder	5	-604.103198122605
X0013_151.csv	humi.models.NB$Builder	6	-598.4863181818118
X0013_151.csv	humi.models.NB$Builder	7	-596.1411159605168
X0013_151.csv	humi.models.NB$Builder	8	-595.186571018243
X0569_4222344-initial1.csv	humi.models.MixYS$Builder	0	-704.9122095081685
X0569_4222344-initial1.csv	humi.models.MixYS$Builder	1	-749.0816768017088
X0569_4222344-initial1.csv	humi.models.MixYS$Builder	2	-679.8048718520928
X0569_4222344-initial1.csv	humi.models.MixYS$Builder	3	-669.2703809865035
X0569_4222344-initial1.csv	humi.models.MixYS$Builder	4	-674.1884969206053
X0569_4222344-initial1.csv	humi.models.MixYS$Builder	5	-673.216854408234
X0569_4222344-initial1.csv	humi.models.MixYS$Builder	6	-672.562851018831
X0569_4222344-initial1.csv	humi.models.MixYS$Builder	7	-672.0590439979242
X0569_4222344-initial1.csv	humi.models.MixYS$Builder	8	-672.1045358135501
X0569_4222344-initial1.csv	humi.models.YS$Builder	0	-916.0066562395975
X0569_4222344-initial1.csv	humi.models.YS$Builder	1	-854.7306166083642
X0569_4222344-initial1.csv	humi.models.YS$Builder	2	-781.7483019191602
X0569_4222344-initial1.csv	humi.models.YS$Builder	3	-770.999811052549
X0569_4222344-initial1.csv	humi.models.YS$Builder	4	-770.311175788758
X0569_4222344-initial1.csv	humi.models.YS$Builder	5	-770.1443869386138
X0569_4222344-initial1.csv	humi.models.YS$Builder	6	-769.3709122820591
X0569_4222344-initial1.csv	humi.models.YS$Builder	7	-770.1788645647337
X0569_4222344-initial1.csv	humi.models.YS$Builder	8	-769.5944306132141
X0569_4222343-initial1.csv	humi.models.NB$Builder	0	-1551.3279562604894
X0569_4222343-initial1.csv	humi.models.NB$Builder	1	-1964.729682352809
X0569_4222343-initial1.csv	humi.models.NB$Builder	2	-1804.3463153939379
X0569_4222343-initial1.csv	humi.models.NB$Builder	3	-809.9192078803939
X0569_4222343-initial1.csv	humi.models.NB$Builder	4	-711.2513542640637
X0569_4222343-initial1.csv	humi.models.NB$Builder	5	-697.6642919803561
X0569_4222343-initial1.csv	humi.models.NB$Builder	6	-686.2437068042522
X0569_4222343-initial1.csv	humi.models.NB$Builder	7	-685.2562413012444
X0569_4222343-initial1.csv	humi.models.NB$Builder	8	-685.2330825152825
X0569_4222342-initial1.csv	humi.models.NB$Builder	0	-1079.840633397082
X0569_4222342-initial1.csv	humi.models.NB$Builder	1	-1757.2265179797823
X0569_4222342-initial1.csv	humi.models.NB$Builder	2	-1328.5381029699709
X0569_4222342-initial1.csv	humi.models.NB$Builder	3	-545.3331581914613
X0569_4222342-initial1.csv	humi.models.NB$Builder	4	-468.4282229603214
X0569_4222342-initial1.csv	humi.models.NB$Builder	5	-461.78899744315294
X0569_4222342-initial1.csv	humi.models.NB$Builder	6	-457.9041620927867
X0569_4222342-initial1.csv	humi.models.NB$Builder	7	-457.22629611272663
X0569_4222342-initial1.csv	humi.models.NB$Builder	8	-456.9198161701296
X0569_4222341-initial1.csv	humi.models.NB$Builder	0	-1635.3086241223482
X0569_4222341-initial1.csv	humi.models.NB$Builder	1	-2195.292787835263
X0569_4222341-initial1.csv	humi.models.NB$Builder	2	-1852.6788020729703
X0569_4222341-initial1.csv	humi.models.NB$Builder	3	-943.4451943854165
X0569_4222341-initial1.csv	humi.models.NB$Builder	4	-867.1086430816136
X0569_4222341-initial1.csv	humi.models.NB$Builder	5	-857.5209105988016
X0569_4222341-initial1.csv	humi.models.NB$Builder	6	-852.4476714963023
X0569_4222341-initial1.csv	humi.models.NB$Builder	7	-849.5889305603149
X0569_4222341-initial1.csv	humi.models.NB$Builder	8	-847.3282699121777
