# Supplementary material for: Accurate determination of CRISPR-mediated gene fitness in transplantable tumours
Source: Nat Commun. 2022 Aug 4;13:4534. doi: 10.1038/s41467-022-31830-2 (PMC9352714; doi:10.1038/s41467-022-31830-2)
Supplement: Supplementary file 5 — Source data [file 41467_2022_31830_MOESM5_ESM.zip › source_data/FigS16/evidence.csv]

	data	model	round	value
1	X0569_4222343-initial1.csv	MixBNB	0	-750.998551684427
2	X0569_4222343-initial1.csv	MixBNB	1	-3336.50733014922
3	X0569_4222343-initial1.csv	MixBNB	2	-1042.15449553762
4	X0569_4222343-initial1.csv	MixBNB	3	-605.504592492364
5	X0569_4222343-initial1.csv	MixBNB	4	-527.942837826209
6	X0569_4222343-initial1.csv	MixBNB	5	-483.696405846819
7	X0569_4222343-initial1.csv	MixBNB	6	-479.352799158796
8	X0569_4222343-initial1.csv	MixBNB	7	-478.988963023222
9	X0569_4222343-initial1.csv	MixBNB	8	-479.449334625372
10	X0569_4222341.csv	BNB	0	-2660.08391114287
11	X0569_4222341.csv	BNB	1	-4624.59656463083
12	X0569_4222341.csv	BNB	2	-1233.10467081973
13	X0569_4222341.csv	BNB	3	-915.011547611569
14	X0569_4222341.csv	BNB	4	-869.568840318813
15	X0569_4222341.csv	BNB	5	-760.745744073104
16	X0569_4222341.csv	BNB	6	-742.561114583031
17	X0569_4222341.csv	BNB	7	-733.935996453759
18	X0569_4222341.csv	BNB	8	-732.755757520011
19	X0569_4222343-initial1.csv	YS	0	-679.572608770007
20	X0569_4222343-initial1.csv	YS	1	-637.376011815923
21	X0569_4222343-initial1.csv	YS	2	-581.118220285297
22	X0569_4222343-initial1.csv	YS	3	-571.388026582628
23	X0569_4222343-initial1.csv	YS	4	-571.050404033272
24	X0569_4222343-initial1.csv	YS	5	-570.010640493661
25	X0569_4222343-initial1.csv	YS	6	-570.068138580025
26	X0569_4222343-initial1.csv	YS	7	-570.759119041724
27	X0569_4222343-initial1.csv	YS	8	-570.572446454459
28	X0804_3181.csv	MixYS	0	-142.100460716032
29	X0804_3181.csv	MixYS	1	-183.471499528362
30	X0804_3181.csv	MixYS	2	-63.0569686707976
31	X0804_3181.csv	MixYS	3	-42.5699431151338
32	X0804_3181.csv	MixYS	4	-47.1330204592904
33	X0804_3181.csv	MixYS	5	-43.7631177352253
34	X0804_3181.csv	MixYS	6	-43.8087469312648
35	X0804_3181.csv	MixYS	7	-43.7895932506481
36	X0804_3181.csv	MixYS	8	-43.8583525932966
37	X0028_121D132312331.csv	MixBNB	0	-1042.99235952592
38	X0028_121D132312331.csv	MixBNB	1	-7448.20309068732
39	X0028_121D132312331.csv	MixBNB	2	-1411.11443125786
40	X0028_121D132312331.csv	MixBNB	3	-635.588608968198
41	X0028_121D132312331.csv	MixBNB	4	-501.93273207477
42	X0028_121D132312331.csv	MixBNB	5	-446.614060553734
43	X0028_121D132312331.csv	MixBNB	6	-434.376631776433
44	X0028_121D132312331.csv	MixBNB	7	-433.357471734939
45	X0028_121D132312331.csv	MixBNB	8	-434.026123945224
46	X0569_4222342-initial1.csv	MixBNB	0	-633.366557487574
47	X0569_4222342-initial1.csv	MixBNB	1	-2822.26550412688
48	X0569_4222342-initial1.csv	MixBNB	2	-863.837643628964
49	X0569_4222342-initial1.csv	MixBNB	3	-507.155631522292
50	X0569_4222342-initial1.csv	MixBNB	4	-453.992150737245
51	X0569_4222342-initial1.csv	MixBNB	5	-430.458074561476
52	X0569_4222342-initial1.csv	MixBNB	6	-427.776215653774
53	X0569_4222342-initial1.csv	MixBNB	7	-427.429498527824
54	X0569_4222342-initial1.csv	MixBNB	8	-427.470128340262
55	X0662_12141.csv	MixYS	0	-3502.26144629059
56	X0662_12141.csv	MixYS	1	-3587.81116857498
57	X0662_12141.csv	MixYS	2	-3450.23452753156
58	X0662_12141.csv	MixYS	3	-3426.54772508476
59	X0662_12141.csv	MixYS	4	-3428.75295843391
60	X0662_12141.csv	MixYS	5	-3425.09285449121
61	X0662_12141.csv	MixYS	6	-3425.33570304994
62	X0662_12141.csv	MixYS	7	-3425.34756543167
63	X0662_12141.csv	MixYS	8	-3425.73125792552
64	X0013_151.csv	BNB	0	-2174.55679578986
65	X0013_151.csv	BNB	1	-4326.82000139843
66	X0013_151.csv	BNB	2	-873.380231186641
67	X0013_151.csv	BNB	3	-630.729852888725
68	X0013_151.csv	BNB	4	-635.770620960728
69	X0013_151.csv	BNB	5	-502.270665476986
70	X0013_151.csv	BNB	6	-475.77520372036
71	X0013_151.csv	BNB	7	-464.275007447488
72	X0013_151.csv	BNB	8	-467.522173744207
73	X0569_4222342.csv	NB	0	-1155.68351860229
74	X0569_4222342.csv	NB	1	-1918.15550262487
75	X0569_4222342.csv	NB	2	-1367.36606846297
76	X0569_4222342.csv	NB	3	-563.307455375832
77	X0569_4222342.csv	NB	4	-471.666726051956
78	X0569_4222342.csv	NB	5	-465.011178755939
79	X0569_4222342.csv	NB	6	-459.276627783289
80	X0569_4222342.csv	NB	7	-458.023913621968
81	X0569_4222342.csv	NB	8	-457.093978989851
82	X0569_4222342.csv	Poi	0	-2203.35236951901
83	X0569_4222342.csv	Poi	1	-7655.81027714767
84	X0569_4222342.csv	Poi	2	-1410.55882733763
85	X0569_4222342.csv	Poi	3	-729.941286118001
86	X0569_4222342.csv	Poi	4	-705.865025024333
87	X0569_4222342.csv	Poi	5	-699.577206502687
88	X0569_4222342.csv	Poi	6	-696.420339573248
89	X0569_4222342.csv	Poi	7	-696.595890505842
90	X0569_4222342.csv	Poi	8	-696.811355282139
91	X0569_4222344-initial1.csv	Poi	0	-4644.37034329038
92	X0569_4222344-initial1.csv	Poi	1	-10641.2033246348
93	X0569_4222344-initial1.csv	Poi	2	-3208.16163031317
94	X0569_4222344-initial1.csv	Poi	3	-2318.66241768124
95	X0569_4222344-initial1.csv	Poi	4	-2285.71164089323
96	X0569_4222344-initial1.csv	Poi	5	-2272.99938643912
97	X0569_4222344-initial1.csv	Poi	6	-2269.53458360166
98	X0569_4222344-initial1.csv	Poi	7	-2269.93697001776
99	X0569_4222344-initial1.csv	Poi	8	-2269.79165105557
100	X0569_4222344-initial1.csv	NB	0	-1776.92867725144
101	X0569_4222344-initial1.csv	NB	1	-2359.61724446887
102	X0569_4222344-initial1.csv	NB	2	-2221.0103509704
103	X0569_4222344-initial1.csv	NB	3	-990.456266583896
104	X0569_4222344-initial1.csv	NB	4	-873.217396027483
105	X0569_4222344-initial1.csv	NB	5	-859.962720670774
106	X0569_4222344-initial1.csv	NB	6	-852.967722624105
107	X0569_4222344-initial1.csv	NB	7	-850.501001449169
108	X0569_4222344-initial1.csv	NB	8	-849.58650211727
109	X0028_121D132312331.csv	MixNB	0	-1085.28023342332
110	X0028_121D132312331.csv	MixNB	1	-2086.34876242882
111	X0028_121D132312331.csv	MixNB	2	-2543.87379872074
112	X0028_121D132312331.csv	MixNB	3	-480.832672560161
113	X0028_121D132312331.csv	MixNB	4	-434.759335090273
114	X0028_121D132312331.csv	MixNB	5	-443.175832434441
115	X0028_121D132312331.csv	MixNB	6	-433.603174113467
116	X0028_121D132312331.csv	MixNB	7	-432.831986824639
117	X0028_121D132312331.csv	MixNB	8	-433.745833395182
118	X0569_4222341-initial1.csv	BNB	0	-1800.63570108992
119	X0569_4222341-initial1.csv	BNB	1	-3428.29626327971
120	X0569_4222341-initial1.csv	BNB	2	-1007.30949685223
121	X0569_4222341-initial1.csv	BNB	3	-869.889557745361
122	X0569_4222341-initial1.csv	BNB	4	-813.457189079438
123	X0569_4222341-initial1.csv	BNB	5	-761.215258466644
124	X0569_4222341-initial1.csv	BNB	6	-739.669829281802
125	X0569_4222341-initial1.csv	BNB	7	-733.044980716909
126	X0569_4222341-initial1.csv	BNB	8	-733.183234143395
127	X0028_121D132312331.csv	BNB	0	-1563.26773232714
128	X0028_121D132312331.csv	BNB	1	-7493.58541027235
129	X0028_121D132312331.csv	BNB	2	-676.681279483817
130	X0028_121D132312331.csv	BNB	3	-470.076575181243
131	X0028_121D132312331.csv	BNB	4	-506.846044889383
132	X0028_121D132312331.csv	BNB	5	-438.301157894769
133	X0028_121D132312331.csv	BNB	6	-438.146637492888
134	X0028_121D132312331.csv	BNB	7	-434.700393083273
135	X0028_121D132312331.csv	BNB	8	-432.638226342914
136	X0028_121D132312331.csv	LocalLambdaMixBNB	0	-550.941351934633
137	X0028_121D132312331.csv	LocalLambdaMixBNB	1	-778.691276568321
138	X0028_121D132312331.csv	LocalLambdaMixBNB	2	-451.379364361082
139	X0028_121D132312331.csv	LocalLambdaMixBNB	3	-431.982999205278
140	X0028_121D132312331.csv	LocalLambdaMixBNB	4	-430.806553145076
141	X0028_121D132312331.csv	LocalLambdaMixBNB	5	-431.586612010437
142	X0028_121D132312331.csv	LocalLambdaMixBNB	6	-430.969312817968
143	X0028_121D132312331.csv	LocalLambdaMixBNB	7	-431.610688353422
144	X0028_121D132312331.csv	LocalLambdaMixBNB	8	-431.706248434989
145	X0662_12141.csv	LocalLambdaMixBNB	0	-4484.22618408444
146	X0662_12141.csv	LocalLambdaMixBNB	1	-7104.34285358972
147	X0662_12141.csv	LocalLambdaMixBNB	2	-3708.58864392326
148	X0662_12141.csv	LocalLambdaMixBNB	3	-3481.7731442039
149	X0662_12141.csv	LocalLambdaMixBNB	4	-3416.85612476021
150	X0662_12141.csv	LocalLambdaMixBNB	5	-3407.6931333552
151	X0662_12141.csv	LocalLambdaMixBNB	6	-3407.20292520938
152	X0662_12141.csv	LocalLambdaMixBNB	7	-3408.43720527748
153	X0662_12141.csv	LocalLambdaMixBNB	8	-3408.31085075252
154	X0569_4222344.csv	LocalLambdaMixBNB	0	-929.076063795744
155	X0569_4222344.csv	LocalLambdaMixBNB	1	-1309.77979484497
156	X0569_4222344.csv	LocalLambdaMixBNB	2	-718.246271480919
157	X0569_4222344.csv	LocalLambdaMixBNB	3	-690.345231962931
158	X0569_4222344.csv	LocalLambdaMixBNB	4	-680.099392960815
159	X0569_4222344.csv	LocalLambdaMixBNB	5	-679.276700517187
160	X0569_4222344.csv	LocalLambdaMixBNB	6	-680.533272011788
161	X0569_4222344.csv	LocalLambdaMixBNB	7	-679.887132901543
162	X0569_4222344.csv	LocalLambdaMixBNB	8	-680.363195889393
163	X0662_12141.csv	MixNB	0	-5653.96778602849
164	X0662_12141.csv	MixNB	1	-6324.59377924885
165	X0662_12141.csv	MixNB	2	-5917.11407998467
166	X0662_12141.csv	MixNB	3	-3477.2811844251
167	X0662_12141.csv	MixNB	4	-3436.41842463011
168	X0662_12141.csv	MixNB	5	-3420.15301367475
169	X0662_12141.csv	MixNB	6	-3412.888133153
170	X0662_12141.csv	MixNB	7	-3412.88376546353
171	X0662_12141.csv	MixNB	8	-3411.18077432627
172	X0662_12141.csv	BNB	0	-11426.325824898
173	X0662_12141.csv	BNB	1	-14706.8025155044
174	X0662_12141.csv	BNB	2	-6003.04463084114
175	X0662_12141.csv	BNB	3	-4820.65821555272
176	X0662_12141.csv	BNB	4	-4782.86685702449
177	X0662_12141.csv	BNB	5	-4057.39513143022
178	X0662_12141.csv	BNB	6	-3682.2901961708
179	X0662_12141.csv	BNB	7	-3639.83922565359
180	X0662_12141.csv	BNB	8	-3630.58450304714
181	X0569_4222341-initial1.csv	YS	0	-927.788866432965
182	X0569_4222341-initial1.csv	YS	1	-889.758989343955
183	X0569_4222341-initial1.csv	YS	2	-794.918175605506
184	X0569_4222341-initial1.csv	YS	3	-778.925491752459
185	X0569_4222341-initial1.csv	YS	4	-777.787744033028
186	X0569_4222341-initial1.csv	YS	5	-777.856492328959
187	X0569_4222341-initial1.csv	YS	6	-777.825578232146
188	X0569_4222341-initial1.csv	YS	7	-777.734302843279
189	X0569_4222341-initial1.csv	YS	8	-778.022445227586
190	X0569_4222341.csv	LocalLambdaMixBNB	0	-906.254512335552
191	X0569_4222341.csv	LocalLambdaMixBNB	1	-1255.89148053307
192	X0569_4222341.csv	LocalLambdaMixBNB	2	-757.244185624624
193	X0569_4222341.csv	LocalLambdaMixBNB	3	-711.689174535455
194	X0569_4222341.csv	LocalLambdaMixBNB	4	-701.580735331567
195	X0569_4222341.csv	LocalLambdaMixBNB	5	-703.77084470133
196	X0569_4222341.csv	LocalLambdaMixBNB	6	-702.313024511213
197	X0569_4222341.csv	LocalLambdaMixBNB	7	-701.145688079998
198	X0569_4222341.csv	LocalLambdaMixBNB	8	-701.263130891929
199	X0569_4222342-initial1.csv	LocalLambdaMixBNB	0	-476.457356257407
200	X0569_4222342-initial1.csv	LocalLambdaMixBNB	1	-726.107642978709
201	X0569_4222342-initial1.csv	LocalLambdaMixBNB	2	-435.753845819253
202	X0569_4222342-initial1.csv	LocalLambdaMixBNB	3	-429.3754978584
203	X0569_4222342-initial1.csv	LocalLambdaMixBNB	4	-426.599314013855
204	X0569_4222342-initial1.csv	LocalLambdaMixBNB	5	-426.192630891393
205	X0569_4222342-initial1.csv	LocalLambdaMixBNB	6	-426.175977922732
206	X0569_4222342-initial1.csv	LocalLambdaMixBNB	7	-425.829171462547
207	X0569_4222342-initial1.csv	LocalLambdaMixBNB	8	-425.76701670337
208	X0569_4222341-initial1.csv	LocalLambdaMixBNB	0	-926.855251627635
209	X0569_4222341-initial1.csv	LocalLambdaMixBNB	1	-1275.72964886139
210	X0569_4222341-initial1.csv	LocalLambdaMixBNB	2	-764.486989815248
211	X0569_4222341-initial1.csv	LocalLambdaMixBNB	3	-714.047543331267
212	X0569_4222341-initial1.csv	LocalLambdaMixBNB	4	-701.544641543215
213	X0569_4222341-initial1.csv	LocalLambdaMixBNB	5	-702.519840515194
214	X0569_4222341-initial1.csv	LocalLambdaMixBNB	6	-701.517309843706
215	X0569_4222341-initial1.csv	LocalLambdaMixBNB	7	-701.328111957663
216	X0569_4222341-initial1.csv	LocalLambdaMixBNB	8	-701.968001219252
217	X0569_4222342.csv	MixYS	0	-467.836052735454
218	X0569_4222342.csv	MixYS	1	-514.881522464382
219	X0569_4222342.csv	MixYS	2	-428.013546330516
220	X0569_4222342.csv	MixYS	3	-417.292055565016
221	X0569_4222342.csv	MixYS	4	-422.019626802219
222	X0569_4222342.csv	MixYS	5	-420.763029170726
223	X0569_4222342.csv	MixYS	6	-420.254491937973
224	X0569_4222342.csv	MixYS	7	-420.475827926207
225	X0569_4222342.csv	MixYS	8	-420.285586753136
226	X0662_12141.csv	MixBNB	0	-4181.96803938378
227	X0662_12141.csv	MixBNB	1	-11914.6753808917
228	X0662_12141.csv	MixBNB	2	-5152.09148279511
229	X0662_12141.csv	MixBNB	3	-3883.91511939787
230	X0662_12141.csv	MixBNB	4	-3706.12809016783
231	X0662_12141.csv	MixBNB	5	-3436.20358919351
232	X0662_12141.csv	MixBNB	6	-3405.48333648312
233	X0662_12141.csv	MixBNB	7	-3405.97344196349
234	X0662_12141.csv	MixBNB	8	-3405.98493623592
235	X0569_4222342-initial1.csv	BNB	0	-1382.89536836176
236	X0569_4222342-initial1.csv	BNB	1	-3327.97253390195
237	X0569_4222342-initial1.csv	BNB	2	-625.23217273627
238	X0569_4222342-initial1.csv	BNB	3	-486.28683962126
239	X0569_4222342-initial1.csv	BNB	4	-487.827019121997
240	X0569_4222342-initial1.csv	BNB	5	-450.022718943954
241	X0569_4222342-initial1.csv	BNB	6	-442.931032743587
242	X0569_4222342-initial1.csv	BNB	7	-437.644010390944
243	X0569_4222342-initial1.csv	BNB	8	-435.864762486048
244	X0569_4222341-initial1.csv	MixNB	0	-1295.92441776757
245	X0569_4222341-initial1.csv	MixNB	1	-1506.20220045567
246	X0569_4222341-initial1.csv	MixNB	2	-1477.28936426721
247	X0569_4222341-initial1.csv	MixNB	3	-765.968740012783
248	X0569_4222341-initial1.csv	MixNB	4	-713.77906838866
249	X0569_4222341-initial1.csv	MixNB	5	-708.084075931524
250	X0569_4222341-initial1.csv	MixNB	6	-704.490262293696
251	X0569_4222341-initial1.csv	MixNB	7	-705.069145545347
252	X0569_4222341-initial1.csv	MixNB	8	-705.386540045611
253	X0569_4222344.csv	NB	0	-1774.2234477668
254	X0569_4222344.csv	NB	1	-2252.70839904505
255	X0569_4222344.csv	NB	2	-2093.80418651853
256	X0569_4222344.csv	NB	3	-979.262493704719
257	X0569_4222344.csv	NB	4	-873.569103851387
258	X0569_4222344.csv	NB	5	-863.151475460584
259	X0569_4222344.csv	NB	6	-853.913541731271
260	X0569_4222344.csv	NB	7	-851.67385385285
261	X0569_4222344.csv	NB	8	-849.907022265132
262	X0569_4222341.csv	MixNB	0	-1212.50160253717
263	X0569_4222341.csv	MixNB	1	-1600.85434123191
264	X0569_4222341.csv	MixNB	2	-1756.35093924457
265	X0569_4222341.csv	MixNB	3	-749.072045839866
266	X0569_4222341.csv	MixNB	4	-713.068006611903
267	X0569_4222341.csv	MixNB	5	-710.346542019238
268	X0569_4222341.csv	MixNB	6	-705.55823591523
269	X0569_4222341.csv	MixNB	7	-705.168457167269
270	X0569_4222341.csv	MixNB	8	-705.480036812445
271	X0569_4222342-initial1.csv	MixYS	0	-462.552925196328
272	X0569_4222342-initial1.csv	MixYS	1	-505.737434696536
273	X0569_4222342-initial1.csv	MixYS	2	-427.776544108916
274	X0569_4222342-initial1.csv	MixYS	3	-417.012454591298
275	X0569_4222342-initial1.csv	MixYS	4	-421.791220409604
276	X0569_4222342-initial1.csv	MixYS	5	-420.659762979018
277	X0569_4222342-initial1.csv	MixYS	6	-420.182184713196
278	X0569_4222342-initial1.csv	MixYS	7	-420.122336282443
279	X0569_4222342-initial1.csv	MixYS	8	-420.022160232721
280	X0569_4222343.csv	MixBNB	0	-778.406480278211
281	X0569_4222343.csv	MixBNB	1	-3585.78388743606
282	X0569_4222343.csv	MixBNB	2	-1121.95206400803
283	X0569_4222343.csv	MixBNB	3	-633.220553366503
284	X0569_4222343.csv	MixBNB	4	-548.645084210933
285	X0569_4222343.csv	MixBNB	5	-487.425402267742
286	X0569_4222343.csv	MixBNB	6	-478.867814790838
287	X0569_4222343.csv	MixBNB	7	-478.384927998513
288	X0569_4222343.csv	MixBNB	8	-479.124244590108
289	X0569_4222344.csv	MixYS	0	-708.71055013899
290	X0569_4222344.csv	MixYS	1	-757.575399495077
291	X0569_4222344.csv	MixYS	2	-680.542280036554
292	X0569_4222344.csv	MixYS	3	-669.990621520682
293	X0569_4222344.csv	MixYS	4	-674.855149437402
294	X0569_4222344.csv	MixYS	5	-672.351509481635
295	X0569_4222344.csv	MixYS	6	-672.015630227925
296	X0569_4222344.csv	MixYS	7	-672.077597023011
297	X0569_4222344.csv	MixYS	8	-673.042048030784
298	X0804_3181.csv	BNB	0	-294.628831310788
299	X0804_3181.csv	BNB	1	-2644.81197349086
300	X0804_3181.csv	BNB	2	-99.9866867868435
301	X0804_3181.csv	BNB	3	-47.9979624779317
302	X0804_3181.csv	BNB	4	-64.0444427561584
303	X0804_3181.csv	BNB	5	-48.4795173034655
304	X0804_3181.csv	BNB	6	-47.2516729725007
305	X0804_3181.csv	BNB	7	-47.4938072173784
306	X0804_3181.csv	BNB	8	-46.7859082897003
307	X0569_4222344-initial1.csv	BNB	0	-2076.70526816682
308	X0569_4222344-initial1.csv	BNB	1	-3404.7363057014
309	X0569_4222344-initial1.csv	BNB	2	-1070.42111259401
310	X0569_4222344-initial1.csv	BNB	3	-889.011588789497
311	X0569_4222344-initial1.csv	BNB	4	-857.666382265008
312	X0569_4222344-initial1.csv	BNB	5	-761.385603770729
313	X0569_4222344-initial1.csv	BNB	6	-734.487527176816
314	X0569_4222344-initial1.csv	BNB	7	-722.289612534869
315	X0569_4222344-initial1.csv	BNB	8	-720.570089984628
316	X0804_3181.csv	YS	0	-54.6329470165208
317	X0804_3181.csv	YS	1	-62.1742026298518
318	X0804_3181.csv	YS	2	-52.3435765481976
319	X0804_3181.csv	YS	3	-47.1468071464062
320	X0804_3181.csv	YS	4	-47.2749259663088
321	X0804_3181.csv	YS	5	-49.8123641631682
322	X0804_3181.csv	YS	6	-47.4367920129587
323	X0804_3181.csv	YS	7	-49.2083484130258
324	X0804_3181.csv	YS	8	-48.2576900148091
325	X0569_4222342-initial1.csv	Poi	0	-2198.47145009357
326	X0569_4222342-initial1.csv	Poi	1	-7871.2052908031
327	X0569_4222342-initial1.csv	Poi	2	-1513.71756442603
328	X0569_4222342-initial1.csv	Poi	3	-734.720216498795
329	X0569_4222342-initial1.csv	Poi	4	-707.923406403006
330	X0569_4222342-initial1.csv	Poi	5	-700.749181243665
331	X0569_4222342-initial1.csv	Poi	6	-696.493455709434
332	X0569_4222342-initial1.csv	Poi	7	-696.677639180193
333	X0569_4222342-initial1.csv	Poi	8	-696.610194243121
334	X0569_4222343.csv	LocalLambdaMixBNB	0	-664.59049448151
335	X0569_4222343.csv	LocalLambdaMixBNB	1	-1007.70896676169
336	X0569_4222343.csv	LocalLambdaMixBNB	2	-510.94105239844
337	X0569_4222343.csv	LocalLambdaMixBNB	3	-483.675735046444
338	X0569_4222343.csv	LocalLambdaMixBNB	4	-478.876507868456
339	X0569_4222343.csv	LocalLambdaMixBNB	5	-479.660399001814
340	X0569_4222343.csv	LocalLambdaMixBNB	6	-478.092692138111
341	X0569_4222343.csv	LocalLambdaMixBNB	7	-478.254646502685
342	X0569_4222343.csv	LocalLambdaMixBNB	8	-478.982656541567
343	X0569_4222343-initial1.csv	BNB	0	-1825.9364451409
344	X0569_4222343-initial1.csv	BNB	1	-3104.72283073582
345	X0569_4222343-initial1.csv	BNB	2	-882.937060735956
346	X0569_4222343-initial1.csv	BNB	3	-707.577736032839
347	X0569_4222343-initial1.csv	BNB	4	-645.113960986128
348	X0569_4222343-initial1.csv	BNB	5	-540.106799876193
349	X0569_4222343-initial1.csv	BNB	6	-523.298528708592
350	X0569_4222343-initial1.csv	BNB	7	-518.232541479473
351	X0569_4222343-initial1.csv	BNB	8	-518.925205295175
352	X0804_3181.csv	Poi	0	-343.258535198827
353	X0804_3181.csv	Poi	1	-4038.02281011636
354	X0804_3181.csv	Poi	2	-541.809292993918
355	X0804_3181.csv	Poi	3	-71.2042711665114
356	X0804_3181.csv	Poi	4	-66.1888991261636
357	X0804_3181.csv	Poi	5	-69.2830473512235
358	X0804_3181.csv	Poi	6	-67.8104049392075
359	X0804_3181.csv	Poi	7	-68.459401981139
360	X0804_3181.csv	Poi	8	-67.786283064315
361	X0662_12141.csv	Poi	0	-22316.7225564673
362	X0662_12141.csv	Poi	1	-45368.8188605566
363	X0662_12141.csv	Poi	2	-14146.6663501032
364	X0662_12141.csv	Poi	3	-11481.6415618275
365	X0662_12141.csv	Poi	4	-11363.7886737503
366	X0662_12141.csv	Poi	5	-11294.2586829534
367	X0662_12141.csv	Poi	6	-11283.2984335456
368	X0662_12141.csv	Poi	7	-11284.5284132882
369	X0662_12141.csv	Poi	8	-11283.4485866308
370	X0569_4222342.csv	MixBNB	0	-673.01969217719
371	X0569_4222342.csv	MixBNB	1	-3308.00393941713
372	X0569_4222342.csv	MixBNB	2	-885.120444792808
373	X0569_4222342.csv	MixBNB	3	-503.877477027254
374	X0569_4222342.csv	MixBNB	4	-456.999229439
375	X0569_4222342.csv	MixBNB	5	-432.397962952708
376	X0569_4222342.csv	MixBNB	6	-426.773336782661
377	X0569_4222342.csv	MixBNB	7	-427.266088484003
378	X0569_4222342.csv	MixBNB	8	-428.39017841012
379	X0569_4222341.csv	NB	0	-1565.48109591607
380	X0569_4222341.csv	NB	1	-2142.07536131329
381	X0569_4222341.csv	NB	2	-1968.7054117201
382	X0569_4222341.csv	NB	3	-964.463802823251
383	X0569_4222341.csv	NB	4	-867.436636398234
384	X0569_4222341.csv	NB	5	-858.039140075929
385	X0569_4222341.csv	NB	6	-852.985374594885
386	X0569_4222341.csv	NB	7	-849.626381107982
387	X0569_4222341.csv	NB	8	-847.413462558401
388	X0662_12141.csv	NB	0	-8132.37381665518
389	X0662_12141.csv	NB	1	-9056.77949676017
390	X0662_12141.csv	NB	2	-10426.5170625878
391	X0662_12141.csv	NB	3	-5037.05283919666
392	X0662_12141.csv	NB	4	-4413.24219062867
393	X0662_12141.csv	NB	5	-4344.34933239976
394	X0662_12141.csv	NB	6	-4280.31981339898
395	X0662_12141.csv	NB	7	-4252.05590796873
396	X0662_12141.csv	NB	8	-4248.7995905721
397	X0569_4222342-initial1.csv	MixNB	0	-750.769751759824
398	X0569_4222342-initial1.csv	MixNB	1	-1082.84821265635
399	X0569_4222342-initial1.csv	MixNB	2	-1190.42075617653
400	X0569_4222342-initial1.csv	MixNB	3	-448.431211785266
401	X0569_4222342-initial1.csv	MixNB	4	-432.84985342946
402	X0569_4222342-initial1.csv	MixNB	5	-437.853426243253
403	X0569_4222342-initial1.csv	MixNB	6	-433.890053839728
404	X0569_4222342-initial1.csv	MixNB	7	-433.468752971423
405	X0569_4222342-initial1.csv	MixNB	8	-433.095180459428
406	X0569_4222343.csv	MixNB	0	-1070.45003382106
407	X0569_4222343.csv	MixNB	1	-1418.97765236247
408	X0569_4222343.csv	MixNB	2	-1477.47843355638
409	X0569_4222343.csv	MixNB	3	-515.750655355822
410	X0569_4222343.csv	MixNB	4	-485.407717119847
411	X0569_4222343.csv	MixNB	5	-486.843292849252
412	X0569_4222343.csv	MixNB	6	-484.860717797852
413	X0569_4222343.csv	MixNB	7	-483.105698733053
414	X0569_4222343.csv	MixNB	8	-481.900785325708
415	X0569_4222343.csv	MixYS	0	-511.554654260513
416	X0569_4222343.csv	MixYS	1	-550.324968512002
417	X0569_4222343.csv	MixYS	2	-475.109873811092
418	X0569_4222343.csv	MixYS	3	-466.715382788919
419	X0569_4222343.csv	MixYS	4	-471.021336610474
420	X0569_4222343.csv	MixYS	5	-468.602347668024
421	X0569_4222343.csv	MixYS	6	-468.98264994238
422	X0569_4222343.csv	MixYS	7	-468.980421303212
423	X0569_4222343.csv	MixYS	8	-469.326269406986
424	X0804_3181.csv	MixBNB	0	-294.475580040944
425	X0804_3181.csv	MixBNB	1	-2840.05536816659
426	X0804_3181.csv	MixBNB	2	-274.291166562925
427	X0804_3181.csv	MixBNB	3	-111.671697026329
428	X0804_3181.csv	MixBNB	4	-60.8912454731239
429	X0804_3181.csv	MixBNB	5	-48.9192605271767
430	X0804_3181.csv	MixBNB	6	-45.3281921823303
431	X0804_3181.csv	MixBNB	7	-45.7979546839484
432	X0804_3181.csv	MixBNB	8	-46.5151897617084
433	X0028_121D132312331.csv	YS	0	-509.680354464163
434	X0028_121D132312331.csv	YS	1	-510.117944310197
435	X0028_121D132312331.csv	YS	2	-457.127503557715
436	X0028_121D132312331.csv	YS	3	-446.654680674704
437	X0028_121D132312331.csv	YS	4	-443.781055548245
438	X0028_121D132312331.csv	YS	5	-445.413698871
439	X0028_121D132312331.csv	YS	6	-445.886796043181
440	X0028_121D132312331.csv	YS	7	-445.287535623487
441	X0028_121D132312331.csv	YS	8	-445.059025164059
442	X0569_4222343-initial1.csv	LocalLambdaMixBNB	0	-661.944969728965
443	X0569_4222343-initial1.csv	LocalLambdaMixBNB	1	-1040.80978510068
444	X0569_4222343-initial1.csv	LocalLambdaMixBNB	2	-510.150252825578
445	X0569_4222343-initial1.csv	LocalLambdaMixBNB	3	-486.161238091202
446	X0569_4222343-initial1.csv	LocalLambdaMixBNB	4	-479.826718238592
447	X0569_4222343-initial1.csv	LocalLambdaMixBNB	5	-479.157995672398
448	X0569_4222343-initial1.csv	LocalLambdaMixBNB	6	-478.756327911923
449	X0569_4222343-initial1.csv	LocalLambdaMixBNB	7	-478.215510863358
450	X0569_4222343-initial1.csv	LocalLambdaMixBNB	8	-478.951339375919
451	X0569_4222341.csv	YS	0	-998.295148547222
452	X0569_4222341.csv	YS	1	-913.758061492698
453	X0569_4222341.csv	YS	2	-805.862678167465
454	X0569_4222341.csv	YS	3	-782.40054918134
455	X0569_4222341.csv	YS	4	-778.459060209108
456	X0569_4222341.csv	YS	5	-777.360776888272
457	X0569_4222341.csv	YS	6	-777.93994844406
458	X0569_4222341.csv	YS	7	-778.053993937864
459	X0569_4222341.csv	YS	8	-777.831918921276
460	X0569_4222341.csv	MixBNB	0	-1088.26372811192
461	X0569_4222341.csv	MixBNB	1	-3521.22132047225
462	X0569_4222341.csv	MixBNB	2	-1257.56059251582
463	X0569_4222341.csv	MixBNB	3	-831.245626237972
464	X0569_4222341.csv	MixBNB	4	-751.861872724196
465	X0569_4222341.csv	MixBNB	5	-709.489754034734
466	X0569_4222341.csv	MixBNB	6	-703.299208232513
467	X0569_4222341.csv	MixBNB	7	-701.197923354555
468	X0569_4222341.csv	MixBNB	8	-701.824323498123
469	X0569_4222343.csv	Poi	0	-4369.21125175505
470	X0569_4222343.csv	Poi	1	-11243.5845036371
471	X0569_4222343.csv	Poi	2	-3125.37924687584
472	X0569_4222343.csv	Poi	3	-2266.80276230215
473	X0569_4222343.csv	Poi	4	-2232.09416820435
474	X0569_4222343.csv	Poi	5	-2219.85085522532
475	X0569_4222343.csv	Poi	6	-2216.2847321322
476	X0569_4222343.csv	Poi	7	-2216.23956084996
477	X0569_4222343.csv	Poi	8	-2216.5200315628
478	X0569_4222341-initial1.csv	MixYS	0	-728.010863856946
479	X0569_4222341-initial1.csv	MixYS	1	-774.897475926655
480	X0569_4222341-initial1.csv	MixYS	2	-699.7472169491
481	X0569_4222341-initial1.csv	MixYS	3	-691.88462120715
482	X0569_4222341-initial1.csv	MixYS	4	-696.499266188075
483	X0569_4222341-initial1.csv	MixYS	5	-694.199755043268
484	X0569_4222341-initial1.csv	MixYS	6	-695.379318714152
485	X0569_4222341-initial1.csv	MixYS	7	-694.269363547257
486	X0569_4222341-initial1.csv	MixYS	8	-694.294770376602
487	X0569_4222344.csv	MixBNB	0	-1046.15087173944
488	X0569_4222344.csv	MixBNB	1	-3502.11332234832
489	X0569_4222344.csv	MixBNB	2	-1185.26843414792
490	X0569_4222344.csv	MixBNB	3	-796.941312008539
491	X0569_4222344.csv	MixBNB	4	-730.59934434393
492	X0569_4222344.csv	MixBNB	5	-685.003543567174
493	X0569_4222344.csv	MixBNB	6	-679.439559325745
494	X0569_4222344.csv	MixBNB	7	-679.584409440461
495	X0569_4222344.csv	MixBNB	8	-679.755283286686
496	X0569_4222344.csv	Poi	0	-4660.46006234324
497	X0569_4222344.csv	Poi	1	-10834.3518940608
498	X0569_4222344.csv	Poi	2	-3135.97612832943
499	X0569_4222344.csv	Poi	3	-2319.7546842513
500	X0569_4222344.csv	Poi	4	-2285.4371310763
501	X0569_4222344.csv	Poi	5	-2273.41755466198
502	X0569_4222344.csv	Poi	6	-2269.72093843555
503	X0569_4222344.csv	Poi	7	-2269.88575681192
504	X0569_4222344.csv	Poi	8	-2269.72541393035
505	X0804_3181.csv	MixNB	0	-248.446125412654
506	X0804_3181.csv	MixNB	1	-603.060848575067
507	X0804_3181.csv	MixNB	2	-634.906562978596
508	X0804_3181.csv	MixNB	3	-53.8632936609671
509	X0804_3181.csv	MixNB	4	-42.5338037296027
510	X0804_3181.csv	MixNB	5	-44.8793642031927
511	X0804_3181.csv	MixNB	6	-41.8508480416982
512	X0804_3181.csv	MixNB	7	-42.5171290833077
513	X0804_3181.csv	MixNB	8	-42.176457151508
514	X0569_4222342.csv	LocalLambdaMixBNB	0	-475.046424313304
515	X0569_4222342.csv	LocalLambdaMixBNB	1	-707.814679376999
516	X0569_4222342.csv	LocalLambdaMixBNB	2	-435.349493627739
517	X0569_4222342.csv	LocalLambdaMixBNB	3	-430.344460230252
518	X0569_4222342.csv	LocalLambdaMixBNB	4	-425.505668677818
519	X0569_4222342.csv	LocalLambdaMixBNB	5	-426.346587405979
520	X0569_4222342.csv	LocalLambdaMixBNB	6	-425.90308297528
521	X0569_4222342.csv	LocalLambdaMixBNB	7	-425.476994260755
522	X0569_4222342.csv	LocalLambdaMixBNB	8	-425.721157860234
523	X0569_4222341-initial1.csv	MixBNB	0	-980.323449192308
524	X0569_4222341-initial1.csv	MixBNB	1	-3068.6159079575
525	X0569_4222341-initial1.csv	MixBNB	2	-1174.5076615567
526	X0569_4222341-initial1.csv	MixBNB	3	-824.07366170477
527	X0569_4222341-initial1.csv	MixBNB	4	-754.414504050298
528	X0569_4222341-initial1.csv	MixBNB	5	-707.720687718124
529	X0569_4222341-initial1.csv	MixBNB	6	-702.796755445192
530	X0569_4222341-initial1.csv	MixBNB	7	-701.384624915807
531	X0569_4222341-initial1.csv	MixBNB	8	-702.577941413033
532	X0569_4222344.csv	YS	0	-921.030168711709
533	X0569_4222344.csv	YS	1	-859.834041856614
534	X0569_4222344.csv	YS	2	-787.547322413624
535	X0569_4222344.csv	YS	3	-771.677158861019
536	X0569_4222344.csv	YS	4	-769.041120150864
537	X0569_4222344.csv	YS	5	-770.711488824298
538	X0569_4222344.csv	YS	6	-768.888057491635
539	X0569_4222344.csv	YS	7	-769.714938959678
540	X0569_4222344.csv	YS	8	-769.423999304892
541	X0569_4222343-initial1.csv	Poi	0	-4337.64983646633
542	X0569_4222343-initial1.csv	Poi	1	-10689.5276101503
543	X0569_4222343-initial1.csv	Poi	2	-3219.6773189512
544	X0569_4222343-initial1.csv	Poi	3	-2277.85756952211
545	X0569_4222343-initial1.csv	Poi	4	-2236.24872018369
546	X0569_4222343-initial1.csv	Poi	5	-2221.19419666748
547	X0569_4222343-initial1.csv	Poi	6	-2216.43553902103
548	X0569_4222343-initial1.csv	Poi	7	-2216.62932147691
549	X0569_4222343-initial1.csv	Poi	8	-2216.59365759364
550	X0569_4222343.csv	NB	0	-1578.15667583406
551	X0569_4222343.csv	NB	1	-2001.30214740118
552	X0569_4222343.csv	NB	2	-1714.37565635648
553	X0569_4222343.csv	NB	3	-806.319718508016
554	X0569_4222343.csv	NB	4	-704.216695700913
555	X0569_4222343.csv	NB	5	-696.361166777567
556	X0569_4222343.csv	NB	6	-689.487597162545
557	X0569_4222343.csv	NB	7	-686.92394898939
558	X0569_4222343.csv	NB	8	-685.460373938619
559	X0569_4222341.csv	Poi	0	-4757.40636117853
560	X0569_4222341.csv	Poi	1	-11194.0642697732
561	X0569_4222341.csv	Poi	2	-3663.37823608134
562	X0569_4222341.csv	Poi	3	-2818.53373220436
563	X0569_4222341.csv	Poi	4	-2792.2839195452
564	X0569_4222341.csv	Poi	5	-2784.38368337748
565	X0569_4222341.csv	Poi	6	-2781.88436754425
566	X0569_4222341.csv	Poi	7	-2781.28412956745
567	X0569_4222341.csv	Poi	8	-2781.357813535
568	X0569_4222343.csv	BNB	0	-1806.95124377212
569	X0569_4222343.csv	BNB	1	-3651.70943091651
570	X0569_4222343.csv	BNB	2	-911.012882487024
571	X0569_4222343.csv	BNB	3	-727.264352425201
572	X0569_4222343.csv	BNB	4	-638.439546959968
573	X0569_4222343.csv	BNB	5	-543.213452570162
574	X0569_4222343.csv	BNB	6	-524.922477622228
575	X0569_4222343.csv	BNB	7	-517.504762366958
576	X0569_4222343.csv	BNB	8	-518.942782187956
577	X0569_4222342-initial1.csv	YS	0	-491.384678467219
578	X0569_4222342-initial1.csv	YS	1	-464.904668671159
579	X0569_4222342-initial1.csv	YS	2	-442.558775849443
580	X0569_4222342-initial1.csv	YS	3	-436.924590707089
581	X0569_4222342-initial1.csv	YS	4	-438.080429384821
582	X0569_4222342-initial1.csv	YS	5	-438.575958680949
583	X0569_4222342-initial1.csv	YS	6	-438.033559572669
584	X0569_4222342-initial1.csv	YS	7	-438.528254977037
585	X0569_4222342-initial1.csv	YS	8	-438.671451122087
586	X0013_151.csv	MixYS	0	-450.246433184508
587	X0013_151.csv	MixYS	1	-496.182885518299
588	X0013_151.csv	MixYS	2	-412.243455450699
589	X0013_151.csv	MixYS	3	-401.687354348105
590	X0013_151.csv	MixYS	4	-407.297073629898
591	X0013_151.csv	MixYS	5	-404.295240963316
592	X0013_151.csv	MixYS	6	-403.774889306928
593	X0013_151.csv	MixYS	7	-404.515468381936
594	X0013_151.csv	MixYS	8	-404.233228528479
595	X0569_4222341-initial1.csv	Poi	0	-4740.981959202
596	X0569_4222341-initial1.csv	Poi	1	-10458.8042138646
597	X0569_4222341-initial1.csv	Poi	2	-3585.51357641322
598	X0569_4222341-initial1.csv	Poi	3	-2820.7298381131
599	X0569_4222341-initial1.csv	Poi	4	-2792.27623970864
600	X0569_4222341-initial1.csv	Poi	5	-2784.18699806987
601	X0569_4222341-initial1.csv	Poi	6	-2781.30499960914
602	X0569_4222341-initial1.csv	Poi	7	-2781.10383467958
603	X0569_4222341-initial1.csv	Poi	8	-2781.10471133891
604	X0569_4222343.csv	YS	0	-682.012593407074
605	X0569_4222343.csv	YS	1	-641.216924090625
606	X0569_4222343.csv	YS	2	-582.278147930183
607	X0569_4222343.csv	YS	3	-571.818347027006
608	X0569_4222343.csv	YS	4	-570.003470293632
609	X0569_4222343.csv	YS	5	-570.717424677551
610	X0569_4222343.csv	YS	6	-570.267976968626
611	X0569_4222343.csv	YS	7	-570.608549462501
612	X0569_4222343.csv	YS	8	-571.063096188902
613	X0569_4222344-initial1.csv	LocalLambdaMixBNB	0	-928.228727800631
614	X0569_4222344-initial1.csv	LocalLambdaMixBNB	1	-1261.20056446677
615	X0569_4222344-initial1.csv	LocalLambdaMixBNB	2	-724.604607269986
616	X0569_4222344-initial1.csv	LocalLambdaMixBNB	3	-692.66004776979
617	X0569_4222344-initial1.csv	LocalLambdaMixBNB	4	-681.403029765588
618	X0569_4222344-initial1.csv	LocalLambdaMixBNB	5	-680.132584647459
619	X0569_4222344-initial1.csv	LocalLambdaMixBNB	6	-680.042039916436
620	X0569_4222344-initial1.csv	LocalLambdaMixBNB	7	-680.065982267496
621	X0569_4222344-initial1.csv	LocalLambdaMixBNB	8	-680.38926046567
622	X0569_4222342.csv	YS	0	-509.606175227661
623	X0569_4222342.csv	YS	1	-471.154969428236
624	X0569_4222342.csv	YS	2	-442.320247495463
625	X0569_4222342.csv	YS	3	-437.508861901814
626	X0569_4222342.csv	YS	4	-439.91258543162
627	X0569_4222342.csv	YS	5	-438.86061043028
628	X0569_4222342.csv	YS	6	-438.708555978516
629	X0569_4222342.csv	YS	7	-438.643663900156
630	X0569_4222342.csv	YS	8	-438.620587347817
631	X0569_4222342.csv	MixNB	0	-728.649425928988
632	X0569_4222342.csv	MixNB	1	-1090.22879147374
633	X0569_4222342.csv	MixNB	2	-1327.0084846423
634	X0569_4222342.csv	MixNB	3	-449.027334200918
635	X0569_4222342.csv	MixNB	4	-433.36884348077
636	X0569_4222342.csv	MixNB	5	-437.625357823004
637	X0569_4222342.csv	MixNB	6	-435.171566591239
638	X0569_4222342.csv	MixNB	7	-433.147839621344
639	X0569_4222342.csv	MixNB	8	-433.185900806194
640	X0569_4222344-initial1.csv	MixNB	0	-1295.6621370266
641	X0569_4222344-initial1.csv	MixNB	1	-1531.57922417122
642	X0569_4222344-initial1.csv	MixNB	2	-1530.88550581208
643	X0569_4222344-initial1.csv	MixNB	3	-717.794603759241
644	X0569_4222344-initial1.csv	MixNB	4	-692.772832901927
645	X0569_4222344-initial1.csv	MixNB	5	-689.348316499194
646	X0569_4222344-initial1.csv	MixNB	6	-686.718430896502
647	X0569_4222344-initial1.csv	MixNB	7	-685.965321355193
648	X0569_4222344-initial1.csv	MixNB	8	-686.168234239361
649	X0028_121D132312331.csv	Poi	0	-4043.14863493786
650	X0028_121D132312331.csv	Poi	1	-14141.342015109
651	X0028_121D132312331.csv	Poi	2	-3662.92435862574
652	X0028_121D132312331.csv	Poi	3	-2362.30380468235
653	X0028_121D132312331.csv	Poi	4	-2320.32084185603
654	X0028_121D132312331.csv	Poi	5	-2320.40917608419
655	X0028_121D132312331.csv	Poi	6	-2312.14744425564
656	X0028_121D132312331.csv	Poi	7	-2312.90692828902
657	X0028_121D132312331.csv	Poi	8	-2312.27428201866
658	X0013_151.csv	YS	0	-589.797940138137
659	X0013_151.csv	YS	1	-562.475743318628
660	X0013_151.csv	YS	2	-520.71053323197
661	X0013_151.csv	YS	3	-514.920690439354
662	X0013_151.csv	YS	4	-514.321571183671
663	X0013_151.csv	YS	5	-515.346371489717
664	X0013_151.csv	YS	6	-515.182550724967
665	X0013_151.csv	YS	7	-515.610507457495
666	X0013_151.csv	YS	8	-514.843793805472
667	X0569_4222344.csv	BNB	0	-2810.70821709618
668	X0569_4222344.csv	BNB	1	-4364.05029178644
669	X0569_4222344.csv	BNB	2	-1305.72789815058
670	X0569_4222344.csv	BNB	3	-948.153613396051
671	X0569_4222344.csv	BNB	4	-910.369720046295
672	X0569_4222344.csv	BNB	5	-761.631780292325
673	X0569_4222344.csv	BNB	6	-736.706323159422
674	X0569_4222344.csv	BNB	7	-723.140820449699
675	X0569_4222344.csv	BNB	8	-721.346320335187
676	X0013_151.csv	Poi	0	-3514.74614242563
677	X0013_151.csv	Poi	1	-10291.2564167574
678	X0013_151.csv	Poi	2	-2506.41420669949
679	X0013_151.csv	Poi	3	-1631.93820904247
680	X0013_151.csv	Poi	4	-1594.93377126327
681	X0013_151.csv	Poi	5	-1582.60283489814
682	X0013_151.csv	Poi	6	-1578.60717540518
683	X0013_151.csv	Poi	7	-1579.32597257188
684	X0013_151.csv	Poi	8	-1578.54541630095
685	X0804_3181.csv	NB	0	-283.936047626179
686	X0804_3181.csv	NB	1	-1061.19092221403
687	X0804_3181.csv	NB	2	-376.726757121645
688	X0804_3181.csv	NB	3	-87.4061004943212
689	X0804_3181.csv	NB	4	-45.9815045583593
690	X0804_3181.csv	NB	5	-45.1093431085097
691	X0804_3181.csv	NB	6	-43.461380907757
692	X0804_3181.csv	NB	7	-43.3106452576316
693	X0804_3181.csv	NB	8	-43.3648316683009
694	X0028_121D132312331.csv	MixYS	0	-609.858355657242
695	X0028_121D132312331.csv	MixYS	1	-745.022487130965
696	X0028_121D132312331.csv	MixYS	2	-459.814935532437
697	X0028_121D132312331.csv	MixYS	3	-422.696211829407
698	X0028_121D132312331.csv	MixYS	4	-432.147889117534
699	X0028_121D132312331.csv	MixYS	5	-426.073067165461
700	X0028_121D132312331.csv	MixYS	6	-423.738466785296
701	X0028_121D132312331.csv	MixYS	7	-423.565639398494
702	X0028_121D132312331.csv	MixYS	8	-423.282782219773
703	X0569_4222343-initial1.csv	MixNB	0	-1160.14582480372
704	X0569_4222343-initial1.csv	MixNB	1	-1383.5131459683
705	X0569_4222343-initial1.csv	MixNB	2	-1433.76551948162
706	X0569_4222343-initial1.csv	MixNB	3	-512.572546286961
707	X0569_4222343-initial1.csv	MixNB	4	-486.1468354971
708	X0569_4222343-initial1.csv	MixNB	5	-488.815952187291
709	X0569_4222343-initial1.csv	MixNB	6	-483.729723283232
710	X0569_4222343-initial1.csv	MixNB	7	-483.377132146426
711	X0569_4222343-initial1.csv	MixNB	8	-482.169389953368
712	X0804_3181.csv	LocalLambdaMixBNB	0	-49.3871969145265
713	X0804_3181.csv	LocalLambdaMixBNB	1	-73.2960200563124
714	X0804_3181.csv	LocalLambdaMixBNB	2	-47.1377136173253
715	X0804_3181.csv	LocalLambdaMixBNB	3	-41.8389232771922
716	X0804_3181.csv	LocalLambdaMixBNB	4	-40.6562478264355
717	X0804_3181.csv	LocalLambdaMixBNB	5	-41.5184093238268
718	X0804_3181.csv	LocalLambdaMixBNB	6	-41.8737436086969
719	X0804_3181.csv	LocalLambdaMixBNB	7	-41.9137165810389
720	X0804_3181.csv	LocalLambdaMixBNB	8	-41.5759518261736
721	X0569_4222343-initial1.csv	MixYS	0	-510.426921433431
722	X0569_4222343-initial1.csv	MixYS	1	-552.828261710399
723	X0569_4222343-initial1.csv	MixYS	2	-477.260003404132
724	X0569_4222343-initial1.csv	MixYS	3	-466.465646584468
725	X0569_4222343-initial1.csv	MixYS	4	-470.651745479949
726	X0569_4222343-initial1.csv	MixYS	5	-469.494450128372
727	X0569_4222343-initial1.csv	MixYS	6	-469.381071739255
728	X0569_4222343-initial1.csv	MixYS	7	-468.607403740304
729	X0569_4222343-initial1.csv	MixYS	8	-469.373329147416
730	X0028_121D132312331.csv	NB	0	-1858.38764258629
731	X0028_121D132312331.csv	NB	1	-4129.48037597367
732	X0028_121D132312331.csv	NB	2	-2323.82185030051
733	X0028_121D132312331.csv	NB	3	-785.757576020974
734	X0028_121D132312331.csv	NB	4	-571.472762176766
735	X0028_121D132312331.csv	NB	5	-549.103963048324
736	X0028_121D132312331.csv	NB	6	-534.120200445433
737	X0028_121D132312331.csv	NB	7	-531.436028261322
738	X0028_121D132312331.csv	NB	8	-531.221007649108
739	X0569_4222344.csv	MixNB	0	-1272.51770930862
740	X0569_4222344.csv	MixNB	1	-1638.52283323353
741	X0569_4222344.csv	MixNB	2	-1893.33376752157
742	X0569_4222344.csv	MixNB	3	-721.865356218
743	X0569_4222344.csv	MixNB	4	-692.448794322217
744	X0569_4222344.csv	MixNB	5	-693.218116936141
745	X0569_4222344.csv	MixNB	6	-687.429450566102
746	X0569_4222344.csv	MixNB	7	-687.210097447847
747	X0569_4222344.csv	MixNB	8	-686.072434985291
748	X0013_151.csv	LocalLambdaMixBNB	0	-534.662902142527
749	X0013_151.csv	LocalLambdaMixBNB	1	-829.375656557079
750	X0013_151.csv	LocalLambdaMixBNB	2	-439.612982478976
751	X0013_151.csv	LocalLambdaMixBNB	3	-416.999855711989
752	X0013_151.csv	LocalLambdaMixBNB	4	-408.847206270809
753	X0013_151.csv	LocalLambdaMixBNB	5	-410.316140136005
754	X0013_151.csv	LocalLambdaMixBNB	6	-411.184506935714
755	X0013_151.csv	LocalLambdaMixBNB	7	-410.110854539338
756	X0013_151.csv	LocalLambdaMixBNB	8	-409.697959119644
757	X0013_151.csv	MixBNB	0	-737.896156017074
758	X0013_151.csv	MixBNB	1	-3479.88259653647
759	X0013_151.csv	MixBNB	2	-1017.13271441224
760	X0013_151.csv	MixBNB	3	-541.898305240866
761	X0013_151.csv	MixBNB	4	-463.050961737203
762	X0013_151.csv	MixBNB	5	-416.394598353396
763	X0013_151.csv	MixBNB	6	-410.325474673722
764	X0013_151.csv	MixBNB	7	-410.058405056973
765	X0013_151.csv	MixBNB	8	-409.993755425413
766	X0569_4222344-initial1.csv	MixBNB	0	-1010.43680226203
767	X0569_4222344-initial1.csv	MixBNB	1	-3418.03326580178
768	X0569_4222344-initial1.csv	MixBNB	2	-1188.02005963639
769	X0569_4222344-initial1.csv	MixBNB	3	-801.03645669175
770	X0569_4222344-initial1.csv	MixBNB	4	-736.380681474495
771	X0569_4222344-initial1.csv	MixBNB	5	-685.962333256194
772	X0569_4222344-initial1.csv	MixBNB	6	-678.237104058179
773	X0569_4222344-initial1.csv	MixBNB	7	-678.173194004341
774	X0569_4222344-initial1.csv	MixBNB	8	-679.114820550819
775	X0013_151.csv	MixNB	0	-992.909103874828
776	X0013_151.csv	MixNB	1	-1361.13008857346
777	X0013_151.csv	MixNB	2	-1477.09834790224
778	X0013_151.csv	MixNB	3	-442.029892759695
779	X0013_151.csv	MixNB	4	-415.237101995073
780	X0013_151.csv	MixNB	5	-417.740423650106
781	X0013_151.csv	MixNB	6	-413.953361372616
782	X0013_151.csv	MixNB	7	-413.022362774045
783	X0013_151.csv	MixNB	8	-413.672993070837
784	X0662_12141.csv	YS	0	-4724.00859818886
785	X0662_12141.csv	YS	1	-4478.12956606285
786	X0662_12141.csv	YS	2	-4008.64495932781
787	X0662_12141.csv	YS	3	-3950.85726637427
788	X0662_12141.csv	YS	4	-3929.64657807469
789	X0662_12141.csv	YS	5	-3927.92262885628
790	X0662_12141.csv	YS	6	-3926.78550081087
791	X0662_12141.csv	YS	7	-3927.57013689606
792	X0662_12141.csv	YS	8	-3927.18841991156
793	X0569_4222342.csv	BNB	0	-1391.91381588577
794	X0569_4222342.csv	BNB	1	-3669.3282321735
795	X0569_4222342.csv	BNB	2	-608.833158168046
796	X0569_4222342.csv	BNB	3	-474.261699504882
797	X0569_4222342.csv	BNB	4	-483.987146733505
798	X0569_4222342.csv	BNB	5	-442.600923480182
799	X0569_4222342.csv	BNB	6	-439.036834051316
800	X0569_4222342.csv	BNB	7	-435.234655535559
801	X0569_4222342.csv	BNB	8	-434.208546846306
802	X0569_4222341.csv	MixYS	0	-732.599314708702
803	X0569_4222341.csv	MixYS	1	-781.624264175709
804	X0569_4222341.csv	MixYS	2	-702.2093063684
805	X0569_4222341.csv	MixYS	3	-691.967291987493
806	X0569_4222341.csv	MixYS	4	-697.090539037625
807	X0569_4222341.csv	MixYS	5	-693.755703242609
808	X0569_4222341.csv	MixYS	6	-694.718420095503
809	X0569_4222341.csv	MixYS	7	-693.954098099056
810	X0569_4222341.csv	MixYS	8	-694.253018817737
811	X0013_151.csv	NB	0	-1329.77771516922
812	X0013_151.csv	NB	1	-1864.51390519805
813	X0013_151.csv	NB	2	-1612.12691430022
814	X0013_151.csv	NB	3	-700.885011955143
815	X0013_151.csv	NB	4	-613.687180564585
816	X0013_151.csv	NB	5	-604.103198122605
817	X0013_151.csv	NB	6	-598.486318181812
818	X0013_151.csv	NB	7	-596.141115960517
819	X0013_151.csv	NB	8	-595.186571018243
820	X0569_4222344-initial1.csv	MixYS	0	-704.912209508169
821	X0569_4222344-initial1.csv	MixYS	1	-749.081676801709
822	X0569_4222344-initial1.csv	MixYS	2	-679.804871852093
823	X0569_4222344-initial1.csv	MixYS	3	-669.270380986503
824	X0569_4222344-initial1.csv	MixYS	4	-674.188496920605
825	X0569_4222344-initial1.csv	MixYS	5	-673.216854408234
826	X0569_4222344-initial1.csv	MixYS	6	-672.562851018831
827	X0569_4222344-initial1.csv	MixYS	7	-672.059043997924
828	X0569_4222344-initial1.csv	MixYS	8	-672.10453581355
829	X0569_4222344-initial1.csv	YS	0	-916.006656239598
830	X0569_4222344-initial1.csv	YS	1	-854.730616608364
831	X0569_4222344-initial1.csv	YS	2	-781.74830191916
832	X0569_4222344-initial1.csv	YS	3	-770.999811052549
833	X0569_4222344-initial1.csv	YS	4	-770.311175788758
834	X0569_4222344-initial1.csv	YS	5	-770.144386938614
835	X0569_4222344-initial1.csv	YS	6	-769.370912282059
836	X0569_4222344-initial1.csv	YS	7	-770.178864564734
837	X0569_4222344-initial1.csv	YS	8	-769.594430613214
838	X0569_4222343-initial1.csv	NB	0	-1551.32795626049
839	X0569_4222343-initial1.csv	NB	1	-1964.72968235281
840	X0569_4222343-initial1.csv	NB	2	-1804.34631539394
841	X0569_4222343-initial1.csv	NB	3	-809.919207880394
842	X0569_4222343-initial1.csv	NB	4	-711.251354264064
843	X0569_4222343-initial1.csv	NB	5	-697.664291980356
844	X0569_4222343-initial1.csv	NB	6	-686.243706804252
845	X0569_4222343-initial1.csv	NB	7	-685.256241301244
846	X0569_4222343-initial1.csv	NB	8	-685.233082515282
847	X0569_4222342-initial1.csv	NB	0	-1079.84063339708
848	X0569_4222342-initial1.csv	NB	1	-1757.22651797978
849	X0569_4222342-initial1.csv	NB	2	-1328.53810296997
850	X0569_4222342-initial1.csv	NB	3	-545.333158191461
851	X0569_4222342-initial1.csv	NB	4	-468.428222960321
852	X0569_4222342-initial1.csv	NB	5	-461.788997443153
853	X0569_4222342-initial1.csv	NB	6	-457.904162092787
854	X0569_4222342-initial1.csv	NB	7	-457.226296112727
855	X0569_4222342-initial1.csv	NB	8	-456.91981617013
856	X0569_4222341-initial1.csv	NB	0	-1635.30862412235
857	X0569_4222341-initial1.csv	NB	1	-2195.29278783526
858	X0569_4222341-initial1.csv	NB	2	-1852.67880207297
859	X0569_4222341-initial1.csv	NB	3	-943.445194385416
860	X0569_4222341-initial1.csv	NB	4	-867.108643081614
861	X0569_4222341-initial1.csv	NB	5	-857.520910598802
862	X0569_4222341-initial1.csv	NB	6	-852.447671496302
863	X0569_4222341-initial1.csv	NB	7	-849.588930560315
864	X0569_4222341-initial1.csv	NB	8	-847.328269912178
