# Supplementary material for: Accurate determination of CRISPR-mediated gene fitness in transplantable tumours
Source: Nat Commun. 2022 Aug 4;13:4534. doi: 10.1038/s41467-022-31830-2 (PMC9352714; doi:10.1038/s41467-022-31830-2)
Supplement: Supplementary file 5 — Source data [file 41467_2022_31830_MOESM5_ESM.zip › source_data/FigS17/evidence.csv]

	data	model	execFolder	round	value
1	X0662_12141.csv	MultiHit	exec_4	0	-1703472.48249291
2	X0662_12141.csv	MultiHit	exec_4	1	-1178196.64992508
3	X0662_12141.csv	MultiHit	exec_4	2	-960337.34512957
4	X0662_12141.csv	MultiHit	exec_4	3	-801311.844199528
5	X0662_12141.csv	MultiHit	exec_4	4	-781768.728412268
6	X0662_12141.csv	MultiHit	exec_4	5	-779042.314774988
7	X0662_12141.csv	MultiHit	exec_4	6	-778557.70897913
8	X0662_12141.csv	MultiHit	exec_4	7	-778512.652332962
9	X0662_12141.csv	MultiHit	exec_4	8	-778453.91416166
10	X0569_4222344.csv	MixNB	exec_6	0	-1321582.38036728
11	X0569_4222344.csv	MixNB	exec_6	1	-915567.71973703
12	X0569_4222344.csv	MixNB	exec_6	2	-685016.273046342
13	X0569_4222344.csv	MixNB	exec_6	3	-585730.177545315
14	X0569_4222344.csv	MixNB	exec_6	4	-568828.481448703
15	X0569_4222344.csv	MixNB	exec_6	5	-567088.275748415
16	X0569_4222344.csv	MixNB	exec_6	6	-567533.875831724
17	X0569_4222344.csv	MixNB	exec_6	7	-567614.953967786
18	X0569_4222344.csv	MixNB	exec_6	8	-567527.868994681
19	X0013_151.csv	MixNB	exec_5	0	-1276401.43191354
20	X0013_151.csv	MixNB	exec_5	1	-893990.18278363
21	X0013_151.csv	MixNB	exec_5	2	-616282.46323286
22	X0013_151.csv	MixNB	exec_5	3	-482563.419721938
23	X0013_151.csv	MixNB	exec_5	4	-466612.898391679
24	X0013_151.csv	MixNB	exec_5	5	-465482.221532666
25	X0013_151.csv	MixNB	exec_5	6	-465845.446868094
26	X0013_151.csv	MixNB	exec_5	7	-465907.338222162
27	X0013_151.csv	MixNB	exec_5	8	-465847.9459471
28	X0804_3181.csv	NB	exec_15	0	-495527.664810663
29	X0804_3181.csv	NB	exec_15	1	-183154.17197565
30	X0804_3181.csv	NB	exec_15	2	-126180.041194418
31	X0804_3181.csv	NB	exec_15	3	-66104.874692758
32	X0804_3181.csv	NB	exec_15	4	-55530.4948734029
33	X0804_3181.csv	NB	exec_15	5	-55348.4691619599
34	X0804_3181.csv	NB	exec_15	6	-55300.6200435425
35	X0804_3181.csv	NB	exec_15	7	-55298.3199031114
36	X0804_3181.csv	NB	exec_15	8	-55285.2177628873
37	X0569_4222344.csv	MultiHit	exec_7	0	-1427045.49930373
38	X0569_4222344.csv	MultiHit	exec_7	1	-911492.510099092
39	X0569_4222344.csv	MultiHit	exec_7	2	-700103.931987046
40	X0569_4222344.csv	MultiHit	exec_7	3	-576469.638190217
41	X0569_4222344.csv	MultiHit	exec_7	4	-566575.631718126
42	X0569_4222344.csv	MultiHit	exec_7	5	-565076.508457502
43	X0569_4222344.csv	MultiHit	exec_7	6	-564884.888930804
44	X0569_4222344.csv	MultiHit	exec_7	7	-565008.683091813
45	X0569_4222344.csv	MultiHit	exec_7	8	-564940.072165234
46	X0028_121D132312331.csv	MultiHit	exec_11	0	-1.40280561122244e+98
47	X0028_121D132312331.csv	MultiHit	exec_11	1	-4.2568548740744e+97
48	X0028_121D132312331.csv	MultiHit	exec_11	2	-6.26024216973539e+96
49	X0028_121D132312331.csv	MultiHit	exec_11	3	-1.64780068565428e+96
50	X0028_121D132312331.csv	MultiHit	exec_11	4	-327440.441929451
51	X0028_121D132312331.csv	MultiHit	exec_11	5	-325817.996174537
52	X0028_121D132312331.csv	MultiHit	exec_11	6	-325577.535425047
53	X0028_121D132312331.csv	MultiHit	exec_11	7	-325582.370288543
54	X0028_121D132312331.csv	MultiHit	exec_11	8	-325535.094777072
55	X0028_121D132312331.csv	MixNB	exec_13	0	-8.01603206412826e+97
56	X0028_121D132312331.csv	MixNB	exec_13	1	-2.85602081524226e+97
57	X0028_121D132312331.csv	MixNB	exec_13	2	-6.22755013315944e+96
58	X0028_121D132312331.csv	MixNB	exec_13	3	-4.95090404412109e+96
59	X0028_121D132312331.csv	MixNB	exec_13	4	-3.34636087309066e+95
60	X0028_121D132312331.csv	MixNB	exec_13	5	-335192.212942574
61	X0028_121D132312331.csv	MixNB	exec_13	6	-8.16914353217046e+93
62	X0028_121D132312331.csv	MixNB	exec_13	7	-1.47036038391438e+93
63	X0028_121D132312331.csv	MixNB	exec_13	8	-333357.682514143
64	X0569_4222341.csv	NB	exec_17	0	-1219818.57617457
65	X0569_4222341.csv	NB	exec_17	1	-979201.407177451
66	X0569_4222341.csv	NB	exec_17	2	-834503.369040066
67	X0569_4222341.csv	NB	exec_17	3	-687225.661590733
68	X0569_4222341.csv	NB	exec_17	4	-605384.37437415
69	X0569_4222341.csv	NB	exec_17	5	-591638.644669695
70	X0569_4222341.csv	NB	exec_17	6	-587575.668186881
71	X0569_4222341.csv	NB	exec_17	7	-586374.676162026
72	X0569_4222341.csv	NB	exec_17	8	-585612.445803182
73	X0569_4222344.csv	NB	exec_18	0	-1419446.70946045
74	X0569_4222344.csv	NB	exec_18	1	-1171953.33759834
75	X0569_4222344.csv	NB	exec_18	2	-1018018.76634131
76	X0569_4222344.csv	NB	exec_18	3	-835756.810090247
77	X0569_4222344.csv	NB	exec_18	4	-695544.408597966
78	X0569_4222344.csv	NB	exec_18	5	-672025.186374597
79	X0569_4222344.csv	NB	exec_18	6	-666350.635589829
80	X0569_4222344.csv	NB	exec_18	7	-664620.856525536
81	X0569_4222344.csv	NB	exec_18	8	-663631.877809944
82	X0662_12141.csv	NB	exec_16	0	-1840464.44357385
83	X0662_12141.csv	NB	exec_16	1	-1569953.38785371
84	X0662_12141.csv	NB	exec_16	2	-1382962.17756807
85	X0662_12141.csv	NB	exec_16	3	-1173161.97115954
86	X0662_12141.csv	NB	exec_16	4	-975310.253386294
87	X0662_12141.csv	NB	exec_16	5	-934120.762512935
88	X0662_12141.csv	NB	exec_16	6	-925654.375748689
89	X0662_12141.csv	NB	exec_16	7	-923051.533207928
90	X0662_12141.csv	NB	exec_16	8	-921662.884104798
91	X0662_12141.csv	MixNB	exec_9	0	-1575941.50772972
92	X0662_12141.csv	MixNB	exec_9	1	-1197351.16097317
93	X0662_12141.csv	MixNB	exec_9	2	-953026.739101896
94	X0662_12141.csv	MixNB	exec_9	3	-817091.445726545
95	X0662_12141.csv	MixNB	exec_9	4	-784421.936782982
96	X0662_12141.csv	MixNB	exec_9	5	-781462.584490792
97	X0662_12141.csv	MixNB	exec_9	6	-781282.263371081
98	X0662_12141.csv	MixNB	exec_9	7	-781231.631958645
99	X0662_12141.csv	MixNB	exec_9	8	-780934.955543285
100	X0013_151.csv	MultiHit	exec_10	0	-1461341.14583857
101	X0013_151.csv	MultiHit	exec_10	1	-903132.830528548
102	X0013_151.csv	MultiHit	exec_10	2	-643865.78871699
103	X0013_151.csv	MultiHit	exec_10	3	-477985.091763044
104	X0013_151.csv	MultiHit	exec_10	4	-465125.616237793
105	X0013_151.csv	MultiHit	exec_10	5	-463914.822064937
106	X0013_151.csv	MultiHit	exec_10	6	-463738.01961103
107	X0013_151.csv	MultiHit	exec_10	7	-463674.542018192
108	X0013_151.csv	MultiHit	exec_10	8	-463625.041970954
109	X0569_4222343.csv	NB	exec_19	0	-1278715.34154819
110	X0569_4222343.csv	NB	exec_19	1	-1046358.28487855
111	X0569_4222343.csv	NB	exec_19	2	-902847.584659016
112	X0569_4222343.csv	NB	exec_19	3	-737176.730112828
113	X0569_4222343.csv	NB	exec_19	4	-617923.801302298
114	X0569_4222343.csv	NB	exec_19	5	-593055.983627915
115	X0569_4222343.csv	NB	exec_19	6	-587057.699066308
116	X0569_4222343.csv	NB	exec_19	7	-585222.60692594
117	X0569_4222343.csv	NB	exec_19	8	-584295.944820993
118	X0804_3181.csv	MixNB	exec_2	0	-1.40280561122244e+98
119	X0804_3181.csv	MixNB	exec_2	1	-8.01490922548177e+97
120	X0804_3181.csv	MixNB	exec_2	2	-2.74021701327891e+97
121	X0804_3181.csv	MixNB	exec_2	3	-5.72688591442451e+96
122	X0804_3181.csv	MixNB	exec_2	4	-4.84653045400619e+95
123	X0804_3181.csv	MixNB	exec_2	5	-1.11327919509046e+95
124	X0804_3181.csv	MixNB	exec_2	6	-5.54783836793633e+93
125	X0804_3181.csv	MixNB	exec_2	7	-1.81800571774835e+93
126	X0804_3181.csv	MixNB	exec_2	8	-2.98501563401108e+92
127	X0569_4222343.csv	MultiHit	exec_8	0	-1296226.35214616
128	X0569_4222343.csv	MultiHit	exec_8	1	-796178.885294616
129	X0569_4222343.csv	MultiHit	exec_8	2	-584869.226848369
130	X0569_4222343.csv	MultiHit	exec_8	3	-463113.481669258
131	X0569_4222343.csv	MultiHit	exec_8	4	-452702.640818929
132	X0569_4222343.csv	MultiHit	exec_8	5	-451659.495207135
133	X0569_4222343.csv	MultiHit	exec_8	6	-451586.336313243
134	X0569_4222343.csv	MultiHit	exec_8	7	-451592.849619941
135	X0569_4222343.csv	MultiHit	exec_8	8	-451426.168380018
136	X0569_4222341.csv	MixNB	exec_1	0	-1167004.33370233
137	X0569_4222341.csv	MixNB	exec_1	1	-801391.646698817
138	X0569_4222341.csv	MixNB	exec_1	2	-613594.829452898
139	X0569_4222341.csv	MixNB	exec_1	3	-543977.458838668
140	X0569_4222341.csv	MixNB	exec_1	4	-520858.657383101
141	X0569_4222341.csv	MixNB	exec_1	5	-518610.347604159
142	X0569_4222341.csv	MixNB	exec_1	6	-518980.402713154
143	X0569_4222341.csv	MixNB	exec_1	7	-519303.856283894
144	X0569_4222341.csv	MixNB	exec_1	8	-519286.80740064
145	X0569_4222341.csv	MultiHit	exec_14	0	-1260146.75041324
146	X0569_4222341.csv	MultiHit	exec_14	1	-789575.636083324
147	X0569_4222341.csv	MultiHit	exec_14	2	-625654.205289744
148	X0569_4222341.csv	MultiHit	exec_14	3	-524483.153989923
149	X0569_4222341.csv	MultiHit	exec_14	4	-518739.436032505
150	X0569_4222341.csv	MultiHit	exec_14	5	-517485.047494418
151	X0569_4222341.csv	MultiHit	exec_14	6	-517184.927634316
152	X0569_4222341.csv	MultiHit	exec_14	7	-517757.263969509
153	X0569_4222341.csv	MultiHit	exec_14	8	-517692.828795391
154	X0013_151.csv	NB	exec_21	0	-1480229.54408253
155	X0013_151.csv	NB	exec_21	1	-1209690.75025809
156	X0013_151.csv	NB	exec_21	2	-1050636.11937147
157	X0013_151.csv	NB	exec_21	3	-871212.048592904
158	X0013_151.csv	NB	exec_21	4	-705318.070849744
159	X0013_151.csv	NB	exec_21	5	-667929.67310899
160	X0013_151.csv	NB	exec_21	6	-660075.027723491
161	X0013_151.csv	NB	exec_21	7	-657839.035727406
162	X0013_151.csv	NB	exec_21	8	-656627.859989522
163	X0569_4222343.csv	MixNB	exec_3	0	-1199303.77949432
164	X0569_4222343.csv	MixNB	exec_3	1	-812845.030033772
165	X0569_4222343.csv	MixNB	exec_3	2	-577942.139883495
166	X0569_4222343.csv	MixNB	exec_3	3	-471551.285821189
167	X0569_4222343.csv	MixNB	exec_3	4	-455332.855578549
168	X0569_4222343.csv	MixNB	exec_3	5	-454057.246643707
169	X0569_4222343.csv	MixNB	exec_3	6	-454294.141463577
170	X0569_4222343.csv	MixNB	exec_3	7	-454301.005314941
171	X0569_4222343.csv	MixNB	exec_3	8	-454217.155302601
172	X0028_121D132312331.csv	NB	exec_20	0	-826362.850049252
173	X0028_121D132312331.csv	NB	exec_20	1	-650954.389250006
174	X0028_121D132312331.csv	NB	exec_20	2	-437632.661856903
175	X0028_121D132312331.csv	NB	exec_20	3	-413196.428542713
176	X0028_121D132312331.csv	NB	exec_20	4	-395891.509176804
177	X0028_121D132312331.csv	NB	exec_20	5	-389284.353573118
178	X0028_121D132312331.csv	NB	exec_20	6	-386848.790956594
179	X0028_121D132312331.csv	NB	exec_20	7	-386088.705380466
180	X0028_121D132312331.csv	NB	exec_20	8	-385644.869223317
181	X0804_3181.csv	MultiHit	exec_12	0	-1.80360721442886e+98
182	X0804_3181.csv	MultiHit	exec_12	1	-5.42067174454543e+97
183	X0804_3181.csv	MultiHit	exec_12	2	-2.99083007887871e+97
184	X0804_3181.csv	MultiHit	exec_12	3	-3.04982532305241e+96
185	X0804_3181.csv	MultiHit	exec_12	4	-2.4816248847104e+95
186	X0804_3181.csv	MultiHit	exec_12	5	-7.07660832250602e+94
187	X0804_3181.csv	MultiHit	exec_12	6	-38121.0940623533
188	X0804_3181.csv	MultiHit	exec_12	7	-38123.6260682528
189	X0804_3181.csv	MultiHit	exec_12	8	-38119.9020070205
