# Supplementary material for: Accurate determination of CRISPR-mediated gene fitness in transplantable tumours
Source: Nat Commun. 2022 Aug 4;13:4534. doi: 10.1038/s41467-022-31830-2 (PMC9352714; doi:10.1038/s41467-022-31830-2)
Supplement: Supplementary file 5 — Source data [file 41467_2022_31830_MOESM5_ESM.zip › source_data/FigS17/gof-data.csv]

	data	model	execFolder	referenceDataset	gofStatistic	width	theoreticalCoverage	actualCoverage
1	X0662_12141.csv	MultiHit	exec_4	X0662-12141	truncatedMeans	0.238238343616593	0.9	0.9375
2	X0662_12141.csv	MultiHit	exec_4	X0662-12141	truncatedSqMeans	3.10763295978271	0.9	0.901041666666667
3	X0662_12141.csv	MultiHit	exec_4	X0662-12141	visibleCloneNumbers	267.057291666667	0.9	0.994791666666667
4	X0569_4222344.csv	MixNB	exec_6	X0569_4222344_clones	truncatedMeans	0.200167304310313	0.9	0.692708333333333
5	X0569_4222344.csv	MixNB	exec_6	X0569_4222344_clones	truncatedSqMeans	2.47982010788515	0.9	0.364583333333333
6	X0569_4222344.csv	MixNB	exec_6	X0569_4222344_clones	visibleCloneNumbers	219.302083333333	0.9	1
7	X0013_151.csv	MixNB	exec_5	X0013-151	truncatedMeans	0.139846825628818	0.9	0.927083333333333
8	X0013_151.csv	MixNB	exec_5	X0013-151	truncatedSqMeans	1.73639235669552	0.9	0.765625
9	X0013_151.csv	MixNB	exec_5	X0013-151	visibleCloneNumbers	232.083333333333	0.9	1
10	X0804_3181.csv	NB	exec_15	X0804-3181	truncatedMeans	0.19945743306432	0.9	0.0260416666666667
11	X0804_3181.csv	NB	exec_15	X0804-3181	truncatedSqMeans	3.3675465168413	0.9	0.0260416666666667
12	X0804_3181.csv	NB	exec_15	X0804-3181	visibleCloneNumbers	45.0364583333333	0.9	1
13	X0569_4222344.csv	MultiHit	exec_7	X0569_4222344_clones	truncatedMeans	0.355945279700465	0.9	0.989583333333333
14	X0569_4222344.csv	MultiHit	exec_7	X0569_4222344_clones	truncatedSqMeans	4.14107897254702	0.9	0.963541666666667
15	X0569_4222344.csv	MultiHit	exec_7	X0569_4222344_clones	visibleCloneNumbers	270.067708333334	0.9	1
16	X0028_121D132312331.csv	MultiHit	exec_11	X0028-121D132312331	truncatedMeans	0.398713348453139	0.9	0.931937172774869
17	X0028_121D132312331.csv	MultiHit	exec_11	X0028-121D132312331	truncatedSqMeans	5.08739602427901	0.9	0.853403141361257
18	X0028_121D132312331.csv	MultiHit	exec_11	X0028-121D132312331	visibleCloneNumbers	544.099476439791	0.9	0.0732984293193717
19	X0028_121D132312331.csv	MixNB	exec_13	X0028-121D132312331	truncatedMeans	0.509300844039903	0.9	0.869109947643979
20	X0028_121D132312331.csv	MixNB	exec_13	X0028-121D132312331	truncatedSqMeans	5.7958816835253	0.9	0.638743455497382
21	X0028_121D132312331.csv	MixNB	exec_13	X0028-121D132312331	visibleCloneNumbers	132.371727748691	0.9	1
22	X0569_4222341.csv	NB	exec_17	X0569-4222341	truncatedMeans	0.844640958410993	0.9	0.00520833333333333
23	X0569_4222341.csv	NB	exec_17	X0569-4222341	truncatedSqMeans	11.5748948291808	0.9	0.0416666666666667
24	X0569_4222341.csv	NB	exec_17	X0569-4222341	visibleCloneNumbers	208.989583333334	0.9	1
25	X0569_4222344.csv	NB	exec_18	X0569_4222344_clones	truncatedMeans	1.09854198782858	0.9	0
26	X0569_4222344.csv	NB	exec_18	X0569_4222344_clones	truncatedSqMeans	14.4768324098663	0.9	0.151041666666667
27	X0569_4222344.csv	NB	exec_18	X0569_4222344_clones	visibleCloneNumbers	250.708333333333	0.9	1
28	X0662_12141.csv	NB	exec_16	X0662-12141	truncatedMeans	1.31136866624097	0.9	0
29	X0662_12141.csv	NB	exec_16	X0662-12141	truncatedSqMeans	18.1425094878316	0.9	0.203125
30	X0662_12141.csv	NB	exec_16	X0662-12141	visibleCloneNumbers	312.421875	0.9	1
31	X0662_12141.csv	MixNB	exec_9	X0662-12141	truncatedMeans	0.209967893282713	0.9	0.963541666666667
32	X0662_12141.csv	MixNB	exec_9	X0662-12141	truncatedSqMeans	2.63067927432307	0.9	0.729166666666667
33	X0662_12141.csv	MixNB	exec_9	X0662-12141	visibleCloneNumbers	256.984375	0.9	1
34	X0013_151.csv	MultiHit	exec_10	X0013-151	truncatedMeans	0.313959817537561	0.9	0.442708333333334
35	X0013_151.csv	MultiHit	exec_10	X0013-151	truncatedSqMeans	3.59695294230545	0.9	0.453125
36	X0013_151.csv	MultiHit	exec_10	X0013-151	visibleCloneNumbers	1912.34375	0.9	1
37	X0569_4222343.csv	NB	exec_19	X0569_4222343_clones	truncatedMeans	1.27025608147221	0.9	0
38	X0569_4222343.csv	NB	exec_19	X0569_4222343_clones	truncatedSqMeans	17.4612971478793	0.9	0.015625
39	X0569_4222343.csv	NB	exec_19	X0569_4222343_clones	visibleCloneNumbers	238.890625	0.9	1
40	X0804_3181.csv	MixNB	exec_2	X0804-3181	truncatedMeans	1.17605495186559	0.9	0.755208333333334
41	X0804_3181.csv	MixNB	exec_2	X0804-3181	truncatedSqMeans	15.3413960897449	0.9	0.713541666666667
42	X0804_3181.csv	MixNB	exec_2	X0804-3181	visibleCloneNumbers	45.078125	0.9	1
43	X0569_4222343.csv	MultiHit	exec_8	X0569_4222343_clones	truncatedMeans	0.271837031678322	0.9	0.0520833333333333
44	X0569_4222343.csv	MultiHit	exec_8	X0569_4222343_clones	truncatedSqMeans	2.89129515561201	0.9	0.260416666666667
45	X0569_4222343.csv	MultiHit	exec_8	X0569_4222343_clones	visibleCloneNumbers	319.03125	0.9	0.875
46	X0569_4222341.csv	MixNB	exec_1	X0569-4222341	truncatedMeans	0.26208035821104	0.9	0.90625
47	X0569_4222341.csv	MixNB	exec_1	X0569-4222341	truncatedSqMeans	3.28964682722624	0.9	0.755208333333333
48	X0569_4222341.csv	MixNB	exec_1	X0569-4222341	visibleCloneNumbers	191.473958333333	0.9	1
49	X0569_4222341.csv	MultiHit	exec_14	X0569-4222341	truncatedMeans	0.418179364353395	0.9	0.119791666666667
50	X0569_4222341.csv	MultiHit	exec_14	X0569-4222341	truncatedSqMeans	5.0259791863037	0.9	0.380208333333333
51	X0569_4222341.csv	MultiHit	exec_14	X0569-4222341	visibleCloneNumbers	602.25	0.9	0.9375
52	X0013_151.csv	NB	exec_21	X0013-151	truncatedMeans	1.44261357324055	0.9	0
53	X0013_151.csv	NB	exec_21	X0013-151	truncatedSqMeans	19.6640090753475	0.9	0.00520833333333334
54	X0013_151.csv	NB	exec_21	X0013-151	visibleCloneNumbers	272.666666666667	0.9	1
55	X0569_4222343.csv	MixNB	exec_3	X0569_4222343_clones	truncatedMeans	0.18645718011027	0.9	0.864583333333333
56	X0569_4222343.csv	MixNB	exec_3	X0569_4222343_clones	truncatedSqMeans	2.31166295505887	0.9	0.5
57	X0569_4222343.csv	MixNB	exec_3	X0569_4222343_clones	visibleCloneNumbers	209.25	0.9	1
58	X0028_121D132312331.csv	NB	exec_20	X0028-121D132312331	truncatedMeans	0.823080684266052	0.9	0.0157068062827225
59	X0028_121D132312331.csv	NB	exec_20	X0028-121D132312331	truncatedSqMeans	12.3510407148951	0.9	0.0209424083769634
60	X0028_121D132312331.csv	NB	exec_20	X0028-121D132312331	visibleCloneNumbers	146.821989528796	0.9	1
61	X0804_3181.csv	MultiHit	exec_12	X0804-3181	truncatedMeans	1.36232107900971	0.9	0.9375
62	X0804_3181.csv	MultiHit	exec_12	X0804-3181	truncatedSqMeans	18.6247464913731	0.9	0.932291666666667
63	X0804_3181.csv	MultiHit	exec_12	X0804-3181	visibleCloneNumbers	7872.28645833333	0.9	0
