# Supplementary material for: Accurate determination of CRISPR-mediated gene fitness in transplantable tumours
Source: Nat Commun. 2022 Aug 4;13:4534. doi: 10.1038/s41467-022-31830-2 (PMC9352714; doi:10.1038/s41467-022-31830-2)
Supplement: Supplementary file 5 — Source data [file 41467_2022_31830_MOESM5_ESM.zip › source_data/FigS18/data.csv]

	model	dataset	priorHyperParameter	execFolder	sgrna	gene	logRatioLeftBound	logRatioRightBound	logRatio
1	humi.models.LocalLambdaMixBNB$Builder	X0804_3181.csv	0.1	exec_107	1	ctl_22	0.292963696881612	2.57813704546683	1.91355881625705
2	humi.models.LocalLambdaMixBNB$Builder	X0804_3181.csv	0.1	exec_107	2	ctl_23	-3.13063803077183	-0.795459966460725	-1.89457880188201
3	humi.models.LocalLambdaMixBNB$Builder	X0804_3181.csv	0.1	exec_107	3	ctl_24	-1.1227620043369	2.37715449084208	0.970614431810567
4	humi.models.LocalLambdaMixBNB$Builder	X0804_3181.csv	0.1	exec_107	4	ctl_25	-3.20913161891162	-0.64457490823349	-1.80567753739934
5	humi.models.LocalLambdaMixBNB$Builder	X0804_3181.csv	0.1	exec_107	5	ctl_26	-3.09303889617747	-1.35994256535493	-2.14323502256224
6	humi.models.LocalLambdaMixBNB$Builder	X0804_3181.csv	0.1	exec_107	6	ctl_27	-3.18026442103093	-0.618785302709976	-1.80353426020883
7	humi.models.LocalLambdaMixBNB$Builder	X0804_3181.csv	0.1	exec_107	7	ctl_28	-2.89342571813408	-1.05588305963833	-1.88557415039645
8	humi.models.LocalLambdaMixBNB$Builder	X0804_3181.csv	0.1	exec_107	8	ctl_29	-1.98751140706352	1.8643626633941	0.0838079661931437
9	humi.models.LocalLambdaMixBNB$Builder	X0804_3181.csv	0.1	exec_107	9	ctl_30	-3.14565837658384	0.246412076043742	-1.373590673405
10	humi.models.LocalLambdaMixBNB$Builder	X0804_3181.csv	0.1	exec_107	10	ctl_31	-2.09787526204223	0.9632261604113	-0.380556694121828
11	humi.models.LocalLambdaMixBNB$Builder	X0804_3181.csv	0.1	exec_107	11	ctl_32	-2.57057985500824	0.572727784154352	-0.891572812990451
12	humi.models.LocalLambdaMixBNB$Builder	X0804_3181.csv	0.1	exec_107	12	ctl_33	-3.67598487714846	-0.989607975391727	-2.31380944868281
13	humi.models.LocalLambdaMixBNB$Builder	X0804_3181.csv	0.1	exec_107	13	ctl_34	-3.07762579111243	0.372215783195048	-1.2667353326627
14	humi.models.LocalLambdaMixBNB$Builder	X0804_3181.csv	0.1	exec_107	14	ctl_35	-3.32973846744543	-1.50291645621355	-2.33555604067849
15	humi.models.LocalLambdaMixBNB$Builder	X0804_3181.csv	0.1	exec_107	15	ctl_36	-2.92450791094305	-0.0398376809082336	-1.43131534492149
16	humi.models.LocalLambdaMixBNB$Builder	X0804_3181.csv	0.1	exec_107	16	ctl_37	-0.601429054153971	2.38201838289207	1.27822604050701
17	humi.models.LocalLambdaMixBNB$Builder	X0804_3181.csv	0.1	exec_107	17	ctl_38	-3.40974319654816	-0.985875034379929	-2.10078987281622
18	humi.models.LocalLambdaMixBNB$Builder	X0804_3181.csv	0.1	exec_107	18	ctl_39	-2.06318636632816	2.20153417346213	0.229270605003705
19	humi.models.LocalLambdaMixBNB$Builder	X0804_3181.csv	0.1	exec_107	19	ctl_40	-3.40323910488462	-0.939148758094809	-2.07158594014648
20	humi.models.LocalLambdaMixBNB$Builder	X0804_3181.csv	0.1	exec_107	20	ctl_41	-3.06825083968999	-0.700252507230573	-1.77994193000442
21	humi.models.LocalLambdaMixBNB$Builder	X0804_3181.csv	0.1	exec_107	21	ctl_42	-3.53972418641708	-1.19557663411144	-2.3208933700285
22	humi.models.LocalLambdaMixBNB$Builder	X0804_3181.csv	0.1	exec_107	22	ctl_43	-3.07979003938823	-0.621781167226665	-1.7747603918387
23	humi.models.LocalLambdaMixBNB$Builder	X0804_3181.csv	0.1	exec_107	23	ctl_44	-3.71192305834585	-0.769627464515415	-2.18546362161453
24	humi.models.LocalLambdaMixBNB$Builder	X0804_3181.csv	0.1	exec_107	24	ctl_45	-3.04299116506774	-1.2409970290992	-2.05773069774371
25	humi.models.LocalLambdaMixBNB$Builder	X0804_3181.csv	0.1	exec_107	25	PIK3CA	-1.46472123212663	2.49415775042079	0.705200627981436
26	humi.models.LocalLambdaMixBNB$Builder	X0804_3181.csv	0.1	exec_107	26	PIK3CA	-3.61748150389935	-0.850428797189006	-2.2438689108962
27	humi.models.LocalLambdaMixBNB$Builder	X0804_3181.csv	0.1	exec_107	27	PIK3CA	-4.04285273624982	-1.68874327491686	-2.82087463240277
28	humi.models.LocalLambdaMixBNB$Builder	X0804_3181.csv	0.1	exec_107	28	PIK3CB	-2.55237542536622	1.11327904610699	-0.590916495391928
29	humi.models.LocalLambdaMixBNB$Builder	X0804_3181.csv	0.1	exec_107	29	PIK3CB	-1.76340393180084	2.05474467207359	0.351580535839089
30	humi.models.LocalLambdaMixBNB$Builder	X0804_3181.csv	0.1	exec_107	30	PIK3CB	-2.22704853719969	1.23356339843379	-0.29349724699428
31	humi.models.LocalLambdaMixBNB$Builder	X0804_3181.csv	0.1	exec_107	31	mTOR	-2.40794626346649	0.541348101668603	-0.85831679536969
32	humi.models.LocalLambdaMixBNB$Builder	X0804_3181.csv	0.1	exec_107	32	mTOR	-2.86347486635877	0.279436166070015	-1.23792194702505
33	humi.models.LocalLambdaMixBNB$Builder	X0804_3181.csv	0.1	exec_107	33	mTOR	-0.635745559472268	2.43073077190979	1.23890276584964
34	humi.models.LocalLambdaMixBNB$Builder	X0804_3181.csv	0.1	exec_107	34	AKT1	-2.88328038356219	0.0720180134711068	-1.26484723419523
35	humi.models.LocalLambdaMixBNB$Builder	X0804_3181.csv	0.1	exec_107	35	AKT1	-2.22447211229104	1.12342377023318	-0.369624940215767
36	humi.models.LocalLambdaMixBNB$Builder	X0804_3181.csv	0.1	exec_107	36	AKT1	-3.24788785651974	-0.624776117866893	-1.85627313896388
37	humi.models.LocalLambdaMixBNB$Builder	X0804_3181.csv	0.1	exec_107	37	AKT2	-3.27339777272094	-0.829936379489243	-1.95664735252435
38	humi.models.LocalLambdaMixBNB$Builder	X0804_3181.csv	0.1	exec_107	38	AKT2	-3.32230612528709	-0.408208529821641	-1.82337020850128
39	humi.models.LocalLambdaMixBNB$Builder	X0804_3181.csv	0.1	exec_107	39	AKT2	-2.82726147820232	1.02305998524199	-0.742989514962756
40	humi.models.LocalLambdaMixBNB$Builder	X0804_3181.csv	0.1	exec_107	40	AKT3	-3.10537082163533	-0.73832068553987	-1.83957171410359
41	humi.models.LocalLambdaMixBNB$Builder	X0804_3181.csv	0.1	exec_107	41	AKT3	-3.2755393949463	-0.769326756821793	-1.93947668020572
42	humi.models.LocalLambdaMixBNB$Builder	X0804_3181.csv	0.1	exec_107	42	AKT3	-2.75811659381543	-0.169765664011458	-1.31808141143373
43	humi.models.LocalLambdaMixBNB$Builder	X0804_3181.csv	0.1	exec_107	43	PLK1	-0.256552736384001	2.50230161975277	1.56386304110856
44	humi.models.LocalLambdaMixBNB$Builder	X0804_3181.csv	0.1	exec_107	44	PLK1	-3.50037208304282	0.379475946305037	-1.55176346766583
45	humi.models.LocalLambdaMixBNB$Builder	X0804_3181.csv	0.1	exec_107	45	PLK1	-2.30280120816016	1.33779140489663	-0.256498316273392
46	humi.models.LocalLambdaMixBNB$Builder	X0804_3181.csv	0.1	exec_107	46	PLK4	-1.37270616469847	1.79942799187473	0.569319802782547
47	humi.models.LocalLambdaMixBNB$Builder	X0804_3181.csv	0.1	exec_107	47	PLK4	-1.3674096575656	2.14153476121376	0.734361891871016
48	humi.models.LocalLambdaMixBNB$Builder	X0804_3181.csv	0.1	exec_107	48	PLK4	-2.81141725806002	0.0293984254160447	-1.27184130790069
49	humi.models.LocalLambdaMixBNB$Builder	X0804_3181.csv	0.1	exec_107	49	EGFR	-2.15603366084421	1.48538237150873	-0.264907673417261
50	humi.models.LocalLambdaMixBNB$Builder	X0804_3181.csv	0.1	exec_107	50	EGFR	0.115610078346549	2.66496320568857	1.59619672598757
51	humi.models.LocalLambdaMixBNB$Builder	X0804_3181.csv	0.1	exec_107	51	EGFR	-2.28158144907368	1.23045070471745	-0.402468450832994
52	humi.models.LocalLambdaMixBNB$Builder	X0804_3181.csv	0.1	exec_107	52	ERBB2	-3.84108180645008	-1.28381249710031	-2.52260277709474
53	humi.models.LocalLambdaMixBNB$Builder	X0804_3181.csv	0.1	exec_107	53	ERBB2	-3.43530319359631	-0.319919819133564	-1.91137950700549
54	humi.models.LocalLambdaMixBNB$Builder	X0804_3181.csv	0.1	exec_107	54	ERBB2	-2.32391097544435	1.68344440499096	-0.255286866255795
55	humi.models.LocalLambdaMixBNB$Builder	X0804_3181.csv	0.1	exec_107	55	ESR1	-2.86838054995717	0.180567876712984	-1.36078811153046
56	humi.models.LocalLambdaMixBNB$Builder	X0804_3181.csv	0.1	exec_107	56	ESR1	-2.32091460181845	0.915809096627745	-0.567383411082614
57	humi.models.LocalLambdaMixBNB$Builder	X0804_3181.csv	0.1	exec_107	57	ESR1	-2.24300126154514	1.58367888495083	-0.089609059871786
58	humi.models.LocalLambdaMixBNB$Builder	X0804_3181.csv	0.1	exec_107	58	SMO	-3.67741896733329	-0.674144475338797	-2.06041323797338
59	humi.models.LocalLambdaMixBNB$Builder	X0804_3181.csv	0.1	exec_107	59	SMO	-3.1664695128044	-0.691798443409608	-1.82239127463438
60	humi.models.LocalLambdaMixBNB$Builder	X0804_3181.csv	0.1	exec_107	60	SMO	-1.87981037868067	1.65547363361164	0.155078222805542
61	humi.models.LocalLambdaMixBNB$Builder	X0804_3181.csv	0.1	exec_107	61	LEF1	-2.74659762780586	1.44078902873943	-0.450744678718314
62	humi.models.LocalLambdaMixBNB$Builder	X0804_3181.csv	0.1	exec_107	62	LEF1	-1.4244559878303	2.92864810467089	0.868688933882866
63	humi.models.LocalLambdaMixBNB$Builder	X0804_3181.csv	0.1	exec_107	63	LEF1	-3.41794823499692	-0.207975364849436	-1.7884197622862
64	humi.models.LocalLambdaMixBNB$Builder	X0804_3181.csv	0.1	exec_107	64	APH1A	-1.36579441631033	1.96523698596063	0.653792139258307
65	humi.models.LocalLambdaMixBNB$Builder	X0804_3181.csv	0.1	exec_107	65	APH1A	-3.4264054083076	-0.649196753547018	-1.94118687559413
66	humi.models.LocalLambdaMixBNB$Builder	X0804_3181.csv	0.1	exec_107	66	APH1A	-1.6498700270929	1.89401154027852	0.390201082138632
67	humi.models.LocalLambdaMixBNB$Builder	X0804_3181.csv	0.1	exec_107	67	ERBB3	-3.55626991736629	-0.356833663848633	-1.9071517646465
68	humi.models.LocalLambdaMixBNB$Builder	X0804_3181.csv	0.1	exec_107	68	ERBB3	-1.30116228963214	1.96556108642392	0.654262760623561
69	humi.models.LocalLambdaMixBNB$Builder	X0804_3181.csv	0.1	exec_107	69	ERBB3	-2.95668871485124	-0.210597034805235	-1.44961718434342
70	humi.models.LocalLambdaMixBNB$Builder	X0804_3181.csv	0.1	exec_107	70	ERBB4	-3.07329379020366	-0.0661764911526087	-1.45188946547824
71	humi.models.LocalLambdaMixBNB$Builder	X0804_3181.csv	0.1	exec_107	71	ERBB4	-3.28012719704006	-0.154313944134177	-1.64957404205419
72	humi.models.LocalLambdaMixBNB$Builder	X0804_3181.csv	0.1	exec_107	72	ERBB4	-1.30640442071367	2.02819461370859	0.727390905014611
73	humi.models.LocalLambdaMixBNB$Builder	X0804_3181.csv	0.1	exec_107	73	MET	-2.242829733658	1.24426115224567	-0.382520616207639
74	humi.models.LocalLambdaMixBNB$Builder	X0804_3181.csv	0.1	exec_107	74	MET	-3.67416127201609	-1.6459251138439	-2.54853124519944
75	humi.models.LocalLambdaMixBNB$Builder	X0804_3181.csv	0.1	exec_107	75	MET	-3.09179434259776	-1.0911752980609	-2.00702612273953
76	humi.models.LocalLambdaMixBNB$Builder	X0804_3181.csv	0.1	exec_107	76	FLT1	-0.694597445308426	2.47755607625253	1.22302307163231
77	humi.models.LocalLambdaMixBNB$Builder	X0804_3181.csv	0.1	exec_107	77	FLT1	-2.87420624824677	1.17891422446847	-0.87587273389552
78	humi.models.LocalLambdaMixBNB$Builder	X0804_3181.csv	0.1	exec_107	78	FLT1	-2.45932078292509	1.2706702082902	-0.328791245299945
79	humi.models.LocalLambdaMixBNB$Builder	X0804_3181.csv	0.1	exec_107	79	KDR	-1.50466539043432	1.73671090477747	0.410257337056983
80	humi.models.LocalLambdaMixBNB$Builder	X0804_3181.csv	0.1	exec_107	80	KDR	-2.7770046617182	0.414463491433063	-1.09595934127526
81	humi.models.LocalLambdaMixBNB$Builder	X0804_3181.csv	0.1	exec_107	81	KDR	-3.66010979738767	-1.50544672811753	-2.49985928111615
82	humi.models.LocalLambdaMixBNB$Builder	X0804_3181.csv	0.1	exec_107	82	PDGFRA	-3.81476245671855	-1.4813314377358	-2.57899299933539
83	humi.models.LocalLambdaMixBNB$Builder	X0804_3181.csv	0.1	exec_107	83	PDGFRA	-3.51485963965076	-1.11687010998309	-2.23630455835645
84	humi.models.LocalLambdaMixBNB$Builder	X0804_3181.csv	0.1	exec_107	84	PDGFRA	-2.27126999300868	1.24391280809368	-0.394787508307236
85	humi.models.LocalLambdaMixBNB$Builder	X0804_3181.csv	0.1	exec_107	85	PDGFRB	-1.21003368653172	1.8365817027897	0.581418572286164
86	humi.models.LocalLambdaMixBNB$Builder	X0804_3181.csv	0.1	exec_107	86	PDGFRB	-3.24882234421515	-0.455621188356582	-1.81485309893264
87	humi.models.LocalLambdaMixBNB$Builder	X0804_3181.csv	0.1	exec_107	87	PDGFRB	-3.25571724788664	-1.26841354705032	-2.14729174198559
88	humi.models.LocalLambdaMixBNB$Builder	X0804_3181.csv	0.1	exec_107	88	ALK	-2.34911690179359	0.785403713234408	-0.727847359442172
89	humi.models.LocalLambdaMixBNB$Builder	X0804_3181.csv	0.1	exec_107	89	ALK	-3.22527549846161	-0.655756109968134	-1.86557172770762
90	humi.models.LocalLambdaMixBNB$Builder	X0804_3181.csv	0.1	exec_107	90	ALK	-3.09872956513528	-0.202751815060245	-1.53664344800065
91	humi.models.LocalLambdaMixBNB$Builder	X0804_3181.csv	0.1	exec_107	91	ROS1	-2.91758247908282	0.477977733218822	-1.00994210014501
92	humi.models.LocalLambdaMixBNB$Builder	X0804_3181.csv	0.1	exec_107	92	ROS1	-3.69582684322107	-0.977550963899612	-2.29519940370782
93	humi.models.LocalLambdaMixBNB$Builder	X0804_3181.csv	0.1	exec_107	93	ROS1	-3.19675752369094	-1.2074475150467	-2.09171405030966
94	humi.models.LocalLambdaMixBNB$Builder	X0804_3181.csv	0.1	exec_107	94	RET	-3.72442955888758	-1.38366604230994	-2.51718981199468
95	humi.models.LocalLambdaMixBNB$Builder	X0804_3181.csv	0.1	exec_107	95	RET	-3.4753166286988	-0.696025150125471	-2.03838493241019
96	humi.models.LocalLambdaMixBNB$Builder	X0804_3181.csv	0.1	exec_107	96	RET	-3.20658112644101	-0.309503143012075	-1.69430147954318
97	humi.models.LocalLambdaMixBNB$Builder	X0804_3181.csv	0.1	exec_107	97	FGFR1	-3.23384518254443	-1.08359398638622	-2.09757805595281
98	humi.models.LocalLambdaMixBNB$Builder	X0804_3181.csv	0.1	exec_107	98	FGFR1	-2.22747995011183	2.10967685380629	-0.159384267930115
99	humi.models.LocalLambdaMixBNB$Builder	X0804_3181.csv	0.1	exec_107	99	FGFR1	-1.42509703224955	3.37291701634713	1.17879368250722
100	humi.models.LocalLambdaMixBNB$Builder	X0804_3181.csv	0.1	exec_107	100	FGFR2	-2.65494693173642	1.06946798569198	-0.679132870176715
101	humi.models.LocalLambdaMixBNB$Builder	X0804_3181.csv	0.1	exec_107	101	FGFR2	-0.369516095320531	2.88639052377035	1.42968498064964
102	humi.models.LocalLambdaMixBNB$Builder	X0804_3181.csv	0.1	exec_107	102	FGFR2	-1.85106589346214	2.38658964866171	0.379492474832898
103	humi.models.LocalLambdaMixBNB$Builder	X0804_3181.csv	0.1	exec_107	103	FGFR3	-3.60534344563334	-1.40886086876259	-2.43862055117142
104	humi.models.LocalLambdaMixBNB$Builder	X0804_3181.csv	0.1	exec_107	104	FGFR3	-3.47676826913729	-0.873206471313975	-2.10442256264031
105	humi.models.LocalLambdaMixBNB$Builder	X0804_3181.csv	0.1	exec_107	105	FGFR3	-3.16009009646792	-0.765414500146717	-1.81256736470956
106	humi.models.LocalLambdaMixBNB$Builder	X0804_3181.csv	0.1	exec_107	106	PIK3R1	-3.7653416590352	-1.04423404803974	-2.36990900186452
107	humi.models.LocalLambdaMixBNB$Builder	X0804_3181.csv	0.1	exec_107	107	PIK3R1	-2.71927546102648	0.567305556063443	-0.974393190028795
108	humi.models.LocalLambdaMixBNB$Builder	X0804_3181.csv	0.1	exec_107	108	PIK3R1	-3.29130746506149	-1.12086919999227	-2.1043337233169
109	humi.models.LocalLambdaMixBNB$Builder	X0804_3181.csv	0.1	exec_107	109	PDK1	-3.17398276177705	0.054719109353435	-1.63416090149319
110	humi.models.LocalLambdaMixBNB$Builder	X0804_3181.csv	0.1	exec_107	110	PDK1	-2.67048059288777	0.805202936346176	-0.855683069093645
111	humi.models.LocalLambdaMixBNB$Builder	X0804_3181.csv	0.1	exec_107	111	PDK1	-3.29268702164277	-1.06770955121876	-2.11357776965565
112	humi.models.LocalLambdaMixBNB$Builder	X0804_3181.csv	0.1	exec_107	112	PGR	-3.44800390332361	-0.549894005019101	-2.02668668453313
113	humi.models.LocalLambdaMixBNB$Builder	X0804_3181.csv	0.1	exec_107	113	PGR	-3.19113360120281	-0.442972415430827	-1.74251425993443
114	humi.models.LocalLambdaMixBNB$Builder	X0804_3181.csv	0.1	exec_107	114	PGR	-3.86762549222438	-1.43628466248693	-2.55941394487237
115	humi.models.LocalLambdaMixBNB$Builder	X0804_3181.csv	0.1	exec_107	115	AR	-3.54262975308282	-0.369111300074343	-1.91027669633914
116	humi.models.LocalLambdaMixBNB$Builder	X0804_3181.csv	0.1	exec_107	116	AR	-4.11257138705962	-2.00002931396953	-3.02189040813347
117	humi.models.LocalLambdaMixBNB$Builder	X0804_3181.csv	0.1	exec_107	117	AR	-3.36873751503945	-0.374764218441946	-1.83543898820886
118	humi.models.LocalLambdaMixBNB$Builder	X0804_3181.csv	0.1	exec_107	118	SRC	-3.35821894037316	-1.26729873511996	-2.22815706262999
119	humi.models.LocalLambdaMixBNB$Builder	X0804_3181.csv	0.1	exec_107	119	SRC	-3.59732291121956	-1.25569779425702	-2.37186482841911
120	humi.models.LocalLambdaMixBNB$Builder	X0804_3181.csv	0.1	exec_107	120	SRC	-2.15842015648031	1.16532357199394	-0.362734024817407
121	humi.models.LocalLambdaMixBNB$Builder	X0804_3181.csv	0.1	exec_107	121	ILK	-2.31781021046852	1.38982892605574	-0.225373825205184
122	humi.models.LocalLambdaMixBNB$Builder	X0804_3181.csv	0.1	exec_107	122	ILK	-1.22195133264314	2.56073134844244	0.929774773827775
123	humi.models.LocalLambdaMixBNB$Builder	X0804_3181.csv	0.1	exec_107	123	ILK	-2.36277657583698	1.440407272835	-0.160542797269235
124	humi.models.LocalLambdaMixBNB$Builder	X0804_3181.csv	0.1	exec_107	124	PTK2	-0.170738041265202	3.88556453929878	2.06108832959732
125	humi.models.LocalLambdaMixBNB$Builder	X0804_3181.csv	0.1	exec_107	125	PTK2	-1.78871351582852	3.70406663068103	0.869417688330912
126	humi.models.LocalLambdaMixBNB$Builder	X0804_3181.csv	0.1	exec_107	126	PTK2	-3.51284534540412	-1.12448552454597	-2.21346941841817
127	humi.models.LocalLambdaMixBNB$Builder	X0804_3181.csv	0.1	exec_107	127	KRAS	-2.94412301759043	-0.128526114573711	-1.42001729389824
128	humi.models.LocalLambdaMixBNB$Builder	X0804_3181.csv	0.1	exec_107	128	KRAS	-3.62994582962788	-1.3961950726941	-2.47111617405916
129	humi.models.LocalLambdaMixBNB$Builder	X0804_3181.csv	0.1	exec_107	129	KRAS	-3.73694704182088	-1.55008859455116	-2.57747252295493
130	humi.models.LocalLambdaMixBNB$Builder	X0804_3181.csv	0.1	exec_107	130	NRAS	-1.55494121244833	2.19216062025464	0.659624615908157
131	humi.models.LocalLambdaMixBNB$Builder	X0804_3181.csv	0.1	exec_107	131	NRAS	-2.61136980987441	0.738221238078057	-0.721038698147573
132	humi.models.LocalLambdaMixBNB$Builder	X0804_3181.csv	0.1	exec_107	132	NRAS	-3.61320368801086	-1.17995998873311	-2.35772773203364
133	humi.models.LocalLambdaMixBNB$Builder	X0804_3181.csv	0.1	exec_107	133	HRAS	-1.68240840457862	1.89657900808849	0.314981082067647
134	humi.models.LocalLambdaMixBNB$Builder	X0804_3181.csv	0.1	exec_107	134	HRAS	-1.73958963948941	1.49368619863178	0.152786032753222
135	humi.models.LocalLambdaMixBNB$Builder	X0804_3181.csv	0.1	exec_107	135	HRAS	-2.67754417850157	0.520163469252631	-0.933810229982159
136	humi.models.LocalLambdaMixBNB$Builder	X0804_3181.csv	0.1	exec_107	136	ARAF	-3.61230623367899	-1.20027615157202	-2.33162394458529
137	humi.models.LocalLambdaMixBNB$Builder	X0804_3181.csv	0.1	exec_107	137	ARAF	-0.909617358507029	2.68770120932182	1.25043128444563
138	humi.models.LocalLambdaMixBNB$Builder	X0804_3181.csv	0.1	exec_107	138	ARAF	-3.17618270246569	-0.859672930982369	-1.96176710882087
139	humi.models.LocalLambdaMixBNB$Builder	X0804_3181.csv	0.1	exec_107	139	BRAF	-3.40325676323405	-0.852672277160702	-2.07803498206002
140	humi.models.LocalLambdaMixBNB$Builder	X0804_3181.csv	0.1	exec_107	140	BRAF	-3.71184377952992	-1.31142914810496	-2.4113215988377
141	humi.models.LocalLambdaMixBNB$Builder	X0804_3181.csv	0.1	exec_107	141	BRAF	-2.92962046941795	0.100971047358775	-1.36965924208638
142	humi.models.LocalLambdaMixBNB$Builder	X0804_3181.csv	0.1	exec_107	142	RAF1	-3.38832004977641	-0.891142312123817	-2.10058346178096
143	humi.models.LocalLambdaMixBNB$Builder	X0804_3181.csv	0.1	exec_107	143	RAF1	-3.44577811395794	-1.26205617739657	-2.27993300676121
144	humi.models.LocalLambdaMixBNB$Builder	X0804_3181.csv	0.1	exec_107	144	RAF1	-0.537907175340174	2.30216441010875	1.07233915570374
145	humi.models.LocalLambdaMixBNB$Builder	X0804_3181.csv	0.1	exec_107	145	TGFBR1	-3.27464404924844	-0.189246174704888	-1.69084007461169
146	humi.models.LocalLambdaMixBNB$Builder	X0804_3181.csv	0.1	exec_107	146	TGFBR1	-3.70026664102682	-1.37167688302035	-2.47056751801679
147	humi.models.LocalLambdaMixBNB$Builder	X0804_3181.csv	0.1	exec_107	147	TGFBR1	-3.77307141376561	-1.32049690262352	-2.47272426857557
148	humi.models.LocalLambdaMixBNB$Builder	X0804_3181.csv	0.1	exec_107	148	TGFBR2	-0.673464807815909	2.31722453273706	1.19061302008096
149	humi.models.LocalLambdaMixBNB$Builder	X0804_3181.csv	0.1	exec_107	149	TGFBR2	-3.11871079520839	-0.229358484245526	-1.59355445824264
150	humi.models.LocalLambdaMixBNB$Builder	X0804_3181.csv	0.1	exec_107	150	TGFBR2	-2.72724708198659	1.05258332107071	-0.697868475948065
151	humi.models.LocalLambdaMixBNB$Builder	X0804_3181.csv	0.1	exec_107	151	TGFBR3	-3.67944557705123	-1.0235443005515	-2.25203790103348
152	humi.models.LocalLambdaMixBNB$Builder	X0804_3181.csv	0.1	exec_107	152	TGFBR3	-2.69145503643133	0.364613083567277	-1.10699402829136
153	humi.models.LocalLambdaMixBNB$Builder	X0804_3181.csv	0.1	exec_107	153	TGFBR3	-3.08621609260241	-0.266683559141796	-1.55338725183806
154	humi.models.LocalLambdaMixBNB$Builder	X0804_3181.csv	0.1	exec_107	154	YAP1	-3.34639291224153	-1.1242952257291	-2.15249214741361
155	humi.models.LocalLambdaMixBNB$Builder	X0804_3181.csv	0.1	exec_107	155	YAP1	-2.23673495948148	1.50243139882836	-0.18924451337173
156	humi.models.LocalLambdaMixBNB$Builder	X0804_3181.csv	0.1	exec_107	156	YAP1	-1.73183616116143	1.42046759147272	0.0718668808953997
157	humi.models.LocalLambdaMixBNB$Builder	X0804_3181.csv	0.1	exec_107	157	MYC	-1.01102296241447	2.3123460190868	1.08357887369033
158	humi.models.LocalLambdaMixBNB$Builder	X0804_3181.csv	0.1	exec_107	158	MYC	-2.84652100758808	0.822890508309281	-0.86339284187951
159	humi.models.LocalLambdaMixBNB$Builder	X0804_3181.csv	0.1	exec_107	159	MYC	-0.598978661976339	2.24005286099901	1.28659969646546
160	humi.models.LocalLambdaMixBNB$Builder	X0804_3181.csv	0.1	exec_107	160	MYCN	-2.93629016477183	0.106349114300664	-1.35236368449976
161	humi.models.LocalLambdaMixBNB$Builder	X0804_3181.csv	0.1	exec_107	161	MYCN	-2.22675180281663	0.965857547885794	-0.411622298427566
162	humi.models.LocalLambdaMixBNB$Builder	X0804_3181.csv	0.1	exec_107	162	MYCN	-3.5058955702882	-1.03898554298388	-2.22777571493794
163	humi.models.LocalLambdaMixBNB$Builder	X0804_3181.csv	0.1	exec_107	163	MDM2	-2.52368975019089	0.389882066839634	-0.942336740579398
164	humi.models.LocalLambdaMixBNB$Builder	X0804_3181.csv	0.1	exec_107	164	MDM2	-3.46543757325797	-1.2843013187412	-2.2843115682291
165	humi.models.LocalLambdaMixBNB$Builder	X0804_3181.csv	0.1	exec_107	165	MDM2	-3.56435557425497	-1.74208378509385	-2.56112102079893
166	humi.models.LocalLambdaMixBNB$Builder	X0804_3181.csv	0.1	exec_107	166	TP53	-2.21298119854894	1.48809119855299	-0.0731207905974299
167	humi.models.LocalLambdaMixBNB$Builder	X0804_3181.csv	0.1	exec_107	167	TP53	-3.12595318047212	-0.845659992797059	-1.89176406544776
168	humi.models.LocalLambdaMixBNB$Builder	X0804_3181.csv	0.1	exec_107	168	TP53	-3.36372244005603	0.13284439938821	-1.55135146483589
169	humi.models.LocalLambdaMixBNB$Builder	X0804_3181.csv	0.1	exec_107	169	BRCA1	-2.8927056437842	0.915645567145408	-1.25778384957519
170	humi.models.LocalLambdaMixBNB$Builder	X0804_3181.csv	0.1	exec_107	170	BRCA1	-2.36460815243132	0.797543828176673	-0.682446181708638
171	humi.models.LocalLambdaMixBNB$Builder	X0804_3181.csv	0.1	exec_107	171	BRCA1	-2.33437137905397	0.766444871328819	-0.660603536783979
172	humi.models.LocalLambdaMixBNB$Builder	X0804_3181.csv	0.1	exec_107	172	BRCA2	-3.3240221353987	-0.855932061782528	-2.03488942188503
173	humi.models.LocalLambdaMixBNB$Builder	X0804_3181.csv	0.1	exec_107	173	BRCA2	-2.45473006909523	1.06620765776952	-0.565167512552293
174	humi.models.LocalLambdaMixBNB$Builder	X0804_3181.csv	0.1	exec_107	174	BRCA2	-4.04222388304148	-1.99108718536147	-2.93008230053661
175	humi.models.LocalLambdaMixBNB$Builder	X0804_3181.csv	0.1	exec_107	175	PARP1	-3.172542434772	0.459715035089734	-1.27438821527818
176	humi.models.LocalLambdaMixBNB$Builder	X0804_3181.csv	0.1	exec_107	176	PARP1	-1.49830030413835	2.00435999572575	0.460463492552873
177	humi.models.LocalLambdaMixBNB$Builder	X0804_3181.csv	0.1	exec_107	177	PARP1	-2.22094537388061	1.30967395413543	-0.219790314915359
178	humi.models.LocalLambdaMixBNB$Builder	X0804_3181.csv	0.1	exec_107	178	PARP2	-2.40888804661826	1.16119925196165	-0.580507695982942
179	humi.models.LocalLambdaMixBNB$Builder	X0804_3181.csv	0.1	exec_107	179	PARP2	-3.03630728814652	-0.608356905507677	-1.74668030725803
180	humi.models.LocalLambdaMixBNB$Builder	X0804_3181.csv	0.1	exec_107	180	PARP2	-3.58898051812521	-1.16828148260974	-2.28799300264223
181	humi.models.LocalLambdaMixBNB$Builder	X0804_3181.csv	0.1	exec_107	181	CDK12	-2.54675474721671	1.02346842907926	-0.517723073275098
182	humi.models.LocalLambdaMixBNB$Builder	X0804_3181.csv	0.1	exec_107	182	CDK12	-1.7514571408481	1.53356588689427	0.225496679086319
183	humi.models.LocalLambdaMixBNB$Builder	X0804_3181.csv	0.1	exec_107	183	CDK12	-1.29431764642231	2.74609570911683	0.788667319938715
184	humi.models.LocalLambdaMixBNB$Builder	X0804_3181.csv	0.1	exec_107	184	CHEK1	-1.26361262522414	2.14473271455054	0.708582198173573
185	humi.models.LocalLambdaMixBNB$Builder	X0804_3181.csv	0.1	exec_107	185	CHEK1	-1.99845379047392	1.23900218589523	-0.133700310564485
186	humi.models.LocalLambdaMixBNB$Builder	X0804_3181.csv	0.1	exec_107	186	CHEK1	-1.29433140054134	1.6542268313961	0.545655219395037
187	humi.models.LocalLambdaMixBNB$Builder	X0804_3181.csv	0.1	exec_107	187	ATG4B	-3.51029948623224	-0.735902291826909	-2.10768635361296
188	humi.models.LocalLambdaMixBNB$Builder	X0804_3181.csv	0.1	exec_107	188	ATG4B	-3.70813169442898	-0.773153803336874	-2.24733923102451
189	humi.models.LocalLambdaMixBNB$Builder	X0804_3181.csv	0.1	exec_107	189	ATG4B	-2.34141138335924	0.917578373040242	-0.637989858580336
190	humi.models.LocalLambdaMixBNB$Builder	X0804_3181.csv	0.1	exec_107	190	CA9	-2.40175026077136	1.70986549530368	-0.240140921787265
191	humi.models.LocalLambdaMixBNB$Builder	X0804_3181.csv	0.1	exec_107	191	CA9	-1.99539201740819	0.988316273665667	-0.322935590902289
192	humi.models.LocalLambdaMixBNB$Builder	X0804_3181.csv	0.1	exec_107	192	CA9	-3.5996141135744	-0.724163661185714	-2.09419009350191
193	humi.models.NB$Builder	X0662_12141.csv	0.1	exec_36	1	ctl_t_1	0.339081395614203	0.425208494284915	0.384275810257683
194	humi.models.NB$Builder	X0662_12141.csv	0.1	exec_36	2	ctl_t_2	0.0513182403587565	0.178845333515866	0.126602564973001
195	humi.models.NB$Builder	X0662_12141.csv	0.1	exec_36	3	ctl_t_3	-0.246161533257641	-0.0907633460903324	-0.165998197223888
196	humi.models.NB$Builder	X0662_12141.csv	0.1	exec_36	4	ctl_t_4	-0.910331107716314	-0.764575694875208	-0.842806471451515
197	humi.models.NB$Builder	X0662_12141.csv	0.1	exec_36	5	ctl_t_5	-0.520052685633603	-0.332164917932285	-0.421569723851619
198	humi.models.NB$Builder	X0662_12141.csv	0.1	exec_36	6	ctl_t_6	0.0249987736718209	0.165271782820917	0.101272366660004
199	humi.models.NB$Builder	X0662_12141.csv	0.1	exec_36	7	ctl_t_7	-0.198062891272656	-0.0580346696963192	-0.130532357253916
200	humi.models.NB$Builder	X0662_12141.csv	0.1	exec_36	8	ctl_t_8	-0.249635832506677	-0.075802779757199	-0.160595873471054
201	humi.models.NB$Builder	X0662_12141.csv	0.1	exec_36	9	ctl_t_9	-0.15503752215435	0.498126822225072	0.154296462497842
202	humi.models.NB$Builder	X0662_12141.csv	0.1	exec_36	10	ctl_t_10	-0.00140739555387325	0.106515068332148	0.044223594963291
203	humi.models.NB$Builder	X0662_12141.csv	0.1	exec_36	11	ctl_t_11	-0.638891696113966	-0.5067323336518	-0.570051115554116
204	humi.models.NB$Builder	X0662_12141.csv	0.1	exec_36	12	ctl_t_12	0.197657024128934	0.358852500408902	0.284543910746268
205	humi.models.NB$Builder	X0662_12141.csv	0.1	exec_36	13	ctl_t_13	0.110534942840653	0.188638875095409	0.153292145683856
206	humi.models.NB$Builder	X0662_12141.csv	0.1	exec_36	14	ctl_t_14	-0.0492696130466557	0.0529202557648182	-0.00694556269068929
207	humi.models.NB$Builder	X0662_12141.csv	0.1	exec_36	15	ctl_t_15	0.245167727899647	0.387524395248309	0.310091214473954
208	humi.models.NB$Builder	X0662_12141.csv	0.1	exec_36	16	ctl_t_16	-0.604872925840878	-0.509817494015097	-0.560246297539113
209	humi.models.NB$Builder	X0662_12141.csv	0.1	exec_36	17	ctl_t_17	0.0698815532821501	0.16832344689516	0.125512232826036
210	humi.models.NB$Builder	X0662_12141.csv	0.1	exec_36	18	ctl_t_18	0.1709697499256	0.287692584370752	0.240461580552844
211	humi.models.NB$Builder	X0662_12141.csv	0.1	exec_36	19	ctl_t_19	0.536820419115331	0.681829837510266	0.61536703266501
212	humi.models.NB$Builder	X0662_12141.csv	0.1	exec_36	20	ctl_t_20	-0.00953632207843818	0.117362217671228	0.051035040800414
213	humi.models.NB$Builder	X0662_12141.csv	0.1	exec_36	21	ctl_t_21	0.200440616492334	0.31019149677651	0.265771976874495
214	humi.models.NB$Builder	X0662_12141.csv	0.1	exec_36	22	ctl_t_22	-0.988534178599392	-0.839265973241586	-0.922217662640823
215	humi.models.NB$Builder	X0662_12141.csv	0.1	exec_36	23	ctl_t_23	-0.373667719623898	-0.218034741519586	-0.305231624570067
216	humi.models.NB$Builder	X0662_12141.csv	0.1	exec_36	24	ctl_t_24	-0.522601153300672	-0.351019536070279	-0.438537018682955
217	humi.models.NB$Builder	X0662_12141.csv	0.1	exec_36	25	PIK3CA	-0.576326440029571	-0.333258727143128	-0.462179834852028
218	humi.models.NB$Builder	X0662_12141.csv	0.1	exec_36	26	PIK3CA	-0.474544873230481	-0.316478388608134	-0.404979169732181
219	humi.models.NB$Builder	X0662_12141.csv	0.1	exec_36	27	PIK3CA	-0.0918956403679017	0.0291538921529006	-0.0356799161270716
220	humi.models.NB$Builder	X0662_12141.csv	0.1	exec_36	28	PIK3CB	-0.110755915930838	0.0154744788031399	-0.0559621449597703
221	humi.models.NB$Builder	X0662_12141.csv	0.1	exec_36	29	PIK3CB	-0.954673600242224	-0.805773930615794	-0.880113894686057
222	humi.models.NB$Builder	X0662_12141.csv	0.1	exec_36	30	PIK3CB	-0.484847204319307	-0.320695959419033	-0.413533761460991
223	humi.models.NB$Builder	X0662_12141.csv	0.1	exec_36	31	mTOR	-0.519228614563243	-0.39535734250418	-0.443688966073052
224	humi.models.NB$Builder	X0662_12141.csv	0.1	exec_36	32	mTOR	-1.26706546790908	-1.03223605131854	-1.15148412718755
225	humi.models.NB$Builder	X0662_12141.csv	0.1	exec_36	33	mTOR	-1.91009013032916	-1.69120021643112	-1.80512802174674
226	humi.models.NB$Builder	X0662_12141.csv	0.1	exec_36	34	AKT1	-0.262534020530203	-0.179272350766806	-0.219761083708281
227	humi.models.NB$Builder	X0662_12141.csv	0.1	exec_36	35	AKT1	-0.732297677248816	-0.588435469851316	-0.6696618955715
228	humi.models.NB$Builder	X0662_12141.csv	0.1	exec_36	36	AKT1	-0.0943175855487308	0.0203962142979997	-0.0312974388837407
229	humi.models.NB$Builder	X0662_12141.csv	0.1	exec_36	37	AKT2	0.0972029965841093	0.208035736584424	0.162951355281294
230	humi.models.NB$Builder	X0662_12141.csv	0.1	exec_36	38	AKT2	0.244047262284017	0.347718432895645	0.307791030648545
231	humi.models.NB$Builder	X0662_12141.csv	0.1	exec_36	39	AKT2	0.0360647375353757	0.140814078138538	0.100608038123264
232	humi.models.NB$Builder	X0662_12141.csv	0.1	exec_36	40	AKT3	-0.040520488726813	0.0633435698099101	0.0219552394701483
233	humi.models.NB$Builder	X0662_12141.csv	0.1	exec_36	41	AKT3	0.0109917355097454	0.112221845161991	0.0713770150756421
234	humi.models.NB$Builder	X0662_12141.csv	0.1	exec_36	42	AKT3	-0.033468477087027	0.142226132291122	0.048414696927819
235	humi.models.NB$Builder	X0662_12141.csv	0.1	exec_36	43	PLK1	-1.90852782899855	-1.64005257565555	-1.77428044885998
236	humi.models.NB$Builder	X0662_12141.csv	0.1	exec_36	44	PLK1	-1.81231934786501	-1.61337474111158	-1.70172589236777
237	humi.models.NB$Builder	X0662_12141.csv	0.1	exec_36	45	PLK1	-1.73502634005847	-1.56997950096996	-1.6575202290494
238	humi.models.NB$Builder	X0662_12141.csv	0.1	exec_36	46	PLK4	-0.96943210121941	-0.839151367710439	-0.892064736250514
239	humi.models.NB$Builder	X0662_12141.csv	0.1	exec_36	47	PLK4	-1.32082187587833	-1.10696517095636	-1.20608779084707
240	humi.models.NB$Builder	X0662_12141.csv	0.1	exec_36	48	PLK4	-1.52680731002246	-1.04991978125667	-1.28945563300278
241	humi.models.NB$Builder	X0662_12141.csv	0.1	exec_36	49	EGFR	0.0705396131667216	0.198921331321717	0.132522835385618
242	humi.models.NB$Builder	X0662_12141.csv	0.1	exec_36	50	EGFR	-0.152319180975947	-0.0308960670025009	-0.0801575650184774
243	humi.models.NB$Builder	X0662_12141.csv	0.1	exec_36	51	EGFR	-0.085270688297352	0.0286487782612432	-0.0303124319492745
244	humi.models.NB$Builder	X0662_12141.csv	0.1	exec_36	52	ERBB2	-0.141979785890909	-0.0326605843911554	-0.0794840670471414
245	humi.models.NB$Builder	X0662_12141.csv	0.1	exec_36	53	ERBB2	-0.385854164625026	-0.267665811475608	-0.33761748211943
246	humi.models.NB$Builder	X0662_12141.csv	0.1	exec_36	54	ERBB2	-0.267172244835934	-0.166607054986934	-0.21606127585327
247	humi.models.NB$Builder	X0662_12141.csv	0.1	exec_36	55	ESR1	0.0127896594094435	0.122283996370321	0.0576765727837347
248	humi.models.NB$Builder	X0662_12141.csv	0.1	exec_36	56	ESR1	-0.432071103069276	-0.35067086454722	-0.391110328814547
249	humi.models.NB$Builder	X0662_12141.csv	0.1	exec_36	57	ESR1	-0.0465493630516479	0.0557313506267595	-0.00445763504105847
250	humi.models.NB$Builder	X0662_12141.csv	0.1	exec_36	58	SMO	0.363485693266725	0.437295508169549	0.401194293433627
251	humi.models.NB$Builder	X0662_12141.csv	0.1	exec_36	59	SMO	-0.0498938217445014	0.0587558380926804	-0.00494733544424265
252	humi.models.NB$Builder	X0662_12141.csv	0.1	exec_36	60	SMO	-0.320873446151421	-0.168327642426055	-0.255567524099209
253	humi.models.NB$Builder	X0662_12141.csv	0.1	exec_36	61	LEF1	-0.729405753275579	-0.535109253286988	-0.641000290376376
254	humi.models.NB$Builder	X0662_12141.csv	0.1	exec_36	62	LEF1	0.159410218069934	0.250429692192104	0.215904424836018
255	humi.models.NB$Builder	X0662_12141.csv	0.1	exec_36	63	LEF1	-0.438377995415198	-0.345191030175314	-0.395322847185971
256	humi.models.NB$Builder	X0662_12141.csv	0.1	exec_36	64	APH1A	-0.00814361607840925	0.108410318132978	0.0560919595203707
257	humi.models.NB$Builder	X0662_12141.csv	0.1	exec_36	65	APH1A	0.0693004299782034	0.133384886914701	0.103273482360187
258	humi.models.NB$Builder	X0662_12141.csv	0.1	exec_36	66	APH1A	-0.614570955531752	-0.479049662538344	-0.556054811229464
259	humi.models.NB$Builder	X0662_12141.csv	0.1	exec_36	67	ERBB3	-0.115918937398635	-0.00579193023353249	-0.0723578419100988
260	humi.models.NB$Builder	X0662_12141.csv	0.1	exec_36	68	ERBB3	-0.348832532581825	-0.217467599532466	-0.291338642980007
261	humi.models.NB$Builder	X0662_12141.csv	0.1	exec_36	69	ERBB3	0.0430823263770053	0.154331073790318	0.109121157161189
262	humi.models.NB$Builder	X0662_12141.csv	0.1	exec_36	70	ERBB4	-0.14503494319372	-0.0023653898645255	-0.081735779922
263	humi.models.NB$Builder	X0662_12141.csv	0.1	exec_36	71	ERBB4	-0.513994165815803	-0.383957863059896	-0.448771468437723
264	humi.models.NB$Builder	X0662_12141.csv	0.1	exec_36	72	ERBB4	0.0771391617476064	0.208124286868078	0.143379449653653
265	humi.models.NB$Builder	X0662_12141.csv	0.1	exec_36	73	MET	-0.547856207719112	-0.415452439763419	-0.488593510958403
266	humi.models.NB$Builder	X0662_12141.csv	0.1	exec_36	74	MET	0.114307255789051	0.188643042005927	0.151144143121658
267	humi.models.NB$Builder	X0662_12141.csv	0.1	exec_36	75	MET	-1.00438928354754	-0.873250621276103	-0.944941538375455
268	humi.models.NB$Builder	X0662_12141.csv	0.1	exec_36	76	FLT1	0.0663169193796905	0.136906159710107	0.103328874775896
269	humi.models.NB$Builder	X0662_12141.csv	0.1	exec_36	77	FLT1	0.0751889324526346	0.180728299709813	0.119593719932082
270	humi.models.NB$Builder	X0662_12141.csv	0.1	exec_36	78	FLT1	-0.178976841006238	-0.0819210763910073	-0.132744121264832
271	humi.models.NB$Builder	X0662_12141.csv	0.1	exec_36	79	KDR	0.0620939082371333	0.145471397512768	0.104851129867225
272	humi.models.NB$Builder	X0662_12141.csv	0.1	exec_36	80	KDR	-0.279047644722017	-0.145820053089135	-0.206363836121339
273	humi.models.NB$Builder	X0662_12141.csv	0.1	exec_36	81	KDR	-0.20269624844126	-0.0391024267850097	-0.112362109226643
274	humi.models.NB$Builder	X0662_12141.csv	0.1	exec_36	82	PDGFRA	0.316080176335245	0.428621785239875	0.373160850740342
275	humi.models.NB$Builder	X0662_12141.csv	0.1	exec_36	83	PDGFRA	-0.105054439744012	-0.036570758490581	-0.0687905613044753
276	humi.models.NB$Builder	X0662_12141.csv	0.1	exec_36	84	PDGFRA	-0.136754298331874	0.0395765287146482	-0.0541105593116425
277	humi.models.NB$Builder	X0662_12141.csv	0.1	exec_36	85	PDGFRB	-0.566233351598105	-0.438110770965755	-0.513893383617682
278	humi.models.NB$Builder	X0662_12141.csv	0.1	exec_36	86	PDGFRB	-0.0366494184888635	0.0945898525502604	0.0216276176615924
279	humi.models.NB$Builder	X0662_12141.csv	0.1	exec_36	87	PDGFRB	-0.00441575089689196	0.111201870189322	0.0508372172459132
280	humi.models.NB$Builder	X0662_12141.csv	0.1	exec_36	88	ALK	-0.526268497381839	-0.412932028978387	-0.476159782423925
281	humi.models.NB$Builder	X0662_12141.csv	0.1	exec_36	89	ALK	0.0958547351530091	0.200012546949261	0.160240374727432
282	humi.models.NB$Builder	X0662_12141.csv	0.1	exec_36	90	ALK	-0.409615531119489	-0.288518237706599	-0.357134644731107
283	humi.models.NB$Builder	X0662_12141.csv	0.1	exec_36	91	ROS1	-0.381065056557562	-0.30387061066474	-0.340935544314419
284	humi.models.NB$Builder	X0662_12141.csv	0.1	exec_36	92	ROS1	-0.101518187317869	0.00759938002224703	-0.0550219625610146
285	humi.models.NB$Builder	X0662_12141.csv	0.1	exec_36	93	ROS1	-0.0620540262955338	0.0566516753258794	-0.00177320026299467
286	humi.models.NB$Builder	X0662_12141.csv	0.1	exec_36	94	RET	-0.143447398354411	-0.04544749072762	-0.0811746560514552
287	humi.models.NB$Builder	X0662_12141.csv	0.1	exec_36	95	RET	0.0046831992121133	0.128722514192947	0.0562176406331999
288	humi.models.NB$Builder	X0662_12141.csv	0.1	exec_36	96	RET	-0.55353988606896	-0.4456824659311	-0.503246497604072
289	humi.models.NB$Builder	X0662_12141.csv	0.1	exec_36	97	FGFR1	-0.464339784777942	-0.354072369417586	-0.411129790147168
290	humi.models.NB$Builder	X0662_12141.csv	0.1	exec_36	98	FGFR1	-0.383102144291827	-0.23388693143736	-0.308972884025804
291	humi.models.NB$Builder	X0662_12141.csv	0.1	exec_36	99	FGFR1	-0.0311346026855336	0.100512360413293	0.029780463754998
292	humi.models.NB$Builder	X0662_12141.csv	0.1	exec_36	100	FGFR2	-1.58630112767797	-1.42343396420582	-1.50823149323574
293	humi.models.NB$Builder	X0662_12141.csv	0.1	exec_36	101	FGFR2	-0.89077602472479	-0.711557115231304	-0.790284854259189
294	humi.models.NB$Builder	X0662_12141.csv	0.1	exec_36	102	FGFR2	-1.10932156487482	-0.899276111517786	-0.995429712539596
295	humi.models.NB$Builder	X0662_12141.csv	0.1	exec_36	103	FGFR3	0.199291683237386	0.303821069837094	0.262001383154197
296	humi.models.NB$Builder	X0662_12141.csv	0.1	exec_36	104	FGFR3	0.271498425014511	0.34598889577726	0.312070612651264
297	humi.models.NB$Builder	X0662_12141.csv	0.1	exec_36	105	FGFR3	0.0543561136521541	0.153698570573993	0.112268298548715
298	humi.models.NB$Builder	X0662_12141.csv	0.1	exec_36	106	PIK3R1	0.0979604396019032	0.214492032844278	0.165539297870704
299	humi.models.NB$Builder	X0662_12141.csv	0.1	exec_36	107	PIK3R1	-0.995046996653536	-0.766415156610807	-0.879111212169532
300	humi.models.NB$Builder	X0662_12141.csv	0.1	exec_36	108	PIK3R1	0.00800589398455285	0.133861986440812	0.0590169830120392
301	humi.models.NB$Builder	X0662_12141.csv	0.1	exec_36	109	PDK1	-0.201912843266846	-0.111634358717735	-0.158458957041717
302	humi.models.NB$Builder	X0662_12141.csv	0.1	exec_36	110	PDK1	-0.386794565354518	-0.243187388778241	-0.312002850987458
303	humi.models.NB$Builder	X0662_12141.csv	0.1	exec_36	111	PDK1	-0.310175499534881	-0.195832270400861	-0.241642663279915
304	humi.models.NB$Builder	X0662_12141.csv	0.1	exec_36	112	PGR	-0.135144318700207	-0.0483984967256512	-0.0894848778429976
305	humi.models.NB$Builder	X0662_12141.csv	0.1	exec_36	113	PGR	0.213539759971323	0.305002866489356	0.250627689719822
306	humi.models.NB$Builder	X0662_12141.csv	0.1	exec_36	114	PGR	0.091125021373661	0.18206506500766	0.126207825933276
307	humi.models.NB$Builder	X0662_12141.csv	0.1	exec_36	115	AR	0.0901574118827397	0.158609753454051	0.125633945004114
308	humi.models.NB$Builder	X0662_12141.csv	0.1	exec_36	116	AR	0.0382732809776991	0.153127243195197	0.105891563934812
309	humi.models.NB$Builder	X0662_12141.csv	0.1	exec_36	117	AR	0.258793834409319	0.333590071330531	0.297545936359995
310	humi.models.NB$Builder	X0662_12141.csv	0.1	exec_36	118	SRC	0.0305113565903925	0.115821889615132	0.0818596225340465
311	humi.models.NB$Builder	X0662_12141.csv	0.1	exec_36	119	SRC	0.290052834785152	0.362781002723806	0.328048992621295
312	humi.models.NB$Builder	X0662_12141.csv	0.1	exec_36	120	SRC	-0.613763995851334	-0.482134055561051	-0.546803160730228
313	humi.models.NB$Builder	X0662_12141.csv	0.1	exec_36	121	ILK	-0.262698614282666	-0.170051181876084	-0.216053904788511
314	humi.models.NB$Builder	X0662_12141.csv	0.1	exec_36	122	ILK	-0.0118042537040236	0.111453995275419	0.0480508383922487
315	humi.models.NB$Builder	X0662_12141.csv	0.1	exec_36	123	ILK	-0.300150939918777	-0.199107754578821	-0.255478752584831
316	humi.models.NB$Builder	X0662_12141.csv	0.1	exec_36	124	PTK2	-0.466440669696304	-0.283047454124323	-0.380074230632152
317	humi.models.NB$Builder	X0662_12141.csv	0.1	exec_36	125	PTK2	0.113288195235213	0.255001572784408	0.187152388209034
318	humi.models.NB$Builder	X0662_12141.csv	0.1	exec_36	126	PTK2	-0.28575020850097	-0.186394801016936	-0.22674856237982
319	humi.models.NB$Builder	X0662_12141.csv	0.1	exec_36	127	KRAS	0.420627007860284	0.47876570563808	0.45323316056627
320	humi.models.NB$Builder	X0662_12141.csv	0.1	exec_36	128	KRAS	0.102069394460762	0.242177376499291	0.186200727682214
321	humi.models.NB$Builder	X0662_12141.csv	0.1	exec_36	129	KRAS	-0.0727083554259123	0.0565248799075577	-0.00893232022013984
322	humi.models.NB$Builder	X0662_12141.csv	0.1	exec_36	130	NRAS	-0.394312294400254	-0.302102341607216	-0.341075994220175
323	humi.models.NB$Builder	X0662_12141.csv	0.1	exec_36	131	NRAS	-0.584958794447344	-0.461885657669962	-0.513547746964406
324	humi.models.NB$Builder	X0662_12141.csv	0.1	exec_36	132	NRAS	-0.0237547353532237	0.0819667481111397	0.0407092173518545
325	humi.models.NB$Builder	X0662_12141.csv	0.1	exec_36	133	HRAS	-0.688910703372263	-0.590656394347888	-0.637347956369646
326	humi.models.NB$Builder	X0662_12141.csv	0.1	exec_36	134	HRAS	-0.134101610821372	-0.0282457257895216	-0.092383566933642
327	humi.models.NB$Builder	X0662_12141.csv	0.1	exec_36	135	HRAS	-0.210909408385531	-0.106425519301516	-0.16646634204845
328	humi.models.NB$Builder	X0662_12141.csv	0.1	exec_36	136	ARAF	0.256323615083694	0.325040852721827	0.293245081445258
329	humi.models.NB$Builder	X0662_12141.csv	0.1	exec_36	137	ARAF	0.0562717918749303	0.13409491789751	0.0976382684103996
330	humi.models.NB$Builder	X0662_12141.csv	0.1	exec_36	138	ARAF	0.0652678733566041	0.128090858414873	0.0988216406006244
331	humi.models.NB$Builder	X0662_12141.csv	0.1	exec_36	139	BRAF	-0.0928317422792284	-0.0265702407640806	-0.0579822559923817
332	humi.models.NB$Builder	X0662_12141.csv	0.1	exec_36	140	BRAF	0.451501485400871	0.512010383945604	0.48423492604147
333	humi.models.NB$Builder	X0662_12141.csv	0.1	exec_36	141	BRAF	-0.371996456367504	-0.214541086792336	-0.303209642326088
334	humi.models.NB$Builder	X0662_12141.csv	0.1	exec_36	142	RAF1	-0.674909223350427	-0.552286591842369	-0.602628308567122
335	humi.models.NB$Builder	X0662_12141.csv	0.1	exec_36	143	RAF1	-0.711372619600587	-0.563205719529039	-0.638398552066046
336	humi.models.NB$Builder	X0662_12141.csv	0.1	exec_36	144	RAF1	-0.782792784037466	-0.61168868330882	-0.701202918445149
337	humi.models.NB$Builder	X0662_12141.csv	0.1	exec_36	145	TGFBR1	0.0280462332898675	0.138906868685625	0.0915009982303043
338	humi.models.NB$Builder	X0662_12141.csv	0.1	exec_36	146	TGFBR1	-0.0278425432247662	0.0729836515802973	0.0330614845241399
339	humi.models.NB$Builder	X0662_12141.csv	0.1	exec_36	147	TGFBR1	0.0386665876480952	0.102249966996019	0.0715617651056669
340	humi.models.NB$Builder	X0662_12141.csv	0.1	exec_36	148	TGFBR2	-0.0988671685046193	-0.0252738460668266	-0.0602013787467426
341	humi.models.NB$Builder	X0662_12141.csv	0.1	exec_36	149	TGFBR2	0.265471547313103	0.352685058900744	0.313358472665194
342	humi.models.NB$Builder	X0662_12141.csv	0.1	exec_36	150	TGFBR2	0.0845557707542636	0.158488977298744	0.122166343333604
343	humi.models.NB$Builder	X0662_12141.csv	0.1	exec_36	151	TGFBR3	-0.0864190814153608	0.0109197968006981	-0.0274580931881867
344	humi.models.NB$Builder	X0662_12141.csv	0.1	exec_36	152	TGFBR3	-0.490860018122482	-0.38860719147373	-0.430763563428501
345	humi.models.NB$Builder	X0662_12141.csv	0.1	exec_36	153	TGFBR3	0.0411775165542983	0.119269872288965	0.0827560451316029
346	humi.models.NB$Builder	X0662_12141.csv	0.1	exec_36	154	YAP1	0.0171843990072977	0.120008752511757	0.0829871731284705
347	humi.models.NB$Builder	X0662_12141.csv	0.1	exec_36	155	YAP1	-0.626808742187608	-0.483762267585162	-0.564277634983655
348	humi.models.NB$Builder	X0662_12141.csv	0.1	exec_36	156	YAP1	0.0441101881820984	0.129685563289769	0.0947619228927509
349	humi.models.NB$Builder	X0662_12141.csv	0.1	exec_36	157	MYC	-1.78727529967218	-1.5166706257338	-1.64682644778675
350	humi.models.NB$Builder	X0662_12141.csv	0.1	exec_36	158	MYC	-1.27004669875634	-1.12760428403208	-1.20855336311303
351	humi.models.NB$Builder	X0662_12141.csv	0.1	exec_36	159	MYC	-1.43572057109747	-1.29085255503516	-1.37095338014078
352	humi.models.NB$Builder	X0662_12141.csv	0.1	exec_36	160	MYCN	-0.467375411343694	-0.321163625382261	-0.394066550954656
353	humi.models.NB$Builder	X0662_12141.csv	0.1	exec_36	161	MYCN	0.00190643420153742	0.109222294732353	0.046412010322436
354	humi.models.NB$Builder	X0662_12141.csv	0.1	exec_36	162	MYCN	-0.0276099559166047	0.027753360617595	0.00248876262472641
355	humi.models.NB$Builder	X0662_12141.csv	0.1	exec_36	163	MDM2	-0.157160693854813	-0.0581126919537705	-0.117296602133095
356	humi.models.NB$Builder	X0662_12141.csv	0.1	exec_36	164	MDM2	-0.329656684254491	-0.227963356976652	-0.285434860173459
357	humi.models.NB$Builder	X0662_12141.csv	0.1	exec_36	165	MDM2	-0.0629471359308005	0.0497592529141775	0.00438376599587126
358	humi.models.NB$Builder	X0662_12141.csv	0.1	exec_36	166	TP53	-0.472231456446064	-0.374951280491515	-0.422390325242167
359	humi.models.NB$Builder	X0662_12141.csv	0.1	exec_36	167	TP53	-0.00531191811102535	0.107041787713707	0.0584133509319791
360	humi.models.NB$Builder	X0662_12141.csv	0.1	exec_36	168	TP53	0.53091755975341	0.602830150967508	0.568899409804974
361	humi.models.NB$Builder	X0662_12141.csv	0.1	exec_36	169	BRCA1	-0.332565125045941	-0.204443036973573	-0.266976126036543
362	humi.models.NB$Builder	X0662_12141.csv	0.1	exec_36	170	BRCA1	-0.0806657137744528	0.0168640946509093	-0.0192505121746319
363	humi.models.NB$Builder	X0662_12141.csv	0.1	exec_36	171	BRCA1	-0.840570542190618	-0.730938523294701	-0.782306826358504
364	humi.models.NB$Builder	X0662_12141.csv	0.1	exec_36	172	BRCA2	-0.168481286131185	-0.0789085628449412	-0.122083273752045
365	humi.models.NB$Builder	X0662_12141.csv	0.1	exec_36	173	BRCA2	-0.640195797879543	-0.530715199605656	-0.57655965534353
366	humi.models.NB$Builder	X0662_12141.csv	0.1	exec_36	174	BRCA2	-0.837126748270407	-0.724860830225451	-0.79311852744522
367	humi.models.NB$Builder	X0662_12141.csv	0.1	exec_36	175	PARP1	-0.972830396075412	-0.825072850357913	-0.893161131346229
368	humi.models.NB$Builder	X0662_12141.csv	0.1	exec_36	176	PARP1	-0.798129860546156	-0.664451046168333	-0.724978258753249
369	humi.models.NB$Builder	X0662_12141.csv	0.1	exec_36	177	PARP1	-1.26025281372098	-1.148368534695	-1.20651321910926
370	humi.models.NB$Builder	X0662_12141.csv	0.1	exec_36	178	PARP2	-0.378956077343355	-0.273326507362158	-0.335694237062564
371	humi.models.NB$Builder	X0662_12141.csv	0.1	exec_36	179	PARP2	0.0520113175573812	0.167543974469572	0.119067263168193
372	humi.models.NB$Builder	X0662_12141.csv	0.1	exec_36	180	PARP2	0.205494956786693	0.33707308101685	0.280741295428414
373	humi.models.NB$Builder	X0662_12141.csv	0.1	exec_36	181	CDK12	-1.01643176858453	-0.922991796779227	-0.967085835844529
374	humi.models.NB$Builder	X0662_12141.csv	0.1	exec_36	182	CDK12	-1.37980838049196	-1.20181912772663	-1.28482779422559
375	humi.models.NB$Builder	X0662_12141.csv	0.1	exec_36	183	CDK12	-1.3483463481599	-1.23355853688961	-1.27999490625219
376	humi.models.NB$Builder	X0662_12141.csv	0.1	exec_36	184	CHEK1	-1.66027655660913	-1.44741756092748	-1.55818937050931
377	humi.models.NB$Builder	X0662_12141.csv	0.1	exec_36	185	CHEK1	-1.67728519599016	-1.56481824321671	-1.61819710899598
378	humi.models.NB$Builder	X0662_12141.csv	0.1	exec_36	186	CHEK1	-1.91060509714558	-1.81508187797488	-1.86235505175834
379	humi.models.NB$Builder	X0662_12141.csv	0.1	exec_36	187	ATG4B	-0.220268086308954	-0.149206673705016	-0.18372062215089
380	humi.models.NB$Builder	X0662_12141.csv	0.1	exec_36	188	ATG4B	-0.0418370604453242	0.0772294625597073	0.00820422301937813
381	humi.models.NB$Builder	X0662_12141.csv	0.1	exec_36	189	ATG4B	0.127435896361182	0.192745785686107	0.161152984203253
382	humi.models.NB$Builder	X0662_12141.csv	0.1	exec_36	190	CA9	0.282864937269791	0.391122525696023	0.350181352816657
383	humi.models.NB$Builder	X0662_12141.csv	0.1	exec_36	191	CA9	0.0520521665525815	0.134775687697177	0.0949790845774669
384	humi.models.NB$Builder	X0662_12141.csv	0.1	exec_36	192	CA9	0.305197427110298	0.428822890413903	0.378187935095577
385	humi.models.YS$Builder	X0028_121D132312331.csv	0.1	exec_16	1	ctl_t_1	-0.9331874045192	-0.677053531812447	-0.776441372673317
386	humi.models.YS$Builder	X0028_121D132312331.csv	0.1	exec_16	2	ctl_t_2	0.693694006788331	0.906327626278838	0.795190569705244
387	humi.models.YS$Builder	X0028_121D132312331.csv	0.1	exec_16	3	ctl_t_3	0.46213707084628	0.70664100828568	0.580896941493815
388	humi.models.YS$Builder	X0028_121D132312331.csv	0.1	exec_16	4	ctl_t_4	-0.191044258737979	-0.0221250334869915	-0.117853438090421
389	humi.models.YS$Builder	X0028_121D132312331.csv	0.1	exec_16	5	ctl_t_5	0.262855723601473	0.53536937476028	0.403508914552715
390	humi.models.YS$Builder	X0028_121D132312331.csv	0.1	exec_16	6	ctl_t_6	0.245539302924518	0.50366258624862	0.371107738733114
391	humi.models.YS$Builder	X0028_121D132312331.csv	0.1	exec_16	7	ctl_t_7	-2.07376873035128	-1.72486575612163	-1.89550132918878
392	humi.models.YS$Builder	X0028_121D132312331.csv	0.1	exec_16	8	ctl_t_8	-0.140733583320868	0.175275091231404	0.0194780001004915
393	humi.models.YS$Builder	X0028_121D132312331.csv	0.1	exec_16	10	ctl_t_10	0.85251897189565	1.04568164453361	0.946560966631699
394	humi.models.YS$Builder	X0028_121D132312331.csv	0.1	exec_16	11	ctl_t_11	-0.981076419762551	-0.715606681388506	-0.85017094950428
395	humi.models.YS$Builder	X0028_121D132312331.csv	0.1	exec_16	12	ctl_t_12	-0.260265624055833	0.0758882487433375	-0.0919916180120193
396	humi.models.YS$Builder	X0028_121D132312331.csv	0.1	exec_16	13	ctl_t_13	-1.33550179181046	-1.16597979743623	-1.25228315787887
397	humi.models.YS$Builder	X0028_121D132312331.csv	0.1	exec_16	14	ctl_t_14	-0.390477790055283	-0.226786682642442	-0.320247225861439
398	humi.models.YS$Builder	X0028_121D132312331.csv	0.1	exec_16	15	ctl_t_15	-0.712738751188104	-0.418801385301378	-0.592272634751488
399	humi.models.YS$Builder	X0028_121D132312331.csv	0.1	exec_16	16	ctl_t_16	-1.97116976429423	-1.79331056029155	-1.88186522343272
400	humi.models.YS$Builder	X0028_121D132312331.csv	0.1	exec_16	17	ctl_t_17	-1.03502056107537	-0.802344636099603	-0.947213903642411
401	humi.models.YS$Builder	X0028_121D132312331.csv	0.1	exec_16	18	ctl_t_18	0.115461661635722	0.334045209877273	0.220076786624009
402	humi.models.YS$Builder	X0028_121D132312331.csv	0.1	exec_16	19	ctl_t_19	0.954687623027858	1.21576311790567	1.08220579797578
403	humi.models.YS$Builder	X0028_121D132312331.csv	0.1	exec_16	20	ctl_t_20	-1.99991667875335	-1.67970333659834	-1.83623891890878
404	humi.models.YS$Builder	X0028_121D132312331.csv	0.1	exec_16	21	ctl_t_21	0.174747363117494	0.347715666630652	0.252992707423611
405	humi.models.YS$Builder	X0028_121D132312331.csv	0.1	exec_16	22	ctl_t_22	0.353814877819036	0.559394274971642	0.454112909953584
406	humi.models.YS$Builder	X0028_121D132312331.csv	0.1	exec_16	23	ctl_t_23	-2.68255509707752	-2.26754027779853	-2.47065360118308
407	humi.models.YS$Builder	X0028_121D132312331.csv	0.1	exec_16	24	ctl_t_24	-2.43895060196736	-2.04051394810082	-2.23855355623724
408	humi.models.YS$Builder	X0028_121D132312331.csv	0.1	exec_16	25	PIK3CA	0.902637059439559	1.2340805689005	1.06252256490776
409	humi.models.YS$Builder	X0028_121D132312331.csv	0.1	exec_16	26	PIK3CA	0.672338165749773	0.914109868476267	0.791179384046394
410	humi.models.YS$Builder	X0028_121D132312331.csv	0.1	exec_16	27	PIK3CA	0.323145823826574	0.565944404171697	0.444311626443959
411	humi.models.YS$Builder	X0028_121D132312331.csv	0.1	exec_16	28	PIK3CB	-0.382555227846669	-0.145992869080146	-0.287908896298393
412	humi.models.YS$Builder	X0028_121D132312331.csv	0.1	exec_16	29	PIK3CB	-1.61067825922693	-1.31229728137342	-1.49916259042405
413	humi.models.YS$Builder	X0028_121D132312331.csv	0.1	exec_16	30	PIK3CB	-0.42965250016852	-0.180944066158318	-0.329535354590181
414	humi.models.YS$Builder	X0028_121D132312331.csv	0.1	exec_16	31	mTOR	-0.644658559163288	-0.438164915966943	-0.567508421492713
415	humi.models.YS$Builder	X0028_121D132312331.csv	0.1	exec_16	32	mTOR	-4.49966682372965	-3.72178473798845	-4.1094836904375
416	humi.models.YS$Builder	X0028_121D132312331.csv	0.1	exec_16	33	mTOR	-4.5702452926059	-3.94680799881365	-4.24334666752121
417	humi.models.YS$Builder	X0028_121D132312331.csv	0.1	exec_16	34	AKT1	0.0526508071540468	0.224060336749317	0.148420408123411
418	humi.models.YS$Builder	X0028_121D132312331.csv	0.1	exec_16	35	AKT1	-0.11921440458631	0.0864697671375431	0.00124600154621398
419	humi.models.YS$Builder	X0028_121D132312331.csv	0.1	exec_16	36	AKT1	-0.731070816409464	-0.527427700559433	-0.628795861580844
420	humi.models.YS$Builder	X0028_121D132312331.csv	0.1	exec_16	37	AKT2	-0.303770713523474	-0.105906802773463	-0.184224311128096
421	humi.models.YS$Builder	X0028_121D132312331.csv	0.1	exec_16	38	AKT2	0.603840440580021	0.790731486122306	0.695932646699035
422	humi.models.YS$Builder	X0028_121D132312331.csv	0.1	exec_16	39	AKT2	-0.306962456627615	-0.122870689337331	-0.195010818167839
423	humi.models.YS$Builder	X0028_121D132312331.csv	0.1	exec_16	40	AKT3	0.780553861976512	0.943134413624201	0.860590370100636
424	humi.models.YS$Builder	X0028_121D132312331.csv	0.1	exec_16	41	AKT3	-0.74333514999684	-0.599213106642176	-0.671823914914534
425	humi.models.YS$Builder	X0028_121D132312331.csv	0.1	exec_16	42	AKT3	-0.315700998946477	0.0185120829278173	-0.149468321553739
426	humi.models.YS$Builder	X0028_121D132312331.csv	0.1	exec_16	43	PLK1	-3.74973558754309	-3.27409726848763	-3.50279525408591
427	humi.models.YS$Builder	X0028_121D132312331.csv	0.1	exec_16	44	PLK1	-1.31522077343452	-1.14003716091047	-1.22550825478055
428	humi.models.YS$Builder	X0028_121D132312331.csv	0.1	exec_16	45	PLK1	-0.00543939888708734	0.153180434563155	0.0613230079049813
429	humi.models.YS$Builder	X0028_121D132312331.csv	0.1	exec_16	46	PLK4	-2.59660576748651	-2.39055102200963	-2.49274079113995
430	humi.models.YS$Builder	X0028_121D132312331.csv	0.1	exec_16	47	PLK4	-0.988921930871455	-0.705072690653654	-0.836583864072856
431	humi.models.YS$Builder	X0028_121D132312331.csv	0.1	exec_16	48	PLK4	-4.40919082512707	-3.45886538572645	-3.93456341984402
432	humi.models.YS$Builder	X0028_121D132312331.csv	0.1	exec_16	49	EGFR	0.251727434572151	0.471225702810981	0.357805404858082
433	humi.models.YS$Builder	X0028_121D132312331.csv	0.1	exec_16	50	EGFR	0.302780791277662	0.505072036279666	0.405386576560801
434	humi.models.YS$Builder	X0028_121D132312331.csv	0.1	exec_16	51	EGFR	-0.2035361837381	-0.0689551277527661	-0.135737525223857
435	humi.models.YS$Builder	X0028_121D132312331.csv	0.1	exec_16	52	ERBB2	0.4011773121003	0.556936400309609	0.470506762753356
436	humi.models.YS$Builder	X0028_121D132312331.csv	0.1	exec_16	53	ERBB2	-0.184484776351656	-0.0409706261723187	-0.117727373482833
437	humi.models.YS$Builder	X0028_121D132312331.csv	0.1	exec_16	54	ERBB2	0.572559673113502	0.783664968297665	0.674075526240036
438	humi.models.YS$Builder	X0028_121D132312331.csv	0.1	exec_16	55	ESR1	-0.424747812109591	-0.264361274446049	-0.344569808284209
439	humi.models.YS$Builder	X0028_121D132312331.csv	0.1	exec_16	56	ESR1	-0.341517107265863	-0.169461116384838	-0.278564698613672
440	humi.models.YS$Builder	X0028_121D132312331.csv	0.1	exec_16	57	ESR1	0.0654899372768854	0.238264778588213	0.16675540150642
441	humi.models.YS$Builder	X0028_121D132312331.csv	0.1	exec_16	58	SMO	0.520368195495524	0.706372994824515	0.612475201890827
442	humi.models.YS$Builder	X0028_121D132312331.csv	0.1	exec_16	59	SMO	0.0984328284655321	0.305029882726991	0.202551128064617
443	humi.models.YS$Builder	X0028_121D132312331.csv	0.1	exec_16	60	SMO	-2.46353371485897	-2.10005064990899	-2.28221096055038
444	humi.models.YS$Builder	X0028_121D132312331.csv	0.1	exec_16	61	LEF1	-1.72805991501883	-1.35217061269438	-1.57561695505796
445	humi.models.YS$Builder	X0028_121D132312331.csv	0.1	exec_16	62	LEF1	0.800232020546268	0.980784304774517	0.889392383743803
446	humi.models.YS$Builder	X0028_121D132312331.csv	0.1	exec_16	63	LEF1	0.408129930984127	0.567131526278	0.479506955337987
447	humi.models.YS$Builder	X0028_121D132312331.csv	0.1	exec_16	64	APH1A	-0.74138188893024	-0.587634289664093	-0.663978732140867
448	humi.models.YS$Builder	X0028_121D132312331.csv	0.1	exec_16	65	APH1A	-0.200151416153152	-0.0866189155797084	-0.142355850600735
449	humi.models.YS$Builder	X0028_121D132312331.csv	0.1	exec_16	66	APH1A	-0.333315271650637	-0.135936175346801	-0.239031098406303
450	humi.models.YS$Builder	X0028_121D132312331.csv	0.1	exec_16	67	ERBB3	-0.724073654920475	-0.579292065843839	-0.651501386931624
451	humi.models.YS$Builder	X0028_121D132312331.csv	0.1	exec_16	68	ERBB3	-1.40460292895531	-1.20716453133303	-1.29925786607842
452	humi.models.YS$Builder	X0028_121D132312331.csv	0.1	exec_16	69	ERBB3	-0.289089292832402	-0.0943726022232729	-0.169663850156611
453	humi.models.YS$Builder	X0028_121D132312331.csv	0.1	exec_16	70	ERBB4	-0.125483927619083	0.104676104755349	0.0048966038055522
454	humi.models.YS$Builder	X0028_121D132312331.csv	0.1	exec_16	71	ERBB4	1.26825708165334	1.49666912874353	1.37793228304207
455	humi.models.YS$Builder	X0028_121D132312331.csv	0.1	exec_16	72	ERBB4	-1.69170451907277	-1.28962027659057	-1.53094177205317
456	humi.models.YS$Builder	X0028_121D132312331.csv	0.1	exec_16	73	MET	0.85366043936842	1.07425828145524	0.963058977074109
457	humi.models.YS$Builder	X0028_121D132312331.csv	0.1	exec_16	74	MET	-1.28924889843251	-1.1320701158447	-1.21079306781786
458	humi.models.YS$Builder	X0028_121D132312331.csv	0.1	exec_16	75	MET	-1.86704638964033	-1.67650401814929	-1.77124319440153
459	humi.models.YS$Builder	X0028_121D132312331.csv	0.1	exec_16	76	FLT1	-0.00255469638988663	0.129562566981256	0.0583859815041661
460	humi.models.YS$Builder	X0028_121D132312331.csv	0.1	exec_16	77	FLT1	-0.61608224088336	-0.405158579202989	-0.534894962670378
461	humi.models.YS$Builder	X0028_121D132312331.csv	0.1	exec_16	78	FLT1	-0.336971929439233	-0.131000876470504	-0.241399581079351
462	humi.models.YS$Builder	X0028_121D132312331.csv	0.1	exec_16	79	KDR	-0.586798864205248	-0.371863893206778	-0.458670827726866
463	humi.models.YS$Builder	X0028_121D132312331.csv	0.1	exec_16	80	KDR	-1.27587282186778	-1.08448816069779	-1.17967365688651
464	humi.models.YS$Builder	X0028_121D132312331.csv	0.1	exec_16	81	KDR	-0.199359285727205	0.047390143917582	-0.0974114031806918
465	humi.models.YS$Builder	X0028_121D132312331.csv	0.1	exec_16	82	PDGFRA	0.0618496224370206	0.335909280228941	0.202071641376601
466	humi.models.YS$Builder	X0028_121D132312331.csv	0.1	exec_16	83	PDGFRA	-0.901498043196873	-0.723652135920399	-0.784897875084006
467	humi.models.YS$Builder	X0028_121D132312331.csv	0.1	exec_16	84	PDGFRA	-0.672170141342368	-0.356400500460357	-0.541861066254222
468	humi.models.YS$Builder	X0028_121D132312331.csv	0.1	exec_16	85	PDGFRB	0.662296214970366	0.837694293321971	0.748155991773425
469	humi.models.YS$Builder	X0028_121D132312331.csv	0.1	exec_16	86	PDGFRB	-0.365746024065066	-0.135275549754322	-0.272867789289058
470	humi.models.YS$Builder	X0028_121D132312331.csv	0.1	exec_16	87	PDGFRB	0.286169008164541	0.463645320049366	0.363191897473356
471	humi.models.YS$Builder	X0028_121D132312331.csv	0.1	exec_16	88	ALK	-0.678725253523199	-0.518168714476017	-0.6007048100722
472	humi.models.YS$Builder	X0028_121D132312331.csv	0.1	exec_16	89	ALK	0.0806095618332334	0.250218736316885	0.181172595647129
473	humi.models.YS$Builder	X0028_121D132312331.csv	0.1	exec_16	90	ALK	1.28610976848555	1.50017516261597	1.39117393839526
474	humi.models.YS$Builder	X0028_121D132312331.csv	0.1	exec_16	91	ROS1	-0.0949939108087667	0.0707256049647321	0.00710988357239427
475	humi.models.YS$Builder	X0028_121D132312331.csv	0.1	exec_16	92	ROS1	-0.185588566145724	-0.0445654963344733	-0.118457428244045
476	humi.models.YS$Builder	X0028_121D132312331.csv	0.1	exec_16	93	ROS1	0.0665831403807512	0.25563377092156	0.177364262542322
477	humi.models.YS$Builder	X0028_121D132312331.csv	0.1	exec_16	94	RET	0.161759663731575	0.315169236634712	0.224040855082949
478	humi.models.YS$Builder	X0028_121D132312331.csv	0.1	exec_16	95	RET	-0.257250600786712	-0.041138591944196	-0.137727884018512
479	humi.models.YS$Builder	X0028_121D132312331.csv	0.1	exec_16	96	RET	-0.841243987443134	-0.659450808321387	-0.743807768847613
480	humi.models.YS$Builder	X0028_121D132312331.csv	0.1	exec_16	97	FGFR1	-1.23733693354171	-1.0490890041169	-1.14176233655156
481	humi.models.YS$Builder	X0028_121D132312331.csv	0.1	exec_16	98	FGFR1	-0.338143727235324	-0.117219276803555	-0.216910139495976
482	humi.models.YS$Builder	X0028_121D132312331.csv	0.1	exec_16	99	FGFR1	0.303686980632078	0.516038269684359	0.411073893111629
483	humi.models.YS$Builder	X0028_121D132312331.csv	0.1	exec_16	100	FGFR2	-0.403372947321647	-0.272158518579624	-0.337458599909165
484	humi.models.YS$Builder	X0028_121D132312331.csv	0.1	exec_16	101	FGFR2	0.049105630404096	0.301362181810872	0.179212539583343
485	humi.models.YS$Builder	X0028_121D132312331.csv	0.1	exec_16	102	FGFR2	-1.9072407252068	-1.60676231464684	-1.756843426733
486	humi.models.YS$Builder	X0028_121D132312331.csv	0.1	exec_16	103	FGFR3	0.43779151972053	0.637097608277823	0.536828103409882
487	humi.models.YS$Builder	X0028_121D132312331.csv	0.1	exec_16	104	FGFR3	-0.51648263717403	-0.333325790012167	-0.406136407901857
488	humi.models.YS$Builder	X0028_121D132312331.csv	0.1	exec_16	105	FGFR3	-0.0883577371346656	0.105179358032276	0.0273318033270823
489	humi.models.YS$Builder	X0028_121D132312331.csv	0.1	exec_16	106	PIK3R1	0.0204703370211312	0.202591185339579	0.0932806354894235
490	humi.models.YS$Builder	X0028_121D132312331.csv	0.1	exec_16	107	PIK3R1	0.0646232844213928	0.340523852465958	0.204388679892223
491	humi.models.YS$Builder	X0028_121D132312331.csv	0.1	exec_16	108	PIK3R1	-0.37062734450991	-0.148916821114721	-0.282729817642973
492	humi.models.YS$Builder	X0028_121D132312331.csv	0.1	exec_16	109	PDK1	-0.0889775243941541	0.0922949819108308	0.0208901746306113
493	humi.models.YS$Builder	X0028_121D132312331.csv	0.1	exec_16	110	PDK1	-1.90311447976813	-1.66837677817215	-1.78323894831911
494	humi.models.YS$Builder	X0028_121D132312331.csv	0.1	exec_16	111	PDK1	-1.04897766418354	-0.892711311546177	-0.971707527596427
495	humi.models.YS$Builder	X0028_121D132312331.csv	0.1	exec_16	112	PGR	0.0885639111224376	0.272798265794914	0.191170736115561
496	humi.models.YS$Builder	X0028_121D132312331.csv	0.1	exec_16	113	PGR	0.181948914926618	0.327423180303134	0.238806242015442
497	humi.models.YS$Builder	X0028_121D132312331.csv	0.1	exec_16	114	PGR	-0.548617951167735	-0.385699241155391	-0.442668332609941
498	humi.models.YS$Builder	X0028_121D132312331.csv	0.1	exec_16	115	AR	0.0675834039465446	0.220898177745214	0.157209792751561
499	humi.models.YS$Builder	X0028_121D132312331.csv	0.1	exec_16	116	AR	-0.344447146735108	-0.147232911171688	-0.26541425663685
500	humi.models.YS$Builder	X0028_121D132312331.csv	0.1	exec_16	117	AR	0.532657157646683	0.722286119087669	0.626295892942116
501	humi.models.YS$Builder	X0028_121D132312331.csv	0.1	exec_16	118	SRC	0.44555832570952	0.606092498014988	0.53143238969624
502	humi.models.YS$Builder	X0028_121D132312331.csv	0.1	exec_16	119	SRC	0.00532499561039501	0.173874329838948	0.0722170875508635
503	humi.models.YS$Builder	X0028_121D132312331.csv	0.1	exec_16	120	SRC	-0.784645634673608	-0.590203027246191	-0.687498657196541
504	humi.models.YS$Builder	X0028_121D132312331.csv	0.1	exec_16	121	ILK	-0.322810708746549	-0.121850987620824	-0.205794418871966
505	humi.models.YS$Builder	X0028_121D132312331.csv	0.1	exec_16	122	ILK	0.0305047526730074	0.300268050611827	0.165829260306828
506	humi.models.YS$Builder	X0028_121D132312331.csv	0.1	exec_16	123	ILK	-1.09335519163362	-0.931276326232747	-1.0135928794066
507	humi.models.YS$Builder	X0028_121D132312331.csv	0.1	exec_16	124	PTK2	0.748508800700203	1.02806051864181	0.882422709928049
508	humi.models.YS$Builder	X0028_121D132312331.csv	0.1	exec_16	125	PTK2	0.362163045912701	0.626030559244069	0.491091680309279
509	humi.models.YS$Builder	X0028_121D132312331.csv	0.1	exec_16	126	PTK2	-0.447920312422452	-0.335956994363141	-0.392101617456458
510	humi.models.YS$Builder	X0028_121D132312331.csv	0.1	exec_16	127	KRAS	0.233085288708899	0.364828106553117	0.312763131496884
511	humi.models.YS$Builder	X0028_121D132312331.csv	0.1	exec_16	128	KRAS	-0.0308116088937007	0.220622457401289	0.0811410012725791
512	humi.models.YS$Builder	X0028_121D132312331.csv	0.1	exec_16	129	KRAS	0.496784349766985	0.711580196485553	0.602378638219444
513	humi.models.YS$Builder	X0028_121D132312331.csv	0.1	exec_16	130	NRAS	-0.265207640263977	-0.108026979627129	-0.16900480226589
514	humi.models.YS$Builder	X0028_121D132312331.csv	0.1	exec_16	131	NRAS	-0.207976996048555	-0.0692360748909037	-0.137252895933544
515	humi.models.YS$Builder	X0028_121D132312331.csv	0.1	exec_16	132	NRAS	0.850782461455737	1.03486257318181	0.942473335305232
516	humi.models.YS$Builder	X0028_121D132312331.csv	0.1	exec_16	133	HRAS	-0.612699312132001	-0.416297661940449	-0.540263220435672
517	humi.models.YS$Builder	X0028_121D132312331.csv	0.1	exec_16	134	HRAS	0.423652037053528	0.592093741455243	0.508714795876811
518	humi.models.YS$Builder	X0028_121D132312331.csv	0.1	exec_16	135	HRAS	0.0189573503320377	0.195450367845497	0.0894351106296191
519	humi.models.YS$Builder	X0028_121D132312331.csv	0.1	exec_16	136	ARAF	0.291784222242606	0.447509798633655	0.356346916239492
520	humi.models.YS$Builder	X0028_121D132312331.csv	0.1	exec_16	137	ARAF	0.822183809938328	1.00010848933309	0.911662602432276
521	humi.models.YS$Builder	X0028_121D132312331.csv	0.1	exec_16	138	ARAF	0.169723811137881	0.30581403681748	0.224156548601766
522	humi.models.YS$Builder	X0028_121D132312331.csv	0.1	exec_16	139	BRAF	-0.296595322585909	-0.139223441186762	-0.196616016741378
523	humi.models.YS$Builder	X0028_121D132312331.csv	0.1	exec_16	140	BRAF	0.699025009640831	0.858522304988436	0.77810394618478
524	humi.models.YS$Builder	X0028_121D132312331.csv	0.1	exec_16	141	BRAF	0.0386485027729814	0.28697792100592	0.168111142771838
525	humi.models.YS$Builder	X0028_121D132312331.csv	0.1	exec_16	142	RAF1	-2.3088718273184	-2.10144991307096	-2.20422949521603
526	humi.models.YS$Builder	X0028_121D132312331.csv	0.1	exec_16	143	RAF1	0.154516059084913	0.371641073549632	0.252821208200431
527	humi.models.YS$Builder	X0028_121D132312331.csv	0.1	exec_16	144	RAF1	-0.259393179218714	-0.00484128524075559	-0.133487073569737
528	humi.models.YS$Builder	X0028_121D132312331.csv	0.1	exec_16	145	TGFBR1	0.431463835211835	0.648165341040697	0.540630110868672
529	humi.models.YS$Builder	X0028_121D132312331.csv	0.1	exec_16	146	TGFBR1	-0.339380112835036	-0.175757628850219	-0.279719665370595
530	humi.models.YS$Builder	X0028_121D132312331.csv	0.1	exec_16	147	TGFBR1	-0.53521699345738	-0.382612788470631	-0.438105174624123
531	humi.models.YS$Builder	X0028_121D132312331.csv	0.1	exec_16	148	TGFBR2	0.408995387853179	0.560826281211381	0.47613517367399
532	humi.models.YS$Builder	X0028_121D132312331.csv	0.1	exec_16	149	TGFBR2	0.219509018553933	0.354398527111709	0.300511318186098
533	humi.models.YS$Builder	X0028_121D132312331.csv	0.1	exec_16	150	TGFBR2	-0.944799980792981	-0.741795391199039	-0.822641948060066
534	humi.models.YS$Builder	X0028_121D132312331.csv	0.1	exec_16	151	TGFBR3	1.08814497560188	1.2547266477934	1.17063708722046
535	humi.models.YS$Builder	X0028_121D132312331.csv	0.1	exec_16	152	TGFBR3	0.236562914754944	0.40692015884521	0.325822383485525
536	humi.models.YS$Builder	X0028_121D132312331.csv	0.1	exec_16	153	TGFBR3	0.0452326564415078	0.216154014129953	0.129051777040897
537	humi.models.YS$Builder	X0028_121D132312331.csv	0.1	exec_16	154	YAP1	0.0286826432225372	0.194164330489377	0.0943028562006088
538	humi.models.YS$Builder	X0028_121D132312331.csv	0.1	exec_16	155	YAP1	-0.269606485284133	-0.0800775254621922	-0.155724576403594
539	humi.models.YS$Builder	X0028_121D132312331.csv	0.1	exec_16	156	YAP1	0.982762468137751	1.14157154768847	1.06255882865661
540	humi.models.YS$Builder	X0028_121D132312331.csv	0.1	exec_16	157	MYC	-2.05045632502031	-1.72458223226644	-1.88445855702434
541	humi.models.YS$Builder	X0028_121D132312331.csv	0.1	exec_16	158	MYC	-4.32099116692603	-3.83894518870463	-4.07379380927266
542	humi.models.YS$Builder	X0028_121D132312331.csv	0.1	exec_16	159	MYC	-4.60547807016774	-4.07808452926698	-4.33245614993103
543	humi.models.YS$Builder	X0028_121D132312331.csv	0.1	exec_16	160	MYCN	-0.620548096292294	-0.389123614138262	-0.528316558086083
544	humi.models.YS$Builder	X0028_121D132312331.csv	0.1	exec_16	161	MYCN	-0.285500540471561	-0.107643764461383	-0.175562276424492
545	humi.models.YS$Builder	X0028_121D132312331.csv	0.1	exec_16	162	MYCN	0.00239038645168427	0.0924832147213816	0.0470926846949881
546	humi.models.YS$Builder	X0028_121D132312331.csv	0.1	exec_16	163	MDM2	1.03190579436696	1.1945100721567	1.11267799463225
547	humi.models.YS$Builder	X0028_121D132312331.csv	0.1	exec_16	164	MDM2	-0.139404310995538	0.0398013166395259	-0.0686660212229725
548	humi.models.YS$Builder	X0028_121D132312331.csv	0.1	exec_16	165	MDM2	0.115488100913715	0.310561946820535	0.208562972244215
549	humi.models.YS$Builder	X0028_121D132312331.csv	0.1	exec_16	166	TP53	-0.35990942799724	-0.174081863511977	-0.289628877760593
550	humi.models.YS$Builder	X0028_121D132312331.csv	0.1	exec_16	167	TP53	0.362057283608273	0.547245405159312	0.451528961231571
551	humi.models.YS$Builder	X0028_121D132312331.csv	0.1	exec_16	168	TP53	0.834478864921048	1.01839372022574	0.924091965255275
552	humi.models.YS$Builder	X0028_121D132312331.csv	0.1	exec_16	169	BRCA1	-2.83920255900435	-2.39926403828061	-2.56911687266932
553	humi.models.YS$Builder	X0028_121D132312331.csv	0.1	exec_16	170	BRCA1	-0.372267524139885	-0.226187305822192	-0.309506995139736
554	humi.models.YS$Builder	X0028_121D132312331.csv	0.1	exec_16	171	BRCA1	-0.323811614591342	-0.134697083937048	-0.22544481905332
555	humi.models.YS$Builder	X0028_121D132312331.csv	0.1	exec_16	172	BRCA2	-0.380087185103932	-0.181664042712541	-0.304710182716922
556	humi.models.YS$Builder	X0028_121D132312331.csv	0.1	exec_16	173	BRCA2	-0.455481373058406	-0.341863972415384	-0.398548435590811
557	humi.models.YS$Builder	X0028_121D132312331.csv	0.1	exec_16	174	BRCA2	-0.73897581177488	-0.618243585124282	-0.678592978235358
558	humi.models.YS$Builder	X0028_121D132312331.csv	0.1	exec_16	175	PARP1	-0.0851604695143292	0.0936956695643848	0.0227198704581549
559	humi.models.YS$Builder	X0028_121D132312331.csv	0.1	exec_16	176	PARP1	-1.66913291902927	-1.40644863585879	-1.56537121980487
560	humi.models.YS$Builder	X0028_121D132312331.csv	0.1	exec_16	177	PARP1	-0.433404193297757	-0.299729767536954	-0.366129311166409
561	humi.models.YS$Builder	X0028_121D132312331.csv	0.1	exec_16	178	PARP2	-0.79560586042233	-0.667638605167221	-0.73201121969622
562	humi.models.YS$Builder	X0028_121D132312331.csv	0.1	exec_16	179	PARP2	-0.115752824615508	0.0782361215116039	-0.00299017649315261
563	humi.models.YS$Builder	X0028_121D132312331.csv	0.1	exec_16	180	PARP2	-0.666888735852842	-0.389435690006028	-0.556645864913409
564	humi.models.YS$Builder	X0028_121D132312331.csv	0.1	exec_16	181	CDK12	0.553297539879827	0.716909476901937	0.635328941358994
565	humi.models.YS$Builder	X0028_121D132312331.csv	0.1	exec_16	182	CDK12	-1.02341120489331	-0.783344001173666	-0.93520752734477
566	humi.models.YS$Builder	X0028_121D132312331.csv	0.1	exec_16	183	CDK12	-0.817567078051121	-0.698671093273463	-0.756393790192606
567	humi.models.YS$Builder	X0028_121D132312331.csv	0.1	exec_16	184	CHEK1	-0.706014432241113	-0.520491898669636	-0.615344716213576
568	humi.models.YS$Builder	X0028_121D132312331.csv	0.1	exec_16	185	CHEK1	-1.13725591971481	-1.01268972673116	-1.07528018578921
569	humi.models.YS$Builder	X0028_121D132312331.csv	0.1	exec_16	186	CHEK1	-0.678278338186882	-0.582955040897694	-0.631017053714734
570	humi.models.YS$Builder	X0028_121D132312331.csv	0.1	exec_16	187	ATG4B	-0.370475620084631	-0.249575830154768	-0.312544424935242
571	humi.models.YS$Builder	X0028_121D132312331.csv	0.1	exec_16	188	ATG4B	0.674627098128023	0.865735027399004	0.772741378957969
572	humi.models.YS$Builder	X0028_121D132312331.csv	0.1	exec_16	189	ATG4B	-0.425144328268412	-0.309623003855165	-0.366582435712003
573	humi.models.YS$Builder	X0028_121D132312331.csv	0.1	exec_16	190	CA9	-0.565951501896337	-0.336495394261144	-0.426306823690106
574	humi.models.YS$Builder	X0028_121D132312331.csv	0.1	exec_16	191	CA9	0.417190729530924	0.594026288792613	0.506382205365796
575	humi.models.YS$Builder	X0028_121D132312331.csv	0.1	exec_16	192	CA9	0.388900375856373	0.625503590324601	0.504451128590511
576	humi.models.YS$Builder	X0569_4222341.csv	0.1	exec_27	1	ctl_22	-0.0479308269160606	0.170083444198759	0.0447339478727531
577	humi.models.YS$Builder	X0569_4222341.csv	0.1	exec_27	2	ctl_23	-0.0569723251943834	0.037949758308907	-0.0089526691997609
578	humi.models.YS$Builder	X0569_4222341.csv	0.1	exec_27	3	ctl_24	0.0639176073587753	0.231575641913992	0.141737010079355
579	humi.models.YS$Builder	X0569_4222341.csv	0.1	exec_27	4	ctl_25	-0.162407389763358	-0.0115464859019506	-0.0673480840907604
580	humi.models.YS$Builder	X0569_4222341.csv	0.1	exec_27	5	ctl_26	-0.173059581262992	0.00555136834465293	-0.0643298062266811
581	humi.models.YS$Builder	X0569_4222341.csv	0.1	exec_27	6	ctl_27	-0.0541984087809448	0.0262922939805919	-0.0140135400424576
582	humi.models.YS$Builder	X0569_4222341.csv	0.1	exec_27	7	ctl_28	-0.0135867687794288	0.133575155371442	0.0441141648103118
583	humi.models.YS$Builder	X0569_4222341.csv	0.1	exec_27	8	ctl_29	-0.0400602144266622	0.0831721168287475	0.00578476434558664
584	humi.models.YS$Builder	X0569_4222341.csv	0.1	exec_27	9	ctl_30	-0.037600316968774	0.0365585360167552	-0.00120981994785694
585	humi.models.YS$Builder	X0569_4222341.csv	0.1	exec_27	10	ctl_31	-0.013181105029608	0.0785126391131972	0.0189666320364281
586	humi.models.YS$Builder	X0569_4222341.csv	0.1	exec_27	11	ctl_32	-0.00954299511383367	0.114818970483688	0.0344085296634974
587	humi.models.YS$Builder	X0569_4222341.csv	0.1	exec_27	12	ctl_33	0.00122208062468504	0.11488293922377	0.0405820414113691
588	humi.models.YS$Builder	X0569_4222341.csv	0.1	exec_27	13	ctl_34	0.0251688985930454	0.1438281050115	0.102513763177556
589	humi.models.YS$Builder	X0569_4222341.csv	0.1	exec_27	14	ctl_35	-0.437944154628535	-0.287428649084211	-0.380735961727506
590	humi.models.YS$Builder	X0569_4222341.csv	0.1	exec_27	15	ctl_36	-0.0430378171273763	0.102121107854732	0.0112527657792313
591	humi.models.YS$Builder	X0569_4222341.csv	0.1	exec_27	16	ctl_37	-0.113818554081117	0.0383431623905157	-0.0217239981053729
592	humi.models.YS$Builder	X0569_4222341.csv	0.1	exec_27	17	ctl_38	-0.0493874012671443	0.0207577436147501	-0.0142765901123066
593	humi.models.YS$Builder	X0569_4222341.csv	0.1	exec_27	18	ctl_39	-0.162778056399424	0.0356218724098189	-0.0455685405760698
594	humi.models.YS$Builder	X0569_4222341.csv	0.1	exec_27	19	ctl_40	0.0239162325300316	0.153464850369346	0.106008297760046
595	humi.models.YS$Builder	X0569_4222341.csv	0.1	exec_27	20	ctl_41	-0.1366474633919	-0.0147746711960627	-0.0566350028272978
596	humi.models.YS$Builder	X0569_4222341.csv	0.1	exec_27	21	ctl_42	-0.0509193008884888	0.0438652468722957	-0.00443175527327047
597	humi.models.YS$Builder	X0569_4222341.csv	0.1	exec_27	22	ctl_43	-0.0260723468699695	0.0866303203041493	0.0140357661405538
598	humi.models.YS$Builder	X0569_4222341.csv	0.1	exec_27	23	ctl_44	-0.0248465848699323	0.0859092415198961	0.014661740729603
599	humi.models.YS$Builder	X0569_4222341.csv	0.1	exec_27	24	ctl_45	-0.130989222416175	0.0275519963158622	-0.0325623679846228
600	humi.models.YS$Builder	X0569_4222341.csv	0.1	exec_27	25	PIK3CA	-0.950199690978826	-0.729286529464507	-0.811667432027151
601	humi.models.YS$Builder	X0569_4222341.csv	0.1	exec_27	26	PIK3CA	-0.285670765305607	-0.155828924470531	-0.217206062848765
602	humi.models.YS$Builder	X0569_4222341.csv	0.1	exec_27	27	PIK3CA	-0.371634296167916	-0.207893556193143	-0.268454621586037
603	humi.models.YS$Builder	X0569_4222341.csv	0.1	exec_27	28	PIK3CB	-0.262826922449403	-0.138333223900059	-0.200419870805521
604	humi.models.YS$Builder	X0569_4222341.csv	0.1	exec_27	29	PIK3CB	-0.184169882567633	-0.039328000763525	-0.132342191147076
605	humi.models.YS$Builder	X0569_4222341.csv	0.1	exec_27	30	PIK3CB	-0.218865828215765	-0.0584893155712388	-0.15981632265264
606	humi.models.YS$Builder	X0569_4222341.csv	0.1	exec_27	31	mTOR	-0.673378149471523	-0.587787097977659	-0.63079081950427
607	humi.models.YS$Builder	X0569_4222341.csv	0.1	exec_27	32	mTOR	-0.683931702080723	-0.522369706999572	-0.628794523148722
608	humi.models.YS$Builder	X0569_4222341.csv	0.1	exec_27	33	mTOR	-0.957807478738971	-0.716728335580499	-0.806768832216939
609	humi.models.YS$Builder	X0569_4222341.csv	0.1	exec_27	34	AKT1	-0.461829199480244	-0.385656359414363	-0.422961001834194
610	humi.models.YS$Builder	X0569_4222341.csv	0.1	exec_27	35	AKT1	-0.453965425461369	-0.352083081552681	-0.403204227215206
611	humi.models.YS$Builder	X0569_4222341.csv	0.1	exec_27	36	AKT1	-0.442599027028533	-0.325860444367538	-0.384358970922141
612	humi.models.YS$Builder	X0569_4222341.csv	0.1	exec_27	37	AKT2	-0.224629557581832	-0.14076315688201	-0.182367804955767
613	humi.models.YS$Builder	X0569_4222341.csv	0.1	exec_27	38	AKT2	-0.00631233441862061	0.127604473966133	0.0440118586603748
614	humi.models.YS$Builder	X0569_4222341.csv	0.1	exec_27	39	AKT2	-0.0424523042883338	0.0927033686839782	0.00734385113106916
615	humi.models.YS$Builder	X0569_4222341.csv	0.1	exec_27	40	AKT3	-0.238341536212022	-0.149086724140718	-0.193784815222061
616	humi.models.YS$Builder	X0569_4222341.csv	0.1	exec_27	41	AKT3	-0.169984359883041	-0.036867114562953	-0.12259813330192
617	humi.models.YS$Builder	X0569_4222341.csv	0.1	exec_27	42	AKT3	0.00750152991681898	0.109519331435704	0.0412882167784866
618	humi.models.YS$Builder	X0569_4222341.csv	0.1	exec_27	43	PLK1	-1.18453468970573	-1.0429749075119	-1.11435011401354
619	humi.models.YS$Builder	X0569_4222341.csv	0.1	exec_27	44	PLK1	-1.7413387518022	-1.62589834170532	-1.68393698448591
620	humi.models.YS$Builder	X0569_4222341.csv	0.1	exec_27	45	PLK1	-0.747836617667442	-0.666494769581589	-0.706362772620416
621	humi.models.YS$Builder	X0569_4222341.csv	0.1	exec_27	46	PLK4	-1.01706713356928	-0.869982124876727	-0.974736602613159
622	humi.models.YS$Builder	X0569_4222341.csv	0.1	exec_27	47	PLK4	-1.18913415696538	-1.06395193026691	-1.12616809826149
623	humi.models.YS$Builder	X0569_4222341.csv	0.1	exec_27	48	PLK4	-0.287845080412213	-0.2024805729555	-0.241002762451346
624	humi.models.YS$Builder	X0569_4222341.csv	0.1	exec_27	49	EGFR	-0.238289391395207	-0.0501186343442316	-0.166527634700149
625	humi.models.YS$Builder	X0569_4222341.csv	0.1	exec_27	50	EGFR	-0.481622390648308	-0.336236485865249	-0.409334451877455
626	humi.models.YS$Builder	X0569_4222341.csv	0.1	exec_27	51	EGFR	-0.385899530734657	-0.246707297592831	-0.339718113277421
627	humi.models.YS$Builder	X0569_4222341.csv	0.1	exec_27	52	ERBB2	-0.467931609134464	-0.35434212749035	-0.411263198695703
628	humi.models.YS$Builder	X0569_4222341.csv	0.1	exec_27	53	ERBB2	-0.483060505537665	-0.382842224982061	-0.432735798587642
629	humi.models.YS$Builder	X0569_4222341.csv	0.1	exec_27	54	ERBB2	-0.378606568812376	-0.230420115782122	-0.325729771315017
630	humi.models.YS$Builder	X0569_4222341.csv	0.1	exec_27	55	ESR1	-0.171382452955108	-0.0302345430735596	-0.117344720240903
631	humi.models.YS$Builder	X0569_4222341.csv	0.1	exec_27	56	ESR1	-0.262804622772631	-0.149794884521073	-0.205458065651727
632	humi.models.YS$Builder	X0569_4222341.csv	0.1	exec_27	57	ESR1	-0.423969042811357	-0.32918126492719	-0.377022541110207
633	humi.models.YS$Builder	X0569_4222341.csv	0.1	exec_27	58	SMO	-0.278053370592634	-0.192056582584127	-0.233959432335539
634	humi.models.YS$Builder	X0569_4222341.csv	0.1	exec_27	59	SMO	-0.389616402231898	-0.250905350893597	-0.34409341092756
635	humi.models.YS$Builder	X0569_4222341.csv	0.1	exec_27	60	SMO	-0.332215495330293	-0.162339194667767	-0.224994149076223
636	humi.models.YS$Builder	X0569_4222341.csv	0.1	exec_27	61	LEF1	-0.21050427899381	-0.00813299642432071	-0.130292990489596
637	humi.models.YS$Builder	X0569_4222341.csv	0.1	exec_27	62	LEF1	-0.127004947435247	0.0176340416673358	-0.0349667777797937
638	humi.models.YS$Builder	X0569_4222341.csv	0.1	exec_27	63	LEF1	-0.449679621059131	-0.359315692825597	-0.404375253645406
639	humi.models.YS$Builder	X0569_4222341.csv	0.1	exec_27	64	APH1A	-0.359792236599225	-0.225335480360948	-0.271767969212589
640	humi.models.YS$Builder	X0569_4222341.csv	0.1	exec_27	65	APH1A	-0.248638351994743	-0.175912595172849	-0.212075718116613
641	humi.models.YS$Builder	X0569_4222341.csv	0.1	exec_27	66	APH1A	-0.442208853822757	-0.342198199574655	-0.392630035733021
642	humi.models.YS$Builder	X0569_4222341.csv	0.1	exec_27	67	ERBB3	-0.428910256121394	-0.350464872672038	-0.389952439974985
643	humi.models.YS$Builder	X0569_4222341.csv	0.1	exec_27	68	ERBB3	-0.437136369578844	-0.259583102244893	-0.37147661268963
644	humi.models.YS$Builder	X0569_4222341.csv	0.1	exec_27	69	ERBB3	-0.251943051629602	-0.170391601357749	-0.211079845447643
645	humi.models.YS$Builder	X0569_4222341.csv	0.1	exec_27	70	ERBB4	-0.171508025787094	-0.0399973953628359	-0.125781415272372
646	humi.models.YS$Builder	X0569_4222341.csv	0.1	exec_27	71	ERBB4	-0.226752203124171	-0.119123560913517	-0.175040907333454
647	humi.models.YS$Builder	X0569_4222341.csv	0.1	exec_27	72	ERBB4	-0.216848585543605	-0.131516743644604	-0.173239848992232
648	humi.models.YS$Builder	X0569_4222341.csv	0.1	exec_27	73	MET	-0.24290317167243	-0.073128181886188	-0.177964999287429
649	humi.models.YS$Builder	X0569_4222341.csv	0.1	exec_27	74	MET	-0.0692891178269155	0.0106899951448905	-0.0292844680155576
650	humi.models.YS$Builder	X0569_4222341.csv	0.1	exec_27	75	MET	-0.156709337725862	-0.0148434106504323	-0.0648792345464974
651	humi.models.YS$Builder	X0569_4222341.csv	0.1	exec_27	76	FLT1	-0.353841073843939	-0.166164292256795	-0.236764656194254
652	humi.models.YS$Builder	X0569_4222341.csv	0.1	exec_27	77	FLT1	-0.393973511852267	-0.227130637606693	-0.334719860398339
653	humi.models.YS$Builder	X0569_4222341.csv	0.1	exec_27	78	FLT1	-0.17836691019614	-0.0301878653417616	-0.123066704538668
654	humi.models.YS$Builder	X0569_4222341.csv	0.1	exec_27	79	KDR	-0.173748493078284	-0.0385649188885599	-0.126451658534539
655	humi.models.YS$Builder	X0569_4222341.csv	0.1	exec_27	80	KDR	-0.118128425136414	0.0388670777233486	-0.0225573908458036
656	humi.models.YS$Builder	X0569_4222341.csv	0.1	exec_27	81	KDR	-0.0225277689601061	0.118718837947142	0.0297055693738516
657	humi.models.YS$Builder	X0569_4222341.csv	0.1	exec_27	82	PDGFRA	-0.228188484334504	-0.131196804951247	-0.180088626495661
658	humi.models.YS$Builder	X0569_4222341.csv	0.1	exec_27	83	PDGFRA	-0.20011467256331	-0.0867788272023607	-0.158354115954231
659	humi.models.YS$Builder	X0569_4222341.csv	0.1	exec_27	84	PDGFRA	-0.0585762625367938	0.0958144663214524	-0.000156097109057793
660	humi.models.YS$Builder	X0569_4222341.csv	0.1	exec_27	85	PDGFRB	-0.190984272601458	-0.0358126357060299	-0.136012544171986
661	humi.models.YS$Builder	X0569_4222341.csv	0.1	exec_27	86	PDGFRB	-0.337159014862742	-0.174557941838637	-0.23333188503033
662	humi.models.YS$Builder	X0569_4222341.csv	0.1	exec_27	87	PDGFRB	-0.209305447557885	-0.0598588172635873	-0.156146525542929
663	humi.models.YS$Builder	X0569_4222341.csv	0.1	exec_27	88	ALK	-0.362545584560069	-0.188706283288055	-0.253260785608591
664	humi.models.YS$Builder	X0569_4222341.csv	0.1	exec_27	89	ALK	-0.334828691759651	-0.208816221770251	-0.249466621799657
665	humi.models.YS$Builder	X0569_4222341.csv	0.1	exec_27	90	ALK	-0.275846582612637	-0.166623458660357	-0.219937949621619
666	humi.models.YS$Builder	X0569_4222341.csv	0.1	exec_27	91	ROS1	-0.460120477797412	-0.378408976462537	-0.419177920868221
667	humi.models.YS$Builder	X0569_4222341.csv	0.1	exec_27	92	ROS1	-0.147861831329768	-0.0302413154427249	-0.0693421852263712
668	humi.models.YS$Builder	X0569_4222341.csv	0.1	exec_27	93	ROS1	-0.182979674208832	-0.0543040579324979	-0.138843845125908
669	humi.models.YS$Builder	X0569_4222341.csv	0.1	exec_27	94	RET	-0.324451471874963	-0.199948266332807	-0.24163570262262
670	humi.models.YS$Builder	X0569_4222341.csv	0.1	exec_27	95	RET	-0.354996533318161	-0.22852713627183	-0.271129586218281
671	humi.models.YS$Builder	X0569_4222341.csv	0.1	exec_27	96	RET	-0.396046879989255	-0.251075362575936	-0.346651628090788
672	humi.models.YS$Builder	X0569_4222341.csv	0.1	exec_27	97	FGFR1	-0.342200913325101	-0.15875904278556	-0.227762100546258
673	humi.models.YS$Builder	X0569_4222341.csv	0.1	exec_27	98	FGFR1	-0.344750737390026	-0.114969170067649	-0.209667290234478
674	humi.models.YS$Builder	X0569_4222341.csv	0.1	exec_27	99	FGFR1	-0.46484271401392	-0.25418818833516	-0.383554566144108
675	humi.models.YS$Builder	X0569_4222341.csv	0.1	exec_27	100	FGFR2	-0.493606019222375	-0.397504033675511	-0.444824252464233
676	humi.models.YS$Builder	X0569_4222341.csv	0.1	exec_27	101	FGFR2	-0.470522607294084	-0.329915172081663	-0.401166872503099
677	humi.models.YS$Builder	X0569_4222341.csv	0.1	exec_27	102	FGFR2	-0.485924375214626	-0.366109550658427	-0.42588534545479
678	humi.models.YS$Builder	X0569_4222341.csv	0.1	exec_27	103	FGFR3	-0.070277161169173	-0.00444048047868034	-0.037314264772944
679	humi.models.YS$Builder	X0569_4222341.csv	0.1	exec_27	104	FGFR3	-0.195358261942559	-0.0995278523817921	-0.156007538187176
680	humi.models.YS$Builder	X0569_4222341.csv	0.1	exec_27	105	FGFR3	-0.240961759092627	-0.163560801798472	-0.202036798835316
681	humi.models.YS$Builder	X0569_4222341.csv	0.1	exec_27	106	PIK3R1	-0.184805760556616	-0.0584018710555483	-0.142542912587157
682	humi.models.YS$Builder	X0569_4222341.csv	0.1	exec_27	107	PIK3R1	-0.128072274577442	-0.00460316551275422	-0.0469256413843341
683	humi.models.YS$Builder	X0569_4222341.csv	0.1	exec_27	108	PIK3R1	-0.190234511397317	-0.12347550324639	-0.157564490305256
684	humi.models.YS$Builder	X0569_4222341.csv	0.1	exec_27	109	PDK1	-0.201057540227886	0.00414031715454128	-0.109524056757783
685	humi.models.YS$Builder	X0569_4222341.csv	0.1	exec_27	110	PDK1	-0.184315022471363	-0.00340201831099024	-0.0763969636137377
686	humi.models.YS$Builder	X0569_4222341.csv	0.1	exec_27	111	PDK1	-0.25336392513054	-0.119001255238968	-0.188552966362304
687	humi.models.YS$Builder	X0569_4222341.csv	0.1	exec_27	112	PGR	-0.189059468935676	-0.0128217742714453	-0.117153699082044
688	humi.models.YS$Builder	X0569_4222341.csv	0.1	exec_27	113	PGR	-0.157149378317819	-0.037429910083364	-0.0867144050283
689	humi.models.YS$Builder	X0569_4222341.csv	0.1	exec_27	114	PGR	-0.128914685234542	-0.00386368281322212	-0.0465785662540926
690	humi.models.YS$Builder	X0569_4222341.csv	0.1	exec_27	115	AR	-0.174831033295564	-0.0589988965517565	-0.13817719206057
691	humi.models.YS$Builder	X0569_4222341.csv	0.1	exec_27	116	AR	-0.24221593660198	-0.0486403733464054	-0.167621358684931
692	humi.models.YS$Builder	X0569_4222341.csv	0.1	exec_27	117	AR	-0.149329528570193	-0.0274717986433468	-0.0690355315107987
693	humi.models.YS$Builder	X0569_4222341.csv	0.1	exec_27	118	SRC	-0.216271255745306	-0.138252401030335	-0.177637285492808
694	humi.models.YS$Builder	X0569_4222341.csv	0.1	exec_27	119	SRC	-0.139209858705127	-0.0218911554335191	-0.0602190339013622
695	humi.models.YS$Builder	X0569_4222341.csv	0.1	exec_27	120	SRC	-0.210576826685351	-0.0717947391231901	-0.159720879467809
696	humi.models.YS$Builder	X0569_4222341.csv	0.1	exec_27	121	ILK	-0.5951527565852	-0.434232878031105	-0.489501062325528
697	humi.models.YS$Builder	X0569_4222341.csv	0.1	exec_27	122	ILK	-0.229154086869218	-0.0115260300370166	-0.142197466513996
698	humi.models.YS$Builder	X0569_4222341.csv	0.1	exec_27	123	ILK	-0.134976851583159	0.123970359141119	-0.00396982187536532
699	humi.models.YS$Builder	X0569_4222341.csv	0.1	exec_27	124	PTK2	-0.5185820209483	-0.350114922246721	-0.434827554344815
700	humi.models.YS$Builder	X0569_4222341.csv	0.1	exec_27	125	PTK2	-0.196993067289676	-0.0361809956594933	-0.137516099414671
701	humi.models.YS$Builder	X0569_4222341.csv	0.1	exec_27	126	PTK2	-0.490280713691258	-0.39962652343977	-0.444564027237298
702	humi.models.YS$Builder	X0569_4222341.csv	0.1	exec_27	127	KRAS	-0.228530079585696	-0.144808855888232	-0.186714043324728
703	humi.models.YS$Builder	X0569_4222341.csv	0.1	exec_27	128	KRAS	-0.362708472556114	-0.188399347986809	-0.252420749627024
704	humi.models.YS$Builder	X0569_4222341.csv	0.1	exec_27	129	KRAS	-0.177441837686658	-0.0283701546314397	-0.122992695544748
705	humi.models.YS$Builder	X0569_4222341.csv	0.1	exec_27	130	NRAS	-0.348741046771885	-0.201315482077023	-0.251221944958318
706	humi.models.YS$Builder	X0569_4222341.csv	0.1	exec_27	131	NRAS	-0.246013246739306	-0.14492092563469	-0.196543293749092
707	humi.models.YS$Builder	X0569_4222341.csv	0.1	exec_27	132	NRAS	-0.200621767919849	-0.130395230499645	-0.165751866391119
708	humi.models.YS$Builder	X0569_4222341.csv	0.1	exec_27	133	HRAS	-0.276452976802022	-0.156867694921219	-0.215222536886991
709	humi.models.YS$Builder	X0569_4222341.csv	0.1	exec_27	134	HRAS	-0.226139131333814	-0.143862988257693	-0.185294747904949
710	humi.models.YS$Builder	X0569_4222341.csv	0.1	exec_27	135	HRAS	-0.360695068668745	-0.215326283190315	-0.266015963165695
711	humi.models.YS$Builder	X0569_4222341.csv	0.1	exec_27	136	ARAF	-0.178994154684603	-0.0545612826301655	-0.137945435846307
712	humi.models.YS$Builder	X0569_4222341.csv	0.1	exec_27	137	ARAF	-0.269652555393643	-0.162898627840319	-0.216073241405216
713	humi.models.YS$Builder	X0569_4222341.csv	0.1	exec_27	138	ARAF	-0.340450900027542	-0.198814955509152	-0.247572950824527
714	humi.models.YS$Builder	X0569_4222341.csv	0.1	exec_27	139	BRAF	-0.249630772093041	-0.160915175984069	-0.204262024393066
715	humi.models.YS$Builder	X0569_4222341.csv	0.1	exec_27	140	BRAF	-0.202609531524407	-0.13869417285939	-0.170666977818328
716	humi.models.YS$Builder	X0569_4222341.csv	0.1	exec_27	141	BRAF	-0.269900835749204	-0.138906629301731	-0.204174987054822
717	humi.models.YS$Builder	X0569_4222341.csv	0.1	exec_27	142	RAF1	-0.763151678947101	-0.667539703082989	-0.714556355116951
718	humi.models.YS$Builder	X0569_4222341.csv	0.1	exec_27	143	RAF1	-0.812716427022831	-0.701345736266887	-0.756373919709632
719	humi.models.YS$Builder	X0569_4222341.csv	0.1	exec_27	144	RAF1	-0.215960360851723	-0.0572325118198109	-0.158047503336557
720	humi.models.YS$Builder	X0569_4222341.csv	0.1	exec_27	145	TGFBR1	-0.083758663341262	0.0992844212175732	-0.00917799975309921
721	humi.models.YS$Builder	X0569_4222341.csv	0.1	exec_27	146	TGFBR1	-0.099819193129685	-0.00789568486261634	-0.0447161260697203
722	humi.models.YS$Builder	X0569_4222341.csv	0.1	exec_27	147	TGFBR1	-0.194550722841567	-0.0552204235553676	-0.145132915009895
723	humi.models.YS$Builder	X0569_4222341.csv	0.1	exec_27	148	TGFBR2	-0.169150426087385	-0.0185919083999122	-0.0767570963712153
724	humi.models.YS$Builder	X0569_4222341.csv	0.1	exec_27	149	TGFBR2	-0.0165626549740092	0.100546610641934	0.0227546110571419
725	humi.models.YS$Builder	X0569_4222341.csv	0.1	exec_27	150	TGFBR2	-0.327818164236404	-0.200739875989104	-0.2434604558985
726	humi.models.YS$Builder	X0569_4222341.csv	0.1	exec_27	151	TGFBR3	-0.212804294996318	-0.138162633142311	-0.175862382701662
727	humi.models.YS$Builder	X0569_4222341.csv	0.1	exec_27	152	TGFBR3	-0.202603240159808	-0.0550679444960254	-0.150303296765109
728	humi.models.YS$Builder	X0569_4222341.csv	0.1	exec_27	153	TGFBR3	-0.276414261949073	-0.200202588947761	-0.237615891033642
729	humi.models.YS$Builder	X0569_4222341.csv	0.1	exec_27	154	YAP1	-0.248637832785497	-0.17324501183675	-0.211361563268698
730	humi.models.YS$Builder	X0569_4222341.csv	0.1	exec_27	155	YAP1	-0.420198491483451	-0.261532719109558	-0.364642700257303
731	humi.models.YS$Builder	X0569_4222341.csv	0.1	exec_27	156	YAP1	-0.162097662111499	-0.0283784900359166	-0.079119654061865
732	humi.models.YS$Builder	X0569_4222341.csv	0.1	exec_27	157	MYC	-1.30778023173256	-1.14220055221777	-1.22343524569856
733	humi.models.YS$Builder	X0569_4222341.csv	0.1	exec_27	158	MYC	-1.03143326933064	-0.857964246621315	-0.976819827962822
734	humi.models.YS$Builder	X0569_4222341.csv	0.1	exec_27	159	MYC	-1.18661180303132	-1.06374474989997	-1.12394918180484
735	humi.models.YS$Builder	X0569_4222341.csv	0.1	exec_27	160	MYCN	-0.047611817035696	0.0474215479936909	-0.00175788396097269
736	humi.models.YS$Builder	X0569_4222341.csv	0.1	exec_27	161	MYCN	-0.204805376053887	-0.120737709002545	-0.163393234330415
737	humi.models.YS$Builder	X0569_4222341.csv	0.1	exec_27	162	MYCN	-0.222642470746617	-0.139327513821707	-0.181211122529685
738	humi.models.YS$Builder	X0569_4222341.csv	0.1	exec_27	163	MDM2	-0.498521824364928	-0.410729035492494	-0.454479316578962
739	humi.models.YS$Builder	X0569_4222341.csv	0.1	exec_27	164	MDM2	-0.372947724771489	-0.222236983992788	-0.284344939447012
740	humi.models.YS$Builder	X0569_4222341.csv	0.1	exec_27	165	MDM2	-0.32758957623216	-0.176377619706813	-0.230900632269955
741	humi.models.YS$Builder	X0569_4222341.csv	0.1	exec_27	166	TP53	-0.330169028626651	-0.174505790199882	-0.229753569179053
742	humi.models.YS$Builder	X0569_4222341.csv	0.1	exec_27	167	TP53	-0.162221607870651	-0.0370240407513117	-0.113479268734949
743	humi.models.YS$Builder	X0569_4222341.csv	0.1	exec_27	168	TP53	-0.0336384231163462	0.121694330361739	0.0244921527541658
744	humi.models.YS$Builder	X0569_4222341.csv	0.1	exec_27	169	BRCA1	-0.174090776353009	0.130620022487461	-0.0221393405235193
745	humi.models.YS$Builder	X0569_4222341.csv	0.1	exec_27	170	BRCA1	-0.271010129165925	-0.193228034657126	-0.231657462230401
746	humi.models.YS$Builder	X0569_4222341.csv	0.1	exec_27	171	BRCA1	-0.26207209277794	-0.162304032382695	-0.211705091730643
747	humi.models.YS$Builder	X0569_4222341.csv	0.1	exec_27	172	BRCA2	-0.0636991689945531	0.0289700113979694	-0.016397897718461
748	humi.models.YS$Builder	X0569_4222341.csv	0.1	exec_27	173	BRCA2	-0.274867870441348	-0.176546420427435	-0.224752214177715
749	humi.models.YS$Builder	X0569_4222341.csv	0.1	exec_27	174	BRCA2	-0.221187755883484	-0.0640705937762868	-0.16336649731726
750	humi.models.YS$Builder	X0569_4222341.csv	0.1	exec_27	175	PARP1	-0.72184983774423	-0.631083625146309	-0.675597724670432
751	humi.models.YS$Builder	X0569_4222341.csv	0.1	exec_27	176	PARP1	-0.439604430779965	-0.238411025331057	-0.363315334074003
752	humi.models.YS$Builder	X0569_4222341.csv	0.1	exec_27	177	PARP1	-1.03113350781107	-0.8659943624347	-0.979364515735697
753	humi.models.YS$Builder	X0569_4222341.csv	0.1	exec_27	178	PARP2	-0.248481829676008	-0.156503367598883	-0.202268926112721
754	humi.models.YS$Builder	X0569_4222341.csv	0.1	exec_27	179	PARP2	-0.219405701278915	-0.150412347322449	-0.185730983955637
755	humi.models.YS$Builder	X0569_4222341.csv	0.1	exec_27	180	PARP2	-0.168127169849306	-0.0456252784426434	-0.127484850401925
756	humi.models.YS$Builder	X0569_4222341.csv	0.1	exec_27	181	CDK12	-0.866503371466593	-0.767744996153881	-0.816793784740802
757	humi.models.YS$Builder	X0569_4222341.csv	0.1	exec_27	182	CDK12	-1.27221245146689	-1.09170946083895	-1.18190253227969
758	humi.models.YS$Builder	X0569_4222341.csv	0.1	exec_27	183	CDK12	-0.623683299928636	-0.405686533921435	-0.488470624171495
759	humi.models.YS$Builder	X0569_4222341.csv	0.1	exec_27	184	CHEK1	-1.42408716624942	-1.25662843544896	-1.34108912910688
760	humi.models.YS$Builder	X0569_4222341.csv	0.1	exec_27	185	CHEK1	-1.64025740162065	-1.55488152015639	-1.59706604885893
761	humi.models.YS$Builder	X0569_4222341.csv	0.1	exec_27	186	CHEK1	-1.74183078306525	-1.64303531989994	-1.69225825502375
762	humi.models.YS$Builder	X0569_4222341.csv	0.1	exec_27	187	ATG4B	-0.25085218644972	-0.149484418647596	-0.200267500461294
763	humi.models.YS$Builder	X0569_4222341.csv	0.1	exec_27	188	ATG4B	-0.259656005524272	-0.147622110497476	-0.202483767576197
764	humi.models.YS$Builder	X0569_4222341.csv	0.1	exec_27	189	ATG4B	-0.0183386370188788	0.178594484952791	0.0965245388591852
765	humi.models.YS$Builder	X0569_4222341.csv	0.1	exec_27	190	CA9	-0.161882602298142	-0.0150458681045949	-0.0694597252299639
766	humi.models.YS$Builder	X0569_4222341.csv	0.1	exec_27	191	CA9	-0.141526818505493	-0.0175706917085484	-0.059949681997113
767	humi.models.YS$Builder	X0569_4222341.csv	0.1	exec_27	192	CA9	-0.22407695390443	-0.148881377769999	-0.185859675143383
768	humi.models.YS$Builder	X0569_4222343.csv	0.1	exec_22	1	ctl_22	-0.203615116400429	0.01187496484168	-0.121740189297574
769	humi.models.YS$Builder	X0569_4222343.csv	0.1	exec_22	2	ctl_23	-0.104474046240107	0.0258043905789023	-0.0154217159703596
770	humi.models.YS$Builder	X0569_4222343.csv	0.1	exec_22	3	ctl_24	0.0720916051091002	0.171655612244333	0.122136601290311
771	humi.models.YS$Builder	X0569_4222343.csv	0.1	exec_22	4	ctl_25	-0.0718740657983135	0.0689861110136622	0.0232611497514799
772	humi.models.YS$Builder	X0569_4222343.csv	0.1	exec_22	5	ctl_26	-0.198177983854814	-0.0736774899479473	-0.136386416874638
773	humi.models.YS$Builder	X0569_4222343.csv	0.1	exec_22	6	ctl_27	0.0266185104170702	0.0960215864669364	0.0613950268520576
774	humi.models.YS$Builder	X0569_4222343.csv	0.1	exec_22	7	ctl_28	-0.075076938724807	0.0740854693367352	0.0243824161842592
775	humi.models.YS$Builder	X0569_4222343.csv	0.1	exec_22	8	ctl_29	-0.110379081633092	0.0197009901337701	-0.0292743878904877
776	humi.models.YS$Builder	X0569_4222343.csv	0.1	exec_22	9	ctl_30	-0.0106096642205995	0.0538291903608778	0.0220893115191001
777	humi.models.YS$Builder	X0569_4222343.csv	0.1	exec_22	10	ctl_31	0.0299774699810996	0.0850505936930194	0.0573995563424623
778	humi.models.YS$Builder	X0569_4222343.csv	0.1	exec_22	11	ctl_32	-0.00161053248225795	0.0773120446747656	0.037609573116329
779	humi.models.YS$Builder	X0569_4222343.csv	0.1	exec_22	12	ctl_33	-0.122696101787984	-0.00382514315502116	-0.088629358777806
780	humi.models.YS$Builder	X0569_4222343.csv	0.1	exec_22	13	ctl_34	-0.0165621698246127	0.0585963192829726	0.0212585010017416
781	humi.models.YS$Builder	X0569_4222343.csv	0.1	exec_22	14	ctl_35	-0.738451996191761	-0.628920951368073	-0.684148202687372
782	humi.models.YS$Builder	X0569_4222343.csv	0.1	exec_22	15	ctl_36	-0.0199078225226311	0.0768030828922696	0.0295553663246827
783	humi.models.YS$Builder	X0569_4222343.csv	0.1	exec_22	16	ctl_37	-0.122388954184483	0.0315768082468673	-0.0266307031421841
784	humi.models.YS$Builder	X0569_4222343.csv	0.1	exec_22	17	ctl_38	-0.00190952382201667	0.0586900243457793	0.0286467996501024
785	humi.models.YS$Builder	X0569_4222343.csv	0.1	exec_22	18	ctl_39	0.263612753335922	0.384426291232844	0.324245082670479
786	humi.models.YS$Builder	X0569_4222343.csv	0.1	exec_22	19	ctl_40	0.051773675607103	0.133239785061419	0.0929105651228279
787	humi.models.YS$Builder	X0569_4222343.csv	0.1	exec_22	20	ctl_41	-0.186358256437836	-0.114926128908808	-0.150420246161502
788	humi.models.YS$Builder	X0569_4222343.csv	0.1	exec_22	21	ctl_42	-0.11843402022189	0.0139737101725048	-0.0775321814344028
789	humi.models.YS$Builder	X0569_4222343.csv	0.1	exec_22	22	ctl_43	0.0567731362773998	0.124753337378577	0.0906829063984231
790	humi.models.YS$Builder	X0569_4222343.csv	0.1	exec_22	23	ctl_44	-0.0993737583558474	0.0180320950044374	-0.0167978619204742
791	humi.models.YS$Builder	X0569_4222343.csv	0.1	exec_22	24	ctl_45	0.0764192618263247	0.172170300790121	0.124345181143242
792	humi.models.YS$Builder	X0569_4222343.csv	0.1	exec_22	25	PIK3CA	-0.826529433295728	-0.687547881725216	-0.755879742069181
793	humi.models.YS$Builder	X0569_4222343.csv	0.1	exec_22	26	PIK3CA	-0.260427398811432	-0.152452242285615	-0.206732429913275
794	humi.models.YS$Builder	X0569_4222343.csv	0.1	exec_22	27	PIK3CA	-0.507817597385764	-0.344189334419989	-0.458209655743646
795	humi.models.YS$Builder	X0569_4222343.csv	0.1	exec_22	28	PIK3CB	-0.440682719601501	-0.268831742579913	-0.325400154877868
796	humi.models.YS$Builder	X0569_4222343.csv	0.1	exec_22	29	PIK3CB	-0.106269619893508	0.0326271461221345	-0.0111787616861255
797	humi.models.YS$Builder	X0569_4222343.csv	0.1	exec_22	30	PIK3CB	-0.294433487794121	-0.188865846365702	-0.242309357934439
798	humi.models.YS$Builder	X0569_4222343.csv	0.1	exec_22	31	mTOR	-0.718708790535399	-0.638736386466426	-0.679461800833269
799	humi.models.YS$Builder	X0569_4222343.csv	0.1	exec_22	32	mTOR	-0.53129213285306	-0.437390010471301	-0.485344537061852
800	humi.models.YS$Builder	X0569_4222343.csv	0.1	exec_22	33	mTOR	-0.808866263475239	-0.652027497076293	-0.729317354693683
801	humi.models.YS$Builder	X0569_4222343.csv	0.1	exec_22	34	AKT1	-0.323019064255317	-0.256850601380707	-0.290056566901338
802	humi.models.YS$Builder	X0569_4222343.csv	0.1	exec_22	35	AKT1	-0.554881180029295	-0.466054729042788	-0.510668704882036
803	humi.models.YS$Builder	X0569_4222343.csv	0.1	exec_22	36	AKT1	-0.496962010719499	-0.335370455560881	-0.449376672917896
804	humi.models.YS$Builder	X0569_4222343.csv	0.1	exec_22	37	AKT2	-0.151662687390461	-0.0776348916103039	-0.114533094255268
805	humi.models.YS$Builder	X0569_4222343.csv	0.1	exec_22	38	AKT2	-0.0912076765044112	0.0470527780869573	0.00385278298249783
806	humi.models.YS$Builder	X0569_4222343.csv	0.1	exec_22	39	AKT2	-0.0903488654931386	0.0478607869856376	0.00525783173483942
807	humi.models.YS$Builder	X0569_4222343.csv	0.1	exec_22	40	AKT3	-0.136651024951084	-0.00946024176168311	-0.0994637565287803
808	humi.models.YS$Builder	X0569_4222343.csv	0.1	exec_22	41	AKT3	-0.202331708682852	-0.123142817955896	-0.163111927624561
809	humi.models.YS$Builder	X0569_4222343.csv	0.1	exec_22	42	AKT3	0.0818451224314725	0.136137120129058	0.109028654935004
810	humi.models.YS$Builder	X0569_4222343.csv	0.1	exec_22	43	PLK1	-1.22035287045687	-1.09306442872018	-1.15603586188941
811	humi.models.YS$Builder	X0569_4222343.csv	0.1	exec_22	44	PLK1	-1.78748278559995	-1.6668941343948	-1.726283510917
812	humi.models.YS$Builder	X0569_4222343.csv	0.1	exec_22	45	PLK1	-0.816063363294935	-0.742653070872805	-0.779357029606978
813	humi.models.YS$Builder	X0569_4222343.csv	0.1	exec_22	46	PLK4	-0.854696115980235	-0.776407773095783	-0.816354916732188
814	humi.models.YS$Builder	X0569_4222343.csv	0.1	exec_22	47	PLK4	-1.43747771633551	-1.31440944660372	-1.37485003053647
815	humi.models.YS$Builder	X0569_4222343.csv	0.1	exec_22	48	PLK4	-0.253634157891527	-0.189251891299098	-0.221582813472159
816	humi.models.YS$Builder	X0569_4222343.csv	0.1	exec_22	49	EGFR	-0.333636547494203	-0.204739595519113	-0.268521418372124
817	humi.models.YS$Builder	X0569_4222343.csv	0.1	exec_22	50	EGFR	-0.62242983824206	-0.490925399965247	-0.557005604728796
818	humi.models.YS$Builder	X0569_4222343.csv	0.1	exec_22	51	EGFR	-0.2822678868585	-0.201748558864581	-0.242770347174819
819	humi.models.YS$Builder	X0569_4222343.csv	0.1	exec_22	52	ERBB2	-0.55581784447528	-0.455757171002231	-0.505688045765817
820	humi.models.YS$Builder	X0569_4222343.csv	0.1	exec_22	53	ERBB2	-0.480436353227336	-0.332293377234736	-0.429468182255975
821	humi.models.YS$Builder	X0569_4222343.csv	0.1	exec_22	54	ERBB2	-0.255917296199512	-0.169926521380925	-0.213136147896009
822	humi.models.YS$Builder	X0569_4222343.csv	0.1	exec_22	55	ESR1	-0.108176073692179	0.0305497482499481	-0.0141428223840865
823	humi.models.YS$Builder	X0569_4222343.csv	0.1	exec_22	56	ESR1	-0.559524281077427	-0.459832164436432	-0.509865170550134
824	humi.models.YS$Builder	X0569_4222343.csv	0.1	exec_22	57	ESR1	-0.468357904502497	-0.320220561806956	-0.364911008700366
825	humi.models.YS$Builder	X0569_4222343.csv	0.1	exec_22	58	SMO	-0.219685285762436	-0.151896899356069	-0.185921594451526
826	humi.models.YS$Builder	X0569_4222343.csv	0.1	exec_22	59	SMO	-0.194805253715681	-0.118266227410095	-0.156585443064284
827	humi.models.YS$Builder	X0569_4222343.csv	0.1	exec_22	60	SMO	-0.26697103836731	-0.160476324417646	-0.213653933417366
828	humi.models.YS$Builder	X0569_4222343.csv	0.1	exec_22	61	LEF1	-0.470320628205298	-0.262458500844249	-0.336437590676922
829	humi.models.YS$Builder	X0569_4222343.csv	0.1	exec_22	62	LEF1	-0.230619441505783	-0.136730315715856	-0.183970235333652
830	humi.models.YS$Builder	X0569_4222343.csv	0.1	exec_22	63	LEF1	-0.572593737094713	-0.493537343873494	-0.532686594220754
831	humi.models.YS$Builder	X0569_4222343.csv	0.1	exec_22	64	APH1A	-0.253030158347893	-0.179321384359204	-0.215656184278487
832	humi.models.YS$Builder	X0569_4222343.csv	0.1	exec_22	65	APH1A	-0.191014993910947	-0.129436042750745	-0.160061840064514
833	humi.models.YS$Builder	X0569_4222343.csv	0.1	exec_22	66	APH1A	-0.239096770177781	-0.155254881747583	-0.197444442013122
834	humi.models.YS$Builder	X0569_4222343.csv	0.1	exec_22	67	ERBB3	-0.491897814609545	-0.363653928539789	-0.458510014338457
835	humi.models.YS$Builder	X0569_4222343.csv	0.1	exec_22	68	ERBB3	-0.309272221533665	-0.193785042050211	-0.25161866752625
836	humi.models.YS$Builder	X0569_4222343.csv	0.1	exec_22	69	ERBB3	-0.227809136329685	-0.156646879723486	-0.191991568625384
837	humi.models.YS$Builder	X0569_4222343.csv	0.1	exec_22	70	ERBB4	-0.150237496558166	-0.071180833800622	-0.112192645362254
838	humi.models.YS$Builder	X0569_4222343.csv	0.1	exec_22	71	ERBB4	-0.161587496576203	-0.0297580791251631	-0.116541569306312
839	humi.models.YS$Builder	X0569_4222343.csv	0.1	exec_22	72	ERBB4	-0.198930805129373	-0.127495175884067	-0.163493381663259
840	humi.models.YS$Builder	X0569_4222343.csv	0.1	exec_22	73	MET	-0.194574209805362	-0.0857831698934986	-0.14080919076462
841	humi.models.YS$Builder	X0569_4222343.csv	0.1	exec_22	74	MET	0.00129772660629598	0.0710087027184394	0.0363765804663308
842	humi.models.YS$Builder	X0569_4222343.csv	0.1	exec_22	75	MET	0.0590609312041232	0.142679439657254	0.10096996235356
843	humi.models.YS$Builder	X0569_4222343.csv	0.1	exec_22	76	FLT1	-0.302756470430553	-0.179520081130524	-0.240925914094681
844	humi.models.YS$Builder	X0569_4222343.csv	0.1	exec_22	77	FLT1	-0.323428296952819	-0.218919165394842	-0.270491137349671
845	humi.models.YS$Builder	X0569_4222343.csv	0.1	exec_22	78	FLT1	-0.131342347876289	0.0151937378422744	-0.0850935326523671
846	humi.models.YS$Builder	X0569_4222343.csv	0.1	exec_22	79	KDR	-0.236727927228784	-0.153901958169914	-0.195035142024983
847	humi.models.YS$Builder	X0569_4222343.csv	0.1	exec_22	80	KDR	-0.0285649475028019	0.0835084109894056	0.0316646623397188
848	humi.models.YS$Builder	X0569_4222343.csv	0.1	exec_22	81	KDR	-0.123024893591709	0.0190111338958252	-0.0780481840992799
849	humi.models.YS$Builder	X0569_4222343.csv	0.1	exec_22	82	PDGFRA	-0.13683221352064	-0.00194285963998301	-0.0958413484076517
850	humi.models.YS$Builder	X0569_4222343.csv	0.1	exec_22	83	PDGFRA	-0.237012988571593	-0.164272670061648	-0.200741279373837
851	humi.models.YS$Builder	X0569_4222343.csv	0.1	exec_22	84	PDGFRA	-0.197128806260671	-0.0949217451355111	-0.1457898110232
852	humi.models.YS$Builder	X0569_4222343.csv	0.1	exec_22	85	PDGFRB	-0.343086210582229	-0.237895908153863	-0.290147934599867
853	humi.models.YS$Builder	X0569_4222343.csv	0.1	exec_22	86	PDGFRB	-0.23953679774437	-0.141633499237709	-0.190530463643025
854	humi.models.YS$Builder	X0569_4222343.csv	0.1	exec_22	87	PDGFRB	-0.115550087546789	0.0282950185716986	-0.0237820090672775
855	humi.models.YS$Builder	X0569_4222343.csv	0.1	exec_22	88	ALK	-0.333043978473216	-0.223235491260636	-0.278879687321376
856	humi.models.YS$Builder	X0569_4222343.csv	0.1	exec_22	89	ALK	-0.318292872611397	-0.245373298084217	-0.281400330138318
857	humi.models.YS$Builder	X0569_4222343.csv	0.1	exec_22	90	ALK	-0.24815150528592	-0.157820542584952	-0.202510428710229
858	humi.models.YS$Builder	X0569_4222343.csv	0.1	exec_22	91	ROS1	-0.214610818407765	-0.147077621962589	-0.180350292670213
859	humi.models.YS$Builder	X0569_4222343.csv	0.1	exec_22	92	ROS1	-0.177119394808873	-0.111804354700855	-0.144305133129914
860	humi.models.YS$Builder	X0569_4222343.csv	0.1	exec_22	93	ROS1	-0.128706498348745	-0.00174282285070635	-0.092545081597467
861	humi.models.YS$Builder	X0569_4222343.csv	0.1	exec_22	94	RET	-0.280356514230052	-0.207188681362887	-0.243343228536193
862	humi.models.YS$Builder	X0569_4222343.csv	0.1	exec_22	95	RET	-0.224156003194649	-0.157010471367521	-0.190842951421135
863	humi.models.YS$Builder	X0569_4222343.csv	0.1	exec_22	96	RET	-0.438928251191362	-0.289839330112912	-0.335002839868822
864	humi.models.YS$Builder	X0569_4222343.csv	0.1	exec_22	97	FGFR1	-0.27787334137174	-0.159301228446693	-0.218033842604316
865	humi.models.YS$Builder	X0569_4222343.csv	0.1	exec_22	98	FGFR1	-0.599397603900474	-0.437734390274952	-0.5185390656608
866	humi.models.YS$Builder	X0569_4222343.csv	0.1	exec_22	99	FGFR1	-0.387198659177196	-0.230687831833618	-0.304117431292894
867	humi.models.YS$Builder	X0569_4222343.csv	0.1	exec_22	100	FGFR2	-0.464867468175687	-0.31987038644959	-0.36205214565197
868	humi.models.YS$Builder	X0569_4222343.csv	0.1	exec_22	101	FGFR2	-0.553825169813812	-0.377664889983662	-0.493884170356881
869	humi.models.YS$Builder	X0569_4222343.csv	0.1	exec_22	102	FGFR2	-0.352972899604916	-0.248177986824811	-0.299418537079712
870	humi.models.YS$Builder	X0569_4222343.csv	0.1	exec_22	103	FGFR3	0.0285458314258891	0.0829680277946226	0.0560283810360688
871	humi.models.YS$Builder	X0569_4222343.csv	0.1	exec_22	104	FGFR3	-0.117312559408303	0.00128524624263828	-0.0848005090176077
872	humi.models.YS$Builder	X0569_4222343.csv	0.1	exec_22	105	FGFR3	-0.283354485569795	-0.215603927883029	-0.249669924105865
873	humi.models.YS$Builder	X0569_4222343.csv	0.1	exec_22	106	PIK3R1	-0.174245606145457	-0.101929120450704	-0.138158588120206
874	humi.models.YS$Builder	X0569_4222343.csv	0.1	exec_22	107	PIK3R1	0.0486010482021316	0.117302559332093	0.0828255449780823
875	humi.models.YS$Builder	X0569_4222343.csv	0.1	exec_22	108	PIK3R1	-0.191092664071201	-0.133708672359671	-0.162473593490498
876	humi.models.YS$Builder	X0569_4222343.csv	0.1	exec_22	109	PDK1	-0.241524227976922	-0.0950226195066576	-0.166999667168229
877	humi.models.YS$Builder	X0569_4222343.csv	0.1	exec_22	110	PDK1	-0.237567279584423	-0.113054328597854	-0.175843436478622
878	humi.models.YS$Builder	X0569_4222343.csv	0.1	exec_22	111	PDK1	-0.16705968454014	-0.00326363610569929	-0.11117240877822
879	humi.models.YS$Builder	X0569_4222343.csv	0.1	exec_22	112	PGR	-0.322105387095412	-0.200892415886143	-0.260604106005318
880	humi.models.YS$Builder	X0569_4222343.csv	0.1	exec_22	113	PGR	-0.124468777619864	-0.00590753675348757	-0.0914264035060137
881	humi.models.YS$Builder	X0569_4222343.csv	0.1	exec_22	114	PGR	0.0352696758732385	0.108190602842731	0.0717707326975806
882	humi.models.YS$Builder	X0569_4222343.csv	0.1	exec_22	115	AR	-0.220222350128676	-0.15445664178179	-0.18710888283195
883	humi.models.YS$Builder	X0569_4222343.csv	0.1	exec_22	116	AR	-0.205049829911135	-0.0351659510207293	-0.138161357728444
884	humi.models.YS$Builder	X0569_4222343.csv	0.1	exec_22	117	AR	-0.209904329164818	-0.13829317109282	-0.173823666050987
885	humi.models.YS$Builder	X0569_4222343.csv	0.1	exec_22	118	SRC	-0.243945802802816	-0.175393122025577	-0.209511530701064
886	humi.models.YS$Builder	X0569_4222343.csv	0.1	exec_22	119	SRC	-0.0910988891636912	0.0263310803863032	-0.00596443320982351
887	humi.models.YS$Builder	X0569_4222343.csv	0.1	exec_22	120	SRC	-0.236887712189643	-0.151148718724491	-0.193747029983978
888	humi.models.YS$Builder	X0569_4222343.csv	0.1	exec_22	121	ILK	-0.533550549162944	-0.438061049244409	-0.486996783084997
889	humi.models.YS$Builder	X0569_4222343.csv	0.1	exec_22	122	ILK	-0.079578115820492	0.116631361912143	0.0437090760066085
890	humi.models.YS$Builder	X0569_4222343.csv	0.1	exec_22	123	ILK	0.111830296941086	0.30539450443203	0.186847077831061
891	humi.models.YS$Builder	X0569_4222343.csv	0.1	exec_22	124	PTK2	-0.364210720135658	-0.220779218603648	-0.2917318773683
892	humi.models.YS$Builder	X0569_4222343.csv	0.1	exec_22	125	PTK2	-0.18433441517539	-0.0807890349715881	-0.132477997422116
893	humi.models.YS$Builder	X0569_4222343.csv	0.1	exec_22	126	PTK2	-0.353475678094378	-0.27435017907435	-0.313830780386813
894	humi.models.YS$Builder	X0569_4222343.csv	0.1	exec_22	127	KRAS	-0.607477836288954	-0.528045422809377	-0.568243393308125
895	humi.models.YS$Builder	X0569_4222343.csv	0.1	exec_22	128	KRAS	-0.400217818384247	-0.259126885050966	-0.317225112606655
896	humi.models.YS$Builder	X0569_4222343.csv	0.1	exec_22	129	KRAS	-0.152778460166145	-0.00816038184888791	-0.106994922553005
897	humi.models.YS$Builder	X0569_4222343.csv	0.1	exec_22	130	NRAS	-0.244942972967272	-0.160822815306336	-0.202757918702456
898	humi.models.YS$Builder	X0569_4222343.csv	0.1	exec_22	131	NRAS	-0.193798607247028	-0.10828173946888	-0.150668777284689
899	humi.models.YS$Builder	X0569_4222343.csv	0.1	exec_22	132	NRAS	-0.184335735775951	-0.122456723214489	-0.152830320016386
900	humi.models.YS$Builder	X0569_4222343.csv	0.1	exec_22	133	HRAS	-0.187479926029379	-0.0892748424804554	-0.138108776713067
901	humi.models.YS$Builder	X0569_4222343.csv	0.1	exec_22	134	HRAS	-0.217220031709253	-0.146650550133641	-0.18176496478283
902	humi.models.YS$Builder	X0569_4222343.csv	0.1	exec_22	135	HRAS	-0.22045791522503	-0.13750403795769	-0.178511665239806
903	humi.models.YS$Builder	X0569_4222343.csv	0.1	exec_22	136	ARAF	-0.142616899722637	-0.068553372568541	-0.107410002597293
904	humi.models.YS$Builder	X0569_4222343.csv	0.1	exec_22	137	ARAF	-0.219217241900292	-0.130226878977067	-0.175063154677308
905	humi.models.YS$Builder	X0569_4222343.csv	0.1	exec_22	138	ARAF	-0.197510442079077	-0.118978127495945	-0.158226116150108
906	humi.models.YS$Builder	X0569_4222343.csv	0.1	exec_22	139	BRAF	-0.155515078840592	-0.0834101567307	-0.11940296182533
907	humi.models.YS$Builder	X0569_4222343.csv	0.1	exec_22	140	BRAF	-0.182853179563583	-0.127967044823923	-0.15525098187628
908	humi.models.YS$Builder	X0569_4222343.csv	0.1	exec_22	141	BRAF	-0.192883921229653	-0.0851011566123496	-0.139028435134123
909	humi.models.YS$Builder	X0569_4222343.csv	0.1	exec_22	142	RAF1	-0.943980527885023	-0.850546091658808	-0.896127914868652
910	humi.models.YS$Builder	X0569_4222343.csv	0.1	exec_22	143	RAF1	-0.62093085706976	-0.527884310677198	-0.574889980333244
911	humi.models.YS$Builder	X0569_4222343.csv	0.1	exec_22	144	RAF1	-0.274342048698889	-0.168457991193082	-0.220978104783568
912	humi.models.YS$Builder	X0569_4222343.csv	0.1	exec_22	145	TGFBR1	-0.0873614680360214	0.0789934240817469	0.0214422569004855
913	humi.models.YS$Builder	X0569_4222343.csv	0.1	exec_22	146	TGFBR1	-0.190672665287113	-0.125867205450361	-0.158408215578507
914	humi.models.YS$Builder	X0569_4222343.csv	0.1	exec_22	147	TGFBR1	-0.148579638440832	-0.0118704394803846	-0.106482269968628
915	humi.models.YS$Builder	X0569_4222343.csv	0.1	exec_22	148	TGFBR2	-0.17647082156867	-0.0836235283238222	-0.130013006957311
916	humi.models.YS$Builder	X0569_4222343.csv	0.1	exec_22	149	TGFBR2	0.00833038472123155	0.0772059382406928	0.0429353553488349
917	humi.models.YS$Builder	X0569_4222343.csv	0.1	exec_22	150	TGFBR2	-0.218203227017306	-0.149514874177619	-0.183266748902707
918	humi.models.YS$Builder	X0569_4222343.csv	0.1	exec_22	151	TGFBR3	-0.149157274178424	-0.0871088623142274	-0.118517872701857
919	humi.models.YS$Builder	X0569_4222343.csv	0.1	exec_22	152	TGFBR3	-0.209224797216883	-0.118621788752085	-0.163995924183427
920	humi.models.YS$Builder	X0569_4222343.csv	0.1	exec_22	153	TGFBR3	-0.188506148087154	-0.126199034641543	-0.157527412639644
921	humi.models.YS$Builder	X0569_4222343.csv	0.1	exec_22	154	YAP1	-0.176661195572287	-0.112738918024697	-0.144483943425457
922	humi.models.YS$Builder	X0569_4222343.csv	0.1	exec_22	155	YAP1	-0.192636464556967	-0.100448357572671	-0.14765119766518
923	humi.models.YS$Builder	X0569_4222343.csv	0.1	exec_22	156	YAP1	-0.139704406301454	-0.00956030527520074	-0.101106911122336
924	humi.models.YS$Builder	X0569_4222343.csv	0.1	exec_22	157	MYC	-1.23854805854844	-1.09242121924859	-1.16533317642449
925	humi.models.YS$Builder	X0569_4222343.csv	0.1	exec_22	158	MYC	-1.10379552247417	-0.929257835925181	-1.0555308589243
926	humi.models.YS$Builder	X0569_4222343.csv	0.1	exec_22	159	MYC	-1.34263468696686	-1.22609052001976	-1.28367901334959
927	humi.models.YS$Builder	X0569_4222343.csv	0.1	exec_22	160	MYCN	-0.150071171567621	-0.0546494140214752	-0.110996970332416
928	humi.models.YS$Builder	X0569_4222343.csv	0.1	exec_22	161	MYCN	-0.187377251632877	-0.116595864731518	-0.151825341289702
929	humi.models.YS$Builder	X0569_4222343.csv	0.1	exec_22	162	MYCN	-0.176286285575103	-0.105613350506888	-0.140716055806104
930	humi.models.YS$Builder	X0569_4222343.csv	0.1	exec_22	163	MDM2	-0.507864398030043	-0.377497013881831	-0.47036204500437
931	humi.models.YS$Builder	X0569_4222343.csv	0.1	exec_22	164	MDM2	-0.297801539074954	-0.204336046151933	-0.252195996974951
932	humi.models.YS$Builder	X0569_4222343.csv	0.1	exec_22	165	MDM2	-0.347302418821438	-0.250687976109433	-0.298959239149103
933	humi.models.YS$Builder	X0569_4222343.csv	0.1	exec_22	166	TP53	-0.0173413749055393	0.0766040057542571	0.0299521674046325
934	humi.models.YS$Builder	X0569_4222343.csv	0.1	exec_22	167	TP53	-0.198098414401913	-0.127378641787243	-0.163152075728775
935	humi.models.YS$Builder	X0569_4222343.csv	0.1	exec_22	168	TP53	-0.442133852744802	-0.268503738471117	-0.32550130198587
936	humi.models.YS$Builder	X0569_4222343.csv	0.1	exec_22	169	BRCA1	-0.217656083083897	0.023261534034891	-0.124800597592835
937	humi.models.YS$Builder	X0569_4222343.csv	0.1	exec_22	170	BRCA1	-0.239123476323052	-0.17302474451631	-0.206071369208585
938	humi.models.YS$Builder	X0569_4222343.csv	0.1	exec_22	171	BRCA1	-0.171771527035812	-0.0854286420304025	-0.128805216245741
939	humi.models.YS$Builder	X0569_4222343.csv	0.1	exec_22	172	BRCA2	-0.164948891617753	-0.0862050472939117	-0.125656186991366
940	humi.models.YS$Builder	X0569_4222343.csv	0.1	exec_22	173	BRCA2	-0.177339152287914	-0.0959082681538029	-0.137400734927452
941	humi.models.YS$Builder	X0569_4222343.csv	0.1	exec_22	174	BRCA2	-0.330433587806609	-0.222723056781844	-0.276562446791399
942	humi.models.YS$Builder	X0569_4222343.csv	0.1	exec_22	175	PARP1	-0.802573757639635	-0.718931403421057	-0.761008228446441
943	humi.models.YS$Builder	X0569_4222343.csv	0.1	exec_22	176	PARP1	-0.62082930276067	-0.484026846841166	-0.552826639022239
944	humi.models.YS$Builder	X0569_4222343.csv	0.1	exec_22	177	PARP1	-0.900514337459262	-0.805535192743668	-0.852771703113676
945	humi.models.YS$Builder	X0569_4222343.csv	0.1	exec_22	178	PARP2	-0.298268705032021	-0.219143834528191	-0.257785388804988
946	humi.models.YS$Builder	X0569_4222343.csv	0.1	exec_22	179	PARP2	-0.202420858885288	-0.14412198069486	-0.173014763512087
947	humi.models.YS$Builder	X0569_4222343.csv	0.1	exec_22	180	PARP2	-0.149466452244219	-0.0801243396595818	-0.115238554965651
948	humi.models.YS$Builder	X0569_4222343.csv	0.1	exec_22	181	CDK12	-1.04252757288924	-0.877818554982397	-0.922101270054676
949	humi.models.YS$Builder	X0569_4222343.csv	0.1	exec_22	182	CDK12	-1.4301839020333	-1.25883278699232	-1.3445800733791
950	humi.models.YS$Builder	X0569_4222343.csv	0.1	exec_22	183	CDK12	-0.703440064385076	-0.555985502314082	-0.630029060606488
951	humi.models.YS$Builder	X0569_4222343.csv	0.1	exec_22	184	CHEK1	-1.73645725857418	-1.56369275468517	-1.6505114210135
952	humi.models.YS$Builder	X0569_4222343.csv	0.1	exec_22	185	CHEK1	-1.91156617909765	-1.81507546411348	-1.86291831724548
953	humi.models.YS$Builder	X0569_4222343.csv	0.1	exec_22	186	CHEK1	-1.89916177305441	-1.79070920352097	-1.84475838646655
954	humi.models.YS$Builder	X0569_4222343.csv	0.1	exec_22	187	ATG4B	-0.348257454515811	-0.256446651918927	-0.301900956057081
955	humi.models.YS$Builder	X0569_4222343.csv	0.1	exec_22	188	ATG4B	-0.319912560864216	-0.219831686696997	-0.269371522790655
956	humi.models.YS$Builder	X0569_4222343.csv	0.1	exec_22	189	ATG4B	0.0198258753786467	0.153102953763139	0.0863141076589963
957	humi.models.YS$Builder	X0569_4222343.csv	0.1	exec_22	190	CA9	-0.152107904854736	-0.0108074811052768	-0.107637278561962
958	humi.models.YS$Builder	X0569_4222343.csv	0.1	exec_22	191	CA9	-0.103890039268781	0.0187739170638965	-0.0183097565440172
959	humi.models.YS$Builder	X0569_4222343.csv	0.1	exec_22	192	CA9	-0.176892022785735	-0.115383339812252	-0.146541944986159
960	humi.models.NB$Builder	X0028_121D132312331.csv	0.1	exec_28	1	ctl_t_1	-1.44571146007032	-1.15600803720546	-1.30583677461059
961	humi.models.NB$Builder	X0028_121D132312331.csv	0.1	exec_28	2	ctl_t_2	0.66911655393419	0.844089958037881	0.754749816277697
962	humi.models.NB$Builder	X0028_121D132312331.csv	0.1	exec_28	3	ctl_t_3	0.58504047840003	0.779063419674931	0.681600154188702
963	humi.models.NB$Builder	X0028_121D132312331.csv	0.1	exec_28	4	ctl_t_4	-0.324185518812623	-0.116336623886076	-0.220709851533469
964	humi.models.NB$Builder	X0028_121D132312331.csv	0.1	exec_28	5	ctl_t_5	0.240719898677783	0.472901995257101	0.358246598647194
965	humi.models.NB$Builder	X0028_121D132312331.csv	0.1	exec_28	6	ctl_t_6	0.340852910471448	0.565751375424513	0.45223976072337
966	humi.models.NB$Builder	X0028_121D132312331.csv	0.1	exec_28	7	ctl_t_7	-2.58884434764439	-1.99204832395095	-2.30690976777299
967	humi.models.NB$Builder	X0028_121D132312331.csv	0.1	exec_28	8	ctl_t_8	-0.206119891289339	0.0802748418166523	-0.0693993911667485
968	humi.models.NB$Builder	X0028_121D132312331.csv	0.1	exec_28	10	ctl_t_10	1.03197286397873	1.19285121171538	1.11018358950607
969	humi.models.NB$Builder	X0028_121D132312331.csv	0.1	exec_28	11	ctl_t_11	-1.26519946335844	-0.968557053929536	-1.1171252573754
970	humi.models.NB$Builder	X0028_121D132312331.csv	0.1	exec_28	12	ctl_t_12	-0.476445265327156	-0.166218324106395	-0.326120409473935
971	humi.models.NB$Builder	X0028_121D132312331.csv	0.1	exec_28	13	ctl_t_13	-1.78072682205229	-1.50277505841991	-1.64523839666455
972	humi.models.NB$Builder	X0028_121D132312331.csv	0.1	exec_28	14	ctl_t_14	-0.622637080181318	-0.407349125162026	-0.521393506585567
973	humi.models.NB$Builder	X0028_121D132312331.csv	0.1	exec_28	15	ctl_t_15	-1.62616626221003	-1.37600224481858	-1.51029410683268
974	humi.models.NB$Builder	X0028_121D132312331.csv	0.1	exec_28	16	ctl_t_16	-2.72786705580403	-2.40474260788084	-2.57165538715696
975	humi.models.NB$Builder	X0028_121D132312331.csv	0.1	exec_28	17	ctl_t_17	-1.36544350464729	-1.08091024712372	-1.22754437385004
976	humi.models.NB$Builder	X0028_121D132312331.csv	0.1	exec_28	18	ctl_t_18	0.0291480165983568	0.247183592320033	0.138432607941349
977	humi.models.NB$Builder	X0028_121D132312331.csv	0.1	exec_28	19	ctl_t_19	1.33067942721873	1.50815867902058	1.41733959106896
978	humi.models.NB$Builder	X0028_121D132312331.csv	0.1	exec_28	20	ctl_t_20	-2.64438448904171	-2.04046552413771	-2.36590727950937
979	humi.models.NB$Builder	X0028_121D132312331.csv	0.1	exec_28	21	ctl_t_21	0.0322763733881099	0.213509842253001	0.122164043446427
980	humi.models.NB$Builder	X0028_121D132312331.csv	0.1	exec_28	22	ctl_t_22	0.418310659848494	0.606009939007213	0.509799845450502
981	humi.models.NB$Builder	X0028_121D132312331.csv	0.1	exec_28	23	ctl_t_23	-3.68934556438276	-2.79791431469525	-3.26383058673561
982	humi.models.NB$Builder	X0028_121D132312331.csv	0.1	exec_28	24	ctl_t_24	-3.30074936384801	-2.67756954780044	-2.99474395245618
983	humi.models.NB$Builder	X0028_121D132312331.csv	0.1	exec_28	25	PIK3CA	1.49200654478948	1.711149260704	1.60006567902491
984	humi.models.NB$Builder	X0028_121D132312331.csv	0.1	exec_28	26	PIK3CA	0.822835872076052	1.02001182453552	0.921504463573452
985	humi.models.NB$Builder	X0028_121D132312331.csv	0.1	exec_28	27	PIK3CA	0.37864655411056	0.579894267525059	0.478351433283694
986	humi.models.NB$Builder	X0028_121D132312331.csv	0.1	exec_28	28	PIK3CB	-0.645347892842545	-0.389601486997663	-0.519025426933236
987	humi.models.NB$Builder	X0028_121D132312331.csv	0.1	exec_28	29	PIK3CB	-2.06183191063328	-1.71515468135124	-1.88457577041849
988	humi.models.NB$Builder	X0028_121D132312331.csv	0.1	exec_28	30	PIK3CB	-0.631701847963681	-0.374280455559527	-0.506037191588773
989	humi.models.NB$Builder	X0028_121D132312331.csv	0.1	exec_28	31	mTOR	-0.971367899174272	-0.738325878428242	-0.858771062917302
990	humi.models.NB$Builder	X0028_121D132312331.csv	0.1	exec_28	32	mTOR	-3.15817404087412	-1.1249205353052	-1.93530874183653
991	humi.models.NB$Builder	X0028_121D132312331.csv	0.1	exec_28	33	mTOR	-5.99065451308447	-4.99671891186942	-5.49539265543642
992	humi.models.NB$Builder	X0028_121D132312331.csv	0.1	exec_28	34	AKT1	0.0148774991880403	0.200220939681096	0.106745720939901
993	humi.models.NB$Builder	X0028_121D132312331.csv	0.1	exec_28	35	AKT1	-0.416180625604934	-0.20331235724181	-0.309563640780458
994	humi.models.NB$Builder	X0028_121D132312331.csv	0.1	exec_28	36	AKT1	-1.17145444723843	-0.889396309371381	-1.03509686996161
995	humi.models.NB$Builder	X0028_121D132312331.csv	0.1	exec_28	37	AKT2	-0.522841803934693	-0.30213275586366	-0.41448912792964
996	humi.models.NB$Builder	X0028_121D132312331.csv	0.1	exec_28	38	AKT2	0.594621510978884	0.760068106276485	0.675728397776356
997	humi.models.NB$Builder	X0028_121D132312331.csv	0.1	exec_28	39	AKT2	-0.434758262713061	-0.221416460767847	-0.328475381669799
998	humi.models.NB$Builder	X0028_121D132312331.csv	0.1	exec_28	40	AKT3	1.09956815521878	1.25101964955703	1.17279723913629
999	humi.models.NB$Builder	X0028_121D132312331.csv	0.1	exec_28	41	AKT3	-1.03897814522929	-0.804180064686051	-0.923964044674207
1000	humi.models.NB$Builder	X0028_121D132312331.csv	0.1	exec_28	42	AKT3	-0.313673407645152	-0.0121935351200396	-0.167452105767721
1001	humi.models.NB$Builder	X0028_121D132312331.csv	0.1	exec_28	43	PLK1	-4.66092605930479	-1.71543325829434	-3.61663389021425
1002	humi.models.NB$Builder	X0028_121D132312331.csv	0.1	exec_28	44	PLK1	-1.72397001260497	-1.44493759621389	-1.58263955874899
1003	humi.models.NB$Builder	X0028_121D132312331.csv	0.1	exec_28	45	PLK1	-0.1234338944616	0.0782286804840218	-0.0235909257791644
1004	humi.models.NB$Builder	X0028_121D132312331.csv	0.1	exec_28	46	PLK4	-3.63428230135196	-3.31569742001635	-3.47170860656316
1005	humi.models.NB$Builder	X0028_121D132312331.csv	0.1	exec_28	47	PLK4	-1.12804680232313	-0.800089155704126	-0.969731133358107
1006	humi.models.NB$Builder	X0028_121D132312331.csv	0.1	exec_28	48	PLK4	-3.37395120296764	-1.14606280023419	-2.06760669940153
1007	humi.models.NB$Builder	X0028_121D132312331.csv	0.1	exec_28	49	EGFR	0.164015707678411	0.363105227630771	0.263496744800526
1008	humi.models.NB$Builder	X0028_121D132312331.csv	0.1	exec_28	50	EGFR	0.188298548357336	0.38879943126289	0.28715782207717
1009	humi.models.NB$Builder	X0028_121D132312331.csv	0.1	exec_28	51	EGFR	-0.387194983735581	-0.173148124380369	-0.280671207723037
1010	humi.models.NB$Builder	X0028_121D132312331.csv	0.1	exec_28	52	ERBB2	0.443108765312953	0.610647865487298	0.525918588502469
1011	humi.models.NB$Builder	X0028_121D132312331.csv	0.1	exec_28	53	ERBB2	-0.269330188562876	-0.0662692040794818	-0.172448930201423
1012	humi.models.NB$Builder	X0028_121D132312331.csv	0.1	exec_28	54	ERBB2	0.711210782756864	0.890209053859675	0.801307637408118
1013	humi.models.NB$Builder	X0028_121D132312331.csv	0.1	exec_28	55	ESR1	-0.733778322333662	-0.508702858111269	-0.62021651753947
1014	humi.models.NB$Builder	X0028_121D132312331.csv	0.1	exec_28	56	ESR1	-0.466098616116055	-0.269146032038623	-0.370824189289283
1015	humi.models.NB$Builder	X0028_121D132312331.csv	0.1	exec_28	57	ESR1	-0.0272833221131553	0.163404611323842	0.0667466916949528
1016	humi.models.NB$Builder	X0028_121D132312331.csv	0.1	exec_28	58	SMO	0.619570611235949	0.789829870124678	0.703506080379418
1017	humi.models.NB$Builder	X0028_121D132312331.csv	0.1	exec_28	59	SMO	0.026593816954619	0.219372327989936	0.127810935982529
1018	humi.models.NB$Builder	X0028_121D132312331.csv	0.1	exec_28	60	SMO	-3.38477210168743	-2.69192389639315	-3.06021212052311
1019	humi.models.NB$Builder	X0028_121D132312331.csv	0.1	exec_28	61	LEF1	-2.12539482494353	-1.63854235495031	-1.89016585058208
1020	humi.models.NB$Builder	X0028_121D132312331.csv	0.1	exec_28	62	LEF1	0.827554276713795	0.982913450952254	0.908264747827893
1021	humi.models.NB$Builder	X0028_121D132312331.csv	0.1	exec_28	63	LEF1	0.499507405272366	0.673202036693866	0.586010952772377
1022	humi.models.NB$Builder	X0028_121D132312331.csv	0.1	exec_28	64	APH1A	-0.979965668143282	-0.746431296240108	-0.863463998929033
1023	humi.models.NB$Builder	X0028_121D132312331.csv	0.1	exec_28	65	APH1A	-0.205648291890954	-0.0229759262880222	-0.113168601784422
1024	humi.models.NB$Builder	X0028_121D132312331.csv	0.1	exec_28	66	APH1A	-0.433079962052745	-0.210562051322395	-0.321540921756824
1025	humi.models.NB$Builder	X0028_121D132312331.csv	0.1	exec_28	67	ERBB3	-1.01492533946332	-0.786659486342813	-0.90099971213254
1026	humi.models.NB$Builder	X0028_121D132312331.csv	0.1	exec_28	68	ERBB3	-1.92397897263619	-1.61277878128976	-1.76997669525977
1027	humi.models.NB$Builder	X0028_121D132312331.csv	0.1	exec_28	69	ERBB3	-1.08031850877	-0.879149672416396	-0.979557993485293
1028	humi.models.NB$Builder	X0028_121D132312331.csv	0.1	exec_28	70	ERBB4	-0.217782414504274	0.0189415149277226	-0.101598648890748
1029	humi.models.NB$Builder	X0028_121D132312331.csv	0.1	exec_28	71	ERBB4	1.73495747278807	1.91621814991032	1.82490376374596
1030	humi.models.NB$Builder	X0028_121D132312331.csv	0.1	exec_28	72	ERBB4	-2.38393629507825	-1.90942417650465	-2.15654649117
1031	humi.models.NB$Builder	X0028_121D132312331.csv	0.1	exec_28	73	MET	1.11783392943717	1.2974233682589	1.20821719849375
1032	humi.models.NB$Builder	X0028_121D132312331.csv	0.1	exec_28	74	MET	-1.83191936451019	-1.56999420215964	-1.70558467900188
1033	humi.models.NB$Builder	X0028_121D132312331.csv	0.1	exec_28	75	MET	-2.19692914562918	-1.8227846253558	-2.01200582854204
1034	humi.models.NB$Builder	X0028_121D132312331.csv	0.1	exec_28	76	FLT1	-0.0144766764663077	0.165485551592276	0.0772834429380747
1035	humi.models.NB$Builder	X0028_121D132312331.csv	0.1	exec_28	77	FLT1	-0.935570669345184	-0.709986312065357	-0.824030489568424
1036	humi.models.NB$Builder	X0028_121D132312331.csv	0.1	exec_28	78	FLT1	-0.477776523721626	-0.253385301765206	-0.366539703082844
1037	humi.models.NB$Builder	X0028_121D132312331.csv	0.1	exec_28	79	KDR	-0.832899389706373	-0.589269316798226	-0.709509067797886
1038	humi.models.NB$Builder	X0028_121D132312331.csv	0.1	exec_28	80	KDR	-1.72972179564993	-1.42696776654428	-1.58474540025914
1039	humi.models.NB$Builder	X0028_121D132312331.csv	0.1	exec_28	81	KDR	-0.345934192306323	-0.0904878961376398	-0.220693161522405
1040	humi.models.NB$Builder	X0028_121D132312331.csv	0.1	exec_28	82	PDGFRA	0.00670464296587761	0.261698336407053	0.133528894029176
1041	humi.models.NB$Builder	X0028_121D132312331.csv	0.1	exec_28	83	PDGFRA	-1.08377726853837	-0.880166827431379	-0.985517866856886
1042	humi.models.NB$Builder	X0028_121D132312331.csv	0.1	exec_28	84	PDGFRA	-1.02458837795247	-0.695631873260625	-0.858956463640235
1043	humi.models.NB$Builder	X0028_121D132312331.csv	0.1	exec_28	85	PDGFRB	0.883928412405794	1.0422548917868	0.964387434986897
1044	humi.models.NB$Builder	X0028_121D132312331.csv	0.1	exec_28	86	PDGFRB	-0.565692270313489	-0.312385473634723	-0.442435360884983
1045	humi.models.NB$Builder	X0028_121D132312331.csv	0.1	exec_28	87	PDGFRB	0.182450346730203	0.367280418501978	0.277260220680941
1046	humi.models.NB$Builder	X0028_121D132312331.csv	0.1	exec_28	88	ALK	-0.954061253273485	-0.707318475958859	-0.83466518111136
1047	humi.models.NB$Builder	X0028_121D132312331.csv	0.1	exec_28	89	ALK	0.00947497175143644	0.19958110141596	0.10144916630278
1048	humi.models.NB$Builder	X0028_121D132312331.csv	0.1	exec_28	90	ALK	1.75276669192504	1.91492742271204	1.83722691264109
1049	humi.models.NB$Builder	X0028_121D132312331.csv	0.1	exec_28	91	ROS1	-0.188848138267171	0.00948449937247582	-0.0949919243976986
1050	humi.models.NB$Builder	X0028_121D132312331.csv	0.1	exec_28	92	ROS1	-0.367118515533759	-0.161619585584912	-0.267431521090328
1051	humi.models.NB$Builder	X0028_121D132312331.csv	0.1	exec_28	93	ROS1	0.0220453877025522	0.219553519031841	0.119843126838918
1052	humi.models.NB$Builder	X0028_121D132312331.csv	0.1	exec_28	94	RET	0.0888965054411416	0.264506870925013	0.17558994219135
1053	humi.models.NB$Builder	X0028_121D132312331.csv	0.1	exec_28	95	RET	-0.413835413668931	-0.186569956047969	-0.302662487140524
1054	humi.models.NB$Builder	X0028_121D132312331.csv	0.1	exec_28	96	RET	-1.20419017145512	-0.947467033984562	-1.07802635579527
1055	humi.models.NB$Builder	X0028_121D132312331.csv	0.1	exec_28	97	FGFR1	-1.65858548629744	-1.36174834137407	-1.51094164218897
1056	humi.models.NB$Builder	X0028_121D132312331.csv	0.1	exec_28	98	FGFR1	-0.528638461788973	-0.281936143928888	-0.408673384926076
1057	humi.models.NB$Builder	X0028_121D132312331.csv	0.1	exec_28	99	FGFR1	0.291134706288638	0.501173268310568	0.398080087139269
1058	humi.models.NB$Builder	X0028_121D132312331.csv	0.1	exec_28	100	FGFR2	-0.564512815366831	-0.354583848045985	-0.468425582222365
1059	humi.models.NB$Builder	X0028_121D132312331.csv	0.1	exec_28	101	FGFR2	-0.132585966305554	0.0877228958824084	-0.0183930423763688
1060	humi.models.NB$Builder	X0028_121D132312331.csv	0.1	exec_28	102	FGFR2	-2.39280817914988	-1.86898657710897	-2.14728119883281
1061	humi.models.NB$Builder	X0028_121D132312331.csv	0.1	exec_28	103	FGFR3	0.464321347427324	0.645261340854095	0.554607297246819
1062	humi.models.NB$Builder	X0028_121D132312331.csv	0.1	exec_28	104	FGFR3	-0.775085195801982	-0.563029117230764	-0.671015551686395
1063	humi.models.NB$Builder	X0028_121D132312331.csv	0.1	exec_28	105	FGFR3	-0.20298420969452	0.00698326542174553	-0.101652858987051
1064	humi.models.NB$Builder	X0028_121D132312331.csv	0.1	exec_28	106	PIK3R1	-0.200537258884473	0.00135829854637846	-0.10127324112322
1065	humi.models.NB$Builder	X0028_121D132312331.csv	0.1	exec_28	107	PIK3R1	0.130996052953464	0.374104426795976	0.244402294593618
1066	humi.models.NB$Builder	X0028_121D132312331.csv	0.1	exec_28	108	PIK3R1	-0.645742747445836	-0.405469466923745	-0.526277215668868
1067	humi.models.NB$Builder	X0028_121D132312331.csv	0.1	exec_28	109	PDK1	-0.220960285656349	-0.0189830439436515	-0.118382745008143
1068	humi.models.NB$Builder	X0028_121D132312331.csv	0.1	exec_28	110	PDK1	-2.36029475798787	-1.95981568689948	-2.17023307255262
1069	humi.models.NB$Builder	X0028_121D132312331.csv	0.1	exec_28	111	PDK1	-1.40582740528458	-1.15708587353406	-1.27993267860658
1070	humi.models.NB$Builder	X0028_121D132312331.csv	0.1	exec_28	112	PGR	0.0518640434074828	0.24514351320207	0.146588991251851
1071	humi.models.NB$Builder	X0028_121D132312331.csv	0.1	exec_28	113	PGR	0.301986317994494	0.479618120582374	0.389213519558382
1072	humi.models.NB$Builder	X0028_121D132312331.csv	0.1	exec_28	114	PGR	-0.629401501142649	-0.438523133590343	-0.535010715863723
1073	humi.models.NB$Builder	X0028_121D132312331.csv	0.1	exec_28	115	AR	0.0138653633258229	0.18727966903882	0.101327381808756
1074	humi.models.NB$Builder	X0028_121D132312331.csv	0.1	exec_28	116	AR	-0.543553884561561	-0.323872789413719	-0.435078757376518
1075	humi.models.NB$Builder	X0028_121D132312331.csv	0.1	exec_28	117	AR	0.580384088386383	0.750037973105065	0.664283843128213
1076	humi.models.NB$Builder	X0028_121D132312331.csv	0.1	exec_28	118	SRC	0.60089754266216	0.760990723118811	0.685506646803528
1077	humi.models.NB$Builder	X0028_121D132312331.csv	0.1	exec_28	119	SRC	-0.134257994689896	0.0664094557790994	-0.037656163130888
1078	humi.models.NB$Builder	X0028_121D132312331.csv	0.1	exec_28	120	SRC	-1.07144366729764	-0.791711057093857	-0.932824250065522
1079	humi.models.NB$Builder	X0028_121D132312331.csv	0.1	exec_28	121	ILK	-0.491797512319748	-0.280744147109716	-0.390083649543903
1080	humi.models.NB$Builder	X0028_121D132312331.csv	0.1	exec_28	122	ILK	-0.0347755122215556	0.208180552918591	0.0868345104643033
1081	humi.models.NB$Builder	X0028_121D132312331.csv	0.1	exec_28	123	ILK	-1.48274496166956	-1.21348566224445	-1.34872833771276
1082	humi.models.NB$Builder	X0028_121D132312331.csv	0.1	exec_28	124	PTK2	1.03912200557837	1.25314940700935	1.14561565144578
1083	humi.models.NB$Builder	X0028_121D132312331.csv	0.1	exec_28	125	PTK2	0.392658367307191	0.60390042171053	0.497817646032813
1084	humi.models.NB$Builder	X0028_121D132312331.csv	0.1	exec_28	126	PTK2	-0.592103345401195	-0.415717157813496	-0.504417961666763
1085	humi.models.NB$Builder	X0028_121D132312331.csv	0.1	exec_28	127	KRAS	0.340474916651335	0.496670048718347	0.414294548155771
1086	humi.models.NB$Builder	X0028_121D132312331.csv	0.1	exec_28	128	KRAS	-0.0989151574203385	0.144767035206149	0.0191538030981776
1087	humi.models.NB$Builder	X0028_121D132312331.csv	0.1	exec_28	129	KRAS	0.48679969907784	0.688288511389023	0.589141079141752
1088	humi.models.NB$Builder	X0028_121D132312331.csv	0.1	exec_28	130	NRAS	-0.341473051054114	-0.158566795877909	-0.251011575030487
1089	humi.models.NB$Builder	X0028_121D132312331.csv	0.1	exec_28	131	NRAS	-0.235015110185578	-0.0301512137067857	-0.137515580838768
1090	humi.models.NB$Builder	X0028_121D132312331.csv	0.1	exec_28	132	NRAS	1.17399210313504	1.32229670127767	1.24725753078485
1091	humi.models.NB$Builder	X0028_121D132312331.csv	0.1	exec_28	133	HRAS	-0.785697214827403	-0.561823696316217	-0.673351406267293
1092	humi.models.NB$Builder	X0028_121D132312331.csv	0.1	exec_28	134	HRAS	0.524788653048299	0.703663190698544	0.610000509550874
1093	humi.models.NB$Builder	X0028_121D132312331.csv	0.1	exec_28	135	HRAS	-0.0676112375918468	0.127593179073722	0.0306678889253366
1094	humi.models.NB$Builder	X0028_121D132312331.csv	0.1	exec_28	136	ARAF	0.30473270443482	0.47225970760539	0.386749377309854
1095	humi.models.NB$Builder	X0028_121D132312331.csv	0.1	exec_28	137	ARAF	1.05581533439365	1.22242499483462	1.13776732998514
1096	humi.models.NB$Builder	X0028_121D132312331.csv	0.1	exec_28	138	ARAF	0.281069642949624	0.444657386266878	0.360976708062298
1097	humi.models.NB$Builder	X0028_121D132312331.csv	0.1	exec_28	139	BRAF	-0.472114190770229	-0.297568111450558	-0.385955456055359
1098	humi.models.NB$Builder	X0028_121D132312331.csv	0.1	exec_28	140	BRAF	0.952970047586388	1.10546399455799	1.03272044875578
1099	humi.models.NB$Builder	X0028_121D132312331.csv	0.1	exec_28	141	BRAF	-0.039195112039355	0.186108934288648	0.0771268595022313
1100	humi.models.NB$Builder	X0028_121D132312331.csv	0.1	exec_28	142	RAF1	-3.11285621939795	-2.71735252979816	-2.91705952701991
1101	humi.models.NB$Builder	X0028_121D132312331.csv	0.1	exec_28	143	RAF1	0.177951384726934	0.396000002193896	0.289326757233219
1102	humi.models.NB$Builder	X0028_121D132312331.csv	0.1	exec_28	144	RAF1	-0.386318148145037	-0.152001344915603	-0.2652640328109
1103	humi.models.NB$Builder	X0028_121D132312331.csv	0.1	exec_28	145	TGFBR1	0.271728967179581	0.458969008045126	0.36750506022313
1104	humi.models.NB$Builder	X0028_121D132312331.csv	0.1	exec_28	146	TGFBR1	-0.480040811331849	-0.299467914834883	-0.39068893918174
1105	humi.models.NB$Builder	X0028_121D132312331.csv	0.1	exec_28	147	TGFBR1	-0.688244081059659	-0.504033280516272	-0.602285236458115
1106	humi.models.NB$Builder	X0028_121D132312331.csv	0.1	exec_28	148	TGFBR2	0.502249288659623	0.662895166206967	0.578179294942809
1107	humi.models.NB$Builder	X0028_121D132312331.csv	0.1	exec_28	149	TGFBR2	0.340454972100276	0.486136909909641	0.412671772576791
1108	humi.models.NB$Builder	X0028_121D132312331.csv	0.1	exec_28	150	TGFBR2	-1.30422326174887	-1.07898754120484	-1.18867537428894
1109	humi.models.NB$Builder	X0028_121D132312331.csv	0.1	exec_28	151	TGFBR3	1.54319711840162	1.68290931329262	1.61546524767933
1110	humi.models.NB$Builder	X0028_121D132312331.csv	0.1	exec_28	152	TGFBR3	0.331216198207644	0.503008679688196	0.415245357987954
1111	humi.models.NB$Builder	X0028_121D132312331.csv	0.1	exec_28	153	TGFBR3	0.0337241374236895	0.216485525763159	0.127175167112518
1112	humi.models.NB$Builder	X0028_121D132312331.csv	0.1	exec_28	154	YAP1	-0.00557113464636625	0.176404586050524	0.0847469498396636
1113	humi.models.NB$Builder	X0028_121D132312331.csv	0.1	exec_28	155	YAP1	-0.401932140089521	-0.200901239948166	-0.300739108373404
1114	humi.models.NB$Builder	X0028_121D132312331.csv	0.1	exec_28	156	YAP1	1.30974710491511	1.44870634087589	1.37969294231377
1115	humi.models.NB$Builder	X0028_121D132312331.csv	0.1	exec_28	157	MYC	-2.70928489524289	-2.15322281080359	-2.44524888641988
1116	humi.models.NB$Builder	X0028_121D132312331.csv	0.1	exec_28	158	MYC	-5.5459466884518	-4.61113034311562	-5.11736434487694
1117	humi.models.NB$Builder	X0028_121D132312331.csv	0.1	exec_28	159	MYC	-5.87122517593068	-4.35671042298008	-5.30676215679357
1118	humi.models.NB$Builder	X0028_121D132312331.csv	0.1	exec_28	160	MYCN	-0.727050104057219	-0.476710189035066	-0.605919825909407
1119	humi.models.NB$Builder	X0028_121D132312331.csv	0.1	exec_28	161	MYCN	-0.41585649237922	-0.212528910352924	-0.316365114766002
1120	humi.models.NB$Builder	X0028_121D132312331.csv	0.1	exec_28	162	MYCN	0.36850778677153	0.504961448838769	0.436839843778587
1121	humi.models.NB$Builder	X0028_121D132312331.csv	0.1	exec_28	163	MDM2	1.53081475106413	1.66556712910255	1.60073324047897
1122	humi.models.NB$Builder	X0028_121D132312331.csv	0.1	exec_28	164	MDM2	-0.31739890011418	-0.107114613441175	-0.21175685621292
1123	humi.models.NB$Builder	X0028_121D132312331.csv	0.1	exec_28	165	MDM2	-0.013118451471237	0.187051023899626	0.0904565410276938
1124	humi.models.NB$Builder	X0028_121D132312331.csv	0.1	exec_28	166	TP53	-0.476466947285698	-0.263707624511833	-0.371221158576212
1125	humi.models.NB$Builder	X0028_121D132312331.csv	0.1	exec_28	167	TP53	0.430340673898481	0.604194966346109	0.514933846256534
1126	humi.models.NB$Builder	X0028_121D132312331.csv	0.1	exec_28	168	TP53	0.993630098747212	1.16246782059491	1.07453485838598
1127	humi.models.NB$Builder	X0028_121D132312331.csv	0.1	exec_28	169	BRCA1	-3.61702632742599	-2.82585358648888	-3.25072508632982
1128	humi.models.NB$Builder	X0028_121D132312331.csv	0.1	exec_28	170	BRCA1	-0.525491958185678	-0.327425063815874	-0.424226067739904
1129	humi.models.NB$Builder	X0028_121D132312331.csv	0.1	exec_28	171	BRCA1	-0.489277364184771	-0.276805537549318	-0.384333555758704
1130	humi.models.NB$Builder	X0028_121D132312331.csv	0.1	exec_28	172	BRCA2	-0.52616563934986	-0.306244073626623	-0.416771746401316
1131	humi.models.NB$Builder	X0028_121D132312331.csv	0.1	exec_28	173	BRCA2	-0.538988999370701	-0.358415507635777	-0.448859466629089
1132	humi.models.NB$Builder	X0028_121D132312331.csv	0.1	exec_28	174	BRCA2	-0.857563553770679	-0.641795353801246	-0.759472766843369
1133	humi.models.NB$Builder	X0028_121D132312331.csv	0.1	exec_28	175	PARP1	-0.111824070645954	0.0922757654485997	-0.011057442866294
1134	humi.models.NB$Builder	X0028_121D132312331.csv	0.1	exec_28	176	PARP1	-2.08156668725843	-1.7171069524492	-1.89835169408785
1135	humi.models.NB$Builder	X0028_121D132312331.csv	0.1	exec_28	177	PARP1	-0.590677248097952	-0.385449452473823	-0.491176291604276
1136	humi.models.NB$Builder	X0028_121D132312331.csv	0.1	exec_28	178	PARP2	-1.10580586688683	-0.891108695881365	-0.995665969966524
1137	humi.models.NB$Builder	X0028_121D132312331.csv	0.1	exec_28	179	PARP2	-0.315234639510371	-0.0974548935446931	-0.212241265910528
1138	humi.models.NB$Builder	X0028_121D132312331.csv	0.1	exec_28	180	PARP2	-0.946735633562093	-0.636961277320192	-0.790857433253096
1139	humi.models.NB$Builder	X0028_121D132312331.csv	0.1	exec_28	181	CDK12	0.82595576245577	0.977973464683122	0.903030339611455
1140	humi.models.NB$Builder	X0028_121D132312331.csv	0.1	exec_28	182	CDK12	-1.38428535681825	-1.10647295895162	-1.24633404959935
1141	humi.models.NB$Builder	X0028_121D132312331.csv	0.1	exec_28	183	CDK12	-1.08044739681994	-0.872442126315052	-0.982747927001752
1142	humi.models.NB$Builder	X0028_121D132312331.csv	0.1	exec_28	184	CHEK1	-0.933029594099817	-0.678825837632978	-0.811351830574689
1143	humi.models.NB$Builder	X0028_121D132312331.csv	0.1	exec_28	185	CHEK1	-1.41899364101418	-1.20945226892129	-1.31770523886372
1144	humi.models.NB$Builder	X0028_121D132312331.csv	0.1	exec_28	186	CHEK1	-0.557827098693846	-0.373311431879647	-0.469521937004662
1145	humi.models.NB$Builder	X0028_121D132312331.csv	0.1	exec_28	187	ATG4B	-0.483487703080523	-0.299975864457731	-0.394540961631169
1146	humi.models.NB$Builder	X0028_121D132312331.csv	0.1	exec_28	188	ATG4B	0.814635152804197	0.990034707812411	0.906003611901295
1147	humi.models.NB$Builder	X0028_121D132312331.csv	0.1	exec_28	189	ATG4B	-0.601353330578123	-0.418107484488636	-0.50968122313674
1148	humi.models.NB$Builder	X0028_121D132312331.csv	0.1	exec_28	190	CA9	-0.858449052206924	-0.612008924553717	-0.740037058053689
1149	humi.models.NB$Builder	X0028_121D132312331.csv	0.1	exec_28	191	CA9	0.397773411470687	0.576590094372498	0.487854933808397
1150	humi.models.NB$Builder	X0028_121D132312331.csv	0.1	exec_28	192	CA9	0.438787162727531	0.635406677636943	0.537639805333494
1151	humi.models.MixNB$Builder	X0569_4222343.csv	0.01	exec_93	1	ctl_22	-0.282525421194298	0.0191819199305585	-0.149048533229531
1152	humi.models.MixNB$Builder	X0569_4222343.csv	0.01	exec_93	2	ctl_23	-0.107251002103233	0.0879879864827701	-0.00804441409606578
1153	humi.models.MixNB$Builder	X0569_4222343.csv	0.01	exec_93	3	ctl_24	-0.0369445602578661	0.177188484866705	0.0686344212362865
1154	humi.models.MixNB$Builder	X0569_4222343.csv	0.01	exec_93	4	ctl_25	-0.139298041795419	0.0488388832945996	-0.0403567550182923
1155	humi.models.MixNB$Builder	X0569_4222343.csv	0.01	exec_93	5	ctl_26	-0.206385410576099	0.0645551351177634	-0.0744871921313851
1156	humi.models.MixNB$Builder	X0569_4222343.csv	0.01	exec_93	6	ctl_27	-0.0277519124489916	0.1190837543582	0.0417317811069783
1157	humi.models.MixNB$Builder	X0569_4222343.csv	0.01	exec_93	7	ctl_28	-0.124575903686641	0.0948295248828305	-0.0203683364201871
1158	humi.models.MixNB$Builder	X0569_4222343.csv	0.01	exec_93	8	ctl_29	-0.123872165513805	0.0504323729717212	-0.047534587151647
1159	humi.models.MixNB$Builder	X0569_4222343.csv	0.01	exec_93	9	ctl_30	-0.0682750431773746	0.0663771512935952	0.00530879666858221
1160	humi.models.MixNB$Builder	X0569_4222343.csv	0.01	exec_93	10	ctl_31	-0.0192953424868432	0.10409811828034	0.0578238220339452
1161	humi.models.MixNB$Builder	X0569_4222343.csv	0.01	exec_93	11	ctl_32	-0.0682964497681488	0.117131622932778	0.0250315659599312
1162	humi.models.MixNB$Builder	X0569_4222343.csv	0.01	exec_93	12	ctl_33	-0.130303232709301	0.0502856828358388	-0.0391768562487543
1163	humi.models.MixNB$Builder	X0569_4222343.csv	0.01	exec_93	13	ctl_34	-0.0110294688287775	0.140029854320256	0.0562445036682553
1164	humi.models.MixNB$Builder	X0569_4222343.csv	0.01	exec_93	14	ctl_35	-0.755601723049996	-0.509862850815575	-0.632333122527184
1165	humi.models.MixNB$Builder	X0569_4222343.csv	0.01	exec_93	15	ctl_36	-0.111504402006087	0.101749440569208	-0.00453528594522194
1166	humi.models.MixNB$Builder	X0569_4222343.csv	0.01	exec_93	16	ctl_37	-0.198097942702011	0.0167425869452842	-0.108104168723024
1167	humi.models.MixNB$Builder	X0569_4222343.csv	0.01	exec_93	17	ctl_38	-0.0568212359685676	0.082543436794154	0.0278644852507633
1168	humi.models.MixNB$Builder	X0569_4222343.csv	0.01	exec_93	18	ctl_39	0.162923980447092	0.376322806013373	0.269425460277953
1169	humi.models.MixNB$Builder	X0569_4222343.csv	0.01	exec_93	19	ctl_40	0.0486737847934105	0.207322220229889	0.129745834873047
1170	humi.models.MixNB$Builder	X0569_4222343.csv	0.01	exec_93	20	ctl_41	-0.225993379264191	-0.0471837267472118	-0.129539480065113
1171	humi.models.MixNB$Builder	X0569_4222343.csv	0.01	exec_93	21	ctl_42	-0.0968848277077036	0.0969711811127733	0.00269472706244651
1172	humi.models.MixNB$Builder	X0569_4222343.csv	0.01	exec_93	22	ctl_43	0.0377337453858214	0.201333852856101	0.125240507081058
1173	humi.models.MixNB$Builder	X0569_4222343.csv	0.01	exec_93	23	ctl_44	-0.0501705163380861	0.0930449212079947	0.0130390738637275
1174	humi.models.MixNB$Builder	X0569_4222343.csv	0.01	exec_93	24	ctl_45	0.0432358978247338	0.254773028511421	0.148168387290974
1175	humi.models.MixNB$Builder	X0569_4222343.csv	0.01	exec_93	25	PIK3CA	-0.981456483601434	-0.636402533240593	-0.829237631115638
1176	humi.models.MixNB$Builder	X0569_4222343.csv	0.01	exec_93	26	PIK3CA	-0.284552329855656	-0.0405162633683386	-0.163526025847173
1177	humi.models.MixNB$Builder	X0569_4222343.csv	0.01	exec_93	27	PIK3CA	-0.567994125818074	-0.358138131399502	-0.47847309716801
1178	humi.models.MixNB$Builder	X0569_4222343.csv	0.01	exec_93	28	PIK3CB	-0.435453976540815	-0.168932839881963	-0.303776898576125
1179	humi.models.MixNB$Builder	X0569_4222343.csv	0.01	exec_93	29	PIK3CB	-0.155540088526009	0.00359573834931863	-0.100277987555586
1180	humi.models.MixNB$Builder	X0569_4222343.csv	0.01	exec_93	30	PIK3CB	-0.380713855809162	-0.128908761856342	-0.260192695517288
1181	humi.models.MixNB$Builder	X0569_4222343.csv	0.01	exec_93	31	mTOR	-0.750092934000511	-0.569407160564257	-0.651214659429659
1182	humi.models.MixNB$Builder	X0569_4222343.csv	0.01	exec_93	32	mTOR	-0.523513913979508	-0.304884187822293	-0.418072572881542
1183	humi.models.MixNB$Builder	X0569_4222343.csv	0.01	exec_93	33	mTOR	-0.854969651638015	-0.505341167832928	-0.688527725064597
1184	humi.models.MixNB$Builder	X0569_4222343.csv	0.01	exec_93	34	AKT1	-0.326260013796222	-0.182404173949865	-0.243652122811296
1185	humi.models.MixNB$Builder	X0569_4222343.csv	0.01	exec_93	35	AKT1	-0.559909418499557	-0.353553773411148	-0.457510850372338
1186	humi.models.MixNB$Builder	X0569_4222343.csv	0.01	exec_93	36	AKT1	-0.477433206006859	-0.245461677545112	-0.361395363951024
1187	humi.models.MixNB$Builder	X0569_4222343.csv	0.01	exec_93	37	AKT2	-0.148583130111588	0.0333923196604177	-0.061353312107317
1188	humi.models.MixNB$Builder	X0569_4222343.csv	0.01	exec_93	38	AKT2	-0.0901865745705205	0.113323426443872	0.0151812853017096
1189	humi.models.MixNB$Builder	X0569_4222343.csv	0.01	exec_93	39	AKT2	-0.0809551224506143	0.098116107279848	0.0126593472268399
1190	humi.models.MixNB$Builder	X0569_4222343.csv	0.01	exec_93	40	AKT3	-0.203868900547946	-0.00812017770841869	-0.104606884456868
1191	humi.models.MixNB$Builder	X0569_4222343.csv	0.01	exec_93	41	AKT3	-0.232749798289928	-0.0641113575160299	-0.163014532940523
1192	humi.models.MixNB$Builder	X0569_4222343.csv	0.01	exec_93	42	AKT3	0.0423309600036289	0.165798219834584	0.124694040153384
1193	humi.models.MixNB$Builder	X0569_4222343.csv	0.01	exec_93	43	PLK1	-1.39275077651441	-1.03926459976469	-1.22871936175437
1194	humi.models.MixNB$Builder	X0569_4222343.csv	0.01	exec_93	44	PLK1	-1.98745098807758	-1.6196829016923	-1.8138678822457
1195	humi.models.MixNB$Builder	X0569_4222343.csv	0.01	exec_93	45	PLK1	-0.889035575849283	-0.690915271512443	-0.785045129250314
1196	humi.models.MixNB$Builder	X0569_4222343.csv	0.01	exec_93	46	PLK4	-0.938178745870344	-0.761260330353443	-0.857715561696091
1197	humi.models.MixNB$Builder	X0569_4222343.csv	0.01	exec_93	47	PLK4	-1.50795506324059	-1.228287879774	-1.37542212324619
1198	humi.models.MixNB$Builder	X0569_4222343.csv	0.01	exec_93	48	PLK4	-0.303628640330558	-0.138391813872363	-0.2125942514878
1199	humi.models.MixNB$Builder	X0569_4222343.csv	0.01	exec_93	49	EGFR	-0.435017620833418	-0.135035452413049	-0.291623856644865
1200	humi.models.MixNB$Builder	X0569_4222343.csv	0.01	exec_93	50	EGFR	-0.65932832742833	-0.343376830476459	-0.50807237646436
1201	humi.models.MixNB$Builder	X0569_4222343.csv	0.01	exec_93	51	EGFR	-0.298472002138086	-0.109335086574133	-0.208981088810323
1202	humi.models.MixNB$Builder	X0569_4222343.csv	0.01	exec_93	52	ERBB2	-0.656317482407997	-0.389192481233547	-0.529782221244713
1203	humi.models.MixNB$Builder	X0569_4222343.csv	0.01	exec_93	53	ERBB2	-0.450887775646923	-0.253244918639433	-0.357646773964206
1204	humi.models.MixNB$Builder	X0569_4222343.csv	0.01	exec_93	54	ERBB2	-0.325346403865581	-0.125063659315205	-0.229058387353526
1205	humi.models.MixNB$Builder	X0569_4222343.csv	0.01	exec_93	55	ESR1	-0.103505704727983	0.0803024027486414	-0.00500821311179449
1206	humi.models.MixNB$Builder	X0569_4222343.csv	0.01	exec_93	56	ESR1	-0.599078624041723	-0.348218130010963	-0.473304387707046
1207	humi.models.MixNB$Builder	X0569_4222343.csv	0.01	exec_93	57	ESR1	-0.501330609457315	-0.310525701644091	-0.412027074169751
1208	humi.models.MixNB$Builder	X0569_4222343.csv	0.01	exec_93	58	SMO	-0.241266307910687	-0.0619053687397348	-0.149454118855791
1209	humi.models.MixNB$Builder	X0569_4222343.csv	0.01	exec_93	59	SMO	-0.26527246510097	-0.0831482051589691	-0.166190480369862
1210	humi.models.MixNB$Builder	X0569_4222343.csv	0.01	exec_93	60	SMO	-0.32037028565084	-0.0769026077960268	-0.198542491751385
1211	humi.models.MixNB$Builder	X0569_4222343.csv	0.01	exec_93	61	LEF1	-0.413410090148751	-0.0958465340928239	-0.254378009583237
1212	humi.models.MixNB$Builder	X0569_4222343.csv	0.01	exec_93	62	LEF1	-0.222736831511577	-0.024811026853803	-0.129490031643394
1213	humi.models.MixNB$Builder	X0569_4222343.csv	0.01	exec_93	63	LEF1	-0.59798042868182	-0.384269268783493	-0.490482648512665
1214	humi.models.MixNB$Builder	X0569_4222343.csv	0.01	exec_93	64	APH1A	-0.285643366461552	-0.11820599383342	-0.194820161249729
1215	humi.models.MixNB$Builder	X0569_4222343.csv	0.01	exec_93	65	APH1A	-0.250751432966991	-0.116179477486036	-0.199243766709152
1216	humi.models.MixNB$Builder	X0569_4222343.csv	0.01	exec_93	66	APH1A	-0.273138121882395	-0.0633301482274572	-0.167432036021448
1217	humi.models.MixNB$Builder	X0569_4222343.csv	0.01	exec_93	67	ERBB3	-0.451014164481052	-0.272605365341569	-0.355106357519313
1218	humi.models.MixNB$Builder	X0569_4222343.csv	0.01	exec_93	68	ERBB3	-0.446293079533928	-0.17852604407322	-0.317698611595293
1219	humi.models.MixNB$Builder	X0569_4222343.csv	0.01	exec_93	69	ERBB3	-0.25988318974836	-0.0826900707376547	-0.165249140941418
1220	humi.models.MixNB$Builder	X0569_4222343.csv	0.01	exec_93	70	ERBB4	-0.170765595928662	0.0213724945818083	-0.0700643685779082
1221	humi.models.MixNB$Builder	X0569_4222343.csv	0.01	exec_93	71	ERBB4	-0.21665166979573	0.000149533282543453	-0.107484301929305
1222	humi.models.MixNB$Builder	X0569_4222343.csv	0.01	exec_93	72	ERBB4	-0.251247641016414	-0.0805890848282488	-0.17850555658383
1223	humi.models.MixNB$Builder	X0569_4222343.csv	0.01	exec_93	73	MET	-0.209344504950065	0.0412280784707855	-0.0861869001419864
1224	humi.models.MixNB$Builder	X0569_4222343.csv	0.01	exec_93	74	MET	-0.0748399990340396	0.0863969977962791	-0.00377323611626498
1225	humi.models.MixNB$Builder	X0569_4222343.csv	0.01	exec_93	75	MET	0.00725122412212289	0.194353873554862	0.0900481618493019
1226	humi.models.MixNB$Builder	X0569_4222343.csv	0.01	exec_93	76	FLT1	-0.374483075452145	-0.103485064683268	-0.244566657146044
1227	humi.models.MixNB$Builder	X0569_4222343.csv	0.01	exec_93	77	FLT1	-0.388053172830924	-0.137163017796707	-0.26413739425956
1228	humi.models.MixNB$Builder	X0569_4222343.csv	0.01	exec_93	78	FLT1	-0.211029129990468	0.00968221471331626	-0.0997470999972361
1229	humi.models.MixNB$Builder	X0569_4222343.csv	0.01	exec_93	79	KDR	-0.263227075524258	-0.0562175625158121	-0.162665546359598
1230	humi.models.MixNB$Builder	X0569_4222343.csv	0.01	exec_93	80	KDR	-0.151699381430684	0.0671848396719586	-0.053024972021568
1231	humi.models.MixNB$Builder	X0569_4222343.csv	0.01	exec_93	81	KDR	-0.136385518662779	0.0579272116795959	-0.0364338290327178
1232	humi.models.MixNB$Builder	X0569_4222343.csv	0.01	exec_93	82	PDGFRA	-0.143284036822099	0.0362607587544035	-0.0483026634242175
1233	humi.models.MixNB$Builder	X0569_4222343.csv	0.01	exec_93	83	PDGFRA	-0.290667243275897	-0.0996770144152684	-0.193932097252922
1234	humi.models.MixNB$Builder	X0569_4222343.csv	0.01	exec_93	84	PDGFRA	-0.261825484828871	-0.0390108506530329	-0.156371224028926
1235	humi.models.MixNB$Builder	X0569_4222343.csv	0.01	exec_93	85	PDGFRB	-0.402540411509683	-0.165586151795023	-0.284856846044685
1236	humi.models.MixNB$Builder	X0569_4222343.csv	0.01	exec_93	86	PDGFRB	-0.323695541026871	-0.109079681593154	-0.221335177146698
1237	humi.models.MixNB$Builder	X0569_4222343.csv	0.01	exec_93	87	PDGFRB	-0.154534563106412	0.0539828351047751	-0.0555251335217283
1238	humi.models.MixNB$Builder	X0569_4222343.csv	0.01	exec_93	88	ALK	-0.388595351134072	-0.128644260287121	-0.258585694723384
1239	humi.models.MixNB$Builder	X0569_4222343.csv	0.01	exec_93	89	ALK	-0.360566919989254	-0.188002202002396	-0.284376007940687
1240	humi.models.MixNB$Builder	X0569_4222343.csv	0.01	exec_93	90	ALK	-0.312226091334565	-0.104151429020101	-0.218699259660356
1241	humi.models.MixNB$Builder	X0569_4222343.csv	0.01	exec_93	91	ROS1	-0.335832811883322	-0.186871739356572	-0.243650537216232
1242	humi.models.MixNB$Builder	X0569_4222343.csv	0.01	exec_93	92	ROS1	-0.14858917079707	-0.00564062605738263	-0.0889766957114176
1243	humi.models.MixNB$Builder	X0569_4222343.csv	0.01	exec_93	93	ROS1	-0.142942885801249	0.042692793745065	-0.0437513649764132
1244	humi.models.MixNB$Builder	X0569_4222343.csv	0.01	exec_93	94	RET	-0.358554381222445	-0.166844286904569	-0.26025521863027
1245	humi.models.MixNB$Builder	X0569_4222343.csv	0.01	exec_93	95	RET	-0.267761304593504	-0.120698666582859	-0.207404772113942
1246	humi.models.MixNB$Builder	X0569_4222343.csv	0.01	exec_93	96	RET	-0.437635706791751	-0.220519647275615	-0.326832503683765
1247	humi.models.MixNB$Builder	X0569_4222343.csv	0.01	exec_93	97	FGFR1	-0.363526607028492	-0.0834356442211614	-0.231104068744931
1248	humi.models.MixNB$Builder	X0569_4222343.csv	0.01	exec_93	98	FGFR1	-0.655308067446102	-0.268936923807842	-0.472019700104836
1249	humi.models.MixNB$Builder	X0569_4222343.csv	0.01	exec_93	99	FGFR1	-0.496626970630994	-0.150690136498192	-0.330780721699576
1250	humi.models.MixNB$Builder	X0569_4222343.csv	0.01	exec_93	100	FGFR2	-0.431253144561057	-0.240041175085687	-0.340335989849837
1251	humi.models.MixNB$Builder	X0569_4222343.csv	0.01	exec_93	101	FGFR2	-0.544824184331893	-0.273841922831837	-0.41133112097184
1252	humi.models.MixNB$Builder	X0569_4222343.csv	0.01	exec_93	102	FGFR2	-0.422783004847496	-0.183797217083505	-0.304891255060618
1253	humi.models.MixNB$Builder	X0569_4222343.csv	0.01	exec_93	103	FGFR3	-0.00607125666986404	0.134667955976327	0.0633088756880487
1254	humi.models.MixNB$Builder	X0569_4222343.csv	0.01	exec_93	104	FGFR3	-0.154287725917995	-0.0113026923931699	-0.101557694878084
1255	humi.models.MixNB$Builder	X0569_4222343.csv	0.01	exec_93	105	FGFR3	-0.349020529413326	-0.163896649652255	-0.255840980460998
1256	humi.models.MixNB$Builder	X0569_4222343.csv	0.01	exec_93	106	PIK3R1	-0.197967944168863	-0.0145086676305854	-0.10123637537976
1257	humi.models.MixNB$Builder	X0569_4222343.csv	0.01	exec_93	107	PIK3R1	0.00176947215860344	0.146194377884432	0.0561877221064947
1258	humi.models.MixNB$Builder	X0569_4222343.csv	0.01	exec_93	108	PIK3R1	-0.185869678182088	-0.0521565350821896	-0.138102321702883
1259	humi.models.MixNB$Builder	X0569_4222343.csv	0.01	exec_93	109	PDK1	-0.327933799680874	-0.018967479785496	-0.186908205383439
1260	humi.models.MixNB$Builder	X0569_4222343.csv	0.01	exec_93	110	PDK1	-0.30480300282614	-0.0137447808458553	-0.165808075513381
1261	humi.models.MixNB$Builder	X0569_4222343.csv	0.01	exec_93	111	PDK1	-0.196341184234944	0.0516662610798558	-0.0721437254438685
1262	humi.models.MixNB$Builder	X0569_4222343.csv	0.01	exec_93	112	PGR	-0.427675020590528	-0.156458394678768	-0.29545491567606
1263	humi.models.MixNB$Builder	X0569_4222343.csv	0.01	exec_93	113	PGR	-0.0936567960166183	0.0557215635052856	-0.0337495361082272
1264	humi.models.MixNB$Builder	X0569_4222343.csv	0.01	exec_93	114	PGR	-0.00242878418757473	0.151527333001364	0.0777203776627928
1265	humi.models.MixNB$Builder	X0569_4222343.csv	0.01	exec_93	115	AR	-0.264594695621088	-0.101287222349959	-0.172471518533937
1266	humi.models.MixNB$Builder	X0569_4222343.csv	0.01	exec_93	116	AR	-0.251935566899727	0.0489764924514173	-0.109228083939171
1267	humi.models.MixNB$Builder	X0569_4222343.csv	0.01	exec_93	117	AR	-0.238180568173737	-0.0776937828788299	-0.145859728996724
1268	humi.models.MixNB$Builder	X0569_4222343.csv	0.01	exec_93	118	SRC	-0.331968211058667	-0.157196497261482	-0.246275548998429
1269	humi.models.MixNB$Builder	X0569_4222343.csv	0.01	exec_93	119	SRC	-0.096522540557479	0.0448414372876086	-0.00867884970193612
1270	humi.models.MixNB$Builder	X0569_4222343.csv	0.01	exec_93	120	SRC	-0.286398802534856	-0.0822830151393728	-0.183816649571206
1271	humi.models.MixNB$Builder	X0569_4222343.csv	0.01	exec_93	121	ILK	-0.499069610299546	-0.290144404296794	-0.399322710975564
1272	humi.models.MixNB$Builder	X0569_4222343.csv	0.01	exec_93	122	ILK	-0.165611793814762	0.105583691722428	-0.0363411099602528
1273	humi.models.MixNB$Builder	X0569_4222343.csv	0.01	exec_93	123	ILK	0.0932221999270699	0.221962605056726	0.156042978267746
1274	humi.models.MixNB$Builder	X0569_4222343.csv	0.01	exec_93	124	PTK2	-0.422879803539673	-0.0987981020126071	-0.26452089298756
1275	humi.models.MixNB$Builder	X0569_4222343.csv	0.01	exec_93	125	PTK2	-0.253193794455581	-0.0190443893824234	-0.138127160737138
1276	humi.models.MixNB$Builder	X0569_4222343.csv	0.01	exec_93	126	PTK2	-0.442187127099062	-0.270250377155028	-0.36396162965495
1277	humi.models.MixNB$Builder	X0569_4222343.csv	0.01	exec_93	127	KRAS	-0.573711956075657	-0.399624889007826	-0.500089139351877
1278	humi.models.MixNB$Builder	X0569_4222343.csv	0.01	exec_93	128	KRAS	-0.436383884732397	-0.163316390637387	-0.301468449426547
1279	humi.models.MixNB$Builder	X0569_4222343.csv	0.01	exec_93	129	KRAS	-0.203095576646036	0.00551645942395546	-0.104057268559569
1280	humi.models.MixNB$Builder	X0569_4222343.csv	0.01	exec_93	130	NRAS	-0.308460348427189	-0.0975118799641526	-0.201357778846372
1281	humi.models.MixNB$Builder	X0569_4222343.csv	0.01	exec_93	131	NRAS	-0.256070134107284	-0.0562476762352935	-0.164770784096146
1282	humi.models.MixNB$Builder	X0569_4222343.csv	0.01	exec_93	132	NRAS	-0.212179179795577	-0.07540950873792	-0.163826549305731
1283	humi.models.MixNB$Builder	X0569_4222343.csv	0.01	exec_93	133	HRAS	-0.242444272641734	-0.00838658821089171	-0.127723820103392
1284	humi.models.MixNB$Builder	X0569_4222343.csv	0.01	exec_93	134	HRAS	-0.273838823938909	-0.106937069603158	-0.203007566702066
1285	humi.models.MixNB$Builder	X0569_4222343.csv	0.01	exec_93	135	HRAS	-0.26943270875595	-0.0739118599511558	-0.169879198066638
1286	humi.models.MixNB$Builder	X0569_4222343.csv	0.01	exec_93	136	ARAF	-0.148024613711076	0.00726081481082506	-0.0575356652286386
1287	humi.models.MixNB$Builder	X0569_4222343.csv	0.01	exec_93	137	ARAF	-0.234613453269911	-0.0225386982781111	-0.130442490623442
1288	humi.models.MixNB$Builder	X0569_4222343.csv	0.01	exec_93	138	ARAF	-0.288914155965248	-0.0868543594533328	-0.183435393267727
1289	humi.models.MixNB$Builder	X0569_4222343.csv	0.01	exec_93	139	BRAF	-0.168298843091034	0.0225360395690896	-0.07148924560231
1290	humi.models.MixNB$Builder	X0569_4222343.csv	0.01	exec_93	140	BRAF	-0.215838560165388	-0.0956559535601035	-0.177890133110143
1291	humi.models.MixNB$Builder	X0569_4222343.csv	0.01	exec_93	141	BRAF	-0.265815630743046	-0.0225052712021701	-0.148187163572397
1292	humi.models.MixNB$Builder	X0569_4222343.csv	0.01	exec_93	142	RAF1	-0.981706096822671	-0.766914203934445	-0.878872242876806
1293	humi.models.MixNB$Builder	X0569_4222343.csv	0.01	exec_93	143	RAF1	-0.614626917816707	-0.38699677559321	-0.50570737977401
1294	humi.models.MixNB$Builder	X0569_4222343.csv	0.01	exec_93	144	RAF1	-0.321663143230662	-0.0592317836439938	-0.192624155759605
1295	humi.models.MixNB$Builder	X0569_4222343.csv	0.01	exec_93	145	TGFBR1	-0.0872523036103183	0.134734779308556	0.00601085764910149
1296	humi.models.MixNB$Builder	X0569_4222343.csv	0.01	exec_93	146	TGFBR1	-0.214512383131587	-0.0410646851045193	-0.124044483856592
1297	humi.models.MixNB$Builder	X0569_4222343.csv	0.01	exec_93	147	TGFBR1	-0.138067627357205	0.0643928694152852	-0.0381209851303385
1298	humi.models.MixNB$Builder	X0569_4222343.csv	0.01	exec_93	148	TGFBR2	-0.183938080230727	0.033414760483943	-0.076038226999514
1299	humi.models.MixNB$Builder	X0569_4222343.csv	0.01	exec_93	149	TGFBR2	-0.0332289272493808	0.116898862003443	0.0577965954408273
1300	humi.models.MixNB$Builder	X0569_4222343.csv	0.01	exec_93	150	TGFBR2	-0.249867560432305	-0.0689188629836744	-0.162928664070914
1301	humi.models.MixNB$Builder	X0569_4222343.csv	0.01	exec_93	151	TGFBR3	-0.119542619978944	0.0202108637583033	-0.0423413716584618
1302	humi.models.MixNB$Builder	X0569_4222343.csv	0.01	exec_93	152	TGFBR3	-0.287376575644731	-0.0757758122104111	-0.185099948614215
1303	humi.models.MixNB$Builder	X0569_4222343.csv	0.01	exec_93	153	TGFBR3	-0.224779851018895	-0.0528398364968229	-0.135915938050072
1304	humi.models.MixNB$Builder	X0569_4222343.csv	0.01	exec_93	154	YAP1	-0.169876570767011	-0.0190132702662026	-0.110818018797935
1305	humi.models.MixNB$Builder	X0569_4222343.csv	0.01	exec_93	155	YAP1	-0.23503676778329	-0.0164197904904264	-0.126521777371727
1306	humi.models.MixNB$Builder	X0569_4222343.csv	0.01	exec_93	156	YAP1	-0.157856320846276	0.0178978194625677	-0.0827789258715257
1307	humi.models.MixNB$Builder	X0569_4222343.csv	0.01	exec_93	157	MYC	-1.33963689177678	-1.04556385092468	-1.19934422721786
1308	humi.models.MixNB$Builder	X0569_4222343.csv	0.01	exec_93	158	MYC	-1.12151582701241	-0.866057949369625	-0.994079585446639
1309	humi.models.MixNB$Builder	X0569_4222343.csv	0.01	exec_93	159	MYC	-1.45811120929742	-1.22742532769568	-1.33994065850013
1310	humi.models.MixNB$Builder	X0569_4222343.csv	0.01	exec_93	160	MYCN	-0.114312410734072	0.0630866779112633	-0.0354032793014974
1311	humi.models.MixNB$Builder	X0569_4222343.csv	0.01	exec_93	161	MYCN	-0.210528429623662	-0.0222718258728036	-0.118115767227656
1312	humi.models.MixNB$Builder	X0569_4222343.csv	0.01	exec_93	162	MYCN	-0.190388232637883	-0.0145180159721593	-0.0934395324567852
1313	humi.models.MixNB$Builder	X0569_4222343.csv	0.01	exec_93	163	MDM2	-0.533809688769719	-0.338665230260635	-0.43126373988701
1314	humi.models.MixNB$Builder	X0569_4222343.csv	0.01	exec_93	164	MDM2	-0.386641617622351	-0.165270823522054	-0.276672481884019
1315	humi.models.MixNB$Builder	X0569_4222343.csv	0.01	exec_93	165	MDM2	-0.376422885267801	-0.150303730463669	-0.260874120933325
1316	humi.models.MixNB$Builder	X0569_4222343.csv	0.01	exec_93	166	TP53	-0.126210457038012	0.0420851471733556	-0.0655663835098048
1317	humi.models.MixNB$Builder	X0569_4222343.csv	0.01	exec_93	167	TP53	-0.240013343301176	-0.0838898184767397	-0.171061016177674
1318	humi.models.MixNB$Builder	X0569_4222343.csv	0.01	exec_93	168	TP53	-0.447608430076243	-0.189481060709817	-0.317787954729437
1319	humi.models.MixNB$Builder	X0569_4222343.csv	0.01	exec_93	169	BRCA1	-0.306836294201355	-0.114345675896528	-0.217968282602897
1320	humi.models.MixNB$Builder	X0569_4222343.csv	0.01	exec_93	170	BRCA1	-0.293183179032148	-0.11207704455194	-0.198685973592123
1321	humi.models.MixNB$Builder	X0569_4222343.csv	0.01	exec_93	171	BRCA1	-0.21128264202981	-0.0154076144829516	-0.119327969336322
1322	humi.models.MixNB$Builder	X0569_4222343.csv	0.01	exec_93	172	BRCA2	-0.189540337618523	0.0116602954662564	-0.08649968769303
1323	humi.models.MixNB$Builder	X0569_4222343.csv	0.01	exec_93	173	BRCA2	-0.211774997989261	-0.00790566385298875	-0.108612429178428
1324	humi.models.MixNB$Builder	X0569_4222343.csv	0.01	exec_93	174	BRCA2	-0.348658010649341	-0.111109727958864	-0.232691935004742
1325	humi.models.MixNB$Builder	X0569_4222343.csv	0.01	exec_93	175	PARP1	-0.809932630949115	-0.605938486153188	-0.702059941100195
1326	humi.models.MixNB$Builder	X0569_4222343.csv	0.01	exec_93	176	PARP1	-0.645737942221121	-0.314219372803732	-0.482988827292203
1327	humi.models.MixNB$Builder	X0569_4222343.csv	0.01	exec_93	177	PARP1	-0.953960088211436	-0.726363004397207	-0.838914924758489
1328	humi.models.MixNB$Builder	X0569_4222343.csv	0.01	exec_93	178	PARP2	-0.351257242173645	-0.159597785537285	-0.250519005946577
1329	humi.models.MixNB$Builder	X0569_4222343.csv	0.01	exec_93	179	PARP2	-0.230758041248564	-0.0766602057835179	-0.14687317585304
1330	humi.models.MixNB$Builder	X0569_4222343.csv	0.01	exec_93	180	PARP2	-0.194452215510309	-0.0309334674092264	-0.103067312200601
1331	humi.models.MixNB$Builder	X0569_4222343.csv	0.01	exec_93	181	CDK12	-1.07845783209849	-0.847777744815114	-0.963326427826565
1332	humi.models.MixNB$Builder	X0569_4222343.csv	0.01	exec_93	182	CDK12	-1.61008287719181	-1.19480792596702	-1.4278932459979
1333	humi.models.MixNB$Builder	X0569_4222343.csv	0.01	exec_93	183	CDK12	-0.795250296188808	-0.445512097661317	-0.62836926656949
1334	humi.models.MixNB$Builder	X0569_4222343.csv	0.01	exec_93	184	CHEK1	-2.02019093779561	-1.57252896252809	-1.84408458514815
1335	humi.models.MixNB$Builder	X0569_4222343.csv	0.01	exec_93	185	CHEK1	-2.1273189384721	-1.85547445350495	-1.99633221949562
1336	humi.models.MixNB$Builder	X0569_4222343.csv	0.01	exec_93	186	CHEK1	-2.05451450002043	-1.74487908627475	-1.90913989478347
1337	humi.models.MixNB$Builder	X0569_4222343.csv	0.01	exec_93	187	ATG4B	-0.474502895274494	-0.251590851636811	-0.364247975878149
1338	humi.models.MixNB$Builder	X0569_4222343.csv	0.01	exec_93	188	ATG4B	-0.381614136196034	-0.146941078353898	-0.264057075835558
1339	humi.models.MixNB$Builder	X0569_4222343.csv	0.01	exec_93	189	ATG4B	-0.0873993922467923	0.194712872057235	0.0349284155998402
1340	humi.models.MixNB$Builder	X0569_4222343.csv	0.01	exec_93	190	CA9	-0.159179758508572	0.0574901336812305	-0.0510238663014646
1341	humi.models.MixNB$Builder	X0569_4222343.csv	0.01	exec_93	191	CA9	-0.0858198715202585	0.0635867902404026	0.00432074879894017
1342	humi.models.MixNB$Builder	X0569_4222343.csv	0.01	exec_93	192	CA9	-0.206691098426752	-0.0410360979231634	-0.115142321760705
1343	humi.models.NB$Builder	X0569_4222344.csv	0.01	exec_31	1	ctl_22	-0.123114406041873	0.0708952547006022	-0.0322425252883789
1344	humi.models.NB$Builder	X0569_4222344.csv	0.01	exec_31	2	ctl_23	-0.0633673964786018	0.045696918976956	0.00376310329853933
1345	humi.models.NB$Builder	X0569_4222344.csv	0.01	exec_31	3	ctl_24	0.231475239480665	0.326519263782585	0.276865481712303
1346	humi.models.NB$Builder	X0569_4222344.csv	0.01	exec_31	4	ctl_25	-0.178213796587991	-0.0650494444080622	-0.129598237881837
1347	humi.models.NB$Builder	X0569_4222344.csv	0.01	exec_31	5	ctl_26	-0.235523258436642	-0.101555612326235	-0.172758704856841
1348	humi.models.NB$Builder	X0569_4222344.csv	0.01	exec_31	6	ctl_27	-0.0190483787118339	0.0498896890201924	0.0150852319097216
1349	humi.models.NB$Builder	X0569_4222344.csv	0.01	exec_31	7	ctl_28	0.0246140887465653	0.13980389268887	0.0720858784427003
1350	humi.models.NB$Builder	X0569_4222344.csv	0.01	exec_31	8	ctl_29	0.00755813777967624	0.105244494590255	0.0677061153784089
1351	humi.models.NB$Builder	X0569_4222344.csv	0.01	exec_31	9	ctl_30	0.00923350760257097	0.0817943549475431	0.049904417688964
1352	humi.models.NB$Builder	X0569_4222344.csv	0.01	exec_31	10	ctl_31	-0.0476007312426559	0.0078977087516085	-0.0192685274586036
1353	humi.models.NB$Builder	X0569_4222344.csv	0.01	exec_31	11	ctl_32	-0.122644332300158	-0.0398606244782197	-0.0805061440652867
1354	humi.models.NB$Builder	X0569_4222344.csv	0.01	exec_31	12	ctl_33	-0.0709467754985824	0.0283834666702402	-0.0105163835187888
1355	humi.models.NB$Builder	X0569_4222344.csv	0.01	exec_31	13	ctl_34	-0.011452773402043	0.0789001919458517	0.0414900638562499
1356	humi.models.NB$Builder	X0569_4222344.csv	0.01	exec_31	14	ctl_35	-0.712903455401135	-0.574219695700121	-0.655776742100656
1357	humi.models.NB$Builder	X0569_4222344.csv	0.01	exec_31	15	ctl_36	-0.00297526393290057	0.119355721733256	0.0587202309690396
1358	humi.models.NB$Builder	X0569_4222344.csv	0.01	exec_31	16	ctl_37	-0.0117332741730557	0.111849268425411	0.0616323509594441
1359	humi.models.NB$Builder	X0569_4222344.csv	0.01	exec_31	17	ctl_38	0.0303061817153689	0.0888724241734002	0.0598038670879176
1360	humi.models.NB$Builder	X0569_4222344.csv	0.01	exec_31	18	ctl_39	0.346577985911374	0.47989861176451	0.406879598094443
1361	humi.models.NB$Builder	X0569_4222344.csv	0.01	exec_31	19	ctl_40	-0.0082455719842243	0.101878189909005	0.0376336250247691
1362	humi.models.NB$Builder	X0569_4222344.csv	0.01	exec_31	20	ctl_41	-0.169284396741872	-0.0616809490046634	-0.102751656450913
1363	humi.models.NB$Builder	X0569_4222344.csv	0.01	exec_31	21	ctl_42	-0.0815799421006337	0.0252228150731722	-0.0399491962958536
1364	humi.models.NB$Builder	X0569_4222344.csv	0.01	exec_31	22	ctl_43	-0.176410521375499	-0.0999971925094476	-0.140625977957688
1365	humi.models.NB$Builder	X0569_4222344.csv	0.01	exec_31	23	ctl_44	-0.167297148866133	-0.0661099145565867	-0.1109804308041
1366	humi.models.NB$Builder	X0569_4222344.csv	0.01	exec_31	24	ctl_45	-0.100087813178497	0.0305281857854643	-0.0435218006690135
1367	humi.models.NB$Builder	X0569_4222344.csv	0.01	exec_31	25	PIK3CA	-1.18389169166119	-0.964480260896514	-1.07810452565072
1368	humi.models.NB$Builder	X0569_4222344.csv	0.01	exec_31	26	PIK3CA	-0.550406967216828	-0.406442286636993	-0.466279167736171
1369	humi.models.NB$Builder	X0569_4222344.csv	0.01	exec_31	27	PIK3CA	-0.541004656075769	-0.420936787544513	-0.482888659239624
1370	humi.models.NB$Builder	X0569_4222344.csv	0.01	exec_31	28	PIK3CB	-0.389714864878968	-0.273288312979337	-0.329495635238278
1371	humi.models.NB$Builder	X0569_4222344.csv	0.01	exec_31	29	PIK3CB	-0.14967243789097	-0.0244273057662017	-0.07472526734753
1372	humi.models.NB$Builder	X0569_4222344.csv	0.01	exec_31	30	PIK3CB	-0.287262302128515	-0.150178432998699	-0.229927051811855
1373	humi.models.NB$Builder	X0569_4222344.csv	0.01	exec_31	31	mTOR	-1.09818907740497	-0.999180014433227	-1.04904612682483
1374	humi.models.NB$Builder	X0569_4222344.csv	0.01	exec_31	32	mTOR	-0.951706555277388	-0.841957221831642	-0.897611987232924
1375	humi.models.NB$Builder	X0569_4222344.csv	0.01	exec_31	33	mTOR	-1.46434713852966	-1.20138597099731	-1.32609559990923
1376	humi.models.NB$Builder	X0569_4222344.csv	0.01	exec_31	34	AKT1	-0.663332663454309	-0.586671301376669	-0.625220568902072
1377	humi.models.NB$Builder	X0569_4222344.csv	0.01	exec_31	35	AKT1	-0.745049268620268	-0.636466100546427	-0.696934760257832
1378	humi.models.NB$Builder	X0569_4222344.csv	0.01	exec_31	36	AKT1	-0.620088826478292	-0.47363225693478	-0.557291613588313
1379	humi.models.NB$Builder	X0569_4222344.csv	0.01	exec_31	37	AKT2	-0.210758397028332	-0.10164470562628	-0.167049262531231
1380	humi.models.NB$Builder	X0569_4222344.csv	0.01	exec_31	38	AKT2	-0.124206361459999	-0.0302134688342422	-0.0821142464160712
1381	humi.models.NB$Builder	X0569_4222344.csv	0.01	exec_31	39	AKT2	-0.00647230503535319	0.0861499524811066	0.0447859772531181
1382	humi.models.NB$Builder	X0569_4222344.csv	0.01	exec_31	40	AKT3	-0.383329237035201	-0.289418600711043	-0.341186995672654
1383	humi.models.NB$Builder	X0569_4222344.csv	0.01	exec_31	41	AKT3	-0.367428941056392	-0.249874630554589	-0.322898828172054
1384	humi.models.NB$Builder	X0569_4222344.csv	0.01	exec_31	42	AKT3	0.0454282653958731	0.108093037001528	0.0749965257090697
1385	humi.models.NB$Builder	X0569_4222344.csv	0.01	exec_31	43	PLK1	-1.63753725910922	-1.41684733735152	-1.52916698684295
1386	humi.models.NB$Builder	X0569_4222344.csv	0.01	exec_31	44	PLK1	-1.94128734647228	-1.73261067432976	-1.84762959387803
1387	humi.models.NB$Builder	X0569_4222344.csv	0.01	exec_31	45	PLK1	-1.0510779066617	-0.922506084034005	-0.97806167889733
1388	humi.models.NB$Builder	X0569_4222344.csv	0.01	exec_31	46	PLK4	-1.30327633427267	-1.197795700017	-1.25515977273727
1389	humi.models.NB$Builder	X0569_4222344.csv	0.01	exec_31	47	PLK4	-1.65036711225982	-1.47198068528355	-1.56405237855422
1390	humi.models.NB$Builder	X0569_4222344.csv	0.01	exec_31	48	PLK4	-0.350229667289064	-0.256716308689271	-0.29272461008015
1391	humi.models.NB$Builder	X0569_4222344.csv	0.01	exec_31	49	EGFR	-0.53886484702841	-0.368518037880379	-0.441949776465582
1392	humi.models.NB$Builder	X0569_4222344.csv	0.01	exec_31	50	EGFR	-0.759617370847669	-0.567648625342636	-0.676445026801324
1393	humi.models.NB$Builder	X0569_4222344.csv	0.01	exec_31	51	EGFR	-0.494296198274951	-0.395217015303182	-0.441271795249224
1394	humi.models.NB$Builder	X0569_4222344.csv	0.01	exec_31	52	ERBB2	-0.745920304434511	-0.616862148306358	-0.683033106207739
1395	humi.models.NB$Builder	X0569_4222344.csv	0.01	exec_31	53	ERBB2	-0.599592577873898	-0.482343201912837	-0.531653310744963
1396	humi.models.NB$Builder	X0569_4222344.csv	0.01	exec_31	54	ERBB2	-0.523108925392884	-0.425495974359748	-0.477317621825701
1397	humi.models.NB$Builder	X0569_4222344.csv	0.01	exec_31	55	ESR1	-0.334334985141974	-0.232299102107559	-0.286739205046082
1398	humi.models.NB$Builder	X0569_4222344.csv	0.01	exec_31	56	ESR1	-0.497946300771588	-0.36959741905792	-0.421966861865973
1399	humi.models.NB$Builder	X0569_4222344.csv	0.01	exec_31	57	ESR1	-0.668879644047493	-0.537636134396418	-0.58980306733547
1400	humi.models.NB$Builder	X0569_4222344.csv	0.01	exec_31	58	SMO	-0.26653645023143	-0.169149512641481	-0.205903726588874
1401	humi.models.NB$Builder	X0569_4222344.csv	0.01	exec_31	59	SMO	-0.243738614385263	-0.135083258790464	-0.179379273090073
1402	humi.models.NB$Builder	X0569_4222344.csv	0.01	exec_31	60	SMO	-0.385091461706974	-0.26889468982315	-0.328418431576847
1403	humi.models.NB$Builder	X0569_4222344.csv	0.01	exec_31	61	LEF1	-0.507720711460481	-0.334670550126783	-0.417470855541359
1404	humi.models.NB$Builder	X0569_4222344.csv	0.01	exec_31	62	LEF1	-0.262866174822506	-0.130321246665111	-0.187271903549578
1405	humi.models.NB$Builder	X0569_4222344.csv	0.01	exec_31	63	LEF1	-0.497390888940972	-0.394921868203928	-0.452330549518864
1406	humi.models.NB$Builder	X0569_4222344.csv	0.01	exec_31	64	APH1A	-0.265245974598382	-0.181359718514192	-0.22690041746459
1407	humi.models.NB$Builder	X0569_4222344.csv	0.01	exec_31	65	APH1A	-0.268323434186244	-0.198295192443697	-0.231890929078702
1408	humi.models.NB$Builder	X0569_4222344.csv	0.01	exec_31	66	APH1A	-0.49805429049024	-0.400148747812331	-0.448853063332607
1409	humi.models.NB$Builder	X0569_4222344.csv	0.01	exec_31	67	ERBB3	-0.565315339842445	-0.490551002296837	-0.527963751806403
1410	humi.models.NB$Builder	X0569_4222344.csv	0.01	exec_31	68	ERBB3	-0.56167785641022	-0.428808701584024	-0.496621661367196
1411	humi.models.NB$Builder	X0569_4222344.csv	0.01	exec_31	69	ERBB3	-0.332934170255131	-0.224571712598348	-0.291986755826489
1412	humi.models.NB$Builder	X0569_4222344.csv	0.01	exec_31	70	ERBB4	-0.241886044463396	-0.162717764459565	-0.202514604425971
1413	humi.models.NB$Builder	X0569_4222344.csv	0.01	exec_31	71	ERBB4	-0.366790582245401	-0.25294172346375	-0.316846955923553
1414	humi.models.NB$Builder	X0569_4222344.csv	0.01	exec_31	72	ERBB4	-0.305024915796226	-0.211518980456828	-0.267372451902867
1415	humi.models.NB$Builder	X0569_4222344.csv	0.01	exec_31	73	MET	-0.22219173273786	-0.109221851126097	-0.164878865323859
1416	humi.models.NB$Builder	X0569_4222344.csv	0.01	exec_31	74	MET	-0.173358731283026	-0.092242402022461	-0.129038911063725
1417	humi.models.NB$Builder	X0569_4222344.csv	0.01	exec_31	75	MET	-0.151498826146248	-0.0291984773088404	-0.0789468071616717
1418	humi.models.NB$Builder	X0569_4222344.csv	0.01	exec_31	76	FLT1	-0.338064234157515	-0.186178264016583	-0.24935689731521
1419	humi.models.NB$Builder	X0569_4222344.csv	0.01	exec_31	77	FLT1	-0.476741185794595	-0.336013888447249	-0.394154253525184
1420	humi.models.NB$Builder	X0569_4222344.csv	0.01	exec_31	78	FLT1	-0.250919049670944	-0.147042379318061	-0.20325377453104
1421	humi.models.NB$Builder	X0569_4222344.csv	0.01	exec_31	79	KDR	-0.363156238327736	-0.274641514799524	-0.319246501404461
1422	humi.models.NB$Builder	X0569_4222344.csv	0.01	exec_31	80	KDR	-0.301571304301648	-0.184153228267561	-0.243553767960141
1423	humi.models.NB$Builder	X0569_4222344.csv	0.01	exec_31	81	KDR	-0.00751121236170332	0.114008001102711	0.0631303463191098
1424	humi.models.NB$Builder	X0569_4222344.csv	0.01	exec_31	82	PDGFRA	-0.158297166412035	-0.0411672310302901	-0.0855278635254953
1425	humi.models.NB$Builder	X0569_4222344.csv	0.01	exec_31	83	PDGFRA	-0.219570869851671	-0.125288420870371	-0.164317741897897
1426	humi.models.NB$Builder	X0569_4222344.csv	0.01	exec_31	84	PDGFRA	-0.110977294029396	0.0257979338209471	-0.0340115121156275
1427	humi.models.NB$Builder	X0569_4222344.csv	0.01	exec_31	85	PDGFRB	-0.332820935643816	-0.213981075934618	-0.277395828258562
1428	humi.models.NB$Builder	X0569_4222344.csv	0.01	exec_31	86	PDGFRB	-0.426924744335182	-0.31863633808128	-0.374080861639279
1429	humi.models.NB$Builder	X0569_4222344.csv	0.01	exec_31	87	PDGFRB	-0.297238198420137	-0.16396739138139	-0.23736732848923
1430	humi.models.NB$Builder	X0569_4222344.csv	0.01	exec_31	88	ALK	-0.463467981339242	-0.333989957937869	-0.395840131117627
1431	humi.models.NB$Builder	X0569_4222344.csv	0.01	exec_31	89	ALK	-0.288299777622575	-0.199151021190519	-0.236596239484288
1432	humi.models.NB$Builder	X0569_4222344.csv	0.01	exec_31	90	ALK	-0.326320002417968	-0.197413746915154	-0.273146125650994
1433	humi.models.NB$Builder	X0569_4222344.csv	0.01	exec_31	91	ROS1	-0.56731889885922	-0.470651161152442	-0.52575397117707
1434	humi.models.NB$Builder	X0569_4222344.csv	0.01	exec_31	92	ROS1	-0.187652513521814	-0.115503962862677	-0.154536597567212
1435	humi.models.NB$Builder	X0569_4222344.csv	0.01	exec_31	93	ROS1	-0.234269731270009	-0.121078442299848	-0.189843563678462
1436	humi.models.NB$Builder	X0569_4222344.csv	0.01	exec_31	94	RET	-0.517631482288362	-0.419280560028247	-0.475659296793805
1437	humi.models.NB$Builder	X0569_4222344.csv	0.01	exec_31	95	RET	-0.483985089258306	-0.375263841747541	-0.441383947994452
1438	humi.models.NB$Builder	X0569_4222344.csv	0.01	exec_31	96	RET	-0.505778457029224	-0.406966896177014	-0.458108716221284
1439	humi.models.NB$Builder	X0569_4222344.csv	0.01	exec_31	97	FGFR1	-0.36652082346586	-0.223719184325509	-0.300749250092272
1440	humi.models.NB$Builder	X0569_4222344.csv	0.01	exec_31	98	FGFR1	-0.630232265676906	-0.419956488840086	-0.530983191799763
1441	humi.models.NB$Builder	X0569_4222344.csv	0.01	exec_31	99	FGFR1	-0.493553609827903	-0.300969333984347	-0.401510557973125
1442	humi.models.NB$Builder	X0569_4222344.csv	0.01	exec_31	100	FGFR2	-0.524117677472852	-0.414520963932654	-0.477553132383854
1443	humi.models.NB$Builder	X0569_4222344.csv	0.01	exec_31	101	FGFR2	-0.577874792594961	-0.450186930957076	-0.514258176263806
1444	humi.models.NB$Builder	X0569_4222344.csv	0.01	exec_31	102	FGFR2	-0.474491133717464	-0.362719381151156	-0.419502472632087
1445	humi.models.NB$Builder	X0569_4222344.csv	0.01	exec_31	103	FGFR3	-0.147608488889988	-0.0909456386829589	-0.119751189167259
1446	humi.models.NB$Builder	X0569_4222344.csv	0.01	exec_31	104	FGFR3	-0.266441868907129	-0.158511017032716	-0.213633145202961
1447	humi.models.NB$Builder	X0569_4222344.csv	0.01	exec_31	105	FGFR3	-0.231675646054981	-0.158733942662625	-0.194106286818368
1448	humi.models.NB$Builder	X0569_4222344.csv	0.01	exec_31	106	PIK3R1	-0.263955906714898	-0.151052530118522	-0.201798875699184
1449	humi.models.NB$Builder	X0569_4222344.csv	0.01	exec_31	107	PIK3R1	0.0536856839866094	0.134286966812155	0.0873452527151511
1450	humi.models.NB$Builder	X0569_4222344.csv	0.01	exec_31	108	PIK3R1	-0.229376396297144	-0.157747556260373	-0.189640751357392
1451	humi.models.NB$Builder	X0569_4222344.csv	0.01	exec_31	109	PDK1	-0.347249742395858	-0.177431590923447	-0.256211462135919
1452	humi.models.NB$Builder	X0569_4222344.csv	0.01	exec_31	110	PDK1	-0.525634178218651	-0.355446296762341	-0.427323535023367
1453	humi.models.NB$Builder	X0569_4222344.csv	0.01	exec_31	111	PDK1	-0.131396114533632	0.0155231415494568	-0.0555431022811023
1454	humi.models.NB$Builder	X0569_4222344.csv	0.01	exec_31	112	PGR	-0.280896163510207	-0.137434889623806	-0.196296865386327
1455	humi.models.NB$Builder	X0569_4222344.csv	0.01	exec_31	113	PGR	-0.0668206181717511	0.000780129950346591	-0.0327041274395265
1456	humi.models.NB$Builder	X0569_4222344.csv	0.01	exec_31	114	PGR	-0.0227011720093463	0.0539189550144956	0.0175074223708317
1457	humi.models.NB$Builder	X0569_4222344.csv	0.01	exec_31	115	AR	-0.245970821928906	-0.175964981044733	-0.21033041176205
1458	humi.models.NB$Builder	X0569_4222344.csv	0.01	exec_31	116	AR	-0.29885153879453	-0.141603427247639	-0.209990537901124
1459	humi.models.NB$Builder	X0569_4222344.csv	0.01	exec_31	117	AR	-0.235101489075504	-0.135106175763996	-0.197703264753672
1460	humi.models.NB$Builder	X0569_4222344.csv	0.01	exec_31	118	SRC	-0.249878624817102	-0.143816419638625	-0.184369807782431
1461	humi.models.NB$Builder	X0569_4222344.csv	0.01	exec_31	119	SRC	-0.152220833702437	-0.0598255097043463	-0.0948355038629164
1462	humi.models.NB$Builder	X0569_4222344.csv	0.01	exec_31	120	SRC	-0.297608397695177	-0.177366931639399	-0.224815950839016
1463	humi.models.NB$Builder	X0569_4222344.csv	0.01	exec_31	121	ILK	-0.802653353619101	-0.657484006970445	-0.719962388948762
1464	humi.models.NB$Builder	X0569_4222344.csv	0.01	exec_31	122	ILK	-0.451534709637452	-0.257617431056821	-0.361153135669547
1465	humi.models.NB$Builder	X0569_4222344.csv	0.01	exec_31	123	ILK	-0.219315486266198	-0.0305874647558501	-0.113997401804925
1466	humi.models.NB$Builder	X0569_4222344.csv	0.01	exec_31	124	PTK2	-0.768911509274664	-0.565475306392526	-0.67299328387313
1467	humi.models.NB$Builder	X0569_4222344.csv	0.01	exec_31	125	PTK2	-0.542735925429962	-0.392546827254327	-0.466176430862326
1468	humi.models.NB$Builder	X0569_4222344.csv	0.01	exec_31	126	PTK2	-0.654920595426433	-0.538046585409367	-0.581747505290199
1469	humi.models.NB$Builder	X0569_4222344.csv	0.01	exec_31	127	KRAS	-0.695499996008965	-0.567266927882905	-0.640337529271761
1470	humi.models.NB$Builder	X0569_4222344.csv	0.01	exec_31	128	KRAS	-0.393687338734034	-0.237959083385645	-0.316660932654655
1471	humi.models.NB$Builder	X0569_4222344.csv	0.01	exec_31	129	KRAS	-0.278886661270806	-0.158886372733441	-0.226179075024718
1472	humi.models.NB$Builder	X0569_4222344.csv	0.01	exec_31	130	NRAS	-0.484399378336703	-0.391564839271755	-0.437801348055532
1473	humi.models.NB$Builder	X0569_4222344.csv	0.01	exec_31	131	NRAS	-0.433759987826615	-0.338372066766226	-0.386555752278396
1474	humi.models.NB$Builder	X0569_4222344.csv	0.01	exec_31	132	NRAS	-0.258379873892049	-0.161524494593985	-0.19562841735876
1475	humi.models.NB$Builder	X0569_4222344.csv	0.01	exec_31	133	HRAS	-0.403888991840728	-0.268400192875899	-0.346647462686526
1476	humi.models.NB$Builder	X0569_4222344.csv	0.01	exec_31	134	HRAS	-0.350473325061654	-0.235526720365663	-0.295089152009755
1477	humi.models.NB$Builder	X0569_4222344.csv	0.01	exec_31	135	HRAS	-0.280543439141796	-0.160814200256947	-0.23404062544982
1478	humi.models.NB$Builder	X0569_4222344.csv	0.01	exec_31	136	ARAF	-0.171671961748485	-0.064785971362234	-0.130303182120305
1479	humi.models.NB$Builder	X0569_4222344.csv	0.01	exec_31	137	ARAF	-0.269842538181654	-0.141335958753601	-0.196988471073021
1480	humi.models.NB$Builder	X0569_4222344.csv	0.01	exec_31	138	ARAF	-0.141521476254884	-0.0248399932333478	-0.0794107219468758
1481	humi.models.NB$Builder	X0569_4222344.csv	0.01	exec_31	139	BRAF	-0.370266276147955	-0.29014730961537	-0.330349642870778
1482	humi.models.NB$Builder	X0569_4222344.csv	0.01	exec_31	140	BRAF	-0.230952874091927	-0.13776118924488	-0.190578041791571
1483	humi.models.NB$Builder	X0569_4222344.csv	0.01	exec_31	141	BRAF	-0.351953890290513	-0.229392590273156	-0.290896133319469
1484	humi.models.NB$Builder	X0569_4222344.csv	0.01	exec_31	142	RAF1	-1.2583644484042	-1.14721179720004	-1.20391135024036
1485	humi.models.NB$Builder	X0569_4222344.csv	0.01	exec_31	143	RAF1	-1.21131152249018	-1.04539921662349	-1.14081297813095
1486	humi.models.NB$Builder	X0569_4222344.csv	0.01	exec_31	144	RAF1	-0.482979225808839	-0.361918609838354	-0.418797763231788
1487	humi.models.NB$Builder	X0569_4222344.csv	0.01	exec_31	145	TGFBR1	-0.0482816997743449	0.0971087843784231	0.0262821821495012
1488	humi.models.NB$Builder	X0569_4222344.csv	0.01	exec_31	146	TGFBR1	-0.0940994305482374	-0.0315467200114749	-0.0631891677164997
1489	humi.models.NB$Builder	X0569_4222344.csv	0.01	exec_31	147	TGFBR1	-0.0373303387193887	0.0813058487217053	0.0188948358569357
1490	humi.models.NB$Builder	X0569_4222344.csv	0.01	exec_31	148	TGFBR2	-0.181458179160777	-0.0860995826482072	-0.134400536241691
1491	humi.models.NB$Builder	X0569_4222344.csv	0.01	exec_31	149	TGFBR2	-0.0387000479174939	0.0637396087096504	0.0260560059577696
1492	humi.models.NB$Builder	X0569_4222344.csv	0.01	exec_31	150	TGFBR2	-0.314466820941846	-0.205071260378092	-0.247189426538094
1493	humi.models.NB$Builder	X0569_4222344.csv	0.01	exec_31	151	TGFBR3	-0.112192142063207	-0.0318264115067969	-0.0633332241170063
1494	humi.models.NB$Builder	X0569_4222344.csv	0.01	exec_31	152	TGFBR3	-0.195654698757804	-0.0829370499144072	-0.14973367664668
1495	humi.models.NB$Builder	X0569_4222344.csv	0.01	exec_31	153	TGFBR3	-0.342471612605484	-0.239511121173844	-0.282633828940007
1496	humi.models.NB$Builder	X0569_4222344.csv	0.01	exec_31	154	YAP1	-0.359708743281458	-0.290241987443863	-0.325003185081768
1497	humi.models.NB$Builder	X0569_4222344.csv	0.01	exec_31	155	YAP1	-0.451605302243965	-0.319200048040909	-0.398449223691815
1498	humi.models.NB$Builder	X0569_4222344.csv	0.01	exec_31	156	YAP1	-0.317720008804859	-0.218327208600819	-0.274331713154188
1499	humi.models.NB$Builder	X0569_4222344.csv	0.01	exec_31	157	MYC	-1.95970288401827	-1.73410797068291	-1.84539246656919
1500	humi.models.NB$Builder	X0569_4222344.csv	0.01	exec_31	158	MYC	-1.33444349467086	-1.17990665943658	-1.26860673721606
1501	humi.models.NB$Builder	X0569_4222344.csv	0.01	exec_31	159	MYC	-1.43914333667954	-1.265184108002	-1.36484630792125
1502	humi.models.NB$Builder	X0569_4222344.csv	0.01	exec_31	160	MYCN	-0.229742109757777	-0.150026811705794	-0.189631023816759
1503	humi.models.NB$Builder	X0569_4222344.csv	0.01	exec_31	161	MYCN	-0.200253767604428	-0.0991696531311271	-0.163479160535009
1504	humi.models.NB$Builder	X0569_4222344.csv	0.01	exec_31	162	MYCN	-0.299930203238478	-0.224287022564673	-0.262099852906318
1505	humi.models.NB$Builder	X0569_4222344.csv	0.01	exec_31	163	MDM2	-0.60008216954011	-0.513747810828859	-0.557088436760015
1506	humi.models.NB$Builder	X0569_4222344.csv	0.01	exec_31	164	MDM2	-0.475333751406833	-0.373134427656394	-0.42485408304591
1507	humi.models.NB$Builder	X0569_4222344.csv	0.01	exec_31	165	MDM2	-0.456612753086153	-0.347055393389954	-0.405914413359263
1508	humi.models.NB$Builder	X0569_4222344.csv	0.01	exec_31	166	TP53	-0.231228748272676	-0.0980571688289441	-0.17349113276924
1509	humi.models.NB$Builder	X0569_4222344.csv	0.01	exec_31	167	TP53	-0.0425270143027125	0.02873761016446	-0.00635861657786023
1510	humi.models.NB$Builder	X0569_4222344.csv	0.01	exec_31	168	TP53	-0.441835026299572	-0.29701291076249	-0.355879043663886
1511	humi.models.NB$Builder	X0569_4222344.csv	0.01	exec_31	169	BRCA1	-0.309375740413793	-0.0769500727575245	-0.184353702457046
1512	humi.models.NB$Builder	X0569_4222344.csv	0.01	exec_31	170	BRCA1	-0.420240016047232	-0.321204816699359	-0.383337993038927
1513	humi.models.NB$Builder	X0569_4222344.csv	0.01	exec_31	171	BRCA1	-0.221238009886923	-0.135137118452119	-0.179558344210696
1514	humi.models.NB$Builder	X0569_4222344.csv	0.01	exec_31	172	BRCA2	-0.235169749805348	-0.120133588672646	-0.190695344026708
1515	humi.models.NB$Builder	X0569_4222344.csv	0.01	exec_31	173	BRCA2	-0.286785090799401	-0.195794538363365	-0.240544532778318
1516	humi.models.NB$Builder	X0569_4222344.csv	0.01	exec_31	174	BRCA2	-0.245144504454901	-0.132996211804883	-0.191802808753592
1517	humi.models.NB$Builder	X0569_4222344.csv	0.01	exec_31	175	PARP1	-1.08845404831313	-0.990287211165563	-1.03938510328416
1518	humi.models.NB$Builder	X0569_4222344.csv	0.01	exec_31	176	PARP1	-0.738442153694005	-0.543357055657716	-0.635674424869922
1519	humi.models.NB$Builder	X0569_4222344.csv	0.01	exec_31	177	PARP1	-1.54300116279356	-1.42331639503984	-1.48332929752627
1520	humi.models.NB$Builder	X0569_4222344.csv	0.01	exec_31	178	PARP2	-0.414757735850774	-0.329226988176914	-0.373337849128165
1521	humi.models.NB$Builder	X0569_4222344.csv	0.01	exec_31	179	PARP2	-0.352533587848345	-0.255025566169053	-0.293172601674634
1522	humi.models.NB$Builder	X0569_4222344.csv	0.01	exec_31	180	PARP2	-0.237129321955963	-0.128370615357761	-0.191847391841337
1523	humi.models.NB$Builder	X0569_4222344.csv	0.01	exec_31	181	CDK12	-1.23277116678413	-1.09386181907031	-1.17782192766235
1524	humi.models.NB$Builder	X0569_4222344.csv	0.01	exec_31	182	CDK12	-1.38443677340789	-1.13101063706132	-1.2524428687164
1525	humi.models.NB$Builder	X0569_4222344.csv	0.01	exec_31	183	CDK12	-0.950280099677302	-0.740217497728314	-0.840280863924938
1526	humi.models.NB$Builder	X0569_4222344.csv	0.01	exec_31	184	CHEK1	-2.04625801111112	-1.75602719650112	-1.9013248613265
1527	humi.models.NB$Builder	X0569_4222344.csv	0.01	exec_31	185	CHEK1	-2.0216675691655	-1.85622229920988	-1.92780623290247
1528	humi.models.NB$Builder	X0569_4222344.csv	0.01	exec_31	186	CHEK1	-2.16056394877267	-1.9987033002913	-2.08564117636475
1529	humi.models.NB$Builder	X0569_4222344.csv	0.01	exec_31	187	ATG4B	-0.384956306368634	-0.291291821770017	-0.337721205823681
1530	humi.models.NB$Builder	X0569_4222344.csv	0.01	exec_31	188	ATG4B	-0.464739279568528	-0.354376827869833	-0.409546980520265
1531	humi.models.NB$Builder	X0569_4222344.csv	0.01	exec_31	189	ATG4B	-0.248846297391164	-0.0804105465573314	-0.156465341132851
1532	humi.models.NB$Builder	X0569_4222344.csv	0.01	exec_31	190	CA9	-0.139460859129737	-0.0137767563503704	-0.0880383295557663
1533	humi.models.NB$Builder	X0569_4222344.csv	0.01	exec_31	191	CA9	-0.166110873900163	-0.0589351938011404	-0.103133007792651
1534	humi.models.NB$Builder	X0569_4222344.csv	0.01	exec_31	192	CA9	-0.279320250814029	-0.173325347823831	-0.22799438296629
1535	humi.models.NB$Builder	X0569_4222343.csv	0.1	exec_38	1	ctl_22	-0.235381395163241	-0.0381930931364521	-0.134119717113455
1536	humi.models.NB$Builder	X0569_4222343.csv	0.1	exec_38	2	ctl_23	-0.12914044477928	-0.0119116607430219	-0.0798007573945057
1537	humi.models.NB$Builder	X0569_4222343.csv	0.1	exec_38	3	ctl_24	0.0830031961909105	0.213317890041866	0.13862839314382
1538	humi.models.NB$Builder	X0569_4222343.csv	0.1	exec_38	4	ctl_25	0.0595586963234985	0.184291164110449	0.125413406552307
1539	humi.models.NB$Builder	X0569_4222343.csv	0.1	exec_38	5	ctl_26	-0.270041158860868	-0.105712373088723	-0.180169750070917
1540	humi.models.NB$Builder	X0569_4222343.csv	0.1	exec_38	6	ctl_27	0.0357397074994935	0.117686527787903	0.0815456404910828
1541	humi.models.NB$Builder	X0569_4222343.csv	0.1	exec_38	7	ctl_28	-0.0160142020257985	0.106082113751641	0.0371297964207099
1542	humi.models.NB$Builder	X0569_4222343.csv	0.1	exec_38	8	ctl_29	-0.0957707588505734	0.0135199664489725	-0.0531997690540794
1543	humi.models.NB$Builder	X0569_4222343.csv	0.1	exec_38	9	ctl_30	-0.0602174064937511	0.0293585442130092	-0.00525544298403559
1544	humi.models.NB$Builder	X0569_4222343.csv	0.1	exec_38	10	ctl_31	0.00795540986175163	0.0687598079538204	0.0386746793535524
1545	humi.models.NB$Builder	X0569_4222343.csv	0.1	exec_38	11	ctl_32	-0.0659578802186614	0.0406087705516865	0.000476160346958692
1546	humi.models.NB$Builder	X0569_4222343.csv	0.1	exec_38	12	ctl_33	-0.151846974899759	-0.0450598721866864	-0.108311824191943
1547	humi.models.NB$Builder	X0569_4222343.csv	0.1	exec_38	13	ctl_34	-0.110293449588115	-0.0110148753790179	-0.0682024371344245
1548	humi.models.NB$Builder	X0569_4222343.csv	0.1	exec_38	14	ctl_35	-1.04579517256217	-0.869190660579717	-0.952402495639018
1549	humi.models.NB$Builder	X0569_4222343.csv	0.1	exec_38	15	ctl_36	-0.0162046936986457	0.0992479300451527	0.0330933579046356
1550	humi.models.NB$Builder	X0569_4222343.csv	0.1	exec_38	16	ctl_37	-0.0582610444899266	0.0820349325094712	0.0130058242497267
1551	humi.models.NB$Builder	X0569_4222343.csv	0.1	exec_38	17	ctl_38	-0.0473961617589773	0.0268603006430622	-0.00608895764743053
1552	humi.models.NB$Builder	X0569_4222343.csv	0.1	exec_38	18	ctl_39	0.483652993230873	0.629062219242593	0.551692212139625
1553	humi.models.NB$Builder	X0569_4222343.csv	0.1	exec_38	19	ctl_40	-0.0171881104861345	0.0944660034802256	0.0509689865783317
1554	humi.models.NB$Builder	X0569_4222343.csv	0.1	exec_38	20	ctl_41	-0.227924605576334	-0.127129944557854	-0.186760608671564
1555	humi.models.NB$Builder	X0569_4222343.csv	0.1	exec_38	21	ctl_42	-0.127006868505293	-0.0393818613718311	-0.0832788959000736
1556	humi.models.NB$Builder	X0569_4222343.csv	0.1	exec_38	22	ctl_43	0.0033993047752566	0.105773465599525	0.043279765140828
1557	humi.models.NB$Builder	X0569_4222343.csv	0.1	exec_38	23	ctl_44	-0.153710469720253	-0.0644659711736748	-0.11551563363167
1558	humi.models.NB$Builder	X0569_4222343.csv	0.1	exec_38	24	ctl_45	0.140423143517196	0.254017334778862	0.190993278704928
1559	humi.models.NB$Builder	X0569_4222343.csv	0.1	exec_38	25	PIK3CA	-0.969199944679379	-0.760679169274565	-0.873836051744449
1560	humi.models.NB$Builder	X0569_4222343.csv	0.1	exec_38	26	PIK3CA	-0.335396845056347	-0.192805376782203	-0.254030535372646
1561	humi.models.NB$Builder	X0569_4222343.csv	0.1	exec_38	27	PIK3CA	-0.602676494391314	-0.47214040149925	-0.542198135514771
1562	humi.models.NB$Builder	X0569_4222343.csv	0.1	exec_38	28	PIK3CB	-0.532185876901315	-0.368620565534152	-0.44024994248339
1563	humi.models.NB$Builder	X0569_4222343.csv	0.1	exec_38	29	PIK3CB	-0.0724051943550261	0.0229626095949155	-0.0241764405431559
1564	humi.models.NB$Builder	X0569_4222343.csv	0.1	exec_38	30	PIK3CB	-0.348922606255458	-0.210410355749511	-0.273580127848956
1565	humi.models.NB$Builder	X0569_4222343.csv	0.1	exec_38	31	mTOR	-0.950249302994628	-0.832825770686504	-0.883271959464984
1566	humi.models.NB$Builder	X0569_4222343.csv	0.1	exec_38	32	mTOR	-0.720291211859115	-0.587977216286521	-0.66321292589851
1567	humi.models.NB$Builder	X0569_4222343.csv	0.1	exec_38	33	mTOR	-1.05993276673777	-0.83347724912874	-0.955679094932942
1568	humi.models.NB$Builder	X0569_4222343.csv	0.1	exec_38	34	AKT1	-0.483475755270572	-0.406356553098585	-0.443422361766111
1569	humi.models.NB$Builder	X0569_4222343.csv	0.1	exec_38	35	AKT1	-0.726360997960682	-0.609993190646302	-0.67105421874442
1570	humi.models.NB$Builder	X0569_4222343.csv	0.1	exec_38	36	AKT1	-0.609878587576642	-0.460266735114753	-0.544663389309677
1571	humi.models.NB$Builder	X0569_4222343.csv	0.1	exec_38	37	AKT2	-0.232107755422866	-0.146062956738967	-0.186735305462792
1572	humi.models.NB$Builder	X0569_4222343.csv	0.1	exec_38	38	AKT2	-0.121735748296603	-0.0285329788144556	-0.0765184163896703
1573	humi.models.NB$Builder	X0569_4222343.csv	0.1	exec_38	39	AKT2	-0.0978157094510682	-0.00151477123667086	-0.0491868361778969
1574	humi.models.NB$Builder	X0569_4222343.csv	0.1	exec_38	40	AKT3	-0.0533076683326102	0.0337494850413935	-0.00810192866637899
1575	humi.models.NB$Builder	X0569_4222343.csv	0.1	exec_38	41	AKT3	-0.280866275104734	-0.162373235971455	-0.210825948455156
1576	humi.models.NB$Builder	X0569_4222343.csv	0.1	exec_38	42	AKT3	0.0970917272610721	0.184430653800328	0.15281218531569
1577	humi.models.NB$Builder	X0569_4222343.csv	0.1	exec_38	43	PLK1	-1.38665417695283	-1.17988635954091	-1.28488958791469
1578	humi.models.NB$Builder	X0569_4222343.csv	0.1	exec_38	44	PLK1	-2.08361464598089	-1.86464279555179	-1.97859228972643
1579	humi.models.NB$Builder	X0569_4222343.csv	0.1	exec_38	45	PLK1	-1.01847209083938	-0.910889114388419	-0.969356809574806
1580	humi.models.NB$Builder	X0569_4222343.csv	0.1	exec_38	46	PLK4	-1.08620759252729	-0.987378395265665	-1.0372309576445
1581	humi.models.NB$Builder	X0569_4222343.csv	0.1	exec_38	47	PLK4	-1.80635536624987	-1.59950289565555	-1.69014396057423
1582	humi.models.NB$Builder	X0569_4222343.csv	0.1	exec_38	48	PLK4	-0.367964871128569	-0.290297288545665	-0.330438449625842
1583	humi.models.NB$Builder	X0569_4222343.csv	0.1	exec_38	49	EGFR	-0.459039709138623	-0.288148363522343	-0.384770037540798
1584	humi.models.NB$Builder	X0569_4222343.csv	0.1	exec_38	50	EGFR	-0.804398996618	-0.609807358913513	-0.713946345491382
1585	humi.models.NB$Builder	X0569_4222343.csv	0.1	exec_38	51	EGFR	-0.445316076189503	-0.31642403262066	-0.376398351497765
1586	humi.models.NB$Builder	X0569_4222343.csv	0.1	exec_38	52	ERBB2	-0.661091595662997	-0.503608401800505	-0.576097064543284
1587	humi.models.NB$Builder	X0569_4222343.csv	0.1	exec_38	53	ERBB2	-0.607920947887967	-0.469169828568349	-0.52805715523335
1588	humi.models.NB$Builder	X0569_4222343.csv	0.1	exec_38	54	ERBB2	-0.316143359320368	-0.210861196582011	-0.266162150090172
1589	humi.models.NB$Builder	X0569_4222343.csv	0.1	exec_38	55	ESR1	-0.188673811982525	-0.0609641125330318	-0.112273740260689
1590	humi.models.NB$Builder	X0569_4222343.csv	0.1	exec_38	56	ESR1	-0.733100689154671	-0.57447271852799	-0.662936400035191
1591	humi.models.NB$Builder	X0569_4222343.csv	0.1	exec_38	57	ESR1	-0.579792046247668	-0.44584777863465	-0.512366396038968
1592	humi.models.NB$Builder	X0569_4222343.csv	0.1	exec_38	58	SMO	-0.301468716976369	-0.22359989746165	-0.262446470152154
1593	humi.models.NB$Builder	X0569_4222343.csv	0.1	exec_38	59	SMO	-0.156639441442126	-0.0411219135553374	-0.0909384401312133
1594	humi.models.NB$Builder	X0569_4222343.csv	0.1	exec_38	60	SMO	-0.399369394112568	-0.24442462943409	-0.316047362092675
1595	humi.models.NB$Builder	X0569_4222343.csv	0.1	exec_38	61	LEF1	-0.631183200268019	-0.415774009094233	-0.526493568385628
1596	humi.models.NB$Builder	X0569_4222343.csv	0.1	exec_38	62	LEF1	-0.369367732771421	-0.233854516679742	-0.293780564034476
1597	humi.models.NB$Builder	X0569_4222343.csv	0.1	exec_38	63	LEF1	-0.707431735060458	-0.575170744679918	-0.633670225470378
1598	humi.models.NB$Builder	X0569_4222343.csv	0.1	exec_38	64	APH1A	-0.303039946360248	-0.213203510347649	-0.259195380482748
1599	humi.models.NB$Builder	X0569_4222343.csv	0.1	exec_38	65	APH1A	-0.21720414560457	-0.145845629191337	-0.181792587958972
1600	humi.models.NB$Builder	X0569_4222343.csv	0.1	exec_38	66	APH1A	-0.302295014206815	-0.205439312943469	-0.253279959283152
1601	humi.models.NB$Builder	X0569_4222343.csv	0.1	exec_38	67	ERBB3	-0.644288466211522	-0.540090211003461	-0.582749060513034
1602	humi.models.NB$Builder	X0569_4222343.csv	0.1	exec_38	68	ERBB3	-0.464760086899961	-0.318288033440995	-0.398980695288892
1603	humi.models.NB$Builder	X0569_4222343.csv	0.1	exec_38	69	ERBB3	-0.349412531725957	-0.253271264153034	-0.293176871152239
1604	humi.models.NB$Builder	X0569_4222343.csv	0.1	exec_38	70	ERBB4	-0.198505408689115	-0.111708726994454	-0.154577149113092
1605	humi.models.NB$Builder	X0569_4222343.csv	0.1	exec_38	71	ERBB4	-0.14098205704743	-0.023887781230623	-0.0910310651570767
1606	humi.models.NB$Builder	X0569_4222343.csv	0.1	exec_38	72	ERBB4	-0.209164899083543	-0.0974255588416175	-0.16480873567723
1607	humi.models.NB$Builder	X0569_4222343.csv	0.1	exec_38	73	MET	-0.248210927403657	-0.10827816024808	-0.168192263579564
1608	humi.models.NB$Builder	X0569_4222343.csv	0.1	exec_38	74	MET	0.0242598922118966	0.0993738965583673	0.0618169758370483
1609	humi.models.NB$Builder	X0569_4222343.csv	0.1	exec_38	75	MET	0.10519213897813	0.212888811528695	0.167125356560161
1610	humi.models.NB$Builder	X0569_4222343.csv	0.1	exec_38	76	FLT1	-0.481478889822946	-0.319254174845885	-0.388619592684734
1611	humi.models.NB$Builder	X0569_4222343.csv	0.1	exec_38	77	FLT1	-0.436598427534967	-0.295809255350971	-0.360669542082412
1612	humi.models.NB$Builder	X0569_4222343.csv	0.1	exec_38	78	FLT1	-0.0812108251245304	0.0460907307724169	-0.00734769700586071
1613	humi.models.NB$Builder	X0569_4222343.csv	0.1	exec_38	79	KDR	-0.294853028314688	-0.169961446301256	-0.241686879113934
1614	humi.models.NB$Builder	X0569_4222343.csv	0.1	exec_38	80	KDR	-0.0187546335862833	0.124177770996366	0.0439596823798086
1615	humi.models.NB$Builder	X0569_4222343.csv	0.1	exec_38	81	KDR	-0.149339921705718	-0.0486633621160079	-0.0966626747001158
1616	humi.models.NB$Builder	X0569_4222343.csv	0.1	exec_38	82	PDGFRA	-0.145879389581188	-0.0494037365064826	-0.0997060894351699
1617	humi.models.NB$Builder	X0569_4222343.csv	0.1	exec_38	83	PDGFRA	-0.340190153562795	-0.254662021121543	-0.29720029859818
1618	humi.models.NB$Builder	X0569_4222343.csv	0.1	exec_38	84	PDGFRA	-0.193443510466523	-0.0667794612431003	-0.127489149559994
1619	humi.models.NB$Builder	X0569_4222343.csv	0.1	exec_38	85	PDGFRB	-0.501040621004084	-0.347976529044175	-0.434451077153738
1620	humi.models.NB$Builder	X0569_4222343.csv	0.1	exec_38	86	PDGFRB	-0.306632015384359	-0.163922860356475	-0.230238401922683
1621	humi.models.NB$Builder	X0569_4222343.csv	0.1	exec_38	87	PDGFRB	-0.0933682027227683	0.0294619107251528	-0.0412907902996697
1622	humi.models.NB$Builder	X0569_4222343.csv	0.1	exec_38	88	ALK	-0.425093408461689	-0.274449398791595	-0.341313757645342
1623	humi.models.NB$Builder	X0569_4222343.csv	0.1	exec_38	89	ALK	-0.441984291038937	-0.351915276771584	-0.396631240377741
1624	humi.models.NB$Builder	X0569_4222343.csv	0.1	exec_38	90	ALK	-0.326191636939007	-0.211191841664362	-0.264036551537235
1625	humi.models.NB$Builder	X0569_4222343.csv	0.1	exec_38	91	ROS1	-0.226149034868305	-0.122511180059499	-0.162348023449815
1626	humi.models.NB$Builder	X0569_4222343.csv	0.1	exec_38	92	ROS1	-0.319141685715468	-0.221026443504662	-0.25968957810814
1627	humi.models.NB$Builder	X0569_4222343.csv	0.1	exec_38	93	ROS1	-0.14524845540138	-0.032650858628407	-0.0994192337952479
1628	humi.models.NB$Builder	X0569_4222343.csv	0.1	exec_38	94	RET	-0.326493887438631	-0.229168310174633	-0.270878139153397
1629	humi.models.NB$Builder	X0569_4222343.csv	0.1	exec_38	95	RET	-0.284395693255407	-0.193643752984981	-0.245908835615156
1630	humi.models.NB$Builder	X0569_4222343.csv	0.1	exec_38	96	RET	-0.566030010591413	-0.447854844334108	-0.514873011741462
1631	humi.models.NB$Builder	X0569_4222343.csv	0.1	exec_38	97	FGFR1	-0.394188398792955	-0.226571342851657	-0.316768559602054
1632	humi.models.NB$Builder	X0569_4222343.csv	0.1	exec_38	98	FGFR1	-0.771898514583741	-0.530889458322583	-0.652040056001334
1633	humi.models.NB$Builder	X0569_4222343.csv	0.1	exec_38	99	FGFR1	-0.439961450980098	-0.242692083455909	-0.345711272846221
1634	humi.models.NB$Builder	X0569_4222343.csv	0.1	exec_38	100	FGFR2	-0.589858706314561	-0.464344447802269	-0.516891503157421
1635	humi.models.NB$Builder	X0569_4222343.csv	0.1	exec_38	101	FGFR2	-0.79479059270594	-0.608488881738872	-0.702592262513912
1636	humi.models.NB$Builder	X0569_4222343.csv	0.1	exec_38	102	FGFR2	-0.529183482988945	-0.379496078404202	-0.464752546459585
1637	humi.models.NB$Builder	X0569_4222343.csv	0.1	exec_38	103	FGFR3	0.0132225366171573	0.10404434557294	0.0507780012663644
1638	humi.models.NB$Builder	X0569_4222343.csv	0.1	exec_38	104	FGFR3	-0.126137465337409	-0.0245325609903006	-0.0636231831705175
1639	humi.models.NB$Builder	X0569_4222343.csv	0.1	exec_38	105	FGFR3	-0.376101233560971	-0.265066605697529	-0.325977087723865
1640	humi.models.NB$Builder	X0569_4222343.csv	0.1	exec_38	106	PIK3R1	-0.179883727325247	-0.0661988127731875	-0.112579765759117
1641	humi.models.NB$Builder	X0569_4222343.csv	0.1	exec_38	107	PIK3R1	0.0899333702873002	0.163168702561272	0.125916014981684
1642	humi.models.NB$Builder	X0569_4222343.csv	0.1	exec_38	108	PIK3R1	-0.279407209588115	-0.181166325751399	-0.229301697164305
1643	humi.models.NB$Builder	X0569_4222343.csv	0.1	exec_38	109	PDK1	-0.205314391694444	-0.0195076604915989	-0.104845201823631
1644	humi.models.NB$Builder	X0569_4222343.csv	0.1	exec_38	110	PDK1	-0.318033880026324	-0.148135685473751	-0.240739388976992
1645	humi.models.NB$Builder	X0569_4222343.csv	0.1	exec_38	111	PDK1	-0.233551079345519	-0.0798018662084823	-0.145004785685551
1646	humi.models.NB$Builder	X0569_4222343.csv	0.1	exec_38	112	PGR	-0.424634751618218	-0.259715209654281	-0.352234844517354
1647	humi.models.NB$Builder	X0569_4222343.csv	0.1	exec_38	113	PGR	-0.166771789629091	-0.0631196397443067	-0.114021483019374
1648	humi.models.NB$Builder	X0569_4222343.csv	0.1	exec_38	114	PGR	0.0863868294896625	0.170086840612495	0.125126844170783
1649	humi.models.NB$Builder	X0569_4222343.csv	0.1	exec_38	115	AR	-0.279272571899358	-0.178115111624898	-0.239536948458227
1650	humi.models.NB$Builder	X0569_4222343.csv	0.1	exec_38	116	AR	-0.199110330094643	-0.0266069190745269	-0.11053659517703
1651	humi.models.NB$Builder	X0569_4222343.csv	0.1	exec_38	117	AR	-0.304083351416173	-0.218410084056588	-0.259490709984269
1652	humi.models.NB$Builder	X0569_4222343.csv	0.1	exec_38	118	SRC	-0.290237686580897	-0.191842363032217	-0.249745253437977
1653	humi.models.NB$Builder	X0569_4222343.csv	0.1	exec_38	119	SRC	-0.127402352729985	-0.0388274828760464	-0.0921414129014609
1654	humi.models.NB$Builder	X0569_4222343.csv	0.1	exec_38	120	SRC	-0.277796354555587	-0.165629795941325	-0.228236248661367
1655	humi.models.NB$Builder	X0569_4222343.csv	0.1	exec_38	121	ILK	-0.714259563473099	-0.595448938992274	-0.659199702771484
1656	humi.models.NB$Builder	X0569_4222343.csv	0.1	exec_38	122	ILK	-0.0469580920066619	0.132902022719948	0.0429718311318583
1657	humi.models.NB$Builder	X0569_4222343.csv	0.1	exec_38	123	ILK	0.429122112422597	0.598297109187635	0.513699905149404
1658	humi.models.NB$Builder	X0569_4222343.csv	0.1	exec_38	124	PTK2	-0.461133490950383	-0.270073546588965	-0.369441920840238
1659	humi.models.NB$Builder	X0569_4222343.csv	0.1	exec_38	125	PTK2	-0.260113301590031	-0.115746460136448	-0.181953514613111
1660	humi.models.NB$Builder	X0569_4222343.csv	0.1	exec_38	126	PTK2	-0.459886510437403	-0.366183499612308	-0.410419344493526
1661	humi.models.NB$Builder	X0569_4222343.csv	0.1	exec_38	127	KRAS	-0.817952867031283	-0.719947836861164	-0.769856090989398
1662	humi.models.NB$Builder	X0569_4222343.csv	0.1	exec_38	128	KRAS	-0.53279212028233	-0.370294293136769	-0.442992589629427
1663	humi.models.NB$Builder	X0569_4222343.csv	0.1	exec_38	129	KRAS	-0.175742709139055	-0.0566497881794149	-0.122652446581103
1664	humi.models.NB$Builder	X0569_4222343.csv	0.1	exec_38	130	NRAS	-0.338801381275694	-0.230912167413695	-0.285136319752615
1665	humi.models.NB$Builder	X0569_4222343.csv	0.1	exec_38	131	NRAS	-0.194566408952948	-0.0679878249532999	-0.123596185314051
1666	humi.models.NB$Builder	X0569_4222343.csv	0.1	exec_38	132	NRAS	-0.234260114004069	-0.14635705429526	-0.198896226451237
1667	humi.models.NB$Builder	X0569_4222343.csv	0.1	exec_38	133	HRAS	-0.195915258282928	-0.0500308816727794	-0.122178555771948
1668	humi.models.NB$Builder	X0569_4222343.csv	0.1	exec_38	134	HRAS	-0.239212531623343	-0.127666054648871	-0.19345461045393
1669	humi.models.NB$Builder	X0569_4222343.csv	0.1	exec_38	135	HRAS	-0.273386452606416	-0.163850584113044	-0.223913947868241
1670	humi.models.NB$Builder	X0569_4222343.csv	0.1	exec_38	136	ARAF	-0.189224417261124	-0.108358611198339	-0.145693089031126
1671	humi.models.NB$Builder	X0569_4222343.csv	0.1	exec_38	137	ARAF	-0.313848129236656	-0.179403549002386	-0.255291004419876
1672	humi.models.NB$Builder	X0569_4222343.csv	0.1	exec_38	138	ARAF	-0.212221134989856	-0.118909206773039	-0.167140114762238
1673	humi.models.NB$Builder	X0569_4222343.csv	0.1	exec_38	139	BRAF	-0.203948047156918	-0.114800728957015	-0.161203210136273
1674	humi.models.NB$Builder	X0569_4222343.csv	0.1	exec_38	140	BRAF	-0.275825154478439	-0.21229768824078	-0.243935108999701
1675	humi.models.NB$Builder	X0569_4222343.csv	0.1	exec_38	141	BRAF	-0.143868477674814	0.00244625092078474	-0.0797779483128175
1676	humi.models.NB$Builder	X0569_4222343.csv	0.1	exec_38	142	RAF1	-1.28674640911136	-1.12544251771516	-1.21182177987621
1677	humi.models.NB$Builder	X0569_4222343.csv	0.1	exec_38	143	RAF1	-0.773472171083063	-0.618294630364638	-0.690535457822464
1678	humi.models.NB$Builder	X0569_4222343.csv	0.1	exec_38	144	RAF1	-0.364130475681732	-0.209797815172786	-0.294352102176692
1679	humi.models.NB$Builder	X0569_4222343.csv	0.1	exec_38	145	TGFBR1	0.00520397374030542	0.13700856639421	0.0687221099385833
1680	humi.models.NB$Builder	X0569_4222343.csv	0.1	exec_38	146	TGFBR1	-0.254194367789382	-0.15570324878498	-0.216240503009955
1681	humi.models.NB$Builder	X0569_4222343.csv	0.1	exec_38	147	TGFBR1	-0.195090519573675	-0.0850928642188533	-0.147984880578917
1682	humi.models.NB$Builder	X0569_4222343.csv	0.1	exec_38	148	TGFBR2	-0.221039723696191	-0.109617335967391	-0.167269806780934
1683	humi.models.NB$Builder	X0569_4222343.csv	0.1	exec_38	149	TGFBR2	-0.0566886923778325	0.0452917880911936	-0.0157881992135293
1684	humi.models.NB$Builder	X0569_4222343.csv	0.1	exec_38	150	TGFBR2	-0.297664693406867	-0.1878533320423	-0.255006238966948
1685	humi.models.NB$Builder	X0569_4222343.csv	0.1	exec_38	151	TGFBR3	-0.22581933867374	-0.121625880534208	-0.17888930716226
1686	humi.models.NB$Builder	X0569_4222343.csv	0.1	exec_38	152	TGFBR3	-0.264886742821219	-0.147784777351497	-0.201367959267312
1687	humi.models.NB$Builder	X0569_4222343.csv	0.1	exec_38	153	TGFBR3	-0.253180048754409	-0.150563735533267	-0.20983986790878
1688	humi.models.NB$Builder	X0569_4222343.csv	0.1	exec_38	154	YAP1	-0.251105457425367	-0.150253261161969	-0.210870933414106
1689	humi.models.NB$Builder	X0569_4222343.csv	0.1	exec_38	155	YAP1	-0.218918891664711	-0.103106021627219	-0.168175783909033
1690	humi.models.NB$Builder	X0569_4222343.csv	0.1	exec_38	156	YAP1	-0.149508378971065	-0.0617021129783604	-0.103029768708237
1691	humi.models.NB$Builder	X0569_4222343.csv	0.1	exec_38	157	MYC	-1.49624244668835	-1.26836952814138	-1.37524344862328
1692	humi.models.NB$Builder	X0569_4222343.csv	0.1	exec_38	158	MYC	-1.40200267214198	-1.21904891711437	-1.32052891550809
1693	humi.models.NB$Builder	X0569_4222343.csv	0.1	exec_38	159	MYC	-1.61217944312433	-1.43814412936142	-1.51921401392264
1694	humi.models.NB$Builder	X0569_4222343.csv	0.1	exec_38	160	MYCN	-0.259939109978154	-0.141038535224645	-0.192783521330435
1695	humi.models.NB$Builder	X0569_4222343.csv	0.1	exec_38	161	MYCN	-0.247292733602919	-0.151392347993224	-0.206970230284693
1696	humi.models.NB$Builder	X0569_4222343.csv	0.1	exec_38	162	MYCN	-0.229489642280057	-0.145037571613166	-0.187496040993589
1697	humi.models.NB$Builder	X0569_4222343.csv	0.1	exec_38	163	MDM2	-0.584212423540614	-0.483336214256689	-0.531488839470429
1698	humi.models.NB$Builder	X0569_4222343.csv	0.1	exec_38	164	MDM2	-0.37200008073235	-0.251515633339136	-0.302028146551214
1699	humi.models.NB$Builder	X0569_4222343.csv	0.1	exec_38	165	MDM2	-0.47505705811825	-0.32932029473804	-0.402649045321037
1700	humi.models.NB$Builder	X0569_4222343.csv	0.1	exec_38	166	TP53	0.00391812566158467	0.130053154350855	0.0561583125526251
1701	humi.models.NB$Builder	X0569_4222343.csv	0.1	exec_38	167	TP53	-0.236586215158073	-0.134677579448866	-0.19561252545808
1702	humi.models.NB$Builder	X0569_4222343.csv	0.1	exec_38	168	TP53	-0.561059904232585	-0.404823339036397	-0.49415465067038
1703	humi.models.NB$Builder	X0569_4222343.csv	0.1	exec_38	169	BRCA1	-0.0289439211405857	0.22054859316497	0.0977081944106792
1704	humi.models.NB$Builder	X0569_4222343.csv	0.1	exec_38	170	BRCA1	-0.327961866390406	-0.221512065155567	-0.28738178091274
1705	humi.models.NB$Builder	X0569_4222343.csv	0.1	exec_38	171	BRCA1	-0.180534717906095	-0.0868740837435736	-0.133573441023786
1706	humi.models.NB$Builder	X0569_4222343.csv	0.1	exec_38	172	BRCA2	-0.220309081981176	-0.127101513852615	-0.17328633773452
1707	humi.models.NB$Builder	X0569_4222343.csv	0.1	exec_38	173	BRCA2	-0.238228941202923	-0.138185310771967	-0.188190159917525
1708	humi.models.NB$Builder	X0569_4222343.csv	0.1	exec_38	174	BRCA2	-0.497460960223098	-0.352633027520577	-0.434300153632117
1709	humi.models.NB$Builder	X0569_4222343.csv	0.1	exec_38	175	PARP1	-1.07526917369405	-0.951535774534492	-1.02093739621957
1710	humi.models.NB$Builder	X0569_4222343.csv	0.1	exec_38	176	PARP1	-0.779124019323095	-0.574064339508409	-0.685065852986783
1711	humi.models.NB$Builder	X0569_4222343.csv	0.1	exec_38	177	PARP1	-1.20531909550768	-1.04161915166841	-1.11533528244458
1712	humi.models.NB$Builder	X0569_4222343.csv	0.1	exec_38	178	PARP2	-0.434576944377514	-0.312628653517189	-0.362412456017661
1713	humi.models.NB$Builder	X0569_4222343.csv	0.1	exec_38	179	PARP2	-0.281526545689102	-0.192463050985586	-0.247201906186627
1714	humi.models.NB$Builder	X0569_4222343.csv	0.1	exec_38	180	PARP2	-0.191559850054694	-0.077648960312945	-0.12953403005121
1715	humi.models.NB$Builder	X0569_4222343.csv	0.1	exec_38	181	CDK12	-1.22026023438486	-1.09340886163756	-1.15566256485766
1716	humi.models.NB$Builder	X0569_4222343.csv	0.1	exec_38	182	CDK12	-1.77044052078844	-1.48785665016381	-1.62627220133977
1717	humi.models.NB$Builder	X0569_4222343.csv	0.1	exec_38	183	CDK12	-0.959307407496284	-0.737038077212996	-0.843760006891619
1718	humi.models.NB$Builder	X0569_4222343.csv	0.1	exec_38	184	CHEK1	-2.03923507829928	-1.73229912881502	-1.88685555379654
1719	humi.models.NB$Builder	X0569_4222343.csv	0.1	exec_38	185	CHEK1	-2.31457865467648	-2.14794406895327	-2.24200396649477
1720	humi.models.NB$Builder	X0569_4222343.csv	0.1	exec_38	186	CHEK1	-2.27079421042496	-2.06341251681995	-2.16872468157489
1721	humi.models.NB$Builder	X0569_4222343.csv	0.1	exec_38	187	ATG4B	-0.488571971511227	-0.351698303728204	-0.409890471344932
1722	humi.models.NB$Builder	X0569_4222343.csv	0.1	exec_38	188	ATG4B	-0.475426526061	-0.332983401430322	-0.393538859237921
1723	humi.models.NB$Builder	X0569_4222343.csv	0.1	exec_38	189	ATG4B	0.0882315527393733	0.261228727807645	0.1762425756952
1724	humi.models.NB$Builder	X0569_4222343.csv	0.1	exec_38	190	CA9	-0.230624832591222	-0.115361112022575	-0.164948591161665
1725	humi.models.NB$Builder	X0569_4222343.csv	0.1	exec_38	191	CA9	-0.121078676457698	-0.0451478941902472	-0.0834263539264934
1726	humi.models.NB$Builder	X0569_4222343.csv	0.1	exec_38	192	CA9	-0.237255581898768	-0.140505189950864	-0.199940659556185
1727	humi.models.MixYS$Builder	X0028_121D132312331.csv	0.01	exec_54	1	ctl_t_1	-1.12486505370876	-0.809380264854871	-0.971528833638192
1728	humi.models.MixYS$Builder	X0028_121D132312331.csv	0.01	exec_54	2	ctl_t_2	0.702904850284279	0.885978193450784	0.795351608942238
1729	humi.models.MixYS$Builder	X0028_121D132312331.csv	0.01	exec_54	3	ctl_t_3	0.535917206483333	0.7274384970705	0.636635539806264
1730	humi.models.MixYS$Builder	X0028_121D132312331.csv	0.01	exec_54	4	ctl_t_4	-0.30829831322647	-0.10110021980731	-0.205460178891782
1731	humi.models.MixYS$Builder	X0028_121D132312331.csv	0.01	exec_54	5	ctl_t_5	0.29719917589836	0.514469048113607	0.399344529434129
1732	humi.models.MixYS$Builder	X0028_121D132312331.csv	0.01	exec_54	6	ctl_t_6	0.284639809315855	0.487943350624745	0.381843806324627
1733	humi.models.MixYS$Builder	X0028_121D132312331.csv	0.01	exec_54	7	ctl_t_7	-2.45861135970597	-1.96311863266081	-2.22241184183171
1734	humi.models.MixYS$Builder	X0028_121D132312331.csv	0.01	exec_54	8	ctl_t_8	-0.164657346279611	0.0620177860070732	-0.0595504337991693
1735	humi.models.MixYS$Builder	X0028_121D132312331.csv	0.01	exec_54	10	ctl_t_10	0.856672798106788	1.02690791157739	0.940251687028812
1736	humi.models.MixYS$Builder	X0028_121D132312331.csv	0.01	exec_54	11	ctl_t_11	-1.14974371254234	-0.860695324610038	-1.00415206306926
1737	humi.models.MixYS$Builder	X0028_121D132312331.csv	0.01	exec_54	12	ctl_t_12	-0.363542651448282	-0.0529404506374657	-0.214396203692974
1738	humi.models.MixYS$Builder	X0028_121D132312331.csv	0.01	exec_54	13	ctl_t_13	-1.57805133572409	-1.30232443766561	-1.44508175037145
1739	humi.models.MixYS$Builder	X0028_121D132312331.csv	0.01	exec_54	14	ctl_t_14	-0.517403593973263	-0.312690463736515	-0.414064867420684
1740	humi.models.MixYS$Builder	X0028_121D132312331.csv	0.01	exec_54	15	ctl_t_15	-0.74320029161687	-0.501031649112731	-0.621506704501392
1741	humi.models.MixYS$Builder	X0028_121D132312331.csv	0.01	exec_54	16	ctl_t_16	-2.29383016629315	-1.98156635723018	-2.13724563179085
1742	humi.models.MixYS$Builder	X0028_121D132312331.csv	0.01	exec_54	17	ctl_t_17	-1.20804575878608	-0.931449030613745	-1.07029921359486
1743	humi.models.MixYS$Builder	X0028_121D132312331.csv	0.01	exec_54	18	ctl_t_18	0.0429511501531963	0.260704718231945	0.150270949814675
1744	humi.models.MixYS$Builder	X0028_121D132312331.csv	0.01	exec_54	19	ctl_t_19	1.26658177268006	1.43677480451673	1.34677525811522
1745	humi.models.MixYS$Builder	X0028_121D132312331.csv	0.01	exec_54	20	ctl_t_20	-2.14288456028887	-1.77869594827497	-1.95667030709458
1746	humi.models.MixYS$Builder	X0028_121D132312331.csv	0.01	exec_54	21	ctl_t_21	0.0829856551558129	0.280450670776962	0.182627391899927
1747	humi.models.MixYS$Builder	X0028_121D132312331.csv	0.01	exec_54	22	ctl_t_22	0.320988579427199	0.505614003484583	0.412773852513014
1748	humi.models.MixYS$Builder	X0028_121D132312331.csv	0.01	exec_54	23	ctl_t_23	-3.20623624686356	-2.23482937542033	-2.78744558346704
1749	humi.models.MixYS$Builder	X0028_121D132312331.csv	0.01	exec_54	24	ctl_t_24	-2.84628279876775	-2.30542653112061	-2.59336399560865
1750	humi.models.MixYS$Builder	X0028_121D132312331.csv	0.01	exec_54	25	PIK3CA	1.3913064938999	1.62620696195151	1.51085115315308
1751	humi.models.MixYS$Builder	X0028_121D132312331.csv	0.01	exec_54	26	PIK3CA	0.745783991556612	0.939667707431833	0.840808271849409
1752	humi.models.MixYS$Builder	X0028_121D132312331.csv	0.01	exec_54	27	PIK3CA	0.340012961680735	0.543465620499891	0.435861729189909
1753	humi.models.MixYS$Builder	X0028_121D132312331.csv	0.01	exec_54	28	PIK3CB	-0.527018421227926	-0.26404468947241	-0.393900348817674
1754	humi.models.MixYS$Builder	X0028_121D132312331.csv	0.01	exec_54	29	PIK3CB	-1.79515119430348	-1.47168814570436	-1.63809393149353
1755	humi.models.MixYS$Builder	X0028_121D132312331.csv	0.01	exec_54	30	PIK3CB	-0.523978762852705	-0.283316807613258	-0.405473340785856
1756	humi.models.MixYS$Builder	X0028_121D132312331.csv	0.01	exec_54	31	mTOR	-0.762314248253048	-0.538631919512647	-0.657584673597375
1757	humi.models.MixYS$Builder	X0028_121D132312331.csv	0.01	exec_54	32	mTOR	-4.81683043245872	-3.05765024432865	-4.22167134123499
1758	humi.models.MixYS$Builder	X0028_121D132312331.csv	0.01	exec_54	33	mTOR	-4.82977940642906	-4.0083280075562	-4.45013406273243
1759	humi.models.MixYS$Builder	X0028_121D132312331.csv	0.01	exec_54	34	AKT1	-0.0379805325976637	0.16165815443305	0.0583531156920793
1760	humi.models.MixYS$Builder	X0028_121D132312331.csv	0.01	exec_54	35	AKT1	-0.210961566934327	0.0113685865239644	-0.103024523678843
1761	humi.models.MixYS$Builder	X0028_121D132312331.csv	0.01	exec_54	36	AKT1	-0.903849476710172	-0.61965374441883	-0.767653807161716
1762	humi.models.MixYS$Builder	X0028_121D132312331.csv	0.01	exec_54	37	AKT2	-0.409701238775141	-0.187151763273649	-0.301165769664137
1763	humi.models.MixYS$Builder	X0028_121D132312331.csv	0.01	exec_54	38	AKT2	0.538047657046809	0.739554603064087	0.637293088934357
1764	humi.models.MixYS$Builder	X0028_121D132312331.csv	0.01	exec_54	39	AKT2	-0.40325208803136	-0.203921146480387	-0.305483242690518
1765	humi.models.MixYS$Builder	X0028_121D132312331.csv	0.01	exec_54	40	AKT3	0.72603123591065	0.916784332708749	0.821726301578702
1766	humi.models.MixYS$Builder	X0028_121D132312331.csv	0.01	exec_54	41	AKT3	-0.912161673295281	-0.679498150270542	-0.799047534227746
1767	humi.models.MixYS$Builder	X0028_121D132312331.csv	0.01	exec_54	42	AKT3	-0.288582798762254	-0.0603311594873449	-0.174485735418649
1768	humi.models.MixYS$Builder	X0028_121D132312331.csv	0.01	exec_54	43	PLK1	-4.49527137391072	-2.87015664429426	-3.96364415325691
1769	humi.models.MixYS$Builder	X0028_121D132312331.csv	0.01	exec_54	44	PLK1	-1.52652036537395	-1.27630070990332	-1.41698229337752
1770	humi.models.MixYS$Builder	X0028_121D132312331.csv	0.01	exec_54	45	PLK1	-0.126839491307011	0.082543207317299	-0.022332452710996
1771	humi.models.MixYS$Builder	X0028_121D132312331.csv	0.01	exec_54	46	PLK4	-2.69767870346846	-2.46570407896215	-2.57170455595241
1772	humi.models.MixYS$Builder	X0028_121D132312331.csv	0.01	exec_54	47	PLK4	-1.15466600045183	-0.860140246116128	-1.01662146972399
1773	humi.models.MixYS$Builder	X0028_121D132312331.csv	0.01	exec_54	48	PLK4	-4.77457579328094	-0.442660830309622	-4.04447584733467
1774	humi.models.MixYS$Builder	X0028_121D132312331.csv	0.01	exec_54	49	EGFR	0.201886890927042	0.418732258085214	0.306688586614574
1775	humi.models.MixYS$Builder	X0028_121D132312331.csv	0.01	exec_54	50	EGFR	0.234791344140864	0.447179148656168	0.338315417882833
1776	humi.models.MixYS$Builder	X0028_121D132312331.csv	0.01	exec_54	51	EGFR	-0.33389421982402	-0.11568708622666	-0.22698539101674
1777	humi.models.MixYS$Builder	X0028_121D132312331.csv	0.01	exec_54	52	ERBB2	0.312647802967979	0.506113291148867	0.40855386406357
1778	humi.models.MixYS$Builder	X0028_121D132312331.csv	0.01	exec_54	53	ERBB2	-0.305882600349063	-0.0982981300388125	-0.204494990756267
1779	humi.models.MixYS$Builder	X0028_121D132312331.csv	0.01	exec_54	54	ERBB2	0.540270660635156	0.735493941364196	0.635529789331364
1780	humi.models.MixYS$Builder	X0028_121D132312331.csv	0.01	exec_54	55	ESR1	-0.568553420983774	-0.340139264853649	-0.450318415895688
1781	humi.models.MixYS$Builder	X0028_121D132312331.csv	0.01	exec_54	56	ESR1	-0.451749749366685	-0.250855713949292	-0.351302656332019
1782	humi.models.MixYS$Builder	X0028_121D132312331.csv	0.01	exec_54	57	ESR1	-0.0278695886425289	0.181239682840342	0.0746447269194653
1783	humi.models.MixYS$Builder	X0028_121D132312331.csv	0.01	exec_54	58	SMO	0.451764968343921	0.651066034434566	0.548633927235548
1784	humi.models.MixYS$Builder	X0028_121D132312331.csv	0.01	exec_54	59	SMO	0.0145470394557769	0.222315635518602	0.116381467938924
1785	humi.models.MixYS$Builder	X0028_121D132312331.csv	0.01	exec_54	60	SMO	-3.0555282871667	-2.22208603133602	-2.72107813431273
1786	humi.models.MixYS$Builder	X0028_121D132312331.csv	0.01	exec_54	61	LEF1	-1.97117965235254	-1.55310451699123	-1.77918135387854
1787	humi.models.MixYS$Builder	X0028_121D132312331.csv	0.01	exec_54	62	LEF1	0.750739099032926	0.951976914178424	0.850839230263926
1788	humi.models.MixYS$Builder	X0028_121D132312331.csv	0.01	exec_54	63	LEF1	0.324087227871246	0.514054151173176	0.41627235780226
1789	humi.models.MixYS$Builder	X0028_121D132312331.csv	0.01	exec_54	64	APH1A	-0.880527292485634	-0.668365479806379	-0.77797216200945
1790	humi.models.MixYS$Builder	X0028_121D132312331.csv	0.01	exec_54	65	APH1A	-0.315668132370173	-0.121366671022434	-0.220025285846379
1791	humi.models.MixYS$Builder	X0028_121D132312331.csv	0.01	exec_54	66	APH1A	-0.434794636039137	-0.223608217524102	-0.332824015264072
1792	humi.models.MixYS$Builder	X0028_121D132312331.csv	0.01	exec_54	67	ERBB3	-0.891627948348959	-0.66158362171761	-0.776501185717534
1793	humi.models.MixYS$Builder	X0028_121D132312331.csv	0.01	exec_54	68	ERBB3	-1.64676888369687	-1.35881244893004	-1.5123931222897
1794	humi.models.MixYS$Builder	X0028_121D132312331.csv	0.01	exec_54	69	ERBB3	-0.370980728917246	-0.163752177870274	-0.265049520357016
1795	humi.models.MixYS$Builder	X0028_121D132312331.csv	0.01	exec_54	70	ERBB4	-0.171460510787349	0.0451826977913032	-0.0696601488638803
1796	humi.models.MixYS$Builder	X0028_121D132312331.csv	0.01	exec_54	71	ERBB4	1.43306746284011	1.6204371072255	1.52366895237706
1797	humi.models.MixYS$Builder	X0028_121D132312331.csv	0.01	exec_54	72	ERBB4	-2.00841384574762	-1.54350513077956	-1.79573217638845
1798	humi.models.MixYS$Builder	X0028_121D132312331.csv	0.01	exec_54	73	MET	0.900406545742672	1.09007588531314	0.993894781450369
1799	humi.models.MixYS$Builder	X0028_121D132312331.csv	0.01	exec_54	74	MET	-1.50339374242161	-1.25302042492389	-1.37417330005628
1800	humi.models.MixYS$Builder	X0028_121D132312331.csv	0.01	exec_54	75	MET	-2.1244681227893	-1.82752874936804	-1.98342001772626
1801	humi.models.MixYS$Builder	X0028_121D132312331.csv	0.01	exec_54	76	FLT1	-0.106577415579992	0.0900105534084856	-0.0102283856238687
1802	humi.models.MixYS$Builder	X0028_121D132312331.csv	0.01	exec_54	77	FLT1	-0.763044970460731	-0.516113883590058	-0.637572044945928
1803	humi.models.MixYS$Builder	X0028_121D132312331.csv	0.01	exec_54	78	FLT1	-0.456732616939566	-0.232276258128026	-0.342162894538629
1804	humi.models.MixYS$Builder	X0028_121D132312331.csv	0.01	exec_54	79	KDR	-0.696993413051516	-0.465975463454083	-0.580938943523303
1805	humi.models.MixYS$Builder	X0028_121D132312331.csv	0.01	exec_54	80	KDR	-1.58633708229738	-1.27856848112936	-1.44113825056972
1806	humi.models.MixYS$Builder	X0028_121D132312331.csv	0.01	exec_54	81	KDR	-0.313592542130992	-0.0526266478247834	-0.187585259558076
1807	humi.models.MixYS$Builder	X0028_121D132312331.csv	0.01	exec_54	82	PDGFRA	0.0508822577536465	0.289819734929003	0.166274200036687
1808	humi.models.MixYS$Builder	X0028_121D132312331.csv	0.01	exec_54	83	PDGFRA	-1.02697737257193	-0.818119787874591	-0.924998753347229
1809	humi.models.MixYS$Builder	X0028_121D132312331.csv	0.01	exec_54	84	PDGFRA	-0.862533220964044	-0.566417886509125	-0.72400441580371
1810	humi.models.MixYS$Builder	X0028_121D132312331.csv	0.01	exec_54	85	PDGFRB	0.605190423405341	0.797277099042066	0.699396103673765
1811	humi.models.MixYS$Builder	X0028_121D132312331.csv	0.01	exec_54	86	PDGFRB	-0.46273831065214	-0.2264446092788	-0.337255933910895
1812	humi.models.MixYS$Builder	X0028_121D132312331.csv	0.01	exec_54	87	PDGFRB	0.189422816547956	0.409495413374514	0.297222537710283
1813	humi.models.MixYS$Builder	X0028_121D132312331.csv	0.01	exec_54	88	ALK	-0.820827535116	-0.589620150468205	-0.704975955305897
1814	humi.models.MixYS$Builder	X0028_121D132312331.csv	0.01	exec_54	89	ALK	-0.0133525392669484	0.193447765740174	0.0879042661904823
1815	humi.models.MixYS$Builder	X0028_121D132312331.csv	0.01	exec_54	90	ALK	1.3843172332591	1.57299777053765	1.47664038123366
1816	humi.models.MixYS$Builder	X0028_121D132312331.csv	0.01	exec_54	91	ROS1	-0.180254365471621	0.0276335799049981	-0.0791762606040402
1817	humi.models.MixYS$Builder	X0028_121D132312331.csv	0.01	exec_54	92	ROS1	-0.310409819022566	-0.102736914644717	-0.205178601608991
1818	humi.models.MixYS$Builder	X0028_121D132312331.csv	0.01	exec_54	93	ROS1	-0.0129420554429804	0.196124524296942	0.0900467730927682
1819	humi.models.MixYS$Builder	X0028_121D132312331.csv	0.01	exec_54	94	RET	0.0681674035792542	0.268849104743952	0.167442233864689
1820	humi.models.MixYS$Builder	X0028_121D132312331.csv	0.01	exec_54	95	RET	-0.315682537572187	-0.10476429575327	-0.219954599477257
1821	humi.models.MixYS$Builder	X0028_121D132312331.csv	0.01	exec_54	96	RET	-1.00978559780267	-0.760938939072686	-0.89009260682649
1822	humi.models.MixYS$Builder	X0028_121D132312331.csv	0.01	exec_54	97	FGFR1	-1.48137623094432	-1.18522620418363	-1.33398364712893
1823	humi.models.MixYS$Builder	X0028_121D132312331.csv	0.01	exec_54	98	FGFR1	-0.46306596503259	-0.224818971836286	-0.348847645490933
1824	humi.models.MixYS$Builder	X0028_121D132312331.csv	0.01	exec_54	99	FGFR1	0.252806273495352	0.454870577034654	0.349368180041063
1825	humi.models.MixYS$Builder	X0028_121D132312331.csv	0.01	exec_54	100	FGFR2	-0.528180710032249	-0.319697386290687	-0.42370543142278
1826	humi.models.MixYS$Builder	X0028_121D132312331.csv	0.01	exec_54	101	FGFR2	-0.0176716923740694	0.221693419912455	0.096091856780838
1827	humi.models.MixYS$Builder	X0028_121D132312331.csv	0.01	exec_54	102	FGFR2	-2.241124693089	-1.78849318845582	-2.02934324224543
1828	humi.models.MixYS$Builder	X0028_121D132312331.csv	0.01	exec_54	103	FGFR3	0.37569713316254	0.573403896372569	0.473350810528192
1829	humi.models.MixYS$Builder	X0028_121D132312331.csv	0.01	exec_54	104	FGFR3	-0.630683333898421	-0.413930269447243	-0.527932418052146
1830	humi.models.MixYS$Builder	X0028_121D132312331.csv	0.01	exec_54	105	FGFR3	-0.164343598127528	0.0389925550878696	-0.0613119149342589
1831	humi.models.MixYS$Builder	X0028_121D132312331.csv	0.01	exec_54	106	PIK3R1	-0.0859445762830292	0.122818147576529	0.0163891077389467
1832	humi.models.MixYS$Builder	X0028_121D132312331.csv	0.01	exec_54	107	PIK3R1	0.0832005287540472	0.31394053227906	0.208724779671553
1833	humi.models.MixYS$Builder	X0028_121D132312331.csv	0.01	exec_54	108	PIK3R1	-0.507812201953816	-0.260670135113556	-0.389842098883054
1834	humi.models.MixYS$Builder	X0028_121D132312331.csv	0.01	exec_54	109	PDK1	-0.180869015692603	0.02733878684948	-0.0807028054421889
1835	humi.models.MixYS$Builder	X0028_121D132312331.csv	0.01	exec_54	110	PDK1	-2.09373682848603	-1.81393206879243	-1.93726436661838
1836	humi.models.MixYS$Builder	X0028_121D132312331.csv	0.01	exec_54	111	PDK1	-1.24493046610411	-0.994120772498249	-1.12489993448069
1837	humi.models.MixYS$Builder	X0028_121D132312331.csv	0.01	exec_54	112	PGR	-0.00186162411363003	0.200665000770933	0.096059425825726
1838	humi.models.MixYS$Builder	X0028_121D132312331.csv	0.01	exec_54	113	PGR	0.0987900585468009	0.291872270805584	0.193396731295816
1839	humi.models.MixYS$Builder	X0028_121D132312331.csv	0.01	exec_54	114	PGR	-0.625490225059056	-0.413458473612285	-0.523722853955708
1840	humi.models.MixYS$Builder	X0028_121D132312331.csv	0.01	exec_54	115	AR	-0.0201429306110044	0.18066644354112	0.0777987887983802
1841	humi.models.MixYS$Builder	X0028_121D132312331.csv	0.01	exec_54	116	AR	-0.452112298321544	-0.239576358932385	-0.346538070483335
1842	humi.models.MixYS$Builder	X0028_121D132312331.csv	0.01	exec_54	117	AR	0.465168484153697	0.668141141833892	0.565258392047699
1843	humi.models.MixYS$Builder	X0028_121D132312331.csv	0.01	exec_54	118	SRC	0.365422458895124	0.565389592005766	0.463023228698272
1844	humi.models.MixYS$Builder	X0028_121D132312331.csv	0.01	exec_54	119	SRC	-0.110193241523329	0.102382142099193	-0.00738624772498647
1845	humi.models.MixYS$Builder	X0028_121D132312331.csv	0.01	exec_54	120	SRC	-0.909354624749201	-0.664205377581436	-0.794901727162612
1846	humi.models.MixYS$Builder	X0028_121D132312331.csv	0.01	exec_54	121	ILK	-0.423597947799092	-0.20634444858595	-0.311052621041697
1847	humi.models.MixYS$Builder	X0028_121D132312331.csv	0.01	exec_54	122	ILK	0.024054592883609	0.251558470341529	0.135389677415592
1848	humi.models.MixYS$Builder	X0028_121D132312331.csv	0.01	exec_54	123	ILK	-1.30491568164612	-1.03234900512809	-1.16494083130516
1849	humi.models.MixYS$Builder	X0028_121D132312331.csv	0.01	exec_54	124	PTK2	0.942027575846381	1.13883199266233	1.03838313795745
1850	humi.models.MixYS$Builder	X0028_121D132312331.csv	0.01	exec_54	125	PTK2	0.374806811830839	0.587452010759309	0.481548405601417
1851	humi.models.MixYS$Builder	X0028_121D132312331.csv	0.01	exec_54	126	PTK2	-0.575433200494178	-0.378277379286169	-0.478034425856728
1852	humi.models.MixYS$Builder	X0028_121D132312331.csv	0.01	exec_54	127	KRAS	0.194802629244787	0.394624164346465	0.291186463491238
1853	humi.models.MixYS$Builder	X0028_121D132312331.csv	0.01	exec_54	128	KRAS	-0.0666908742432927	0.165641089137659	0.045236411382054
1854	humi.models.MixYS$Builder	X0028_121D132312331.csv	0.01	exec_54	129	KRAS	0.450339731101016	0.666843698843253	0.555981037040973
1855	humi.models.MixYS$Builder	X0028_121D132312331.csv	0.01	exec_54	130	NRAS	-0.370166899234156	-0.159556258133817	-0.266292748394122
1856	humi.models.MixYS$Builder	X0028_121D132312331.csv	0.01	exec_54	131	NRAS	-0.334090646192838	-0.130347040388129	-0.232938633528446
1857	humi.models.MixYS$Builder	X0028_121D132312331.csv	0.01	exec_54	132	NRAS	0.834822685260623	1.02627818911893	0.928714445359294
1858	humi.models.MixYS$Builder	X0028_121D132312331.csv	0.01	exec_54	133	HRAS	-0.726401619357199	-0.515886342616277	-0.62300528949065
1859	humi.models.MixYS$Builder	X0028_121D132312331.csv	0.01	exec_54	134	HRAS	0.343120207255571	0.535193946917708	0.436720056372716
1860	humi.models.MixYS$Builder	X0028_121D132312331.csv	0.01	exec_54	135	HRAS	-0.0910746233832502	0.123152110788996	0.013778988597636
1861	humi.models.MixYS$Builder	X0028_121D132312331.csv	0.01	exec_54	136	ARAF	0.194272460944861	0.38828835909753	0.288850514562653
1862	humi.models.MixYS$Builder	X0028_121D132312331.csv	0.01	exec_54	137	ARAF	0.77907964282618	0.974150392269859	0.875104752579229
1863	humi.models.MixYS$Builder	X0028_121D132312331.csv	0.01	exec_54	138	ARAF	0.081413011867118	0.272553980263095	0.176425511333486
1864	humi.models.MixYS$Builder	X0028_121D132312331.csv	0.01	exec_54	139	BRAF	-0.371893750549402	-0.174410287155162	-0.275245414938146
1865	humi.models.MixYS$Builder	X0028_121D132312331.csv	0.01	exec_54	140	BRAF	0.645116910159568	0.835714305035536	0.738301295172624
1866	humi.models.MixYS$Builder	X0028_121D132312331.csv	0.01	exec_54	141	BRAF	-0.00144675599301358	0.222165832421772	0.108766403617126
1867	humi.models.MixYS$Builder	X0028_121D132312331.csv	0.01	exec_54	142	RAF1	-2.76363817411612	-2.33756335128322	-2.56561403402408
1868	humi.models.MixYS$Builder	X0028_121D132312331.csv	0.01	exec_54	143	RAF1	0.118468039787981	0.332640035934551	0.22903038251083
1869	humi.models.MixYS$Builder	X0028_121D132312331.csv	0.01	exec_54	144	RAF1	-0.330213194256314	-0.0934920774360593	-0.209133187277209
1870	humi.models.MixYS$Builder	X0028_121D132312331.csv	0.01	exec_54	145	TGFBR1	0.411968669611795	0.606736048545328	0.507721388238488
1871	humi.models.MixYS$Builder	X0028_121D132312331.csv	0.01	exec_54	146	TGFBR1	-0.429043827277722	-0.227867533883058	-0.330271192585785
1872	humi.models.MixYS$Builder	X0028_121D132312331.csv	0.01	exec_54	147	TGFBR1	-0.611290387174609	-0.41150464179783	-0.511508562049046
1873	humi.models.MixYS$Builder	X0028_121D132312331.csv	0.01	exec_54	148	TGFBR2	0.322220273303789	0.51957483085491	0.417725050752701
1874	humi.models.MixYS$Builder	X0028_121D132312331.csv	0.01	exec_54	149	TGFBR2	0.168819966614573	0.368294704919595	0.267415352448621
1875	humi.models.MixYS$Builder	X0028_121D132312331.csv	0.01	exec_54	150	TGFBR2	-1.1034947055429	-0.86043548098601	-0.983297655095863
1876	humi.models.MixYS$Builder	X0028_121D132312331.csv	0.01	exec_54	151	TGFBR3	1.07704300683354	1.26419215152054	1.16799997938279
1877	humi.models.MixYS$Builder	X0028_121D132312331.csv	0.01	exec_54	152	TGFBR3	0.165057604771453	0.365649417645083	0.263757760512489
1878	humi.models.MixYS$Builder	X0028_121D132312331.csv	0.01	exec_54	153	TGFBR3	-0.0487871718048617	0.142925105542392	0.0465764372684445
1879	humi.models.MixYS$Builder	X0028_121D132312331.csv	0.01	exec_54	154	YAP1	-0.0699859905019584	0.124001802056907	0.0242354014977244
1880	humi.models.MixYS$Builder	X0028_121D132312331.csv	0.01	exec_54	155	YAP1	-0.366082876712406	-0.154045718638342	-0.26530687493186
1881	humi.models.MixYS$Builder	X0028_121D132312331.csv	0.01	exec_54	156	YAP1	0.954568791699198	1.14768117713576	1.04996093350783
1882	humi.models.MixYS$Builder	X0028_121D132312331.csv	0.01	exec_54	157	MYC	-2.547515881905	-2.06313719693631	-2.31674189852194
1883	humi.models.MixYS$Builder	X0028_121D132312331.csv	0.01	exec_54	158	MYC	-4.60461939861527	-3.79481409617713	-4.2367243403993
1884	humi.models.MixYS$Builder	X0028_121D132312331.csv	0.01	exec_54	159	MYC	-4.9968515647311	-4.02257524582659	-4.60557632834926
1885	humi.models.MixYS$Builder	X0028_121D132312331.csv	0.01	exec_54	160	MYCN	-0.70277528307145	-0.480794173643641	-0.601709276276298
1886	humi.models.MixYS$Builder	X0028_121D132312331.csv	0.01	exec_54	161	MYCN	-0.382756991606778	-0.168598855170894	-0.278888776104419
1887	humi.models.MixYS$Builder	X0028_121D132312331.csv	0.01	exec_54	162	MYCN	-0.026727115791941	0.15542126666907	0.0647184968923501
1888	humi.models.MixYS$Builder	X0028_121D132312331.csv	0.01	exec_54	163	MDM2	1.01281384958462	1.20050142053484	1.10373779631667
1889	humi.models.MixYS$Builder	X0028_121D132312331.csv	0.01	exec_54	164	MDM2	-0.254095397041983	-0.0368611488265109	-0.147479920405084
1890	humi.models.MixYS$Builder	X0028_121D132312331.csv	0.01	exec_54	165	MDM2	0.032814549453996	0.237788380733685	0.133703170696943
1891	humi.models.MixYS$Builder	X0028_121D132312331.csv	0.01	exec_54	166	TP53	-0.480542099864483	-0.267158528459568	-0.371660534722218
1892	humi.models.MixYS$Builder	X0028_121D132312331.csv	0.01	exec_54	167	TP53	0.286905367381069	0.484328003676477	0.384107838107293
1893	humi.models.MixYS$Builder	X0028_121D132312331.csv	0.01	exec_54	168	TP53	0.799931594148826	0.999358789696414	0.896248497831356
1894	humi.models.MixYS$Builder	X0028_121D132312331.csv	0.01	exec_54	169	BRCA1	-3.45015175529221	-2.62416062729889	-3.11828579692811
1895	humi.models.MixYS$Builder	X0028_121D132312331.csv	0.01	exec_54	170	BRCA1	-0.486922591120841	-0.272615889590053	-0.380961952729722
1896	humi.models.MixYS$Builder	X0028_121D132312331.csv	0.01	exec_54	171	BRCA1	-0.426849815065028	-0.213131517852886	-0.320660656499941
1897	humi.models.MixYS$Builder	X0028_121D132312331.csv	0.01	exec_54	172	BRCA2	-0.494969938903641	-0.281780901846297	-0.384350436532648
1898	humi.models.MixYS$Builder	X0028_121D132312331.csv	0.01	exec_54	173	BRCA2	-0.585405909704406	-0.386145164690107	-0.488572183871095
1899	humi.models.MixYS$Builder	X0028_121D132312331.csv	0.01	exec_54	174	BRCA2	-0.8785976670261	-0.677359043187099	-0.779202543850594
1900	humi.models.MixYS$Builder	X0028_121D132312331.csv	0.01	exec_54	175	PARP1	-0.171265164224665	0.0303276541079949	-0.070344895567523
1901	humi.models.MixYS$Builder	X0028_121D132312331.csv	0.01	exec_54	176	PARP1	-1.94811646844217	-1.61067659473679	-1.78057073830907
1902	humi.models.MixYS$Builder	X0028_121D132312331.csv	0.01	exec_54	177	PARP1	-0.561905592320436	-0.356942772337709	-0.457007093230384
1903	humi.models.MixYS$Builder	X0028_121D132312331.csv	0.01	exec_54	178	PARP2	-0.965140255827852	-0.732279270538609	-0.849006488444468
1904	humi.models.MixYS$Builder	X0028_121D132312331.csv	0.01	exec_54	179	PARP2	-0.218301997485642	0.00459891557554797	-0.110224938487925
1905	humi.models.MixYS$Builder	X0028_121D132312331.csv	0.01	exec_54	180	PARP2	-0.799223244004021	-0.503077443983985	-0.653120254884821
1906	humi.models.MixYS$Builder	X0028_121D132312331.csv	0.01	exec_54	181	CDK12	0.496488985952724	0.686404414698648	0.590058601438929
1907	humi.models.MixYS$Builder	X0028_121D132312331.csv	0.01	exec_54	182	CDK12	-1.20332993335333	-0.934231616395824	-1.07365900606225
1908	humi.models.MixYS$Builder	X0028_121D132312331.csv	0.01	exec_54	183	CDK12	-0.976409588879714	-0.769727562245349	-0.875614836776415
1909	humi.models.MixYS$Builder	X0028_121D132312331.csv	0.01	exec_54	184	CHEK1	-0.8426593803577	-0.592530056367871	-0.720613850867872
1910	humi.models.MixYS$Builder	X0028_121D132312331.csv	0.01	exec_54	185	CHEK1	-1.32093676844451	-1.10638910400428	-1.21104665171636
1911	humi.models.MixYS$Builder	X0028_121D132312331.csv	0.01	exec_54	186	CHEK1	-0.76483921171698	-0.571498085949851	-0.669080748741386
1912	humi.models.MixYS$Builder	X0028_121D132312331.csv	0.01	exec_54	187	ATG4B	-0.479739778354395	-0.282400134002943	-0.383147768397048
1913	humi.models.MixYS$Builder	X0028_121D132312331.csv	0.01	exec_54	188	ATG4B	0.637370964523385	0.831603571014901	0.732507874059752
1914	humi.models.MixYS$Builder	X0028_121D132312331.csv	0.01	exec_54	189	ATG4B	-0.54849790159398	-0.345422173110522	-0.449136764517923
1915	humi.models.MixYS$Builder	X0028_121D132312331.csv	0.01	exec_54	190	CA9	-0.678859758822118	-0.437903380702127	-0.556630100772842
1916	humi.models.MixYS$Builder	X0028_121D132312331.csv	0.01	exec_54	191	CA9	0.335653768894732	0.538881433186786	0.434577749583436
1917	humi.models.MixYS$Builder	X0028_121D132312331.csv	0.01	exec_54	192	CA9	0.381619121038032	0.587795277869224	0.486591285696521
1918	humi.models.MixYS$Builder	X0569_4222341.csv	0.001	exec_83	1	ctl_22	-0.123994129389821	0.198519374584773	0.028614896370683
1919	humi.models.MixYS$Builder	X0569_4222341.csv	0.001	exec_83	2	ctl_23	-0.104382925201217	0.069257691334505	-0.0180443378543203
1920	humi.models.MixYS$Builder	X0569_4222341.csv	0.001	exec_83	3	ctl_24	0.0485096539516236	0.257312370400951	0.150102309183899
1921	humi.models.MixYS$Builder	X0569_4222341.csv	0.001	exec_83	4	ctl_25	-0.199288520220663	0.0102904670943387	-0.0965033525331806
1922	humi.models.MixYS$Builder	X0569_4222341.csv	0.001	exec_83	5	ctl_26	-0.212192664930777	0.036499494780886	-0.0930326410201845
1923	humi.models.MixYS$Builder	X0569_4222341.csv	0.001	exec_83	6	ctl_27	-0.0849690254779922	0.0548145207037592	-0.0234277070128892
1924	humi.models.MixYS$Builder	X0569_4222341.csv	0.001	exec_83	7	ctl_28	-0.0443612287738439	0.156155445908252	0.0571187701976133
1925	humi.models.MixYS$Builder	X0569_4222341.csv	0.001	exec_83	8	ctl_29	-0.0721046742543846	0.096952520212897	0.0136159775102113
1926	humi.models.MixYS$Builder	X0569_4222341.csv	0.001	exec_83	9	ctl_30	-0.0680073085715781	0.0673916291837327	0.0106270373066786
1927	humi.models.MixYS$Builder	X0569_4222341.csv	0.001	exec_83	10	ctl_31	-0.0223722334353069	0.0923254334775069	0.0430597201378431
1928	humi.models.MixYS$Builder	X0569_4222341.csv	0.001	exec_83	11	ctl_32	-0.0361928262264418	0.126141746381374	0.0508004303483511
1929	humi.models.MixYS$Builder	X0569_4222341.csv	0.001	exec_83	12	ctl_33	-0.0184935092134202	0.11652739072781	0.0416293422470997
1930	humi.models.MixYS$Builder	X0569_4222341.csv	0.001	exec_83	13	ctl_34	0.0192343097518423	0.162123077533101	0.0851400332408348
1931	humi.models.MixYS$Builder	X0569_4222341.csv	0.001	exec_83	14	ctl_35	-0.464166903281276	-0.252328619499113	-0.361027359689614
1932	humi.models.MixYS$Builder	X0569_4222341.csv	0.001	exec_83	15	ctl_36	-0.0858379386415754	0.113467917300342	0.0115512606952019
1933	humi.models.MixYS$Builder	X0569_4222341.csv	0.001	exec_83	16	ctl_37	-0.145291167102286	0.0692412667662343	-0.0388776588457852
1934	humi.models.MixYS$Builder	X0569_4222341.csv	0.001	exec_83	17	ctl_38	-0.0771004589883636	0.0484296697394518	-0.00619281072337144
1935	humi.models.MixYS$Builder	X0569_4222341.csv	0.001	exec_83	18	ctl_39	-0.183360616924552	0.0967114940535662	-0.0480754963837688
1936	humi.models.MixYS$Builder	X0569_4222341.csv	0.001	exec_83	19	ctl_40	0.0264646233113375	0.193379281685407	0.105231365244338
1937	humi.models.MixYS$Builder	X0569_4222341.csv	0.001	exec_83	20	ctl_41	-0.147584522119777	-0.00188473676653572	-0.0788694015186464
1938	humi.models.MixYS$Builder	X0569_4222341.csv	0.001	exec_83	21	ctl_42	-0.0786890366172077	0.0859470111294423	-0.00150219896525236
1939	humi.models.MixYS$Builder	X0569_4222341.csv	0.001	exec_83	22	ctl_43	-0.0427845747711144	0.0983501893800714	0.0340953519844347
1940	humi.models.MixYS$Builder	X0569_4222341.csv	0.001	exec_83	23	ctl_44	-0.0504332500591373	0.094164916704249	0.0292031961970748
1941	humi.models.MixYS$Builder	X0569_4222341.csv	0.001	exec_83	24	ctl_45	-0.127774458087037	0.0802594889386525	-0.0280484989135015
1942	humi.models.MixYS$Builder	X0569_4222341.csv	0.001	exec_83	25	PIK3CA	-0.973686060699101	-0.657457223458049	-0.820738367064791
1943	humi.models.MixYS$Builder	X0569_4222341.csv	0.001	exec_83	26	PIK3CA	-0.344526721175574	-0.119960558919921	-0.232967717733804
1944	humi.models.MixYS$Builder	X0569_4222341.csv	0.001	exec_83	27	PIK3CA	-0.400224899512993	-0.179031614956039	-0.294212162238828
1945	humi.models.MixYS$Builder	X0569_4222341.csv	0.001	exec_83	28	PIK3CB	-0.338997512113606	-0.0946587994224875	-0.220859859013347
1946	humi.models.MixYS$Builder	X0569_4222341.csv	0.001	exec_83	29	PIK3CB	-0.207900128379795	-0.0199176776074466	-0.114015077116533
1947	humi.models.MixYS$Builder	X0569_4222341.csv	0.001	exec_83	30	PIK3CB	-0.283744847258514	-0.0542392214883672	-0.174776347259164
1948	humi.models.MixYS$Builder	X0569_4222341.csv	0.001	exec_83	31	mTOR	-0.691318106830956	-0.532725052901694	-0.616746253166524
1949	humi.models.MixYS$Builder	X0569_4222341.csv	0.001	exec_83	32	mTOR	-0.691462686988615	-0.499412373247568	-0.588083751248952
1950	humi.models.MixYS$Builder	X0569_4222341.csv	0.001	exec_83	33	mTOR	-0.976413833946372	-0.66014907500142	-0.822638403750703
1951	humi.models.MixYS$Builder	X0569_4222341.csv	0.001	exec_83	34	AKT1	-0.490225367650396	-0.346473820382331	-0.430703906277749
1952	humi.models.MixYS$Builder	X0569_4222341.csv	0.001	exec_83	35	AKT1	-0.503065386289277	-0.321772020833905	-0.413313129577839
1953	humi.models.MixYS$Builder	X0569_4222341.csv	0.001	exec_83	36	AKT1	-0.482982189138303	-0.259418717953858	-0.372198205705337
1954	humi.models.MixYS$Builder	X0569_4222341.csv	0.001	exec_83	37	AKT2	-0.249718697823418	-0.0981350029286927	-0.174881901461062
1955	humi.models.MixYS$Builder	X0569_4222341.csv	0.001	exec_83	38	AKT2	-0.0231789062783631	0.144553676347938	0.0524932229846113
1956	humi.models.MixYS$Builder	X0569_4222341.csv	0.001	exec_83	39	AKT2	-0.0845486136352996	0.0923079619210011	-0.00127919480560322
1957	humi.models.MixYS$Builder	X0569_4222341.csv	0.001	exec_83	40	AKT3	-0.2973553271444	-0.131198674533997	-0.205399440822662
1958	humi.models.MixYS$Builder	X0569_4222341.csv	0.001	exec_83	41	AKT3	-0.187410880231501	-0.00745631707703642	-0.0964316559547866
1959	humi.models.MixYS$Builder	X0569_4222341.csv	0.001	exec_83	42	AKT3	0.0175056028453921	0.132176271260493	0.0674048338945352
1960	humi.models.MixYS$Builder	X0569_4222341.csv	0.001	exec_83	43	PLK1	-1.29512637966465	-0.968530814938205	-1.14148307964893
1961	humi.models.MixYS$Builder	X0569_4222341.csv	0.001	exec_83	44	PLK1	-1.8262897014412	-1.55596817267214	-1.69072205690439
1962	humi.models.MixYS$Builder	X0569_4222341.csv	0.001	exec_83	45	PLK1	-0.794137463772752	-0.638167061304449	-0.714716336145036
1963	humi.models.MixYS$Builder	X0569_4222341.csv	0.001	exec_83	46	PLK4	-1.03653494559739	-0.877629963371634	-0.971626881258004
1964	humi.models.MixYS$Builder	X0569_4222341.csv	0.001	exec_83	47	PLK4	-1.25689530785764	-1.00539512599842	-1.13643471871047
1965	humi.models.MixYS$Builder	X0569_4222341.csv	0.001	exec_83	48	PLK4	-0.327235105002227	-0.18139725739275	-0.246567839841985
1966	humi.models.MixYS$Builder	X0569_4222341.csv	0.001	exec_83	49	EGFR	-0.287297438201769	-0.0236683617035559	-0.1599675478988
1967	humi.models.MixYS$Builder	X0569_4222341.csv	0.001	exec_83	50	EGFR	-0.541025442085311	-0.290784034057139	-0.418295583093662
1968	humi.models.MixYS$Builder	X0569_4222341.csv	0.001	exec_83	51	EGFR	-0.407888948003235	-0.228695715921216	-0.320540180861232
1969	humi.models.MixYS$Builder	X0569_4222341.csv	0.001	exec_83	52	ERBB2	-0.525817613166335	-0.307544924133471	-0.415299286901525
1970	humi.models.MixYS$Builder	X0569_4222341.csv	0.001	exec_83	53	ERBB2	-0.540864631565926	-0.354185694473759	-0.442605755158206
1971	humi.models.MixYS$Builder	X0569_4222341.csv	0.001	exec_83	54	ERBB2	-0.39192437981008	-0.202485324342983	-0.298098739658284
1972	humi.models.MixYS$Builder	X0569_4222341.csv	0.001	exec_83	55	ESR1	-0.208220892248978	-0.0181158301631505	-0.116812893983154
1973	humi.models.MixYS$Builder	X0569_4222341.csv	0.001	exec_83	56	ESR1	-0.317769176065575	-0.118146780775721	-0.22430679360181
1974	humi.models.MixYS$Builder	X0569_4222341.csv	0.001	exec_83	57	ESR1	-0.493388447468014	-0.292576055435391	-0.3930134092665
1975	humi.models.MixYS$Builder	X0569_4222341.csv	0.001	exec_83	58	SMO	-0.320385381567483	-0.161092846048459	-0.242034261664799
1976	humi.models.MixYS$Builder	X0569_4222341.csv	0.001	exec_83	59	SMO	-0.416862566553062	-0.244767110586603	-0.337474969603687
1977	humi.models.MixYS$Builder	X0569_4222341.csv	0.001	exec_83	60	SMO	-0.359927254438485	-0.123771116100397	-0.245172421061397
1978	humi.models.MixYS$Builder	X0569_4222341.csv	0.001	exec_83	61	LEF1	-0.247798216423829	0.0478872455098687	-0.106000760636712
1979	humi.models.MixYS$Builder	X0569_4222341.csv	0.001	exec_83	62	LEF1	-0.154837693338981	0.0472592714125427	-0.0554759207383896
1980	humi.models.MixYS$Builder	X0569_4222341.csv	0.001	exec_83	63	LEF1	-0.490681349763305	-0.311753191004939	-0.400343531692639
1981	humi.models.MixYS$Builder	X0569_4222341.csv	0.001	exec_83	64	APH1A	-0.36792240212167	-0.208899046492268	-0.29785283754842
1982	humi.models.MixYS$Builder	X0569_4222341.csv	0.001	exec_83	65	APH1A	-0.299940182387386	-0.148539739559644	-0.220477385942308
1983	humi.models.MixYS$Builder	X0569_4222341.csv	0.001	exec_83	66	APH1A	-0.490379359549789	-0.280775093231107	-0.387486331461654
1984	humi.models.MixYS$Builder	X0569_4222341.csv	0.001	exec_83	67	ERBB3	-0.458963042743273	-0.312797492617919	-0.384856771998194
1985	humi.models.MixYS$Builder	X0569_4222341.csv	0.001	exec_83	68	ERBB3	-0.477423793632909	-0.222451033264507	-0.356280921082467
1986	humi.models.MixYS$Builder	X0569_4222341.csv	0.001	exec_83	69	ERBB3	-0.282701341823394	-0.137171155126232	-0.2167622761591
1987	humi.models.MixYS$Builder	X0569_4222341.csv	0.001	exec_83	70	ERBB4	-0.197506737948927	-0.0205903342041032	-0.108941708769816
1988	humi.models.MixYS$Builder	X0569_4222341.csv	0.001	exec_83	71	ERBB4	-0.278135676255222	-0.0751569155108828	-0.177068867276159
1989	humi.models.MixYS$Builder	X0569_4222341.csv	0.001	exec_83	72	ERBB4	-0.252665648985477	-0.0997630125203822	-0.186360156491791
1990	humi.models.MixYS$Builder	X0569_4222341.csv	0.001	exec_83	73	MET	-0.287241754641134	-0.0563184646821783	-0.174112421366167
1991	humi.models.MixYS$Builder	X0569_4222341.csv	0.001	exec_83	74	MET	-0.111713699040317	0.0320248628873268	-0.0379562257031144
1992	humi.models.MixYS$Builder	X0569_4222341.csv	0.001	exec_83	75	MET	-0.194124590623308	0.0001007510996455	-0.100757653761246
1993	humi.models.MixYS$Builder	X0569_4222341.csv	0.001	exec_83	76	FLT1	-0.374989247948783	-0.129589960914395	-0.256938776252122
1994	humi.models.MixYS$Builder	X0569_4222341.csv	0.001	exec_83	77	FLT1	-0.441657707572346	-0.21212802651932	-0.328619157969024
1995	humi.models.MixYS$Builder	X0569_4222341.csv	0.001	exec_83	78	FLT1	-0.197313330514742	0.00583996226688529	-0.0972171362252516
1996	humi.models.MixYS$Builder	X0569_4222341.csv	0.001	exec_83	79	KDR	-0.21016192667009	-0.03117602821862	-0.12083509484449
1997	humi.models.MixYS$Builder	X0569_4222341.csv	0.001	exec_83	80	KDR	-0.156964400604882	0.0718445122469768	-0.0469164086226204
1998	humi.models.MixYS$Builder	X0569_4222341.csv	0.001	exec_83	81	KDR	-0.0408624244954486	0.1525803100231	0.0530212474454125
1999	humi.models.MixYS$Builder	X0569_4222341.csv	0.001	exec_83	82	PDGFRA	-0.267921211542858	-0.0758141198957171	-0.171186238689462
[truncated: 23,518 more rows]
