# Supplementary material for: Accurate determination of CRISPR-mediated gene fitness in transplantable tumours
Source: Nat Commun. 2022 Aug 4;13:4534. doi: 10.1038/s41467-022-31830-2 (PMC9352714; doi:10.1038/s41467-022-31830-2)
Supplement: Supplementary file 5 — Source data [file 41467_2022_31830_MOESM5_ESM.zip › source_data/FigS2/clinical.csv]

	CID	Age	Site	Radiation	Chemo	Hormone	Herceptin	ER	PR	HER2	BasalTN	SNV	Indel	SV	Germline
1	C1392	40	Breast	0	0	0	0	0	0	0	1	TP53,PTEN		ESR1
2	C2271	35	Breast	0	0	0	0	0	0	0	1	TP53		RB1
3	C1557	74	Breast	0	0	0	0	0	0	0	1	BRCA2
4	C0468	86	Breast	0	0	0	0	0	0	0	1	TP53		PTEN
5	C3278	49	Breast	0	0	0	0	0	0	0	1
6	C1491	58	Breast	0	0	0	0	0	0	0	1		TP53	RB1
7	C1373	44	Breast	0	1	0	0	0	0	0	1	BRCA1	TP53		BRCA1
8	C1379	47	Breast	1	1	0	0	0	0	0	1	TP53		RB1,PTEN	TP53
9	C0331	53	Breast	0	1	0	0	0	0	0	1		TP53	RB1
10	C1471	58	Breast	0	1	0	0	0	0	0	1	TP53	RB1
11	C1368	46	Breast	0	1	0	0	0	0	0	1	TP53			TP53
12	C1383	53	Metastasis	0	0	0	0	0	0	0	1
13	C3037	55	Metastasis	1	1	0	0	0	0	0	1	TP53,PTEN
14	C1375	53	Breast	0	0	0	0	0	0	1	0
15	C3466	42	Breast	0	1	0	1	0	0	1	0
16	C2438	52	Breast	0	1	0	1	0	0	1	0
17	C2591	75	Metastasis	0	1	1	0	1	1	1	0	ERBB2
18	C0592	74	Breast	0	0	0	0	0	1	0	0			PTEN,RB1
19	C2657	59	Metastasis	1	1	1	0	1	1	0	0			ESR1
20	C2553	62	Metastasis	1	1	1	0	1	1	0	0			ESR1,BRCA1
21	C2191	50	Metastasis	1	1	1	0	1	NA	0	0	TP53,PIK3CA,PTEN	TP53
