# Supplementary material for: Accurate determination of CRISPR-mediated gene fitness in transplantable tumours
Source: Nat Commun. 2022 Aug 4;13:4534. doi: 10.1038/s41467-022-31830-2 (PMC9352714; doi:10.1038/s41467-022-31830-2)
Supplement: Supplementary file 5 — Source data [file 41467_2022_31830_MOESM5_ESM.zip › source_data/FigS2/CN.csv]

	CID	TP53	RB1	BRCA1	BRCA2	CDKN2A	CDKN2B	PTEN	PIK3CA	MYC	EGFR	ERBB2	MDM2	ESR1
1	C1392	-0.34162865453933	0.130703203145907	-0.281020502460266	0.12072127260404	-0.0801968068307572	-0.0800426111676595	-0.711489039854522	0.462228363630037	0.89084193065197	0.411783342494023	-0.301948485248242	-0.360602088748981	0.280360329334323
2	C2271	-0.8045463346081	-0.816161434492232	0.160499875347175	0.170380231379064	0.170383599984711	0.170083067337952	0.170260170340439	1.08429810254163	0.720718551254984	0.150712151542277	-0.765853853733506	0.160222937124383	1.15112184538042
3	C1557	0.030126043347869	-0.0402295051177568	0.030098011200351	-0.0100237959027693	-0.0100240067489557	-0.0100051980086256	0	-0.0301716456595196	-0.010012723730123	-0.0301515784103832	0.0301733538437163	-0.0300446279634164	0.0901235397180026
4	C0468	0.250974166388328	-0.806062161027492	0.24072971840279	0.190422083733858	-0.832686621562147	-0.780536023499284	-0.801735791640368	0.723205820804568	0.430471399279814	0.130621440835141	0.251339672942665	0.160222937124383	0.210276701465474
5	C3278	-0.552845287670923	0.120651343258497	-0.180633022232627	0.120273021044756	-0.0601465747723214	-0.060031735724639	-0.621257249383938	0.602776592202919	1.53119534878451	0.241105075548272	-0.0905423589963883	-0.771498687875222	0.0200281240305581
6	C1491	-0.854923639233942	-0.86666836238659	0.030098011200351	0.18040123023254	0.150340786225602	0.130064393765918	0.0801262611577104	0.662995684595539	1.17101595315589	0.20093347823889	0.0301733538437163	-0.110168281230433	0.220288898462287
7	C1373	-0.120531341182518	-0.55379320977259	-0.210746448695816	-0.501417766844999	-0.481363071301703	-0.480295028729455	0.160245701320254	0.110599533490565	0.150180629606331	0.512146413572589	-0.24152549586118	-0.480838632622051	-1.46358161602788
8	C1379	0.0602494820876859	-0.503385100691953	0.310920609565325	-0.423185116460383	-0.28169327853563	-0.520324338493195	-0.400748088694732	0.150806400315715	0.786377526763309	0.502111232434349	0.24129044648481	0.0600865156049303	0.0300420403112404
9	C0331	0.030126043347869	-0.614302144100429	-0.783419513918558	0.320680401494484	0.340724474425078	0.340156897118628	0.290426186579457	0.321624026408092	0.850814195212717	0.301353677408715	-0.82646226316954	-0.681279440881211	0.0592590360489195
10	C1471	-0.744110618197727	-0.846463459142426	0.130410334837834	-0.842705383994026	0.160362267454275	0.160078447392972	0.13020168672273	0.140755222831417	1.87132822864826	0.712801011679541	-0.765853853733506	0.140196405021133	0.560657025769789
11	C1368	-0.0301287031490308	0.110599120773294	-0.461789694990301	0.0902068845335647	0.751398516761066	0.750302927757791	-0.480924300454658	1.30484286140485	0.0800986724906376	0.0602938173439276	1.26489830872192	0.090128440819827	0.860917038040472
12	C1383	-0.432128344049158	-0.473146992063258	-0.411566275147601	-0.481351094226656	-1.47612274932343	-1.51138177793599	0.140216460216943	-0.442915831423001	0.850814195212717	0.512146413572589	-0.412771523257106	-0.120184226365359	-0.480806621387885
13	C3037	-0.603162181273895	-0.644564729607728	-0.753250820615446	0.18040123023254	-0.591744875268052	-0.590377628789918	-0.651332907814408	0.552586897734319	1.29108079128306	0.401745626760152	-0.745656663948274	0.921001043773291	-0.641141025104791
14	C1375	-0.0301287031490308	-0.120708171016963	-1.04503926465626	-0.120296760083214	-0.604709354957262	-1.13088852486413	0.470650670386321	-0.0905258972423292	0.240280319059729	0.47200420870013	0	-0.110168281230433	-0.120177195841176
15	C3466	-0.381846873805563	-0.41268548649053	-0.311142102933016	-0.391062281178239	-1.3151151464352	0	-0.360663587641499	1.31486569939611	2.98159654748571	0.180845871006718	2.73713663858026	0.170236065701364	-1.31302537057834
16	C2438	0.471701937928698	-0.14142088681432	-0.491927528449539	0.200442792891218	-0.755519131857987	-1.47132352122292	-0.450857070859819	-0.463070841708671	0.820792882748951	1.21408951464145	2.90727707416673	0.530652829703866	-0.440728667567398
17	C2591	-0.603162181273895	-0.594130122104598	0.160499875347175	-0.591729541335245	0.150340786225602	0.150073795298772	0.110171830284444	0.442145593413681	0.79077112214017	0.461968034907589	0.160884042205072	-0.190298996487451	0.680767563879894
18	C0592	0.240938366149173	0.180957151563106	0.270812667394073	-0.481351094226656	0.230508529768604	0.230110124214824	-0.420791227866748	0.261346439352049	1.93134859574702	-0.291606904692945	0.251339672942665	-0.400678756709135	0.27034862977422
19	C2657	-0.1506712594472	-0.785865686696489	0.591597742149742	-0.782455472508773	-0.200513312310895	-0.200111129055582	-0.19032953322152	-0.20121513924756	0.740733832878121	0.522181350847926	0.562930964096726	0.79089526950629	-0.472911956951648
20	C2553	0.441609129517461	-0.533628253041642	-0.491927528449539	-0.501417766844999	-0.54156770289689	-0.540339301175427	-0.480924300454658	-0.140832641986348	0.0901106258047281	0.0401972393753146	-0.493411089652948	1.66145107251623	0.880580683225019
21	C2191	-0.0602601224719307	-0.604215832448422	-0.030100077494324	-0.371000518241408	-0.571673266027068	-0.570362138041138	-0.320581402021945	0.582701505384741	4.39174098397498	0.843424923905175	0.0201159716020174	0.29038670268836	-0.0400574330350377
