# Supplementary material for: Accurate determination of CRISPR-mediated gene fitness in transplantable tumours
Source: Nat Commun. 2022 Aug 4;13:4534. doi: 10.1038/s41467-022-31830-2 (PMC9352714; doi:10.1038/s41467-022-31830-2)
Supplement: Supplementary file 5 — Source data [file 41467_2022_31830_MOESM5_ESM.zip › source_data/FigS3/signature.csv]

	CID	mutsig	probability	log10_UMIs	biomarkers
1	C1373	Age	-0.5064	4.7378	TNBC
2	C1368	Age	0.0873	5.4855	TNBC
3	C1375	Age	0.3447	4.5604	Her2+
4	C1379	Age	-0.3097	5.0567	TNBC
5	C1392	Age	-0.088	4.8645	TNBC
6	C2591	Age	-0.2579	5.0623	HR+Her2+
7	C2191	Age	-0.1424	5.3035	HR+
8	C2271	Age	-0.5062	5.4427	TNBC
9	C2657	Age	0.4367	4.8671	HR+
10	C2438	Age	0.7393	3.4377	Her2+
11	C0592	Age	-0.3893	4.8224	HR+
12	C2553	Age	-0.1358	5.0501	HR+
13	C3037	Age	-0.7194	5.2546	TNBC
14	C0331	Age	0.4597	5.2608	TNBC
15	C0468	Age	-0.7891	4.6542	TNBC
16	C3466	Age	-0.4319	3.3684	Her2+
17	C1471	Age	0.7277	4.7244	TNBC
18	C1491	Age	-0.7583	4.9154	TNBC
19	C1557	Age	-0.0661	4.1821	TNBC
20	C1383	Age	0.1311	5.1926	TNBC
21	C3278	Age	-0.5119	5.5807	TNBC
22	C1373	SBS5	-0.1097	4.7378	TNBC
23	C1368	SBS5	-0.5809	5.4855	TNBC
24	C1375	SBS5	-0.2292	4.5604	Her2+
25	C1379	SBS5	0.0801	5.0567	TNBC
26	C1392	SBS5	-0.2425	4.8645	TNBC
27	C2591	SBS5	-1.9091	5.0623	HR+Her2+
28	C2191	SBS5	-1.6195	5.3035	HR+
29	C2271	SBS5	0.1356	5.4427	TNBC
30	C2657	SBS5	-1.5646	4.8671	HR+
31	C2438	SBS5	-1.3235	3.4377	Her2+
32	C0592	SBS5	0.1104	4.8224	HR+
33	C2553	SBS5	-0.3241	5.0501	HR+
34	C3037	SBS5	0.9955	5.2546	TNBC
35	C0331	SBS5	1.6814	5.2608	TNBC
36	C0468	SBS5	-0.3374	4.6542	TNBC
37	C3466	SBS5	-1.8698	3.3684	Her2+
38	C1471	SBS5	0.9443	4.7244	TNBC
39	C1491	SBS5	-0.0671	4.9154	TNBC
40	C1557	SBS5	-2.3776	4.1821	TNBC
41	C1383	SBS5	-0.6322	5.1926	TNBC
42	C3278	SBS5	-0.6646	5.5807	TNBC
43	C1373	SBS8	0.0997	4.7378	TNBC
44	C1368	SBS8	0.3093	5.4855	TNBC
45	C1375	SBS8	-0.4123	4.5604	Her2+
46	C1379	SBS8	-0.5401	5.0567	TNBC
47	C1392	SBS8	-0.8859	4.8645	TNBC
48	C2591	SBS8	0.0804	5.0623	HR+Her2+
49	C2191	SBS8	-1.8525	5.3035	HR+
50	C2271	SBS8	-0.1749	5.4427	TNBC
51	C2657	SBS8	-0.4197	4.8671	HR+
52	C2438	SBS8	-1.7291	3.4377	Her2+
53	C0592	SBS8	-0.9117	4.8224	HR+
54	C2553	SBS8	0.1766	5.0501	HR+
55	C3037	SBS8	-0.5391	5.2546	TNBC
56	C0331	SBS8	-1.45	5.2608	TNBC
57	C0468	SBS8	0.6996	4.6542	TNBC
58	C3466	SBS8	-1.7366	3.3684	Her2+
59	C1471	SBS8	-1.1447	4.7244	TNBC
60	C1491	SBS8	0.6404	4.9154	TNBC
61	C1557	SBS8	-2.0958	4.1821	TNBC
62	C1383	SBS8	-0.15	5.1926	TNBC
63	C3278	SBS8	0.7162	5.5807	TNBC
64	C1373	SBS40	-0.533	4.7378	TNBC
65	C1368	SBS40	1.6878	5.4855	TNBC
66	C1375	SBS40	1.2144	4.5604	Her2+
67	C1379	SBS40	-0.8227	5.0567	TNBC
68	C1392	SBS40	-0.2674	4.8645	TNBC
69	C2591	SBS40	0.857	5.0623	HR+Her2+
70	C2191	SBS40	-1.7179	5.3035	HR+
71	C2271	SBS40	-0.8805	5.4427	TNBC
72	C2657	SBS40	4.8124	4.8671	HR+
73	C2438	SBS40	-0.7312	3.4377	Her2+
74	C0592	SBS40	-1.5109	4.8224	HR+
75	C2553	SBS40	1.2065	5.0501	HR+
76	C3037	SBS40	-0.7148	5.2546	TNBC
77	C0331	SBS40	-1.6779	5.2608	TNBC
78	C0468	SBS40	-1.0089	4.6542	TNBC
79	C3466	SBS40	-0.5341	3.3684	Her2+
80	C1471	SBS40	0.2753	4.7244	TNBC
81	C1491	SBS40	-0.3917	4.9154	TNBC
82	C1557	SBS40	-2.3152	4.1821	TNBC
83	C1383	SBS40	1.9563	5.1926	TNBC
84	C3278	SBS40	-0.0256	5.5807	TNBC
85	C1373	POLH	0.0725	4.7378	TNBC
86	C1368	POLH	0.5017	5.4855	TNBC
87	C1375	POLH	0.3598	4.5604	Her2+
88	C1379	POLH	2.0524	5.0567	TNBC
89	C1392	POLH	2.3371	4.8645	TNBC
90	C2591	POLH	0.2798	5.0623	HR+Her2+
91	C2191	POLH	0.3853	5.3035	HR+
92	C2271	POLH	-0.1842	5.4427	TNBC
93	C2657	POLH	0.0648	4.8671	HR+
94	C2438	POLH	2.6435	3.4377	Her2+
95	C0592	POLH	0.9769	4.8224	HR+
96	C2553	POLH	0.0648	5.0501	HR+
97	C3037	POLH	-0.2121	5.2546	TNBC
98	C0331	POLH	0.6914	5.2608	TNBC
99	C0468	POLH	0.1157	4.6542	TNBC
100	C3466	POLH	-0.367	3.3684	Her2+
101	C1471	POLH	0.18	4.7244	TNBC
102	C1491	POLH	0.0503	4.9154	TNBC
103	C1557	POLH	-1.9234	4.1821	TNBC
104	C1383	POLH	0.8601	5.1926	TNBC
105	C3278	POLH	0.2754	5.5807	TNBC
106	C1373	MMRD1	-0.3846	4.7378	TNBC
107	C1368	MMRD1	-0.5562	5.4855	TNBC
108	C1375	MMRD1	0.7107	4.5604	Her2+
109	C1379	MMRD1	0.8693	5.0567	TNBC
110	C1392	MMRD1	0.2292	4.8645	TNBC
111	C2591	MMRD1	-1.3749	5.0623	HR+Her2+
112	C2191	MMRD1	0.1874	5.3035	HR+
113	C2271	MMRD1	0.2032	5.4427	TNBC
114	C2657	MMRD1	-1.0442	4.8671	HR+
115	C2438	MMRD1	-0.5059	3.4377	Her2+
116	C0592	MMRD1	0.855	4.8224	HR+
117	C2553	MMRD1	0.5723	5.0501	HR+
118	C3037	MMRD1	-0.7174	5.2546	TNBC
119	C0331	MMRD1	2.7058	5.2608	TNBC
120	C0468	MMRD1	0.9442	4.6542	TNBC
121	C3466	MMRD1	-1.4113	3.3684	Her2+
122	C1471	MMRD1	-0.7342	4.7244	TNBC
123	C1491	MMRD1	0.0672	4.9154	TNBC
124	C1557	MMRD1	5.0823	4.1821	TNBC
125	C1383	MMRD1	-0.3808	5.1926	TNBC
126	C3278	MMRD1	0.2013	5.5807	TNBC
127	C1373	MMRD2	-0.1532	4.7378	TNBC
128	C1368	MMRD2	-0.1014	5.4855	TNBC
129	C1375	MMRD2	0.0098	4.5604	Her2+
130	C1379	MMRD2	-0.2844	5.0567	TNBC
131	C1392	MMRD2	-0.4944	4.8645	TNBC
132	C2591	MMRD2	-0.0636	5.0623	HR+Her2+
133	C2191	MMRD2	-0.6526	5.3035	HR+
134	C2271	MMRD2	-0.2707	5.4427	TNBC
135	C2657	MMRD2	0.4067	4.8671	HR+
136	C2438	MMRD2	-0.4684	3.4377	Her2+
137	C0592	MMRD2	-0.3898	4.8224	HR+
138	C2553	MMRD2	-0.0861	5.0501	HR+
139	C3037	MMRD2	-0.0755	5.2546	TNBC
140	C0331	MMRD2	0.9138	5.2608	TNBC
141	C0468	MMRD2	0.0308	4.6542	TNBC
142	C3466	MMRD2	-0.899	3.3684	Her2+
143	C1471	MMRD2	-0.1672	4.7244	TNBC
144	C1491	MMRD2	-0.1834	4.9154	TNBC
145	C1557	MMRD2	8.0908	4.1821	TNBC
146	C1383	MMRD2	-0.0408	5.1926	TNBC
147	C3278	MMRD2	-0.401	5.5807	TNBC
148	C1373	APOBEC1	0.1377	4.7378	TNBC
149	C1368	APOBEC1	-0.1513	5.4855	TNBC
150	C1375	APOBEC1	-0.0141	4.5604	Her2+
151	C1379	APOBEC1	-0.3196	5.0567	TNBC
152	C1392	APOBEC1	0.2008	4.8645	TNBC
153	C2591	APOBEC1	2.4774	5.0623	HR+Her2+
154	C2191	APOBEC1	4.4287	5.3035	HR+
155	C2271	APOBEC1	-0.5332	5.4427	TNBC
156	C2657	APOBEC1	-0.1107	4.8671	HR+
157	C2438	APOBEC1	2.3978	3.4377	Her2+
158	C0592	APOBEC1	-0.506	4.8224	HR+
159	C2553	APOBEC1	0.2919	5.0501	HR+
160	C3037	APOBEC1	0.2873	5.2546	TNBC
161	C0331	APOBEC1	-0.5232	5.2608	TNBC
162	C0468	APOBEC1	-0.656	4.6542	TNBC
163	C3466	APOBEC1	4.6759	3.3684	Her2+
164	C1471	APOBEC1	0.0516	4.7244	TNBC
165	C1491	APOBEC1	-0.5843	4.9154	TNBC
166	C1557	APOBEC1	-0.9023	4.1821	TNBC
167	C1383	APOBEC1	-0.3433	5.1926	TNBC
168	C3278	APOBEC1	-0.4372	5.5807	TNBC
169	C1373	APOBEC2	0.5923	4.7378	TNBC
170	C1368	APOBEC2	-0.6326	5.4855	TNBC
171	C1375	APOBEC2	-0.5045	4.5604	Her2+
172	C1379	APOBEC2	-0.203	5.0567	TNBC
173	C1392	APOBEC2	0.0107	4.8645	TNBC
174	C2591	APOBEC2	-1.2455	5.0623	HR+Her2+
175	C2191	APOBEC2	-0.7669	5.3035	HR+
176	C2271	APOBEC2	1.0701	5.4427	TNBC
177	C2657	APOBEC2	-1.2305	4.8671	HR+
178	C2438	APOBEC2	-1.0841	3.4377	Her2+
179	C0592	APOBEC2	0.827	4.8224	HR+
180	C2553	APOBEC2	-0.5019	5.0501	HR+
181	C3037	APOBEC2	1.0043	5.2546	TNBC
182	C0331	APOBEC2	-0.6693	5.2608	TNBC
183	C0468	APOBEC2	-0.1036	4.6542	TNBC
184	C3466	APOBEC2	-0.0112	3.3684	Her2+
185	C1471	APOBEC2	0.4596	4.7244	TNBC
186	C1491	APOBEC2	0.0364	4.9154	TNBC
187	C1557	APOBEC2	-1.3626	4.1821	TNBC
188	C1383	APOBEC2	-0.4468	5.1926	TNBC
189	C3278	APOBEC2	0.2037	5.5807	TNBC
190	C1373	HRD	0.5811	4.7378	TNBC
191	C1368	HRD	-0.4458	5.4855	TNBC
192	C1375	HRD	-1.2792	4.5604	Her2+
193	C1379	HRD	0.2266	5.0567	TNBC
194	C1392	HRD	-0.5905	4.8645	TNBC
195	C2591	HRD	-1.0741	5.0623	HR+Her2+
196	C2191	HRD	-1.7888	5.3035	HR+
197	C2271	HRD	1.4439	5.4427	TNBC
198	C2657	HRD	-1.5303	4.8671	HR+
199	C2438	HRD	-1.7069	3.4377	Her2+
200	C0592	HRD	1.4687	4.8224	HR+
201	C2553	HRD	-1.2865	5.0501	HR+
202	C3037	HRD	0.5269	5.2546	TNBC
203	C0331	HRD	-0.8921	5.2608	TNBC
204	C0468	HRD	1.7285	4.6542	TNBC
205	C3466	HRD	-1.5609	3.3684	Her2+
206	C1471	HRD	-0.6332	4.7244	TNBC
207	C1491	HRD	1.7015	4.9154	TNBC
208	C1557	HRD	-1.9302	4.1821	TNBC
209	C1383	HRD	-0.6539	5.1926	TNBC
210	C3278	HRD	0.9315	5.5807	TNBC
211	C1373	S-Dup	1.2622	4.7378	TNBC
212	C1368	S-Dup	-0.6866	5.4855	TNBC
213	C1375	S-Dup	-0.7295	4.5604	Her2+
214	C1379	S-Dup	-0.4701	5.0567	TNBC
215	C1392	S-Dup	-0.7689	4.8645	TNBC
216	C2591	S-Dup	-0.5721	5.0623	HR+Her2+
217	C2191	S-Dup	-0.7698	5.3035	HR+
218	C2271	S-Dup	0.2792	5.4427	TNBC
219	C2657	S-Dup	-0.8258	4.8671	HR+
220	C2438	S-Dup	-0.8197	3.4377	Her2+
221	C0592	S-Dup	0.0445	4.8224	HR+
222	C2553	S-Dup	-0.7757	5.0501	HR+
223	C3037	S-Dup	-0.2186	5.2546	TNBC
224	C0331	S-Dup	2.2024	5.2608	TNBC
225	C0468	S-Dup	1.056	4.6542	TNBC
226	C3466	S-Dup	-0.8115	3.3684	Her2+
227	C1471	S-Dup	-0.6214	4.7244	TNBC
228	C1491	S-Dup	1.7165	4.9154	TNBC
229	C1557	S-Dup	-0.742	4.1821	TNBC
230	C1383	S-Dup	-0.8059	5.1926	TNBC
231	C3278	S-Dup	-0.6671	5.5807	TNBC
232	C1373	M-Dup	0.2441	4.7378	TNBC
233	C1368	M-Dup	-0.3944	5.4855	TNBC
234	C1375	M-Dup	-0.2961	4.5604	Her2+
235	C1379	M-Dup	-0.6905	5.0567	TNBC
236	C1392	M-Dup	-0.9378	4.8645	TNBC
237	C2591	M-Dup	0.6562	5.0623	HR+Her2+
238	C2191	M-Dup	-0.9226	5.3035	HR+
239	C2271	M-Dup	0.4146	5.4427	TNBC
240	C2657	M-Dup	-0.9536	4.8671	HR+
241	C2438	M-Dup	-1.0293	3.4377	Her2+
242	C0592	M-Dup	0.4001	4.8224	HR+
243	C2553	M-Dup	-0.5078	5.0501	HR+
244	C3037	M-Dup	0.5991	5.2546	TNBC
245	C0331	M-Dup	2.7149	5.2608	TNBC
246	C0468	M-Dup	0.5069	4.6542	TNBC
247	C3466	M-Dup	-0.9996	3.3684	Her2+
248	C1471	M-Dup	-0.6281	4.7244	TNBC
249	C1491	M-Dup	1.724	4.9154	TNBC
250	C1557	M-Dup	-0.2094	4.1821	TNBC
251	C1383	M-Dup	-0.9289	5.1926	TNBC
252	C3278	M-Dup	-0.9137	5.5807	TNBC
253	C1373	L-Dup	-0.6191	4.7378	TNBC
254	C1368	L-Dup	-0.7534	5.4855	TNBC
255	C1375	L-Dup	0.418	4.5604	Her2+
256	C1379	L-Dup	-0.6267	5.0567	TNBC
257	C1392	L-Dup	-0.5954	4.8645	TNBC
258	C2591	L-Dup	-0.8969	5.0623	HR+Her2+
259	C2191	L-Dup	-0.4404	5.3035	HR+
260	C2271	L-Dup	-0.0397	5.4427	TNBC
261	C2657	L-Dup	-0.6551	4.8671	HR+
262	C2438	L-Dup	-0.7092	3.4377	Her2+
263	C0592	L-Dup	-0.5506	4.8224	HR+
264	C2553	L-Dup	1.0466	5.0501	HR+
265	C3037	L-Dup	0.3359	5.2546	TNBC
266	C0331	L-Dup	-0.546	5.2608	TNBC
267	C0468	L-Dup	-0.664	4.6542	TNBC
268	C3466	L-Dup	-0.7771	3.3684	Her2+
269	C1471	L-Dup	0.7847	4.7244	TNBC
270	C1491	L-Dup	-0.67	4.9154	TNBC
271	C1557	L-Dup	-0.2135	4.1821	TNBC
272	C1383	L-Dup	1.0747	5.1926	TNBC
273	C3278	L-Dup	-0.5943	5.5807	TNBC
274	C1373	S-Del	0.3326	4.7378	TNBC
275	C1368	S-Del	-0.427	5.4855	TNBC
276	C1375	S-Del	-1.1062	4.5604	Her2+
277	C1379	S-Del	-0.1629	5.0567	TNBC
278	C1392	S-Del	-0.7976	4.8645	TNBC
279	C2591	S-Del	1.0605	5.0623	HR+Her2+
280	C2191	S-Del	-1.0881	5.3035	HR+
281	C2271	S-Del	-0.3577	5.4427	TNBC
282	C2657	S-Del	-0.9166	4.8671	HR+
283	C2438	S-Del	-1.1646	3.4377	Her2+
284	C0592	S-Del	-0.7536	4.8224	HR+
285	C2553	S-Del	-1.0549	5.0501	HR+
286	C3037	S-Del	0.4543	5.2546	TNBC
287	C0331	S-Del	-1.2085	5.2608	TNBC
288	C0468	S-Del	0.3786	4.6542	TNBC
289	C3466	S-Del	-1.0651	3.3684	Her2+
290	C1471	S-Del	-0.2807	4.7244	TNBC
291	C1491	S-Del	-0.7326	4.9154	TNBC
292	C1557	S-Del	-1.1441	4.1821	TNBC
293	C1383	S-Del	-0.7153	5.1926	TNBC
294	C3278	S-Del	0.1292	5.5807	TNBC
295	C1373	L-Del	0.0857	4.7378	TNBC
296	C1368	L-Del	-0.2238	5.4855	TNBC
297	C1375	L-Del	-0.8017	4.5604	Her2+
298	C1379	L-Del	0.0582	5.0567	TNBC
299	C1392	L-Del	0.5887	4.8645	TNBC
300	C2591	L-Del	-0.8085	5.0623	HR+Her2+
301	C2191	L-Del	-0.7252	5.3035	HR+
302	C2271	L-Del	-0.8669	5.4427	TNBC
303	C2657	L-Del	-0.8724	4.8671	HR+
304	C2438	L-Del	-0.8678	3.4377	Her2+
305	C0592	L-Del	-0.8809	4.8224	HR+
306	C2553	L-Del	-0.8985	5.0501	HR+
307	C3037	L-Del	-0.8507	5.2546	TNBC
308	C0331	L-Del	-1.0386	5.2608	TNBC
309	C0468	L-Del	0.5599	4.6542	TNBC
310	C3466	L-Del	-0.6746	3.3684	Her2+
311	C1471	L-Del	-0.0561	4.7244	TNBC
312	C1491	L-Del	-0.941	4.9154	TNBC
313	C1557	L-Del	1.9939	4.1821	TNBC
314	C1383	L-Del	-0.9245	5.1926	TNBC
315	C3278	L-Del	-1.0273	5.5807	TNBC
316	C1373	Clust-FBI	-0.3465	4.7378	TNBC
317	C1368	Clust-FBI	0.4512	5.4855	TNBC
318	C1375	Clust-FBI	0.1611	4.5604	Her2+
319	C1379	Clust-FBI	0.353	5.0567	TNBC
320	C1392	Clust-FBI	0.6865	4.8645	TNBC
321	C2591	Clust-FBI	-0.2873	5.0623	HR+Her2+
322	C2191	Clust-FBI	0.0754	5.3035	HR+
323	C2271	Clust-FBI	0.0526	5.4427	TNBC
324	C2657	Clust-FBI	0.0732	4.8671	HR+
325	C2438	Clust-FBI	0.2118	3.4377	Her2+
326	C0592	Clust-FBI	-0.1567	4.8224	HR+
327	C2553	Clust-FBI	0.1454	5.0501	HR+
328	C3037	Clust-FBI	-0.3856	5.2546	TNBC
329	C0331	Clust-FBI	-0.3839	5.2608	TNBC
330	C0468	Clust-FBI	-0.356	4.6542	TNBC
331	C3466	Clust-FBI	1.2984	3.3684	Her2+
332	C1471	Clust-FBI	0.0122	4.7244	TNBC
333	C1491	Clust-FBI	-0.2752	4.9154	TNBC
334	C1557	Clust-FBI	-0.3807	4.1821	TNBC
335	C1383	Clust-FBI	-0.2035	5.1926	TNBC
336	C3278	Clust-FBI	0.3285	5.5807	TNBC
337	C1373	Clust-SV	-0.551	4.7378	TNBC
338	C1368	Clust-SV	1.3812	5.4855	TNBC
339	C1375	Clust-SV	1.1965	4.5604	Her2+
340	C1379	Clust-SV	1.2989	5.0567	TNBC
341	C1392	Clust-SV	0.9448	4.8645	TNBC
342	C2591	Clust-SV	-0.0781	5.0623	HR+Her2+
343	C2191	Clust-SV	4.3903	5.3035	HR+
344	C2271	Clust-SV	0.0833	5.4427	TNBC
345	C2657	Clust-SV	1.8186	4.8671	HR+
346	C2438	Clust-SV	3.8706	3.4377	Her2+
347	C0592	Clust-SV	0.5373	4.8224	HR+
348	C2553	Clust-SV	2.6962	5.0501	HR+
349	C3037	Clust-SV	-0.5723	5.2546	TNBC
350	C0331	Clust-SV	-0.5657	5.2608	TNBC
351	C0468	Clust-SV	-0.5565	4.6542	TNBC
352	C3466	Clust-SV	4.107	3.3684	Her2+
353	C1471	Clust-SV	0.139	4.7244	TNBC
354	C1491	Clust-SV	-0.2572	4.9154	TNBC
355	C1557	Clust-SV	-0.5656	4.1821	TNBC
356	C1383	Clust-SV	-0.4241	5.1926	TNBC
357	C3278	Clust-SV	1.4113	5.5807	TNBC
358	C1373	Tr	-0.431	4.7378	TNBC
359	C1368	Tr	0.9663	5.4855	TNBC
360	C1375	Tr	-1.0143	4.5604	Her2+
361	C1379	Tr	1.1628	5.0567	TNBC
362	C1392	Tr	0.9622	4.8645	TNBC
363	C2591	Tr	2.239	5.0623	HR+Her2+
364	C2191	Tr	-1.2761	5.3035	HR+
365	C2271	Tr	0.4027	5.4427	TNBC
366	C2657	Tr	2.6388	4.8671	HR+
367	C2438	Tr	0.098	3.4377	Her2+
368	C0592	Tr	1.6018	4.8224	HR+
369	C2553	Tr	-1.0701	5.0501	HR+
370	C3037	Tr	2.06	5.2546	TNBC
371	C0331	Tr	-1.0007	5.2608	TNBC
372	C0468	Tr	-0.3194	4.6542	TNBC
373	C3466	Tr	-0.6909	3.3684	Her2+
374	C1471	Tr	0.0011	4.7244	TNBC
375	C1491	Tr	-0.2957	4.9154	TNBC
376	C1557	Tr	2.726	4.1821	TNBC
377	C1383	Tr	1.69	5.1926	TNBC
378	C3278	Tr	0.793	5.5807	TNBC
379	C1373	FBI/Inv	-0.6368	4.7378	TNBC
380	C1368	FBI/Inv	0.2884	5.4855	TNBC
381	C1375	FBI/Inv	1.8846	4.5604	Her2+
382	C1379	FBI/Inv	-0.4081	5.0567	TNBC
383	C1392	FBI/Inv	0.8308	4.8645	TNBC
384	C2591	FBI/Inv	-0.5987	5.0623	HR+Her2+
385	C2191	FBI/Inv	-0.0663	5.3035	HR+
386	C2271	FBI/Inv	-0.0492	5.4427	TNBC
387	C2657	FBI/Inv	0.3596	4.8671	HR+
388	C2438	FBI/Inv	0.1327	3.4377	Her2+
389	C0592	FBI/Inv	0.0282	4.8224	HR+
390	C2553	FBI/Inv	-0.1888	5.0501	HR+
391	C3037	FBI/Inv	-0.9939	5.2546	TNBC
392	C0331	FBI/Inv	-1.1322	5.2608	TNBC
393	C0468	FBI/Inv	-0.9884	4.6542	TNBC
394	C3466	FBI/Inv	-0.3092	3.3684	Her2+
395	C1471	FBI/Inv	0.7096	4.7244	TNBC
396	C1491	FBI/Inv	-0.9759	4.9154	TNBC
397	C1557	FBI/Inv	0.0489	4.1821	TNBC
398	C1383	FBI/Inv	1.5746	5.1926	TNBC
399	C3278	FBI/Inv	0.6795	5.5807	TNBC
