# Supplementary material for: Accurate determination of CRISPR-mediated gene fitness in transplantable tumours
Source: Nat Commun. 2022 Aug 4;13:4534. doi: 10.1038/s41467-022-31830-2 (PMC9352714; doi:10.1038/s41467-022-31830-2)
Supplement: Supplementary file 5 — Source data [file 41467_2022_31830_MOESM5_ESM.zip › source_data/FigS3/SNVcount.csv]

	CID	log10_UMIs	SNVcount	biomarkers
1	C3278	5.5807	20597	TNBC
2	C1368	5.4855	22579	TNBC
3	C2271	5.4427	13106	TNBC
4	C2191	5.3035	20100	HR+
5	C0331	5.2608	12712	TNBC
6	C3037	5.2546	27878	TNBC
7	C1383	5.1926	20296	TNBC
8	C2591	5.0623	23974	HR+Her2+
9	C1379	5.0567	17384	TNBC
10	C2553	5.0501	24331	HR+
11	C1491	4.9154	18401	TNBC
12	C2657	4.8671	8907	HR+
13	C1392	4.8645	19919	TNBC
14	C0592	4.8224	23412	HR+
15	C1373	4.7378	14081	TNBC
16	C1471	4.7244	14513	TNBC
17	C0468	4.6542	24024	TNBC
18	C1375	4.5604	9853	Her2+
19	C1557	4.1821	128096	TNBC
20	C2438	3.4377	9226	Her2+
21	C3466	3.3684	14834	Her2+
