# Supplementary material for: Accurate determination of CRISPR-mediated gene fitness in transplantable tumours
Source: Nat Commun. 2022 Aug 4;13:4534. doi: 10.1038/s41467-022-31830-2 (PMC9352714; doi:10.1038/s41467-022-31830-2)
Supplement: Supplementary file 5 — Source data [file 41467_2022_31830_MOESM5_ESM.zip › source_data/FigS4/fitness_by_model.csv]

dataset	sgrna	model	lo	med	hi	mixnb_lo	mixnb_med	mixnb_hi
C1368-151	1	poi	0.804617067461626	0.861561328065485	0.920100238625053	0.66179508242521	0.832096323067043	1.09574668203608
C1368-151	1	ys	0.748251202853913	0.847340335750507	0.958149011852084	0.66179508242521	0.832096323067043	1.09574668203608
C1368-151	1	nb	0.671501762947906	0.766352773435564	0.869784291346663	0.66179508242521	0.832096323067043	1.09574668203608
C1368-151	1	bnb	0.726355725486525	0.836163810529385	0.967520092590047	0.66179508242521	0.832096323067043	1.09574668203608
C1368-151	1	mix-ys	0.666824504401148	0.882903282814698	1.43711340981884	0.66179508242521	0.832096323067043	1.09574668203608
C1368-151	1	mix-nb	0.66179508242521	0.832096323067043	1.09574668203608	0.66179508242521	0.832096323067043	1.09574668203608
C1368-151	1	mix-gnb	0.668532525150544	0.872866154976785	1.23397744663696	0.66179508242521	0.832096323067043	1.09574668203608
C1368-151	1	mix-bnb	0.675534580716747	0.860118625797775	1.13523911457807	0.66179508242521	0.832096323067043	1.09574668203608
C1379-121D132312333	1	poi	0.761042166897092	0.781518663780207	0.807261540890749	0.775467223871974	0.977912508199093	1.30158086639845
C1379-121D132312333	1	ys	0.846959197152078	0.919487021610186	1.00237812274466	0.775467223871974	0.977912508199093	1.30158086639845
C1379-121D132312333	1	nb	0.788192391487379	0.863585007419953	0.93762387006623	0.775467223871974	0.977912508199093	1.30158086639845
C1379-121D132312333	1	bnb	0.79486088168347	0.86473227131886	0.945745933842111	0.775467223871974	0.977912508199093	1.30158086639845
C1379-121D132312333	1	mix-ys	0.788996464250155	0.919456052192006	1.12569088487093	0.775467223871974	0.977912508199093	1.30158086639845
C1379-121D132312333	1	mix-nb	0.775467223871974	0.977912508199093	1.30158086639845	0.775467223871974	0.977912508199093	1.30158086639845
C1379-121D132312333	1	mix-gnb	0.658258463555637	0.821075499526553	1.08984668820333	0.775467223871974	0.977912508199093	1.30158086639845
C1379-121D132312333	1	mix-bnb	0.8048719848437	0.940819478340944	1.17420037511328	0.775467223871974	0.977912508199093	1.30158086639845
C2191-4222342	1	poi	0.85260489168942	0.924508925715591	0.99640732327855	0.777099572470573	0.9214164883341	1.11995157427345
C2191-4222342	1	ys	0.792340468182922	0.909971411401145	1.05318621034505	0.777099572470573	0.9214164883341	1.11995157427345
C2191-4222342	1	nb	0.786969228333554	0.90059779055621	1.03305566581511	0.777099572470573	0.9214164883341	1.11995157427345
C2191-4222342	1	bnb	0.768677994936496	0.906816938864687	1.07183966218986	0.777099572470573	0.9214164883341	1.11995157427345
C2191-4222342	1	mix-ys	0.755400149807705	0.902564921459885	1.1247282287434	0.777099572470573	0.9214164883341	1.11995157427345
C2191-4222342	1	mix-nb	0.777099572470573	0.9214164883341	1.11995157427345	0.777099572470573	0.9214164883341	1.11995157427345
C2191-4222342	1	mix-gnb	0.778732740024863	0.928444371946208	1.14867572336604	0.777099572470573	0.9214164883341	1.11995157427345
C2191-4222342	1	mix-bnb	0.769805084087521	0.911707893192282	1.0861326046172	0.777099572470573	0.9214164883341	1.11995157427345
C2271-12141	1	poi	1.03124042582689	1.05509466437824	1.07959735734888	1.25842755313746	1.37734896430938	1.50983381580604
C2271-12141	1	ys	1.23511270606444	1.32282670284252	1.42813010543886	1.25842755313746	1.37734896430938	1.50983381580604
C2271-12141	1	nb	1.30213360853062	1.3825132643451	1.46094732238884	1.25842755313746	1.37734896430938	1.50983381580604
C2271-12141	1	bnb	1.20019614664668	1.2915707127246	1.39551214749564	1.25842755313746	1.37734896430938	1.50983381580604
C2271-12141	1	mix-ys	1.22275380167268	1.38646119213221	1.59147256363798	1.25842755313746	1.37734896430938	1.50983381580604
C2271-12141	1	mix-nb	1.25842755313746	1.37734896430938	1.50983381580604	1.25842755313746	1.37734896430938	1.50983381580604
C2271-12141	1	mix-gnb	1.24543449324568	1.3662539142542	1.50756125246753	1.25842755313746	1.37734896430938	1.50983381580604
C2271-12141	1	mix-bnb	1.25633420242956	1.38069661873202	1.50695195412417	1.25842755313746	1.37734896430938	1.50983381580604
C1368-151	2	poi	1.08970361836294	1.11343508946043	1.13759533794903	1.16225044603701	1.30068050802744	1.46836529145415
C1368-151	2	ys	1.18591723752634	1.26057300397122	1.32538128261861	1.16225044603701	1.30068050802744	1.46836529145415
C1368-151	2	nb	1.28711141971644	1.3574090601097	1.43011486398694	1.16225044603701	1.30068050802744	1.46836529145415
C1368-151	2	bnb	1.18985392337573	1.25688327591182	1.32721744990985	1.16225044603701	1.30068050802744	1.46836529145415
C1368-151	2	mix-ys	1.12897487968208	1.26761626365513	1.45288885736507	1.16225044603701	1.30068050802744	1.46836529145415
C1368-151	2	mix-nb	1.16225044603701	1.30068050802744	1.46836529145415	1.16225044603701	1.30068050802744	1.46836529145415
C1368-151	2	mix-gnb	1.14900393504259	1.28228990686732	1.45434592670587	1.16225044603701	1.30068050802744	1.46836529145415
C1368-151	2	mix-bnb	1.15975860311199	1.30103225444669	1.47763035274557	1.16225044603701	1.30068050802744	1.46836529145415
C1379-121D132312333	2	poi	0.728126198839757	0.748265642442773	0.768680014811526	0.744862629504587	0.937599392733439	1.24633666272236
C1379-121D132312333	2	ys	0.890195612278259	0.969898915236718	1.06151793542721	0.744862629504587	0.937599392733439	1.24633666272236
C1379-121D132312333	2	nb	0.807781760172458	0.880329809682237	0.943865414688367	0.744862629504587	0.937599392733439	1.24633666272236
C1379-121D132312333	2	bnb	0.839814540353161	0.917068350724716	1.00595734313329	0.744862629504587	0.937599392733439	1.24633666272236
C1379-121D132312333	2	mix-ys	0.812503411397937	0.931838142795483	1.13449360332819	0.744862629504587	0.937599392733439	1.24633666272236
C1379-121D132312333	2	mix-nb	0.744862629504587	0.937599392733439	1.24633666272236	0.744862629504587	0.937599392733439	1.24633666272236
C1379-121D132312333	2	mix-gnb	0.662292144254196	0.794013228772932	1.02956685507677	0.744862629504587	0.937599392733439	1.24633666272236
C1379-121D132312333	2	mix-bnb	0.841409860733003	0.999558808776424	1.26854901148178	0.744862629504587	0.937599392733439	1.24633666272236
C2191-4222342	2	poi	1.05483698739253	1.08592489001753	1.11847243241388	1.12296265186974	1.20904615501642	1.31343193761182
C2191-4222342	2	ys	1.12659398987453	1.20750661845657	1.28181224633812	1.12296265186974	1.20904615501642	1.31343193761182
C2191-4222342	2	nb	1.13600184677482	1.21034721395159	1.28611363825721	1.12296265186974	1.20904615501642	1.31343193761182
C2191-4222342	2	bnb	1.11604509147781	1.208588163676	1.30780126147745	1.12296265186974	1.20904615501642	1.31343193761182
C2191-4222342	2	mix-ys	1.11251004316428	1.21630502466721	1.33727523890311	1.12296265186974	1.20904615501642	1.31343193761182
C2191-4222342	2	mix-nb	1.12296265186974	1.20904615501642	1.31343193761182	1.12296265186974	1.20904615501642	1.31343193761182
C2191-4222342	2	mix-gnb	1.1187560116135	1.2085663493266	1.30264505103866	1.12296265186974	1.20904615501642	1.31343193761182
C2191-4222342	2	mix-bnb	1.12856440812933	1.21575672245424	1.316557773698	1.12296265186974	1.20904615501642	1.31343193761182
C2271-12141	2	poi	0.981840584014624	1.00920730038349	1.03750484221126	0.950332263287411	1.0525493415013	1.16973159309958
C2271-12141	2	ys	0.956436911423541	1.02657801153869	1.10543158474676	0.950332263287411	1.0525493415013	1.16973159309958
C2271-12141	2	nb	0.997252859491955	1.05786168242556	1.13859844202258	0.950332263287411	1.0525493415013	1.16973159309958
C2271-12141	2	bnb	0.920550726010781	1.00255353321045	1.09020514070233	0.950332263287411	1.0525493415013	1.16973159309958
C2271-12141	2	mix-ys	0.92957708077773	1.06408403365633	1.23382774608324	0.950332263287411	1.0525493415013	1.16973159309958
C2271-12141	2	mix-nb	0.950332263287411	1.0525493415013	1.16973159309958	0.950332263287411	1.0525493415013	1.16973159309958
C2271-12141	2	mix-gnb	0.944608698567675	1.05162784155184	1.17383946482943	0.950332263287411	1.0525493415013	1.16973159309958
C2271-12141	2	mix-bnb	0.945739663870317	1.04896028711634	1.17152366681032	0.950332263287411	1.0525493415013	1.16973159309958
C1368-151	3	poi	1.04895641188583	1.07771954977409	1.10608963842551	1.10157833000133	1.28172502854584	1.51689451189081
C1368-151	3	ys	1.15514666291195	1.2339398191026	1.32470925264964	1.10157833000133	1.28172502854584	1.51689451189081
C1368-151	3	nb	1.30349720474582	1.38577357509825	1.48875198822377	1.10157833000133	1.28172502854584	1.51689451189081
C1368-151	3	bnb	1.15397162346279	1.23372039920762	1.31690072497664	1.10157833000133	1.28172502854584	1.51689451189081
C1368-151	3	mix-ys	1.05063248100155	1.21470088494591	1.47637149850651	1.10157833000133	1.28172502854584	1.51689451189081
C1368-151	3	mix-nb	1.10157833000133	1.28172502854584	1.51689451189081	1.10157833000133	1.28172502854584	1.51689451189081
C1368-151	3	mix-gnb	1.05978354940666	1.22501442900805	1.43004176497814	1.10157833000133	1.28172502854584	1.51689451189081
C1368-151	3	mix-bnb	1.0722992412197	1.2424037855813	1.46242539035718	1.10157833000133	1.28172502854584	1.51689451189081
C1379-121D132312333	3	poi	0.674790068337087	0.701944320220526	0.729353310569843	0.495597054314578	0.600486219391484	0.868721596841117
C1379-121D132312333	3	ys	0.677433361729035	0.750915029410355	0.841610208574953	0.495597054314578	0.600486219391484	0.868721596841117
C1379-121D132312333	3	nb	0.663005280041687	0.74696992114683	0.838458516074234	0.495597054314578	0.600486219391484	0.868721596841117
C1379-121D132312333	3	bnb	0.634576362830011	0.703201478083088	0.776872410433463	0.495597054314578	0.600486219391484	0.868721596841117
C1379-121D132312333	3	mix-ys	0.579445516897741	0.662372410955554	0.848652556712496	0.495597054314578	0.600486219391484	0.868721596841117
C1379-121D132312333	3	mix-nb	0.495597054314578	0.600486219391484	0.868721596841117	0.495597054314578	0.600486219391484	0.868721596841117
C1379-121D132312333	3	mix-gnb	0.526143575283375	0.582977442779494	0.733471034647564	0.495597054314578	0.600486219391484	0.868721596841117
C1379-121D132312333	3	mix-bnb	0.593230178855349	0.699640883312497	0.927987948902332	0.495597054314578	0.600486219391484	0.868721596841117
C2191-4222342	3	poi	0.968094201669914	1.00626246209599	1.05692487464298	1.0135954461282	1.11701170294072	1.23533880998888
C2191-4222342	3	ys	1.0271408086291	1.11659229148078	1.2110164076223	1.0135954461282	1.11701170294072	1.23533880998888
C2191-4222342	3	nb	1.03500530035053	1.11298894385237	1.19561084816219	1.0135954461282	1.11701170294072	1.23533880998888
C2191-4222342	3	bnb	1.01434390270428	1.11597117269714	1.24048988322755	1.0135954461282	1.11701170294072	1.23533880998888
C2191-4222342	3	mix-ys	0.995046976646053	1.10765616453049	1.25286061155065	1.0135954461282	1.11701170294072	1.23533880998888
C2191-4222342	3	mix-nb	1.0135954461282	1.11701170294072	1.23533880998888	1.0135954461282	1.11701170294072	1.23533880998888
C2191-4222342	3	mix-gnb	1.0145055505071	1.12189110951793	1.24242560016906	1.0135954461282	1.11701170294072	1.23533880998888
C2191-4222342	3	mix-bnb	1.00916063333639	1.10949043383881	1.22915883794179	1.0135954461282	1.11701170294072	1.23533880998888
C2271-12141	3	poi	0.991800009934655	1.03368274488942	1.07317888197814	0.694047522267229	0.804141552456623	0.933772428034864
C2271-12141	3	ys	0.699503645475512	0.766207570746305	0.833976543128213	0.694047522267229	0.804141552456623	0.933772428034864
C2271-12141	3	nb	0.725032581114736	0.798549574302456	0.880101216191021	0.694047522267229	0.804141552456623	0.933772428034864
C2271-12141	3	bnb	0.672590461113663	0.760723881999906	0.87529487973958	0.694047522267229	0.804141552456623	0.933772428034864
C2271-12141	3	mix-ys	0.664008979582771	0.79713892907636	0.998827353184846	0.694047522267229	0.804141552456623	0.933772428034864
C2271-12141	3	mix-nb	0.694047522267229	0.804141552456623	0.933772428034864	0.694047522267229	0.804141552456623	0.933772428034864
C2271-12141	3	mix-gnb	0.697623545802619	0.807570517020146	0.946109400360282	0.694047522267229	0.804141552456623	0.933772428034864
C2271-12141	3	mix-bnb	0.680052266538702	0.785386599178181	0.92507757953328	0.694047522267229	0.804141552456623	0.933772428034864
C1368-151	4	poi	0.925135305033548	0.952848703044782	0.97925160931121	1.00475443171766	1.14031592625255	1.30853904398429
C1368-151	4	ys	1.06528684188534	1.14078985266015	1.21623391426179	1.00475443171766	1.14031592625255	1.30853904398429
C1368-151	4	nb	1.08276134611865	1.15637173996615	1.23725207816828	1.00475443171766	1.14031592625255	1.30853904398429
C1368-151	4	bnb	1.07209069885596	1.1422726073786	1.21772369657403	1.00475443171766	1.14031592625255	1.30853904398429
C1368-151	4	mix-ys	0.977280451398941	1.11142804721186	1.31412117450606	1.00475443171766	1.14031592625255	1.30853904398429
C1368-151	4	mix-nb	1.00475443171766	1.14031592625255	1.30853904398429	1.00475443171766	1.14031592625255	1.30853904398429
C1368-151	4	mix-gnb	0.973887286806955	1.12143442812265	1.29206018839909	1.00475443171766	1.14031592625255	1.30853904398429
C1368-151	4	mix-bnb	0.983470207900973	1.1228711027413	1.30686053617684	1.00475443171766	1.14031592625255	1.30853904398429
C1379-121D132312333	4	poi	0.885799775167364	0.907606814174995	0.934819937671905	0.409119038689959	0.459846689560744	0.589982473120268
C1379-121D132312333	4	ys	0.553661731853016	0.594147569002854	0.638755323613167	0.409119038689959	0.459846689560744	0.589982473120268
C1379-121D132312333	4	nb	0.634382527766861	0.68465257703388	0.748443524700942	0.409119038689959	0.459846689560744	0.589982473120268
C1379-121D132312333	4	bnb	0.520109564057493	0.564732240404888	0.612429130772633	0.409119038689959	0.459846689560744	0.589982473120268
C1379-121D132312333	4	mix-ys	0.520770277340681	0.575233739291119	0.643032046628372	0.409119038689959	0.459846689560744	0.589982473120268
C1379-121D132312333	4	mix-nb	0.409119038689959	0.459846689560744	0.589982473120268	0.409119038689959	0.459846689560744	0.589982473120268
C1379-121D132312333	4	mix-gnb	0.384683960472951	0.421461944417661	0.509610271181754	0.409119038689959	0.459846689560744	0.589982473120268
C1379-121D132312333	4	mix-bnb	0.474779021063082	0.521718057151607	0.606159910329768	0.409119038689959	0.459846689560744	0.589982473120268
C2191-4222342	4	poi	0.967816066624194	1.00323993668522	1.05241166792443	1.03415074799382	1.12492632954342	1.2293325337707
C2191-4222342	4	ys	1.03996072083432	1.12603215652448	1.21687059283675	1.03415074799382	1.12492632954342	1.2293325337707
C2191-4222342	4	nb	1.05105508629976	1.12347993181434	1.20010321634237	1.03415074799382	1.12492632954342	1.2293325337707
C2191-4222342	4	bnb	1.02206799127645	1.11958713089298	1.23237618093416	1.03415074799382	1.12492632954342	1.2293325337707
C2191-4222342	4	mix-ys	1.02060621410967	1.12539686559412	1.25868039425307	1.03415074799382	1.12492632954342	1.2293325337707
C2191-4222342	4	mix-nb	1.03415074799382	1.12492632954342	1.2293325337707	1.03415074799382	1.12492632954342	1.2293325337707
C2191-4222342	4	mix-gnb	1.03044870809512	1.12034811921264	1.22236855664574	1.03415074799382	1.12492632954342	1.2293325337707
C2191-4222342	4	mix-bnb	1.02947540271005	1.12676818262743	1.23364998222287	1.03415074799382	1.12492632954342	1.2293325337707
C2271-12141	4	poi	0.820056338199913	0.853596510593854	0.88688848400428	0.359615452087717	0.404845008134818	0.463506865768055
C2271-12141	4	ys	0.363188046504226	0.383896996069004	0.411478593703431	0.359615452087717	0.404845008134818	0.463506865768055
C2271-12141	4	nb	0.375702424900167	0.40629798549862	0.440440987888978	0.359615452087717	0.404845008134818	0.463506865768055
C2271-12141	4	bnb	0.343942132078833	0.379342493544017	0.423383166868792	0.359615452087717	0.404845008134818	0.463506865768055
C2271-12141	4	mix-ys	0.334008511571067	0.386004975947538	0.453118004813739	0.359615452087717	0.404845008134818	0.463506865768055
C2271-12141	4	mix-nb	0.359615452087717	0.404845008134818	0.463506865768055	0.359615452087717	0.404845008134818	0.463506865768055
C2271-12141	4	mix-gnb	0.356121043582165	0.40433951558784	0.458697184369562	0.359615452087717	0.404845008134818	0.463506865768055
C2271-12141	4	mix-bnb	0.339669510547007	0.381191705393729	0.430281780501417	0.359615452087717	0.404845008134818	0.463506865768055
C1368-151	5	poi	0.926658199514437	0.960502092658539	0.99277906947655	1.02247350451181	1.19757779942599	1.43098790602891
C1368-151	5	ys	1.17039584333129	1.26787277037271	1.38040348598819	1.02247350451181	1.19757779942599	1.43098790602891
C1368-151	5	nb	1.22059503148237	1.31043300567317	1.39732820449778	1.02247350451181	1.19757779942599	1.43098790602891
C1368-151	5	bnb	1.17473736118748	1.26709610035475	1.37043435226745	1.02247350451181	1.19757779942599	1.43098790602891
C1368-151	5	mix-ys	1.06332236661273	1.26341011384602	1.64952451257214	1.02247350451181	1.19757779942599	1.43098790602891
C1368-151	5	mix-nb	1.02247350451181	1.19757779942599	1.43098790602891	1.02247350451181	1.19757779942599	1.43098790602891
C1368-151	5	mix-gnb	1.0296134722939	1.2075276399009	1.44115937188514	1.02247350451181	1.19757779942599	1.43098790602891
C1368-151	5	mix-bnb	1.0965698228727	1.29646295163443	1.55634617946983	1.02247350451181	1.19757779942599	1.43098790602891
C1379-121D132312333	5	poi	0.743664490906673	0.76820746673975	0.799806218963646	0.637443098211175	0.705148230309716	0.854457304566784
C1379-121D132312333	5	ys	0.820927732984358	0.918230554155927	1.03975927015378	0.637443098211175	0.705148230309716	0.854457304566784
C1379-121D132312333	5	nb	0.942343936887536	1.04783466800178	1.17649315758485	0.637443098211175	0.705148230309716	0.854457304566784
C1379-121D132312333	5	bnb	0.814455209510873	0.887411079218508	0.97363983910362	0.637443098211175	0.705148230309716	0.854457304566784
C1379-121D132312333	5	mix-ys	0.755473342234571	0.829428363276295	0.928803524805208	0.637443098211175	0.705148230309716	0.854457304566784
C1379-121D132312333	5	mix-nb	0.637443098211175	0.705148230309716	0.854457304566784	0.637443098211175	0.705148230309716	0.854457304566784
C1379-121D132312333	5	mix-gnb	0.665926441925424	0.727259439596087	0.805637145179916	0.637443098211175	0.705148230309716	0.854457304566784
C1379-121D132312333	5	mix-bnb	0.744059022945128	0.825092160401242	0.980563771947972	0.637443098211175	0.705148230309716	0.854457304566784
C2191-4222342	5	poi	0.982970402755875	1.03689406568924	1.0908115984167	0.983019592676625	1.11723324773279	1.28478903919809
C2191-4222342	5	ys	0.988474853206106	1.08752600415503	1.18980811392885	0.983019592676625	1.11723324773279	1.28478903919809
C2191-4222342	5	nb	1.02940783094248	1.12806893559146	1.24085194552575	0.983019592676625	1.11723324773279	1.28478903919809
C2191-4222342	5	bnb	0.946727910490918	1.0570178287253	1.1870611150874	0.983019592676625	1.11723324773279	1.28478903919809
C2191-4222342	5	mix-ys	0.961720027413183	1.11030073661293	1.30461714270069	0.983019592676625	1.11723324773279	1.28478903919809
C2191-4222342	5	mix-nb	0.983019592676625	1.11723324773279	1.28478903919809	0.983019592676625	1.11723324773279	1.28478903919809
C2191-4222342	5	mix-gnb	0.977754203361879	1.10776601408933	1.26286924232211	0.983019592676625	1.11723324773279	1.28478903919809
C2191-4222342	5	mix-bnb	0.988057448392077	1.11141108092535	1.26614673213447	0.983019592676625	1.11723324773279	1.28478903919809
C2271-12141	5	poi	0.906142004392428	0.962437485397866	1.00908200635541	0.531390613310425	0.622603027764285	0.735023067131573
C2271-12141	5	ys	0.546523545586022	0.603233599505258	0.660650955809374	0.531390613310425	0.622603027764285	0.735023067131573
C2271-12141	5	nb	0.553051099041337	0.619102009073295	0.687107430536857	0.531390613310425	0.622603027764285	0.735023067131573
C2271-12141	5	bnb	0.517980172007727	0.602364272902404	0.705275710365283	0.531390613310425	0.622603027764285	0.735023067131573
C2271-12141	5	mix-ys	0.51188850408047	0.633833293281031	0.843942796753838	0.531390613310425	0.622603027764285	0.735023067131573
C2271-12141	5	mix-nb	0.531390613310425	0.622603027764285	0.735023067131573	0.531390613310425	0.622603027764285	0.735023067131573
C2271-12141	5	mix-gnb	0.526848808602352	0.625199921638869	0.758121745802247	0.531390613310425	0.622603027764285	0.735023067131573
C2271-12141	5	mix-bnb	0.527649626005572	0.619122377087791	0.732802024080558	0.531390613310425	0.622603027764285	0.735023067131573
C1368-151	6	poi	1.04714144911037	1.06938145237947	1.09181896079807	1.02519686038432	1.14056209681235	1.27063113606268
C1368-151	6	ys	1.07932623797439	1.13561309169175	1.18512380131526	1.02519686038432	1.14056209681235	1.27063113606268
C1368-151	6	nb	1.12375720157793	1.1829526256051	1.24077882566746	1.02519686038432	1.14056209681235	1.27063113606268
C1368-151	6	bnb	1.07735066324476	1.1358989946048	1.19614219405668	1.02519686038432	1.14056209681235	1.27063113606268
C1368-151	6	mix-ys	1.0157433261611	1.12839950558937	1.27679409498331	1.02519686038432	1.14056209681235	1.27063113606268
C1368-151	6	mix-nb	1.02519686038432	1.14056209681235	1.27063113606268	1.02519686038432	1.14056209681235	1.27063113606268
C1368-151	6	mix-gnb	1.02694711956293	1.13740265933303	1.25979991380073	1.02519686038432	1.14056209681235	1.27063113606268
C1368-151	6	mix-bnb	1.04687391019748	1.15738952954334	1.29282736916092	1.02519686038432	1.14056209681235	1.27063113606268
C1379-121D132312333	6	poi	0.679595855627726	0.700338475988275	0.723605980993914	0.782705934849951	0.886888335848737	1.14802489835919
C1379-121D132312333	6	ys	0.98005514241377	1.09003483921317	1.21495427385787	0.782705934849951	0.886888335848737	1.14802489835919
C1379-121D132312333	6	nb	0.989101530676636	1.08520360088085	1.18781944144313	0.782705934849951	0.886888335848737	1.14802489835919
C1379-121D132312333	6	bnb	0.975287907033927	1.06412363832552	1.16309194082345	0.782705934849951	0.886888335848737	1.14802489835919
C1379-121D132312333	6	mix-ys	0.919042587625799	1.01017743165719	1.12308184417976	0.782705934849951	0.886888335848737	1.14802489835919
C1379-121D132312333	6	mix-nb	0.782705934849951	0.886888335848737	1.14802489835919	0.782705934849951	0.886888335848737	1.14802489835919
C1379-121D132312333	6	mix-gnb	0.769347011774728	0.838101314466351	0.942445189368261	0.782705934849951	0.886888335848737	1.14802489835919
C1379-121D132312333	6	mix-bnb	0.952876735120014	1.05282166923103	1.1886730599146	0.782705934849951	0.886888335848737	1.14802489835919
C2191-4222342	6	poi	1.06030478055552	1.0906783179765	1.12199174080121	1.04539295844519	1.11661027716044	1.19469347597815
C2191-4222342	6	ys	1.05150861784199	1.11601717221249	1.17371122748236	1.04539295844519	1.11661027716044	1.19469347597815
C2191-4222342	6	nb	1.06626249703307	1.12778699847388	1.19804929859407	1.04539295844519	1.11661027716044	1.19469347597815
C2191-4222342	6	bnb	1.0498438243872	1.1232890416534	1.21497138185014	1.04539295844519	1.11661027716044	1.19469347597815
C2191-4222342	6	mix-ys	1.06252221351632	1.15181860434303	1.25566120650913	1.04539295844519	1.11661027716044	1.19469347597815
C2191-4222342	6	mix-nb	1.04539295844519	1.11661027716044	1.19469347597815	1.04539295844519	1.11661027716044	1.19469347597815
C2191-4222342	6	mix-gnb	1.04473565852563	1.11805142568086	1.19919227928477	1.04539295844519	1.11661027716044	1.19469347597815
C2191-4222342	6	mix-bnb	1.03951544968455	1.11562187274657	1.19795961860319	1.04539295844519	1.11661027716044	1.19469347597815
C2271-12141	6	poi	0.972530036427996	1.00696361269581	1.04156234070848	0.913725104794338	1.03330606447996	1.18222452679419
C2271-12141	6	ys	0.91873172534429	1.00414826657576	1.10331569134219	0.913725104794338	1.03330606447996	1.18222452679419
C2271-12141	6	nb	0.959006783907941	1.03480454285084	1.12713698086614	0.913725104794338	1.03330606447996	1.18222452679419
C2271-12141	6	bnb	0.887883743163572	0.982671489532145	1.10375903337137	0.913725104794338	1.03330606447996	1.18222452679419
C2271-12141	6	mix-ys	0.880384440310652	1.0377613054204	1.27473870368141	0.913725104794338	1.03330606447996	1.18222452679419
C2271-12141	6	mix-nb	0.913725104794338	1.03330606447996	1.18222452679419	0.913725104794338	1.03330606447996	1.18222452679419
C2271-12141	6	mix-gnb	0.902234614831977	1.03380267919132	1.1989642977704	0.913725104794338	1.03330606447996	1.18222452679419
C2271-12141	6	mix-bnb	0.914217596367889	1.03785817200495	1.18070145324486	0.913725104794338	1.03330606447996	1.18222452679419
C1368-151	7	poi	0.935281747932266	0.964015314143945	0.994716906083391	1.03113453489101	1.18625000950756	1.37685259924655
C1368-151	7	ys	1.12696860376795	1.20210222642132	1.29498154699459	1.03113453489101	1.18625000950756	1.37685259924655
C1368-151	7	nb	1.11665530885438	1.19171060705485	1.2819066130942	1.03113453489101	1.18625000950756	1.37685259924655
C1368-151	7	bnb	1.12903561636785	1.20700728932273	1.29447407036564	1.03113453489101	1.18625000950756	1.37685259924655
C1368-151	7	mix-ys	1.04963027161531	1.22468427684088	1.49395639563158	1.03113453489101	1.18625000950756	1.37685259924655
C1368-151	7	mix-nb	1.03113453489101	1.18625000950756	1.37685259924655	1.03113453489101	1.18625000950756	1.37685259924655
C1368-151	7	mix-gnb	1.03070609122889	1.17751211300328	1.356839170088	1.03113453489101	1.18625000950756	1.37685259924655
C1368-151	7	mix-bnb	1.04572481384896	1.19571750685223	1.39010794558381	1.03113453489101	1.18625000950756	1.37685259924655
C1379-121D132312333	7	poi	0.64392412113831	0.676638711435768	0.707446929693063	0.451984905101698	0.581265040328273	0.877777948367215
C1379-121D132312333	7	ys	0.628211666554664	0.701049170507026	0.788670641734963	0.451984905101698	0.581265040328273	0.877777948367215
C1379-121D132312333	7	nb	0.6035068514644	0.678992881532728	0.772535574713473	0.451984905101698	0.581265040328273	0.877777948367215
C1379-121D132312333	7	bnb	0.583377528373292	0.647020441734969	0.723573031775396	0.451984905101698	0.581265040328273	0.877777948367215
C1379-121D132312333	7	mix-ys	0.533741666284209	0.616564336658531	0.818301778494945	0.451984905101698	0.581265040328273	0.877777948367215
C1379-121D132312333	7	mix-nb	0.451984905101698	0.581265040328273	0.877777948367215	0.451984905101698	0.581265040328273	0.877777948367215
C1379-121D132312333	7	mix-gnb	0.499508126876073	0.568524249303638	0.809390684390598	0.451984905101698	0.581265040328273	0.877777948367215
C1379-121D132312333	7	mix-bnb	0.528498974048729	0.655832024234203	0.966115383933088	0.451984905101698	0.581265040328273	0.877777948367215
C2191-4222342	7	poi	0.996875046944949	1.04308883062157	1.08497420146704	1.11000729220385	1.21950721465063	1.3457327447583
C2191-4222342	7	ys	1.12782699322542	1.22309548572782	1.32883490267102	1.11000729220385	1.21950721465063	1.3457327447583
C2191-4222342	7	nb	1.14783540778564	1.23051515593833	1.32756304547893	1.11000729220385	1.21950721465063	1.3457327447583
C2191-4222342	7	bnb	1.1048451592643	1.20584183541569	1.3183756312339	1.11000729220385	1.21950721465063	1.3457327447583
C2191-4222342	7	mix-ys	1.10801390193948	1.23019489072183	1.38990700083113	1.11000729220385	1.21950721465063	1.3457327447583
C2191-4222342	7	mix-nb	1.11000729220385	1.21950721465063	1.3457327447583	1.11000729220385	1.21950721465063	1.3457327447583
C2191-4222342	7	mix-gnb	1.09396831664167	1.19903944942527	1.32224838036563	1.11000729220385	1.21950721465063	1.3457327447583
C2191-4222342	7	mix-bnb	1.11524351052422	1.22953516507174	1.35819286882168	1.11000729220385	1.21950721465063	1.3457327447583
C2271-12141	7	poi	0.873036033630131	0.909111213325843	0.952995154685191	0.720716791162749	0.829432232135014	0.961424620936057
C2271-12141	7	ys	0.740577235495308	0.812232944738603	0.894373665966767	0.720716791162749	0.829432232135014	0.961424620936057
C2271-12141	7	nb	0.750205182269568	0.822326330813361	0.906704191398508	0.720716791162749	0.829432232135014	0.961424620936057
C2271-12141	7	bnb	0.701594111348932	0.783493087437251	0.884587549390775	0.720716791162749	0.829432232135014	0.961424620936057
C2271-12141	7	mix-ys	0.695968268764044	0.836399090290745	1.04645885224797	0.720716791162749	0.829432232135014	0.961424620936057
C2271-12141	7	mix-nb	0.720716791162749	0.829432232135014	0.961424620936057	0.720716791162749	0.829432232135014	0.961424620936057
C2271-12141	7	mix-gnb	0.71844558921968	0.831333217466926	0.991444612205217	0.720716791162749	0.829432232135014	0.961424620936057
C2271-12141	7	mix-bnb	0.730258202274298	0.838202292334052	0.967138062175949	0.720716791162749	0.829432232135014	0.961424620936057
C1368-151	8	poi	1.03091954088251	1.05446874055526	1.0797407285737	1.06688645581715	1.1906674126127	1.34829563035863
C1368-151	8	ys	1.12507689373198	1.17875065024488	1.25112232737276	1.06688645581715	1.1906674126127	1.34829563035863
C1368-151	8	nb	1.17632188743584	1.2450743244123	1.30830038579298	1.06688645581715	1.1906674126127	1.34829563035863
C1368-151	8	bnb	1.12530865070599	1.18319934810029	1.25244177144557	1.06688645581715	1.1906674126127	1.34829563035863
C1368-151	8	mix-ys	1.03899124639277	1.16644882157725	1.32392129648965	1.06688645581715	1.1906674126127	1.34829563035863
C1368-151	8	mix-nb	1.06688645581715	1.1906674126127	1.34829563035863	1.06688645581715	1.1906674126127	1.34829563035863
C1368-151	8	mix-gnb	1.06594761972876	1.18933656181783	1.35183548283914	1.06688645581715	1.1906674126127	1.34829563035863
C1368-151	8	mix-bnb	1.05897390286647	1.18613008801738	1.3477710581292	1.06688645581715	1.1906674126127	1.34829563035863
C1379-121D132312333	8	poi	0.814200024464329	0.835496118635604	0.857034517977294	1.4116895020492	1.52422619759902	1.65195278469948
C1379-121D132312333	8	ys	1.50708083887456	1.7000373653557	1.9273866908005	1.4116895020492	1.52422619759902	1.65195278469948
C1379-121D132312333	8	nb	2.23156272012962	2.44269990858292	2.68944401397598	1.4116895020492	1.52422619759902	1.65195278469948
C1379-121D132312333	8	bnb	1.77061440905453	1.90425065631775	2.05376899615534	1.4116895020492	1.52422619759902	1.65195278469948
C1379-121D132312333	8	mix-ys	1.64442962322754	1.81436218976744	2.00403814162697	1.4116895020492	1.52422619759902	1.65195278469948
C1379-121D132312333	8	mix-nb	1.4116895020492	1.52422619759902	1.65195278469948	1.4116895020492	1.52422619759902	1.65195278469948
C1379-121D132312333	8	mix-gnb	1.27584061257638	1.3503710983702	1.43793729110983	1.4116895020492	1.52422619759902	1.65195278469948
C1379-121D132312333	8	mix-bnb	1.70262223183916	1.84817620125571	2.01741216029022	1.4116895020492	1.52422619759902	1.65195278469948
C2191-4222342	8	poi	1.08018050640046	1.11238659734908	1.14740611239567	1.1741221971525	1.26943658335391	1.37868106645302
C2191-4222342	8	ys	1.16011497140085	1.23396787277246	1.31789331752004	1.1741221971525	1.26943658335391	1.37868106645302
C2191-4222342	8	nb	1.22179678432076	1.2894513638815	1.35392946425021	1.1741221971525	1.26943658335391	1.37868106645302
C2191-4222342	8	bnb	1.13368466154222	1.22160568612192	1.3174781993234	1.1741221971525	1.26943658335391	1.37868106645302
C2191-4222342	8	mix-ys	1.1497770986282	1.25319847708141	1.37014086522257	1.1741221971525	1.26943658335391	1.37868106645302
C2191-4222342	8	mix-nb	1.1741221971525	1.26943658335391	1.37868106645302	1.1741221971525	1.26943658335391	1.37868106645302
C2191-4222342	8	mix-gnb	1.16004322942527	1.2517878634924	1.3563669047637	1.1741221971525	1.26943658335391	1.37868106645302
C2191-4222342	8	mix-bnb	1.16889734515951	1.26304262324141	1.36946190714815	1.1741221971525	1.26943658335391	1.37868106645302
C2271-12141	8	poi	0.835177001165341	0.875985026567873	0.920893248737921	0.70198332904096	0.818880827754827	0.962963727624244
C2271-12141	8	ys	0.741076171872481	0.825268630576083	0.928458623697406	0.70198332904096	0.818880827754827	0.962963727624244
C2271-12141	8	nb	0.707567752024123	0.792270007324593	0.880724232977146	0.70198332904096	0.818880827754827	0.962963727624244
C2271-12141	8	bnb	0.711937034574902	0.822929118752349	0.969402172478477	0.70198332904096	0.818880827754827	0.962963727624244
C2271-12141	8	mix-ys	0.677741513754521	0.838836949437487	1.09456169272692	0.70198332904096	0.818880827754827	0.962963727624244
C2271-12141	8	mix-nb	0.70198332904096	0.818880827754827	0.962963727624244	0.70198332904096	0.818880827754827	0.962963727624244
C2271-12141	8	mix-gnb	0.698001291053497	0.812564704930402	0.97598638623579	0.70198332904096	0.818880827754827	0.962963727624244
C2271-12141	8	mix-bnb	0.711817196954712	0.824291074952489	0.973529677468279	0.70198332904096	0.818880827754827	0.962963727624244
C1368-151	9	poi	1.09900222266116	1.1193226502173	1.13953893124375	1.17977217721847	1.28782112141714	1.4131251198903
C1368-151	9	ys	1.22134282173963	1.28382120157534	1.33477255473599	1.17977217721847	1.28782112141714	1.4131251198903
C1368-151	9	nb	1.26811048462594	1.32924623584125	1.38560437409229	1.17977217721847	1.28782112141714	1.4131251198903
C1368-151	9	bnb	1.23457128910164	1.2917274187784	1.35575063871367	1.17977217721847	1.28782112141714	1.4131251198903
C1368-151	9	mix-ys	1.18465690031977	1.29809731045226	1.43773916285761	1.17977217721847	1.28782112141714	1.4131251198903
C1368-151	9	mix-nb	1.17977217721847	1.28782112141714	1.4131251198903	1.17977217721847	1.28782112141714	1.4131251198903
C1368-151	9	mix-gnb	1.19272364703879	1.30224919836065	1.43218444761669	1.17977217721847	1.28782112141714	1.4131251198903
C1368-151	9	mix-bnb	1.22729987581661	1.34540948496905	1.49195881857831	1.17977217721847	1.28782112141714	1.4131251198903
C1379-121D132312333	9	poi	0.12555072296469	0.278837434988247	0.609115510312051	0.356834841030007	1.94355714640997	5.74830702784003
C1379-121D132312333	9	ys	0.0867635382923884	0.176325705580587	0.354420551852901	0.356834841030007	1.94355714640997	5.74830702784003
C1379-121D132312333	9	nb	0.496313013571989	3.41780276350738	8.83546357025162	0.356834841030007	1.94355714640997	5.74830702784003
C1379-121D132312333	9	bnb	0.0735587583992911	0.202009267259338	0.619713195414812	0.356834841030007	1.94355714640997	5.74830702784003
C1379-121D132312333	9	mix-ys	0.0705633692054199	0.249055651640225	7.9688923267735	0.356834841030007	1.94355714640997	5.74830702784003
C1379-121D132312333	9	mix-nb	0.356834841030007	1.94355714640997	5.74830702784003	0.356834841030007	1.94355714640997	5.74830702784003
C1379-121D132312333	9	mix-gnb	0.101437041454374	1.47623135690651	5.57767579092137	0.356834841030007	1.94355714640997	5.74830702784003
C1379-121D132312333	9	mix-bnb	0.0926915969548167	0.328114344255135	1.23103735654921	0.356834841030007	1.94355714640997	5.74830702784003
C2191-4222342	9	poi	1.06350705114296	1.08824397033878	1.11577370042121	1.15872518906167	1.23117563162362	1.31109374110225
C2191-4222342	9	ys	1.16261374551572	1.22377159900879	1.27569652077141	1.15872518906167	1.23117563162362	1.31109374110225
C2191-4222342	9	nb	1.18998819089753	1.25047512712099	1.30323825886332	1.15872518906167	1.23117563162362	1.31109374110225
C2191-4222342	9	bnb	1.14005067396451	1.20755297371814	1.27710227785729	1.15872518906167	1.23117563162362	1.31109374110225
C2191-4222342	9	mix-ys	1.14711373084083	1.23069066472464	1.32301581256823	1.15872518906167	1.23117563162362	1.31109374110225
C2191-4222342	9	mix-nb	1.15872518906167	1.23117563162362	1.31109374110225	1.15872518906167	1.23117563162362	1.31109374110225
C2191-4222342	9	mix-gnb	1.14841077144589	1.22194147508592	1.29801419196697	1.15872518906167	1.23117563162362	1.31109374110225
C2191-4222342	9	mix-bnb	1.16855714390684	1.2404823053098	1.32288737796176	1.15872518906167	1.23117563162362	1.31109374110225
C2271-12141	9	poi	0.759769523287476	0.912069519980915	1.07977675071705	0.670783730030462	1.27260983489888	3.02243481374311
C2271-12141	9	ys	0.643528597194301	0.970061203590751	1.56418312263519	0.670783730030462	1.27260983489888	3.02243481374311
C2271-12141	9	nb	0.740440992939126	1.13040903348448	1.84013504071415	0.670783730030462	1.27260983489888	3.02243481374311
C2271-12141	9	bnb	0.605942887638673	0.924677527851892	1.68117641087008	0.670783730030462	1.27260983489888	3.02243481374311
C2271-12141	9	mix-ys	0.569530094736389	0.987425149172071	3.58015798637889	0.670783730030462	1.27260983489888	3.02243481374311
C2271-12141	9	mix-nb	0.670783730030462	1.27260983489888	3.02243481374311	0.670783730030462	1.27260983489888	3.02243481374311
C2271-12141	9	mix-gnb	0.721925413187868	1.30645703117686	2.87827032576693	0.670783730030462	1.27260983489888	3.02243481374311
C2271-12141	9	mix-bnb	0.613808015833242	1.03377374760439	1.90375087735443	0.670783730030462	1.27260983489888	3.02243481374311
C1368-151	10	poi	1.11462654050662	1.13151528820422	1.14920401857107	1.11159598126506	1.20190025931429	1.29876973490487
C1368-151	10	ys	1.14416875912806	1.18168643871458	1.21996725967091	1.11159598126506	1.20190025931429	1.29876973490487
C1368-151	10	nb	1.13231782009237	1.17839630568382	1.22485267785151	1.11159598126506	1.20190025931429	1.29876973490487
C1368-151	10	bnb	1.16910170041846	1.223693270161	1.28006224274831	1.11159598126506	1.20190025931429	1.29876973490487
C1368-151	10	mix-ys	1.10435209946181	1.18117312465624	1.26906646721288	1.11159598126506	1.20190025931429	1.29876973490487
C1368-151	10	mix-nb	1.11159598126506	1.20190025931429	1.29876973490487	1.11159598126506	1.20190025931429	1.29876973490487
C1368-151	10	mix-gnb	1.14688484397532	1.23728938590008	1.33589674285332	1.11159598126506	1.20190025931429	1.29876973490487
C1368-151	10	mix-bnb	1.10044287038099	1.18774641564618	1.28727810431552	1.11159598126506	1.20190025931429	1.29876973490487
C1379-121D132312333	10	poi	0.998872682537567	1.02158817798104	1.04299189177254	0.781658801993933	0.906290265589892	1.15283259464713
C1379-121D132312333	10	ys	1.01115246062918	1.10256215121768	1.1930556758989	0.781658801993933	0.906290265589892	1.15283259464713
C1379-121D132312333	10	nb	1.16065063403809	1.25583137314224	1.35586711228179	0.781658801993933	0.906290265589892	1.15283259464713
C1379-121D132312333	10	bnb	0.985059042825461	1.0710086004383	1.16369500909743	0.781658801993933	0.906290265589892	1.15283259464713
C1379-121D132312333	10	mix-ys	0.973051471986179	1.08120515360252	1.20820858506471	0.781658801993933	0.906290265589892	1.15283259464713
C1379-121D132312333	10	mix-nb	0.781658801993933	0.906290265589892	1.15283259464713	0.781658801993933	0.906290265589892	1.15283259464713
C1379-121D132312333	10	mix-gnb	0.71632150728266	0.883979729152899	1.15993566576502	0.781658801993933	0.906290265589892	1.15283259464713
C1379-121D132312333	10	mix-bnb	0.968292077583297	1.06831986108527	1.185724103	0.781658801993933	0.906290265589892	1.15283259464713
C2191-4222342	10	poi	1.05251856270999	1.07452830089105	1.09648427711254	1.11396068849545	1.17093698419254	1.23136735492805
C2191-4222342	10	ys	1.12322462621492	1.16617581288314	1.22563157684554	1.11396068849545	1.17093698419254	1.23136735492805
C2191-4222342	10	nb	1.12342062481245	1.16964073554355	1.22562541608065	1.11396068849545	1.17093698419254	1.23136735492805
C2191-4222342	10	bnb	1.11944457920558	1.1789676897757	1.24574815810501	1.11396068849545	1.17093698419254	1.23136735492805
C2191-4222342	10	mix-ys	1.09800309709413	1.16420041676012	1.23141872961702	1.11396068849545	1.17093698419254	1.23136735492805
C2191-4222342	10	mix-nb	1.11396068849545	1.17093698419254	1.23136735492805	1.11396068849545	1.17093698419254	1.23136735492805
C2191-4222342	10	mix-gnb	1.11540827173787	1.1729995027201	1.23334579346439	1.11396068849545	1.17093698419254	1.23136735492805
C2191-4222342	10	mix-bnb	1.10354443223473	1.16165852180868	1.22246219271058	1.11396068849545	1.17093698419254	1.23136735492805
C2271-12141	10	poi	0.927158327909326	0.957744850251513	0.981420824141663	0.922354786204305	1.00350574174912	1.09391990330274
C2271-12141	10	ys	0.954535563112942	1.01948572519981	1.09206906744812	0.922354786204305	1.00350574174912	1.09391990330274
C2271-12141	10	nb	0.930150324532983	0.986051722544378	1.04324530083366	0.922354786204305	1.00350574174912	1.09391990330274
C2271-12141	10	bnb	0.945037167150349	1.02003724669232	1.11082412445826	0.922354786204305	1.00350574174912	1.09391990330274
C2271-12141	10	mix-ys	0.920600623245927	1.02711064746313	1.15458684206462	0.922354786204305	1.00350574174912	1.09391990330274
C2271-12141	10	mix-nb	0.922354786204305	1.00350574174912	1.09391990330274	0.922354786204305	1.00350574174912	1.09391990330274
C2271-12141	10	mix-gnb	0.909021682119089	0.993486917495403	1.08536493215896	0.922354786204305	1.00350574174912	1.09391990330274
C2271-12141	10	mix-bnb	0.94234016705728	1.02313615251531	1.11411699233169	0.922354786204305	1.00350574174912	1.09391990330274
C1368-151	11	poi	0.913575601274988	0.939129511389441	0.964713922798426	0.862786943267704	0.962021737091598	1.08626498887052
C1368-151	11	ys	0.926925257551158	0.983091496015426	1.0341779078732	0.862786943267704	0.962021737091598	1.08626498887052
C1368-151	11	nb	0.891332195423264	0.944239878414141	0.995142267197549	0.862786943267704	0.962021737091598	1.08626498887052
C1368-151	11	bnb	0.926148469820729	0.984129957687356	1.04984812667146	0.862786943267704	0.962021737091598	1.08626498887052
C1368-151	11	mix-ys	0.862815455031355	0.96963577464622	1.11589002472443	0.862786943267704	0.962021737091598	1.08626498887052
C1368-151	11	mix-nb	0.862786943267704	0.962021737091598	1.08626498887052	0.862786943267704	0.962021737091598	1.08626498887052
C1368-151	11	mix-gnb	0.853070620277906	0.959523968469681	1.08636450994894	0.862786943267704	0.962021737091598	1.08626498887052
C1368-151	11	mix-bnb	0.86187660170567	0.959826742414107	1.08285342597084	0.862786943267704	0.962021737091598	1.08626498887052
C1379-121D132312333	11	poi	0.604806666505263	0.63003187267746	0.661339060736437	0.320028111706028	0.421130925070141	0.639001886869091
C1379-121D132312333	11	ys	0.430826248901587	0.47114792752718	0.522526675923972	0.320028111706028	0.421130925070141	0.639001886869091
C1379-121D132312333	11	nb	0.374210367954974	0.420644319572991	0.468218497248284	0.320028111706028	0.421130925070141	0.639001886869091
C1379-121D132312333	11	bnb	0.388966634626114	0.432584366401821	0.480668502982723	0.320028111706028	0.421130925070141	0.639001886869091
C1379-121D132312333	11	mix-ys	0.386491440453924	0.45268002369766	0.564830879778192	0.320028111706028	0.421130925070141	0.639001886869091
C1379-121D132312333	11	mix-nb	0.320028111706028	0.421130925070141	0.639001886869091	0.320028111706028	0.421130925070141	0.639001886869091
C1379-121D132312333	11	mix-gnb	0.323075030615963	0.368023854196067	0.548740827993513	0.320028111706028	0.421130925070141	0.639001886869091
C1379-121D132312333	11	mix-bnb	0.37419660488161	0.45589982744843	0.609535678099366	0.320028111706028	0.421130925070141	0.639001886869091
C2191-4222342	11	poi	0.943660232105574	0.974118276292861	1.00484439466697	0.98420342311213	1.05966498871882	1.14328128219234
C2191-4222342	11	ys	0.999664689565568	1.05749137171678	1.12686923950386	0.98420342311213	1.05966498871882	1.14328128219234
C2191-4222342	11	nb	1.00309694249559	1.064500107894	1.12998712999663	0.98420342311213	1.05966498871882	1.14328128219234
C2191-4222342	11	bnb	0.978226851058545	1.05271885069468	1.13411028722287	0.98420342311213	1.05966498871882	1.14328128219234
C2191-4222342	11	mix-ys	0.964440237858555	1.04149494061019	1.13986115858453	0.98420342311213	1.05966498871882	1.14328128219234
C2191-4222342	11	mix-nb	0.98420342311213	1.05966498871882	1.14328128219234	0.98420342311213	1.05966498871882	1.14328128219234
C2191-4222342	11	mix-gnb	0.984492788419138	1.06021495079487	1.14138286441994	0.98420342311213	1.05966498871882	1.14328128219234
C2191-4222342	11	mix-bnb	0.969283610964773	1.0410919409773	1.12613910697103	0.98420342311213	1.05966498871882	1.14328128219234
C2271-12141	11	poi	0.801769207315349	0.836925271859823	0.874752423255629	0.475375710279385	0.540914193177219	0.622764975987659
C2271-12141	11	ys	0.504969969839566	0.541057656250016	0.581573753510223	0.475375710279385	0.540914193177219	0.622764975987659
C2271-12141	11	nb	0.483407748499848	0.523617105036499	0.574496857179158	0.475375710279385	0.540914193177219	0.622764975987659
C2271-12141	11	bnb	0.481524253838413	0.538624317469665	0.606393756519245	0.475375710279385	0.540914193177219	0.622764975987659
C2271-12141	11	mix-ys	0.457019221283997	0.540081671340252	0.650866895787005	0.475375710279385	0.540914193177219	0.622764975987659
C2271-12141	11	mix-nb	0.475375710279385	0.540914193177219	0.622764975987659	0.475375710279385	0.540914193177219	0.622764975987659
C2271-12141	11	mix-gnb	0.466834273700295	0.533235662043522	0.608999444481633	0.475375710279385	0.540914193177219	0.622764975987659
C2271-12141	11	mix-bnb	0.476711348721065	0.539446390803493	0.613441961889922	0.475375710279385	0.540914193177219	0.622764975987659
C1368-151	12	poi	1.07944278702638	1.09917332494794	1.12078119985134	1.11195465495472	1.22981845771756	1.37335249145135
C1368-151	12	ys	1.1531558675319	1.20002879079299	1.26451114318958	1.11195465495472	1.22981845771756	1.37335249145135
C1368-151	12	nb	1.21319097462493	1.27004080199335	1.33714656742203	1.11195465495472	1.22981845771756	1.37335249145135
C1368-151	12	bnb	1.15083544034104	1.20776437332906	1.26903697536295	1.11195465495472	1.22981845771756	1.37335249145135
C1368-151	12	mix-ys	1.09266237754824	1.20231292548002	1.33996950440915	1.11195465495472	1.22981845771756	1.37335249145135
C1368-151	12	mix-nb	1.11195465495472	1.22981845771756	1.37335249145135	1.11195465495472	1.22981845771756	1.37335249145135
C1368-151	12	mix-gnb	1.12561030341228	1.24121726328755	1.37946055412319	1.11195465495472	1.22981845771756	1.37335249145135
C1368-151	12	mix-bnb	1.11244822616593	1.2276152812126	1.36718539446402	1.11195465495472	1.22981845771756	1.37335249145135
C1379-121D132312333	12	poi	0.361829703176815	0.411917312153476	0.461823026111471	0.215276695910008	0.355386405943949	0.818405094726284
C1379-121D132312333	12	ys	0.253618188722527	0.293814821149995	0.346736827375274	0.215276695910008	0.355386405943949	0.818405094726284
C1379-121D132312333	12	nb	0.167993284069458	0.205511473679804	0.255657887590051	0.215276695910008	0.355386405943949	0.818405094726284
C1379-121D132312333	12	bnb	0.211717305288071	0.259076204255264	0.32514237576074	0.215276695910008	0.355386405943949	0.818405094726284
C1379-121D132312333	12	mix-ys	0.211497445169279	0.294984337777336	0.613034428152573	0.215276695910008	0.355386405943949	0.818405094726284
C1379-121D132312333	12	mix-nb	0.215276695910008	0.355386405943949	0.818405094726284	0.215276695910008	0.355386405943949	0.818405094726284
C1379-121D132312333	12	mix-gnb	0.226283500619119	0.476057348260598	1.25364518611974	0.215276695910008	0.355386405943949	0.818405094726284
C1379-121D132312333	12	mix-bnb	0.22117099015492	0.322452150041277	0.551567508506531	0.215276695910008	0.355386405943949	0.818405094726284
C2191-4222342	12	poi	1.07689217291843	1.10383641563614	1.13308691199504	1.17950796665143	1.25955969601487	1.34589536952516
C2191-4222342	12	ys	1.16878204434887	1.23755121264336	1.2980897315119	1.17950796665143	1.25955969601487	1.34589536952516
C2191-4222342	12	nb	1.20798743205889	1.27201166053224	1.33430798087668	1.17950796665143	1.25955969601487	1.34589536952516
C2191-4222342	12	bnb	1.14957892729986	1.22086541038607	1.30339998360645	1.17950796665143	1.25955969601487	1.34589536952516
C2191-4222342	12	mix-ys	1.1681740781478	1.26423290493898	1.37176334810703	1.17950796665143	1.25955969601487	1.34589536952516
C2191-4222342	12	mix-nb	1.17950796665143	1.25955969601487	1.34589536952516	1.17950796665143	1.25955969601487	1.34589536952516
C2191-4222342	12	mix-gnb	1.15760733448481	1.23835279560423	1.31858415789069	1.17950796665143	1.25955969601487	1.34589536952516
C2191-4222342	12	mix-bnb	1.17910513542597	1.26152872037247	1.34887756601145	1.17950796665143	1.25955969601487	1.34589536952516
C2271-12141	12	poi	0.966252517907022	1.00792036500902	1.04872924111981	1.04962464498031	1.21756444542648	1.44340201060531
C2271-12141	12	ys	1.0410222449368	1.16845354152967	1.30371901696913	1.04962464498031	1.21756444542648	1.44340201060531
C2271-12141	12	nb	1.13668483283923	1.25464548152393	1.37285980144407	1.04962464498031	1.21756444542648	1.44340201060531
C2271-12141	12	bnb	0.99536952846006	1.11639526966263	1.26839900848685	1.04962464498031	1.21756444542648	1.44340201060531
C2271-12141	12	mix-ys	1.01665942778895	1.22782774430834	1.57378820088531	1.04962464498031	1.21756444542648	1.44340201060531
C2271-12141	12	mix-nb	1.04962464498031	1.21756444542648	1.44340201060531	1.04962464498031	1.21756444542648	1.44340201060531
C2271-12141	12	mix-gnb	1.08713388505082	1.25678356445339	1.47250990589398	1.04962464498031	1.21756444542648	1.44340201060531
C2271-12141	12	mix-bnb	1.04001716574956	1.21142571067617	1.42502396817188	1.04962464498031	1.21756444542648	1.44340201060531
C1368-151	13	poi	0.967560782267545	0.989913374241173	1.01346009565609	0.993988992568231	1.09910541017036	1.22927554643
C1368-151	13	ys	1.0428896593639	1.10201618238907	1.15829095062842	0.993988992568231	1.09910541017036	1.22927554643
C1368-151	13	nb	1.0096142010233	1.06689814087665	1.12248156002985	0.993988992568231	1.09910541017036	1.22927554643
C1368-151	13	bnb	1.05259188708334	1.11310268063227	1.17741829106792	0.993988992568231	1.09910541017036	1.22927554643
C1368-151	13	mix-ys	1.00218302688002	1.10872033449309	1.24282851254942	0.993988992568231	1.09910541017036	1.22927554643
C1368-151	13	mix-nb	0.993988992568231	1.09910541017036	1.22927554643	0.993988992568231	1.09910541017036	1.22927554643
C1368-151	13	mix-gnb	0.988183703075137	1.08317608983392	1.21034078536412	0.993988992568231	1.09910541017036	1.22927554643
C1368-151	13	mix-bnb	1.00287667757191	1.10613879356042	1.228303318616	0.993988992568231	1.09910541017036	1.22927554643
C1379-121D132312333	13	poi	0.846398114459912	0.865148762986873	0.885227537866404	0.55231645660974	0.674610358076482	0.84497568534249
C1379-121D132312333	13	ys	0.67723123462318	0.72481553975026	0.778594834550873	0.55231645660974	0.674610358076482	0.84497568534249
C1379-121D132312333	13	nb	0.642458896653167	0.691132161783193	0.744861745235787	0.55231645660974	0.674610358076482	0.84497568534249
C1379-121D132312333	13	bnb	0.645772202210386	0.70383736552974	0.768385561274108	0.55231645660974	0.674610358076482	0.84497568534249
C1379-121D132312333	13	mix-ys	0.667991440143445	0.737226092479444	0.833549179947049	0.55231645660974	0.674610358076482	0.84497568534249
C1379-121D132312333	13	mix-nb	0.55231645660974	0.674610358076482	0.84497568534249	0.55231645660974	0.674610358076482	0.84497568534249
C1379-121D132312333	13	mix-gnb	0.507222255323291	0.622209510626466	0.806785617657963	0.55231645660974	0.674610358076482	0.84497568534249
C1379-121D132312333	13	mix-bnb	0.606307456100237	0.708464653379523	0.879744486198915	0.55231645660974	0.674610358076482	0.84497568534249
C2191-4222342	13	poi	1.01091292138895	1.04819233259983	1.07655236194368	1.11367571501935	1.19165816068143	1.2759615372626
C2191-4222342	13	ys	1.12515168208347	1.19221853984513	1.26699799390312	1.11367571501935	1.19165816068143	1.2759615372626
C2191-4222342	13	nb	1.14127654377692	1.20006296628679	1.26469504372902	1.11367571501935	1.19165816068143	1.2759615372626
C2191-4222342	13	bnb	1.11587670638519	1.19318495057252	1.27985293205961	1.11367571501935	1.19165816068143	1.2759615372626
C2191-4222342	13	mix-ys	1.1079114103509	1.19887418328391	1.30771275840184	1.11367571501935	1.19165816068143	1.2759615372626
C2191-4222342	13	mix-nb	1.11367571501935	1.19165816068143	1.2759615372626	1.11367571501935	1.19165816068143	1.2759615372626
C2191-4222342	13	mix-gnb	1.11140819071462	1.18691991884427	1.26308304393177	1.11367571501935	1.19165816068143	1.2759615372626
C2191-4222342	13	mix-bnb	1.12191015978446	1.2006534141209	1.28957788235316	1.11367571501935	1.19165816068143	1.2759615372626
C2271-12141	13	poi	1.01241737054562	1.03243341275987	1.05161329817245	1.01891181348495	1.09261198183296	1.18008851728711
C2271-12141	13	ys	1.02596039144214	1.08580330228268	1.14614498247363	1.01891181348495	1.09261198183296	1.18008851728711
C2271-12141	13	nb	1.03825765325271	1.09093767737034	1.14400079632665	1.01891181348495	1.09261198183296	1.18008851728711
C2271-12141	13	bnb	1.01719837397537	1.08345027120938	1.15914284408387	1.01891181348495	1.09261198183296	1.18008851728711
C2271-12141	13	mix-ys	1.01503601546208	1.1178929382848	1.24641398310782	1.01891181348495	1.09261198183296	1.18008851728711
C2271-12141	13	mix-nb	1.01891181348495	1.09261198183296	1.18008851728711	1.01891181348495	1.09261198183296	1.18008851728711
C2271-12141	13	mix-gnb	1.01524713183832	1.09049676216942	1.19139554160093	1.01891181348495	1.09261198183296	1.18008851728711
C2271-12141	13	mix-bnb	1.03012758394851	1.10481684459408	1.18797928906789	1.01891181348495	1.09261198183296	1.18008851728711
C1368-151	14	poi	0.927487501368178	0.956810931415151	0.986404872433245	0.817425879200124	0.943696629645901	1.10514877924452
C1368-151	14	ys	0.880345613863793	0.936583985786668	1.00566395788942	0.817425879200124	0.943696629645901	1.10514877924452
C1368-151	14	nb	0.896092388455102	0.960383987154125	1.02894868352534	0.817425879200124	0.943696629645901	1.10514877924452
C1368-151	14	bnb	0.869828985900816	0.931842511416078	1.0008450328464	0.817425879200124	0.943696629645901	1.10514877924452
C1368-151	14	mix-ys	0.79380213763747	0.913862457020653	1.10084494477635	0.817425879200124	0.943696629645901	1.10514877924452
C1368-151	14	mix-nb	0.817425879200124	0.943696629645901	1.10514877924452	0.817425879200124	0.943696629645901	1.10514877924452
C1368-151	14	mix-gnb	0.805528083937333	0.933677661119676	1.11606508043532	0.817425879200124	0.943696629645901	1.10514877924452
C1368-151	14	mix-bnb	0.814518525379703	0.931981353453217	1.08560416639253	0.817425879200124	0.943696629645901	1.10514877924452
C1379-121D132312333	14	poi	0.907242372818108	0.929818676090985	0.949251195502109	0.767752895781309	0.928760921860818	1.14753208595463
C1379-121D132312333	14	ys	0.894313555731543	0.961978414864208	1.03287752275085	0.767752895781309	0.928760921860818	1.14753208595463
C1379-121D132312333	14	nb	0.873831812537112	0.932202228488083	0.996332803947427	0.767752895781309	0.928760921860818	1.14753208595463
C1379-121D132312333	14	bnb	0.872670231440377	0.948654381074317	1.0320169918155	0.767752895781309	0.928760921860818	1.14753208595463
C1379-121D132312333	14	mix-ys	0.893688240190979	0.982383631241777	1.08660552077072	0.767752895781309	0.928760921860818	1.14753208595463
C1379-121D132312333	14	mix-nb	0.767752895781309	0.928760921860818	1.14753208595463	0.767752895781309	0.928760921860818	1.14753208595463
C1379-121D132312333	14	mix-gnb	0.755897740184957	0.911473314714985	1.13368433809878	0.767752895781309	0.928760921860818	1.14753208595463
C1379-121D132312333	14	mix-bnb	0.85262299215076	0.955183242019602	1.08480834537707	0.767752895781309	0.928760921860818	1.14753208595463
C2191-4222342	14	poi	1.01038986819732	1.05889306204693	1.0975469829365	1.01506060120198	1.11041194170569	1.22632500313367
C2191-4222342	14	ys	1.03052804298769	1.11281457336884	1.19573011661846	1.01506060120198	1.11041194170569	1.22632500313367
C2191-4222342	14	nb	1.03986242054021	1.11056354575081	1.19034575231375	1.01506060120198	1.11041194170569	1.22632500313367
C2191-4222342	14	bnb	1.01967346524311	1.11644903042478	1.22812717868306	1.01506060120198	1.11041194170569	1.22632500313367
C2191-4222342	14	mix-ys	1.01048176207164	1.11381395500212	1.25669704660417	1.01506060120198	1.11041194170569	1.22632500313367
C2191-4222342	14	mix-nb	1.01506060120198	1.11041194170569	1.22632500313367	1.01506060120198	1.11041194170569	1.22632500313367
C2191-4222342	14	mix-gnb	1.02032417204217	1.11440438556832	1.23118038457139	1.01506060120198	1.11041194170569	1.22632500313367
C2191-4222342	14	mix-bnb	1.01280390547051	1.10824555328544	1.21953039824724	1.01506060120198	1.11041194170569	1.22632500313367
C2271-12141	14	poi	0.935747908214171	0.962178019850691	0.982994803649115	0.88288418330425	0.948252175685839	1.02290640164488
C2271-12141	14	ys	0.891050466442413	0.943346287502286	0.997164823700105	0.88288418330425	0.948252175685839	1.02290640164488
C2271-12141	14	nb	0.899941363596926	0.945657519321923	0.991185218342764	0.88288418330425	0.948252175685839	1.02290640164488
C2271-12141	14	bnb	0.870446737331558	0.928959774425793	0.991717008823931	0.88288418330425	0.948252175685839	1.02290640164488
C2271-12141	14	mix-ys	0.861289631351052	0.942339667643461	1.03986769045954	0.88288418330425	0.948252175685839	1.02290640164488
C2271-12141	14	mix-nb	0.88288418330425	0.948252175685839	1.02290640164488	0.88288418330425	0.948252175685839	1.02290640164488
C2271-12141	14	mix-gnb	0.881646209876534	0.944952609434556	1.01437607112489	0.88288418330425	0.948252175685839	1.02290640164488
C2271-12141	14	mix-bnb	0.886605156900958	0.957023106534362	1.03154083829842	0.88288418330425	0.948252175685839	1.02290640164488
C1368-151	15	poi	0.936259938897737	0.966443302876962	0.998659683455196	0.803479228428015	0.925027754875558	1.09700798219512
C1368-151	15	ys	0.869030792926641	0.924084141116912	0.994267688805249	0.803479228428015	0.925027754875558	1.09700798219512
C1368-151	15	nb	0.877580666857469	0.942048721885772	1.01361140941606	0.803479228428015	0.925027754875558	1.09700798219512
C1368-151	15	bnb	0.855557346555778	0.919195593360837	0.9874104006067	0.803479228428015	0.925027754875558	1.09700798219512
C1368-151	15	mix-ys	0.789744685246954	0.916343570913774	1.13599546893432	0.803479228428015	0.925027754875558	1.09700798219512
C1368-151	15	mix-nb	0.803479228428015	0.925027754875558	1.09700798219512	0.803479228428015	0.925027754875558	1.09700798219512
C1368-151	15	mix-gnb	0.78960262749644	0.919900622503187	1.07362568888539	0.803479228428015	0.925027754875558	1.09700798219512
C1368-151	15	mix-bnb	0.791212974008209	0.921212042112559	1.08243800804047	0.803479228428015	0.925027754875558	1.09700798219512
C1379-121D132312333	15	poi	0.60677497880882	0.629590009107609	0.655120737655593	0.736930903764235	0.958370968007003	1.33912774338134
C1379-121D132312333	15	ys	0.86681870701302	0.970620314994006	1.0927845608902	0.736930903764235	0.958370968007003	1.33912774338134
C1379-121D132312333	15	nb	0.784252316422738	0.863733267570415	0.950959085815092	0.736930903764235	0.958370968007003	1.33912774338134
C1379-121D132312333	15	bnb	0.84236498800884	0.920506366817699	1.01469741712567	0.736930903764235	0.958370968007003	1.33912774338134
C1379-121D132312333	15	mix-ys	0.793421872776624	0.90960258610811	1.16017413482961	0.736930903764235	0.958370968007003	1.33912774338134
C1379-121D132312333	15	mix-nb	0.736930903764235	0.958370968007003	1.33912774338134	0.736930903764235	0.958370968007003	1.33912774338134
C1379-121D132312333	15	mix-gnb	0.714576830714675	0.839902854599912	1.14126232822595	0.736930903764235	0.958370968007003	1.33912774338134
C1379-121D132312333	15	mix-bnb	0.827705452643167	0.968787354971805	1.20399177341938	0.736930903764235	0.958370968007003	1.33912774338134
C2191-4222342	15	poi	0.990190099572769	1.02835410349118	1.0781858973087	1.04436735334733	1.14121114701843	1.25792516707054
C2191-4222342	15	ys	1.05444160094101	1.13566944882489	1.2300556212196	1.04436735334733	1.14121114701843	1.25792516707054
C2191-4222342	15	nb	1.06466370650884	1.1390892712766	1.22278638061198	1.04436735334733	1.14121114701843	1.25792516707054
C2191-4222342	15	bnb	1.0310698518738	1.12861209135777	1.2403380072092	1.04436735334733	1.14121114701843	1.25792516707054
C2191-4222342	15	mix-ys	1.03560107456125	1.15300156038233	1.3097726704322	1.04436735334733	1.14121114701843	1.25792516707054
C2191-4222342	15	mix-nb	1.04436735334733	1.14121114701843	1.25792516707054	1.04436735334733	1.14121114701843	1.25792516707054
C2191-4222342	15	mix-gnb	1.03818710329092	1.13626059949689	1.24629874715504	1.04436735334733	1.14121114701843	1.25792516707054
C2191-4222342	15	mix-bnb	1.04873816833688	1.14524877301793	1.25811913630241	1.04436735334733	1.14121114701843	1.25792516707054
C2271-12141	15	poi	0.95054814048396	0.981487894738277	1.0137750241783	1.14566999816219	1.28992619304001	1.47889161361466
C2271-12141	15	ys	1.17505510770936	1.29073670297436	1.4227506079735	1.14566999816219	1.28992619304001	1.47889161361466
C2271-12141	15	nb	1.19143780479649	1.2843931160341	1.39538395461901	1.14566999816219	1.28992619304001	1.47889161361466
C2271-12141	15	bnb	1.14960010248584	1.26711840324858	1.40884617604235	1.14566999816219	1.28992619304001	1.47889161361466
C2271-12141	15	mix-ys	1.13198943916588	1.30820773517959	1.5644080117996	1.14566999816219	1.28992619304001	1.47889161361466
C2271-12141	15	mix-nb	1.14566999816219	1.28992619304001	1.47889161361466	1.14566999816219	1.28992619304001	1.47889161361466
C2271-12141	15	mix-gnb	1.1577418946435	1.2981864727236	1.469308562227	1.14566999816219	1.28992619304001	1.47889161361466
C2271-12141	15	mix-bnb	1.14752293479187	1.28929923883319	1.46653476556525	1.14566999816219	1.28992619304001	1.47889161361466
C1368-151	16	poi	0.991617264281543	1.02202169387887	1.05812939369257	1.1036869532006	1.28036080327354	1.49806578296654
C1368-151	16	ys	1.20038532914173	1.29020070948238	1.39017028940411	1.1036869532006	1.28036080327354	1.49806578296654
C1368-151	16	nb	1.3274414077135	1.40927826748297	1.49971137764092	1.1036869532006	1.28036080327354	1.49806578296654
C1368-151	16	bnb	1.21737306713773	1.29637763753991	1.38106684498777	1.1036869532006	1.28036080327354	1.49806578296654
C1368-151	16	mix-ys	1.07278535752036	1.24219733268854	1.48468883237016	1.1036869532006	1.28036080327354	1.49806578296654
C1368-151	16	mix-nb	1.1036869532006	1.28036080327354	1.49806578296654	1.1036869532006	1.28036080327354	1.49806578296654
C1368-151	16	mix-gnb	1.05938827222884	1.22772800950373	1.4406739103923	1.1036869532006	1.28036080327354	1.49806578296654
C1368-151	16	mix-bnb	1.12142843430643	1.28904033263916	1.53597167145401	1.1036869532006	1.28036080327354	1.49806578296654
C1379-121D132312333	16	poi	1.03786261203517	1.06053995231699	1.07935080204864	0.759815329361715	0.91506198669816	1.12070451126341
C1379-121D132312333	16	ys	0.816399301645474	0.871136271463303	0.923565802636369	0.759815329361715	0.91506198669816	1.12070451126341
C1379-121D132312333	16	nb	0.850174946270617	0.911797403557125	0.971816628663493	0.759815329361715	0.91506198669816	1.12070451126341
C1379-121D132312333	16	bnb	0.809264412064674	0.876806497913385	0.958195024464419	0.759815329361715	0.91506198669816	1.12070451126341
C1379-121D132312333	16	mix-ys	0.828103265326663	0.900902673314447	0.990858023018176	0.759815329361715	0.91506198669816	1.12070451126341
C1379-121D132312333	16	mix-nb	0.759815329361715	0.91506198669816	1.12070451126341	0.759815329361715	0.91506198669816	1.12070451126341
C1379-121D132312333	16	mix-gnb	0.771616071777866	0.924187660385891	1.12479907458708	0.759815329361715	0.91506198669816	1.12070451126341
C1379-121D132312333	16	mix-bnb	0.803414801923406	0.880812126481578	0.9761026161229	0.759815329361715	0.91506198669816	1.12070451126341
C2191-4222342	16	poi	0.99305251336443	1.03350278843333	1.07908048893001	1.14528864584775	1.26346722034419	1.4047899231143
C2191-4222342	16	ys	1.14965607675739	1.24255712954119	1.3435672837436	1.14528864584775	1.26346722034419	1.4047899231143
C2191-4222342	16	nb	1.18642456018275	1.26709090321678	1.35534788934691	1.14528864584775	1.26346722034419	1.4047899231143
C2191-4222342	16	bnb	1.11851803187654	1.2178645000635	1.33187345262322	1.14528864584775	1.26346722034419	1.4047899231143
C2191-4222342	16	mix-ys	1.12911886774926	1.26784011129699	1.44855843272468	1.14528864584775	1.26346722034419	1.4047899231143
C2191-4222342	16	mix-nb	1.14528864584775	1.26346722034419	1.4047899231143	1.14528864584775	1.26346722034419	1.4047899231143
C2191-4222342	16	mix-gnb	1.10445335607263	1.21277427759083	1.34186581505436	1.14528864584775	1.26346722034419	1.4047899231143
C2191-4222342	16	mix-bnb	1.14787565086178	1.26762200986279	1.41005976375527	1.14528864584775	1.26346722034419	1.4047899231143
C2271-12141	16	poi	0.863206856252107	0.885973481517659	0.910299489948583	0.507227498400206	0.547051630078438	0.59369114467424
C2271-12141	16	ys	0.528421248213361	0.553375169412512	0.581253453721174	0.507227498400206	0.547051630078438	0.59369114467424
C2271-12141	16	nb	0.511220931274375	0.540227623160785	0.573090161809997	0.507227498400206	0.547051630078438	0.59369114467424
C2271-12141	16	bnb	0.524094640198079	0.566930913447761	0.612502816911286	0.507227498400206	0.547051630078438	0.59369114467424
C2271-12141	16	mix-ys	0.501900260506667	0.554750484268459	0.624242181020068	0.507227498400206	0.547051630078438	0.59369114467424
C2271-12141	16	mix-nb	0.507227498400206	0.547051630078438	0.59369114467424	0.507227498400206	0.547051630078438	0.59369114467424
C2271-12141	16	mix-gnb	0.504596930980925	0.544453911396364	0.596028315018236	0.507227498400206	0.547051630078438	0.59369114467424
C2271-12141	16	mix-bnb	0.50655823280325	0.548328063686081	0.597084109807411	0.507227498400206	0.547051630078438	0.59369114467424
C1368-151	17	poi	1.09959660606062	1.11807815700657	1.13736292762927	1.06875646378016	1.16405623869073	1.27301771894642
C1368-151	17	ys	1.08801264523002	1.13835298769983	1.1790361074184	1.06875646378016	1.16405623869073	1.27301771894642
C1368-151	17	nb	1.11441171108973	1.16018061950245	1.20751723278726	1.06875646378016	1.16405623869073	1.27301771894642
C1368-151	17	bnb	1.10759544010752	1.16140150187026	1.21982105338666	1.06875646378016	1.16405623869073	1.27301771894642
C1368-151	17	mix-ys	1.0490889597736	1.13297694137976	1.21979216217204	1.06875646378016	1.16405623869073	1.27301771894642
C1368-151	17	mix-nb	1.06875646378016	1.16405623869073	1.27301771894642	1.06875646378016	1.16405623869073	1.27301771894642
C1368-151	17	mix-gnb	1.10046533810538	1.19058545561801	1.29664778764206	1.06875646378016	1.16405623869073	1.27301771894642
C1368-151	17	mix-bnb	1.03647071377199	1.12725099621605	1.23157900113412	1.06875646378016	1.16405623869073	1.27301771894642
C1379-121D132312333	17	poi	0.852621674373265	0.873869478926061	0.895321431419163	0.729982970276314	0.903804229102031	1.16162732835902
C1379-121D132312333	17	ys	0.840249721508556	0.905921918123105	0.981563160972896	0.729982970276314	0.903804229102031	1.16162732835902
C1379-121D132312333	17	nb	0.811367269938569	0.883022335853379	0.969125544898832	0.729982970276314	0.903804229102031	1.16162732835902
C1379-121D132312333	17	bnb	0.793584469288511	0.871438699901289	0.953896249012926	0.729982970276314	0.903804229102031	1.16162732835902
C1379-121D132312333	17	mix-ys	0.811284648272315	0.923000997013537	1.08460426710085	0.729982970276314	0.903804229102031	1.16162732835902
C1379-121D132312333	17	mix-nb	0.729982970276314	0.903804229102031	1.16162732835902	0.729982970276314	0.903804229102031	1.16162732835902
C1379-121D132312333	17	mix-gnb	0.638100014688693	0.792762460874386	1.05321022125263	0.729982970276314	0.903804229102031	1.16162732835902
C1379-121D132312333	17	mix-bnb	0.796671305334067	0.930566695252221	1.15636372797977	0.729982970276314	0.903804229102031	1.16162732835902
C2191-4222342	17	poi	1.08878403562964	1.11226823925232	1.13449626447282	1.13523126503039	1.19882230289585	1.27067618056367
C2191-4222342	17	ys	1.12768477144461	1.17569702047422	1.23572594533608	1.13523126503039	1.19882230289585	1.27067618056367
C2191-4222342	17	nb	1.15522699410188	1.20751266853319	1.26117976821727	1.13523126503039	1.19882230289585	1.27067618056367
C2191-4222342	17	bnb	1.11507740036551	1.17951469486384	1.24943162007812	1.13523126503039	1.19882230289585	1.27067618056367
C2191-4222342	17	mix-ys	1.11251589366909	1.18797740355255	1.27084527089028	1.13523126503039	1.19882230289585	1.27067618056367
C2191-4222342	17	mix-nb	1.13523126503039	1.19882230289585	1.27067618056367	1.13523126503039	1.19882230289585	1.27067618056367
C2191-4222342	17	mix-gnb	1.12944964268894	1.19542237965541	1.27204325040578	1.13523126503039	1.19882230289585	1.27067618056367
C2191-4222342	17	mix-bnb	1.1272914790794	1.19141323578378	1.26572805350245	1.13523126503039	1.19882230289585	1.27067618056367
C2271-12141	17	poi	1.00281179320726	1.02713779275707	1.05148772882976	0.972462506460872	1.06446092939607	1.1714158705043
C2271-12141	17	ys	0.977118546686866	1.03933389050986	1.10553287021399	0.972462506460872	1.06446092939607	1.1714158705043
C2271-12141	17	nb	1.00184572742966	1.0591965479181	1.12453105836517	0.972462506460872	1.06446092939607	1.1714158705043
C2271-12141	17	bnb	0.948476999493832	1.02325731608232	1.11003363246126	0.972462506460872	1.06446092939607	1.1714158705043
C2271-12141	17	mix-ys	0.96139088643266	1.07775779430487	1.23414869646969	0.972462506460872	1.06446092939607	1.1714158705043
C2271-12141	17	mix-nb	0.972462506460872	1.06446092939607	1.1714158705043	0.972462506460872	1.06446092939607	1.1714158705043
C2271-12141	17	mix-gnb	0.966127637886594	1.05407958116325	1.15650028123571	0.972462506460872	1.06446092939607	1.1714158705043
C2271-12141	17	mix-bnb	0.965944190789622	1.06003233389715	1.16935818510251	0.972462506460872	1.06446092939607	1.1714158705043
C1368-151	18	poi	0.914506535396786	0.953697727744191	0.994177594097601	0.908240626853044	1.09362694234706	1.35994724552037
C1368-151	18	ys	1.0228760901229	1.12721472647835	1.23884909163728	0.908240626853044	1.09362694234706	1.35994724552037
C1368-151	18	nb	1.07796518133486	1.1808043266824	1.31418714735383	0.908240626853044	1.09362694234706	1.35994724552037
C1368-151	18	bnb	1.032615105512	1.12054709718663	1.22791486245106	0.908240626853044	1.09362694234706	1.35994724552037
C1368-151	18	mix-ys	0.919418792194216	1.10333623783734	1.48236377150796	0.908240626853044	1.09362694234706	1.35994724552037
C1368-151	18	mix-nb	0.908240626853044	1.09362694234706	1.35994724552037	0.908240626853044	1.09362694234706	1.35994724552037
C1368-151	18	mix-gnb	0.918668960400883	1.10841271711496	1.381633185185	0.908240626853044	1.09362694234706	1.35994724552037
C1368-151	18	mix-bnb	0.930552158510528	1.12438198498013	1.407457358615	0.908240626853044	1.09362694234706	1.35994724552037
C1379-121D132312333	18	poi	1.00245226857913	1.02216249267286	1.04212861159288	1.10665340078247	1.22551367575597	1.46745751851059
C1379-121D132312333	18	ys	1.39544449585542	1.52492542055109	1.66599870035161	1.10665340078247	1.22551367575597	1.46745751851059
C1379-121D132312333	18	nb	1.60867087832039	1.72062460029928	1.85268138557818	1.10665340078247	1.22551367575597	1.46745751851059
C1379-121D132312333	18	bnb	1.40501602486656	1.51540756602476	1.63602001332454	1.10665340078247	1.22551367575597	1.46745751851059
C1379-121D132312333	18	mix-ys	1.31884758818823	1.43071488063403	1.57956497756069	1.10665340078247	1.22551367575597	1.46745751851059
C1379-121D132312333	18	mix-nb	1.10665340078247	1.22551367575597	1.46745751851059	1.10665340078247	1.22551367575597	1.46745751851059
C1379-121D132312333	18	mix-gnb	1.03842012731383	1.28412423094127	1.6191295004016	1.10665340078247	1.22551367575597	1.46745751851059
C1379-121D132312333	18	mix-bnb	1.35220228408614	1.47844067691167	1.64284833444398	1.10665340078247	1.22551367575597	1.46745751851059
C2191-4222342	18	poi	0.98773622401579	1.05018443797684	1.10736069754017	1.05746961673783	1.21419936748142	1.40920675912477
C2191-4222342	18	ys	1.0568581436041	1.18253101683212	1.33737782142692	1.05746961673783	1.21419936748142	1.40920675912477
C2191-4222342	18	nb	1.09321717181796	1.21930232672309	1.33949505694318	1.05746961673783	1.21419936748142	1.40920675912477
C2191-4222342	18	bnb	1.03165777950241	1.16374695815948	1.3260811191104	1.05746961673783	1.21419936748142	1.40920675912477
C2191-4222342	18	mix-ys	1.03195454310422	1.19973238273621	1.4468568007127	1.05746961673783	1.21419936748142	1.40920675912477
C2191-4222342	18	mix-nb	1.05746961673783	1.21419936748142	1.40920675912477	1.05746961673783	1.21419936748142	1.40920675912477
C2191-4222342	18	mix-gnb	1.05389506861413	1.19254936573215	1.36881502563495	1.05746961673783	1.21419936748142	1.40920675912477
C2191-4222342	18	mix-bnb	1.04414641071293	1.19691154291784	1.39985652057386	1.05746961673783	1.21419936748142	1.40920675912477
C2271-12141	18	poi	0.982324150242254	1.0065146096195	1.03029698430429	1.07352754528288	1.1765876526857	1.28941556051834
C2271-12141	18	ys	1.09425344981824	1.17265301418393	1.25560589967215	1.07352754528288	1.1765876526857	1.28941556051834
C2271-12141	18	nb	1.1153388965926	1.18470174109249	1.25742738902962	1.07352754528288	1.1765876526857	1.28941556051834
C2271-12141	18	bnb	1.05931682104673	1.14788085912299	1.24630091722443	1.07352754528288	1.1765876526857	1.28941556051834
C2271-12141	18	mix-ys	1.07691844514198	1.21626444868195	1.3871045672236	1.07352754528288	1.1765876526857	1.28941556051834
C2271-12141	18	mix-nb	1.07352754528288	1.1765876526857	1.28941556051834	1.07352754528288	1.1765876526857	1.28941556051834
C2271-12141	18	mix-gnb	1.08612556925984	1.18532968828146	1.30426657812773	1.07352754528288	1.1765876526857	1.28941556051834
C2271-12141	18	mix-bnb	1.07888983162059	1.18602692693188	1.30647722516164	1.07352754528288	1.1765876526857	1.28941556051834
C1368-151	19	poi	0.984884893017929	1.00887735483471	1.03966753032616	1.09838701067071	1.24347714263828	1.4142985616123
C1368-151	19	ys	1.19238114330778	1.26908666069839	1.33725448928227	1.09838701067071	1.24347714263828	1.4142985616123
C1368-151	19	nb	1.21107240793743	1.27622297685549	1.35213134811401	1.09838701067071	1.24347714263828	1.4142985616123
C1368-151	19	bnb	1.20101333450784	1.26775581081589	1.34163515039623	1.09838701067071	1.24347714263828	1.4142985616123
C1368-151	19	mix-ys	1.11989404329601	1.2673957507856	1.46256401358486	1.09838701067071	1.24347714263828	1.4142985616123
C1368-151	19	mix-nb	1.09838701067071	1.24347714263828	1.4142985616123	1.09838701067071	1.24347714263828	1.4142985616123
C1368-151	19	mix-gnb	1.10065770106974	1.2342116687897	1.4019723256316	1.09838701067071	1.24347714263828	1.4142985616123
C1368-151	19	mix-bnb	1.12808564892975	1.26442456406914	1.42854052652295	1.09838701067071	1.24347714263828	1.4142985616123
C1379-121D132312333	19	poi	0.309916151607018	0.345769868124928	0.3814452450483	0.275395992000129	0.430570186573067	0.915769338280527
C1379-121D132312333	19	ys	0.341334359535298	0.393626377993018	0.458073568980878	0.275395992000129	0.430570186573067	0.915769338280527
C1379-121D132312333	19	nb	0.2117053355165	0.248826243571189	0.298423164292056	0.275395992000129	0.430570186573067	0.915769338280527
C1379-121D132312333	19	bnb	0.302203621508725	0.35264276273543	0.415106237085244	0.275395992000129	0.430570186573067	0.915769338280527
C1379-121D132312333	19	mix-ys	0.281118620010943	0.379951848869379	0.838994353962474	0.275395992000129	0.430570186573067	0.915769338280527
C1379-121D132312333	19	mix-nb	0.275395992000129	0.430570186573067	0.915769338280527	0.275395992000129	0.430570186573067	0.915769338280527
C1379-121D132312333	19	mix-gnb	0.307475596268756	0.463351766096791	1.13528124579836	0.275395992000129	0.430570186573067	0.915769338280527
C1379-121D132312333	19	mix-bnb	0.318355569930145	0.452139482501354	0.679585696886883	0.275395992000129	0.430570186573067	0.915769338280527
C2191-4222342	19	poi	1.01322119931933	1.05632846576353	1.08995989036765	1.14180406386634	1.23662033492616	1.33937951376366
C2191-4222342	19	ys	1.1476140772444	1.22808236176704	1.31865304983877	1.14180406386634	1.23662033492616	1.33937951376366
C2191-4222342	19	nb	1.17789844141649	1.24475209811781	1.32308706657197	1.14180406386634	1.23662033492616	1.33937951376366
C2191-4222342	19	bnb	1.12796903110147	1.21391780619576	1.31474425503503	1.14180406386634	1.23662033492616	1.33937951376366
C2191-4222342	19	mix-ys	1.1341483927438	1.23292035879144	1.36188820596189	1.14180406386634	1.23662033492616	1.33937951376366
C2191-4222342	19	mix-nb	1.14180406386634	1.23662033492616	1.33937951376366	1.14180406386634	1.23662033492616	1.33937951376366
C2191-4222342	19	mix-gnb	1.1226170880513	1.21084444370271	1.30916327841351	1.14180406386634	1.23662033492616	1.33937951376366
C2191-4222342	19	mix-bnb	1.13980716225118	1.23444932117305	1.34214755184387	1.14180406386634	1.23662033492616	1.33937951376366
C2271-12141	19	poi	0.980621020857942	1.01492801610809	1.04890185293553	1.53707017136125	1.73720730302201	1.98724899614775
C2271-12141	19	ys	1.50215602065444	1.67777145330757	1.88673628822199	1.53707017136125	1.73720730302201	1.98724899614775
C2271-12141	19	nb	1.61152290648776	1.72926429664912	1.87808020129675	1.53707017136125	1.73720730302201	1.98724899614775
C2271-12141	19	bnb	1.49309637501276	1.64801113812758	1.84666561535237	1.53707017136125	1.73720730302201	1.98724899614775
C2271-12141	19	mix-ys	1.47639969053997	1.74657325413457	2.1493546190017	1.53707017136125	1.73720730302201	1.98724899614775
C2271-12141	19	mix-nb	1.53707017136125	1.73720730302201	1.98724899614775	1.53707017136125	1.73720730302201	1.98724899614775
C2271-12141	19	mix-gnb	1.48319616888091	1.67467649095584	1.90477927054562	1.53707017136125	1.73720730302201	1.98724899614775
C2271-12141	19	mix-bnb	1.52411552339013	1.74537524415283	2.00017518246061	1.53707017136125	1.73720730302201	1.98724899614775
C1368-151	20	poi	1.00802136871138	1.03769294557684	1.05974422429963	0.946120453796616	1.05158693389733	1.17749831278399
C1368-151	20	ys	1.00776447671946	1.05301971303506	1.1107850513143	0.946120453796616	1.05158693389733	1.17749831278399
C1368-151	20	nb	0.998258269381105	1.05084460555102	1.10764447607927	0.946120453796616	1.05158693389733	1.17749831278399
C1368-151	20	bnb	1.00623304431543	1.06216004308249	1.12431174397971	0.946120453796616	1.05158693389733	1.17749831278399
C1368-151	20	mix-ys	0.949372419281163	1.04997039050998	1.1791217654243	0.946120453796616	1.05158693389733	1.17749831278399
C1368-151	20	mix-nb	0.946120453796616	1.05158693389733	1.17749831278399	0.946120453796616	1.05158693389733	1.17749831278399
C1368-151	20	mix-gnb	0.962164369182611	1.05969047498305	1.17436078982461	0.946120453796616	1.05158693389733	1.17749831278399
C1368-151	20	mix-bnb	0.962082438389927	1.06273538391795	1.19180597157217	0.946120453796616	1.05158693389733	1.17749831278399
C1379-121D132312333	20	poi	0.679016639434969	0.705771337981131	0.734227448081592	0.482910496470008	0.554243524557773	0.765249523474607
C1379-121D132312333	20	ys	0.639288319313088	0.717445163365492	0.804957295154239	0.482910496470008	0.554243524557773	0.765249523474607
C1379-121D132312333	20	nb	0.709222755675827	0.783928218881663	0.870292963163384	0.482910496470008	0.554243524557773	0.765249523474607
C1379-121D132312333	20	bnb	0.61701252555317	0.678196104553624	0.745424877440692	0.482910496470008	0.554243524557773	0.765249523474607
C1379-121D132312333	20	mix-ys	0.565893143206956	0.634156369734398	0.749462067408058	0.482910496470008	0.554243524557773	0.765249523474607
C1379-121D132312333	20	mix-nb	0.482910496470008	0.554243524557773	0.765249523474607	0.482910496470008	0.554243524557773	0.765249523474607
C1379-121D132312333	20	mix-gnb	0.541359219473646	0.593064389078505	0.687286605423237	0.482910496470008	0.554243524557773	0.765249523474607
C1379-121D132312333	20	mix-bnb	0.568948399619368	0.646200486359113	0.83850465417829	0.482910496470008	0.554243524557773	0.765249523474607
C2191-4222342	20	poi	1.04358420730584	1.07256305662774	1.10212019335211	1.07593046485643	1.15297295895525	1.23234720704665
C2191-4222342	20	ys	1.08892974385655	1.1453848404703	1.21583339857579	1.07593046485643	1.15297295895525	1.23234720704665
C2191-4222342	20	nb	1.10848828321367	1.16563015896426	1.22902726375681	1.07593046485643	1.15297295895525	1.23234720704665
C2191-4222342	20	bnb	1.0669903773596	1.14169467555577	1.22432242866723	1.07593046485643	1.15297295895525	1.23234720704665
C2191-4222342	20	mix-ys	1.08967426896706	1.1808532373274	1.28997766900454	1.07593046485643	1.15297295895525	1.23234720704665
C2191-4222342	20	mix-nb	1.07593046485643	1.15297295895525	1.23234720704665	1.07593046485643	1.15297295895525	1.23234720704665
C2191-4222342	20	mix-gnb	1.0744413560537	1.15437966156488	1.23705075630371	1.07593046485643	1.15297295895525	1.23234720704665
C2191-4222342	20	mix-bnb	1.07911685574649	1.1574089285685	1.24202792651688	1.07593046485643	1.15297295895525	1.23234720704665
C2271-12141	20	poi	0.894731660225589	0.925945025909433	0.963806130666791	0.872991463487425	0.986653282689644	1.13134054184055
C2271-12141	20	ys	0.881095639002495	0.962595564838917	1.04899498485688	0.872991463487425	0.986653282689644	1.13134054184055
C2271-12141	20	nb	0.920504250673872	0.989363063204143	1.07512403204429	0.872991463487425	0.986653282689644	1.13134054184055
C2271-12141	20	bnb	0.839147494201234	0.926147945348572	1.02879030513096	0.872991463487425	0.986653282689644	1.13134054184055
C2271-12141	20	mix-ys	0.831131374230038	0.973527379933283	1.17224590225854	0.872991463487425	0.986653282689644	1.13134054184055
C2271-12141	20	mix-nb	0.872991463487425	0.986653282689644	1.13134054184055	0.872991463487425	0.986653282689644	1.13134054184055
C2271-12141	20	mix-gnb	0.865256548825304	0.97140965984993	1.11313229639505	0.872991463487425	0.986653282689644	1.13134054184055
C2271-12141	20	mix-bnb	0.867111250921907	0.987789991690127	1.13153928734402	0.872991463487425	0.986653282689644	1.13134054184055
C1368-151	21	poi	1.00387447878218	1.03480854266846	1.05897205392381	1.13139218409478	1.25668411982022	1.41691392253506
C1368-151	21	ys	1.18303409514075	1.25473458175871	1.32265057356475	1.13139218409478	1.25668411982022	1.41691392253506
C1368-151	21	nb	1.21041918450869	1.27856931339556	1.34640674504251	1.13139218409478	1.25668411982022	1.41691392253506
C1368-151	21	bnb	1.18854651959621	1.25431747786615	1.32566309464759	1.13139218409478	1.25668411982022	1.41691392253506
C1368-151	21	mix-ys	1.13068237170685	1.27006232406744	1.45319911633007	1.13139218409478	1.25668411982022	1.41691392253506
C1368-151	21	mix-nb	1.13139218409478	1.25668411982022	1.41691392253506	1.13139218409478	1.25668411982022	1.41691392253506
C1368-151	21	mix-gnb	1.11945243971189	1.25518214152475	1.41372140505201	1.13139218409478	1.25668411982022	1.41691392253506
C1368-151	21	mix-bnb	1.15054307999365	1.28125585140717	1.44987358382279	1.13139218409478	1.25668411982022	1.41691392253506
C1379-121D132312333	21	poi	0.996022752601009	1.01506819449967	1.03348578447286	1.19920912754185	1.42842690464568	1.74264315122953
C1379-121D132312333	21	ys	1.37307108205014	1.48165982324982	1.60122087115284	1.19920912754185	1.42842690464568	1.74264315122953
C1379-121D132312333	21	nb	1.34492972694573	1.42805091363766	1.52897729316535	1.19920912754185	1.42842690464568	1.74264315122953
C1379-121D132312333	21	bnb	1.37009847123076	1.49560093000459	1.6451595890535	1.19920912754185	1.42842690464568	1.74264315122953
C1379-121D132312333	21	mix-ys	1.36614873845012	1.51415459834613	1.69778227307705	1.19920912754185	1.42842690464568	1.74264315122953
C1379-121D132312333	21	mix-nb	1.19920912754185	1.42842690464568	1.74264315122953	1.19920912754185	1.42842690464568	1.74264315122953
C1379-121D132312333	21	mix-gnb	1.24742776569739	1.51386086437434	1.82285721452011	1.19920912754185	1.42842690464568	1.74264315122953
C1379-121D132312333	21	mix-bnb	1.33738764293056	1.47967204298417	1.66123707266513	1.19920912754185	1.42842690464568	1.74264315122953
C2191-4222342	21	poi	0.985624772361504	1.01913271885922	1.06021417598162	1.02179489410358	1.10528803258788	1.20284329932187
C2191-4222342	21	ys	1.03559782658361	1.11160072696685	1.18026449021006	1.02179489410358	1.10528803258788	1.20284329932187
C2191-4222342	21	nb	1.05477144826432	1.11394871414091	1.18163052394017	1.02179489410358	1.10528803258788	1.20284329932187
C2191-4222342	21	bnb	1.02669776375414	1.10689792462251	1.20588186590936	1.02179489410358	1.10528803258788	1.20284329932187
C2191-4222342	21	mix-ys	1.01013294968147	1.09818645079213	1.20581176053791	1.02179489410358	1.10528803258788	1.20284329932187
C2191-4222342	21	mix-nb	1.02179489410358	1.10528803258788	1.20284329932187	1.02179489410358	1.10528803258788	1.20284329932187
C2191-4222342	21	mix-gnb	1.02925193925589	1.11176239076094	1.20063115085623	1.02179489410358	1.10528803258788	1.20284329932187
C2191-4222342	21	mix-bnb	1.0321619620816	1.11378341296818	1.20544855066812	1.02179489410358	1.10528803258788	1.20284329932187
C2271-12141	21	poi	0.986493702911284	1.00713979365758	1.02760648003384	1.12190329668823	1.21553119493669	1.31316530153127
C2271-12141	21	ys	1.14653301656994	1.21285964166085	1.28705826186737	1.12190329668823	1.21553119493669	1.31316530153127
C2271-12141	21	nb	1.16043720227892	1.21859944596252	1.2804154838135	1.12190329668823	1.21553119493669	1.31316530153127
C2271-12141	21	bnb	1.12172473014955	1.19574796617609	1.2792848798579	1.12190329668823	1.21553119493669	1.31316530153127
C2271-12141	21	mix-ys	1.11009831179149	1.22303490329728	1.3584227918421	1.12190329668823	1.21553119493669	1.31316530153127
C2271-12141	21	mix-nb	1.12190329668823	1.21553119493669	1.31316530153127	1.12190329668823	1.21553119493669	1.31316530153127
C2271-12141	21	mix-gnb	1.12448768436467	1.21039277139475	1.30241025199623	1.12190329668823	1.21553119493669	1.31316530153127
C2271-12141	21	mix-bnb	1.13814762699628	1.22592179028685	1.33010085601932	1.12190329668823	1.21553119493669	1.31316530153127
C1368-151	22	poi	1.14381579746692	1.16390035582201	1.18533613957586	1.44967595626823	1.58738567028675	1.74730933221164
C1368-151	22	ys	1.46305476417248	1.5343490331298	1.59929058242328	1.44967595626823	1.58738567028675	1.74730933221164
C1368-151	22	nb	1.58834957458603	1.6516602440219	1.72069224931052	1.44967595626823	1.58738567028675	1.74730933221164
C1368-151	22	bnb	1.48429583070068	1.55862870543989	1.62980887555022	1.44967595626823	1.58738567028675	1.74730933221164
C1368-151	22	mix-ys	1.426797435005	1.56195993958234	1.73860971153989	1.44967595626823	1.58738567028675	1.74730933221164
C1368-151	22	mix-nb	1.44967595626823	1.58738567028675	1.74730933221164	1.44967595626823	1.58738567028675	1.74730933221164
C1368-151	22	mix-gnb	1.47171161296766	1.60546857730337	1.75421544503892	1.44967595626823	1.58738567028675	1.74730933221164
C1368-151	22	mix-bnb	1.46071905741025	1.59566412634146	1.75793440500841	1.44967595626823	1.58738567028675	1.74730933221164
C1379-121D132312333	22	poi	0.600347955953921	0.631648823299366	0.669602276232646	0.17679412657777	0.234444382895895	0.417629365969004
C1379-121D132312333	22	ys	0.257455986003497	0.281846206832605	0.310867613275081	0.17679412657777	0.234444382895895	0.417629365969004
C1379-121D132312333	22	nb	0.228176965749933	0.263968247702941	0.301684806705913	0.17679412657777	0.234444382895895	0.417629365969004
C1379-121D132312333	22	bnb	0.221301516190551	0.248417123660874	0.279238130173978	0.17679412657777	0.234444382895895	0.417629365969004
C1379-121D132312333	22	mix-ys	0.218932484564075	0.259644830816221	0.333594675633347	0.17679412657777	0.234444382895895	0.417629365969004
C1379-121D132312333	22	mix-nb	0.17679412657777	0.234444382895895	0.417629365969004	0.17679412657777	0.234444382895895	0.417629365969004
C1379-121D132312333	22	mix-gnb	0.191381740396536	0.218128115024767	0.342446893220193	0.17679412657777	0.234444382895895	0.417629365969004
C1379-121D132312333	22	mix-bnb	0.20476502913884	0.251536850091449	0.377247942622224	0.17679412657777	0.234444382895895	0.417629365969004
C2191-4222342	22	poi	1.1460479461095	1.17201318609677	1.20005053383349	1.39098878742034	1.48487454379456	1.58828443253257
C2191-4222342	22	ys	1.36017101921529	1.44098596430099	1.51160506522922	1.39098878742034	1.48487454379456	1.58828443253257
C2191-4222342	22	nb	1.42910464420912	1.50684251808947	1.58699652555077	1.39098878742034	1.48487454379456	1.58828443253257
C2191-4222342	22	bnb	1.33955506193164	1.42328806451592	1.5173561547036	1.39098878742034	1.48487454379456	1.58828443253257
C2191-4222342	22	mix-ys	1.35990514817087	1.46350508940683	1.5782979405285	1.39098878742034	1.48487454379456	1.58828443253257
C2191-4222342	22	mix-nb	1.39098878742034	1.48487454379456	1.58828443253257	1.39098878742034	1.48487454379456	1.58828443253257
C2191-4222342	22	mix-gnb	1.34689591722425	1.43014915465213	1.51886537694391	1.39098878742034	1.48487454379456	1.58828443253257
C2191-4222342	22	mix-bnb	1.37326174167588	1.46193275293366	1.56225170976983	1.39098878742034	1.48487454379456	1.58828443253257
C2271-12141	22	poi	0.741816946006352	0.780657327994873	0.821410847538188	0.326436998738816	0.377206523536062	0.437488270854842
C2271-12141	22	ys	0.349048993443522	0.374034739278697	0.404699179117178	0.326436998738816	0.377206523536062	0.437488270854842
C2271-12141	22	nb	0.342199824273324	0.375318733966753	0.414447837475576	0.326436998738816	0.377206523536062	0.437488270854842
C2271-12141	22	bnb	0.330785028365596	0.375338255572789	0.429715853948426	0.326436998738816	0.377206523536062	0.437488270854842
C2271-12141	22	mix-ys	0.312638145386671	0.371637605855905	0.451812608682439	0.326436998738816	0.377206523536062	0.437488270854842
C2271-12141	22	mix-nb	0.326436998738816	0.377206523536062	0.437488270854842	0.326436998738816	0.377206523536062	0.437488270854842
C2271-12141	22	mix-gnb	0.332641321761686	0.38352312265527	0.447260729491065	0.326436998738816	0.377206523536062	0.437488270854842
C2271-12141	22	mix-bnb	0.325386411012004	0.374227306624793	0.430022825865068	0.326436998738816	0.377206523536062	0.437488270854842
C1368-151	23	poi	1.05918109411677	1.08045368705083	1.10311690446376	0.991230298711854	1.09370291293133	1.21351069579288
C1368-151	23	ys	1.0255388501698	1.06954303175397	1.12813190639136	0.991230298711854	1.09370291293133	1.21351069579288
C1368-151	23	nb	1.0551333466668	1.10504572386164	1.16471146799989	0.991230298711854	1.09370291293133	1.21351069579288
C1368-151	23	bnb	1.02247984935276	1.07781636762122	1.13832264555749	0.991230298711854	1.09370291293133	1.21351069579288
C1368-151	23	mix-ys	0.97373402035085	1.07064174937065	1.19670800374628	0.991230298711854	1.09370291293133	1.21351069579288
C1368-151	23	mix-nb	0.991230298711854	1.09370291293133	1.21351069579288	0.991230298711854	1.09370291293133	1.21351069579288
C1368-151	23	mix-gnb	0.991324005714539	1.09278615945041	1.21520240159266	0.991230298711854	1.09370291293133	1.21351069579288
C1368-151	23	mix-bnb	0.989329380574762	1.09288439529885	1.21940965430569	0.991230298711854	1.09370291293133	1.21351069579288
C1379-121D132312333	23	poi	0.553252575756132	0.586408136687037	0.619076291642942	0.3406229969362	0.491587398771564	0.814075093576118
C1379-121D132312333	23	ys	0.429957110700458	0.475739130844017	0.532192779094733	0.3406229969362	0.491587398771564	0.814075093576118
C1379-121D132312333	23	nb	0.340276846249802	0.390583741314729	0.447825586488811	0.3406229969362	0.491587398771564	0.814075093576118
C1379-121D132312333	23	bnb	0.373777710091985	0.425491948326538	0.484106388912901	0.3406229969362	0.491587398771564	0.814075093576118
C1379-121D132312333	23	mix-ys	0.363297714139033	0.466567134700175	0.776796661402919	0.3406229969362	0.491587398771564	0.814075093576118
C1379-121D132312333	23	mix-nb	0.3406229969362	0.491587398771564	0.814075093576118	0.3406229969362	0.491587398771564	0.814075093576118
C1379-121D132312333	23	mix-gnb	0.347160725448307	0.485997674152299	0.856510130084706	0.3406229969362	0.491587398771564	0.814075093576118
C1379-121D132312333	23	mix-bnb	0.388077479481131	0.530329378825918	0.800167399470943	0.3406229969362	0.491587398771564	0.814075093576118
C2191-4222342	23	poi	1.05681064219027	1.08355634835457	1.11380523352955	1.04866157363005	1.122160759152	1.20084975032879
C2191-4222342	23	ys	1.0490802071635	1.11302158778467	1.16835562867865	1.04866157363005	1.122160759152	1.20084975032879
C2191-4222342	23	nb	1.07510543902559	1.13411322560344	1.1962187176257	1.04866157363005	1.122160759152	1.20084975032879
C2191-4222342	23	bnb	1.04143867356384	1.1113511215189	1.18987164987609	1.04866157363005	1.122160759152	1.20084975032879
C2191-4222342	23	mix-ys	1.0440189989826	1.1263508105628	1.21893980490298	1.04866157363005	1.122160759152	1.20084975032879
C2191-4222342	23	mix-nb	1.04866157363005	1.122160759152	1.20084975032879	1.04866157363005	1.122160759152	1.20084975032879
C2191-4222342	23	mix-gnb	1.04646904406453	1.11988875967737	1.20202546020347	1.04866157363005	1.122160759152	1.20084975032879
C2191-4222342	23	mix-bnb	1.0517663729323	1.12436464907439	1.20469461744034	1.04866157363005	1.122160759152	1.20084975032879
C2271-12141	23	poi	0.870102582899151	0.908280114325328	0.951847005175645	0.583645304073582	0.681676092985983	0.797337622454035
C2271-12141	23	ys	0.615065264862933	0.663567134357448	0.724466283154062	0.583645304073582	0.681676092985983	0.797337622454035
C2271-12141	23	nb	0.634221213510639	0.698528280194541	0.779296409559222	0.583645304073582	0.681676092985983	0.797337622454035
C2271-12141	23	bnb	0.577409839189082	0.643284412964338	0.727618381018027	0.583645304073582	0.681676092985983	0.797337622454035
C2271-12141	23	mix-ys	0.563119998860283	0.681415107732432	0.862924053516226	0.583645304073582	0.681676092985983	0.797337622454035
C2271-12141	23	mix-nb	0.583645304073582	0.681676092985983	0.797337622454035	0.583645304073582	0.681676092985983	0.797337622454035
C2271-12141	23	mix-gnb	0.595511711704887	0.694149052280961	0.830186249321181	0.583645304073582	0.681676092985983	0.797337622454035
C2271-12141	23	mix-bnb	0.584056141829968	0.671689918828233	0.787874962881448	0.583645304073582	0.681676092985983	0.797337622454035
C1368-151	24	poi	0.985765990837815	1.01485148204724	1.05334455230804	0.964477251549504	1.11913626159305	1.32087505964197
C1368-151	24	ys	1.03083801332185	1.11085389620705	1.18666281778751	0.964477251549504	1.11913626159305	1.32087505964197
C1368-151	24	nb	1.06544723642843	1.13876456106249	1.22006257941916	0.964477251549504	1.11913626159305	1.32087505964197
C1368-151	24	bnb	1.01809114853609	1.09513625678817	1.17676680023348	0.964477251549504	1.11913626159305	1.32087505964197
C1368-151	24	mix-ys	0.948615156945109	1.12557444951479	1.41007377424456	0.964477251549504	1.11913626159305	1.32087505964197
C1368-151	24	mix-nb	0.964477251549504	1.11913626159305	1.32087505964197	0.964477251549504	1.11913626159305	1.32087505964197
C1368-151	24	mix-gnb	0.944875223312683	1.10553421034136	1.32016525654574	0.964477251549504	1.11913626159305	1.32087505964197
C1368-151	24	mix-bnb	0.966662993909355	1.11317769050112	1.31723131438745	0.964477251549504	1.11913626159305	1.32087505964197
C1379-121D132312333	24	poi	0.483751381169541	0.532040835497568	0.581099543021689	0.154541002065177	0.267932910954628	0.642612029650121
C1379-121D132312333	24	ys	0.234325152417539	0.265733613256893	0.303471447719968	0.154541002065177	0.267932910954628	0.642612029650121
C1379-121D132312333	24	nb	0.187167092731015	0.226330493126136	0.282010691058168	0.154541002065177	0.267932910954628	0.642612029650121
C1379-121D132312333	24	bnb	0.191824438329088	0.227348100982445	0.26832345932652	0.154541002065177	0.267932910954628	0.642612029650121
C1379-121D132312333	24	mix-ys	0.174149320734746	0.234008913262444	0.611558163487595	0.154541002065177	0.267932910954628	0.642612029650121
C1379-121D132312333	24	mix-nb	0.154541002065177	0.267932910954628	0.642612029650121	0.154541002065177	0.267932910954628	0.642612029650121
C1379-121D132312333	24	mix-gnb	0.17880155524597	0.232667985126779	0.560224661674058	0.154541002065177	0.267932910954628	0.642612029650121
C1379-121D132312333	24	mix-bnb	0.174865315701205	0.264519409915464	0.55072118768996	0.154541002065177	0.267932910954628	0.642612029650121
C2191-4222342	24	poi	0.966424215479325	1.00631121480947	1.05327970703408	1.08430468869196	1.19059847382794	1.31332824493122
C2191-4222342	24	ys	1.1039193580296	1.18501240296148	1.28661098513873	1.08430468869196	1.19059847382794	1.31332824493122
C2191-4222342	24	nb	1.09972255252443	1.18374063840632	1.26786822927631	1.08430468869196	1.19059847382794	1.31332824493122
C2191-4222342	24	bnb	1.0764665031079	1.17364670214801	1.29422681865631	1.08430468869196	1.19059847382794	1.31332824493122
C2191-4222342	24	mix-ys	1.07397381419306	1.20013442306707	1.36107822931618	1.08430468869196	1.19059847382794	1.31332824493122
C2191-4222342	24	mix-nb	1.08430468869196	1.19059847382794	1.31332824493122	1.08430468869196	1.19059847382794	1.31332824493122
C2191-4222342	24	mix-gnb	1.05337011916453	1.15961859180059	1.27314205968646	1.08430468869196	1.19059847382794	1.31332824493122
C2191-4222342	24	mix-bnb	1.09264142092074	1.19794402107743	1.31679749371255	1.08430468869196	1.19059847382794	1.31332824493122
C2271-12141	24	poi	0.813866010283872	0.857556946202546	0.899368655505033	0.530104630247029	0.619450785712229	0.733430873808902
C2271-12141	24	ys	0.561073079424309	0.616402011375607	0.679890049709735	0.530104630247029	0.619450785712229	0.733430873808902
C2271-12141	24	nb	0.54398581701933	0.603599287584756	0.66980848080101	0.530104630247029	0.619450785712229	0.733430873808902
C2271-12141	24	bnb	0.533988574448415	0.60916281401061	0.709131665955463	0.530104630247029	0.619450785712229	0.733430873808902
C2271-12141	24	mix-ys	0.515677482580363	0.636886075791347	0.829828419066647	0.530104630247029	0.619450785712229	0.733430873808902
C2271-12141	24	mix-nb	0.530104630247029	0.619450785712229	0.733430873808902	0.530104630247029	0.619450785712229	0.733430873808902
C2271-12141	24	mix-gnb	0.522218673129163	0.619027008731959	0.735965348727771	0.530104630247029	0.619450785712229	0.733430873808902
C2271-12141	24	mix-bnb	0.535013119907089	0.623853738298947	0.729714969065587	0.530104630247029	0.619450785712229	0.733430873808902
C1368-151	25	poi	0.683499951674758	0.733941170347524	0.7902559240506	0.362769234034162	0.454291841644618	0.597824900118372
C1368-151	25	ys	0.400958524937328	0.43605364952573	0.476882033859325	0.362769234034162	0.454291841644618	0.597824900118372
C1368-151	25	nb	0.371610568171717	0.42039412979964	0.467118144021912	0.362769234034162	0.454291841644618	0.597824900118372
C1368-151	25	bnb	0.377672528969156	0.42484880830225	0.487346696272999	0.362769234034162	0.454291841644618	0.597824900118372
C1368-151	25	mix-ys	0.339016394762775	0.411322101013634	0.540909874364423	0.362769234034162	0.454291841644618	0.597824900118372
C1368-151	25	mix-nb	0.362769234034162	0.454291841644618	0.597824900118372	0.362769234034162	0.454291841644618	0.597824900118372
C1368-151	25	mix-gnb	0.353033783146885	0.461243132298703	0.641587636292021	0.362769234034162	0.454291841644618	0.597824900118372
C1368-151	25	mix-bnb	0.32811142643827	0.401829833206212	0.523261548906657	0.362769234034162	0.454291841644618	0.597824900118372
C1368-151	25	delta	0.500028676295089	0.500028676295089	0.500028676295089	0.362769234034162	0.454291841644618	0.597824900118372
C1379-121D132312333	25	poi	0.263208569488989	0.290501914808111	0.316645464451629	0.47011481921897	0.576895511027898	0.835058582513687
C1379-121D132312333	25	ys	0.571734174705827	0.67197913393779	0.795138780461512	0.47011481921897	0.576895511027898	0.835058582513687
C1379-121D132312333	25	nb	0.352600707921275	0.402760744188259	0.461291939583329	0.47011481921897	0.576895511027898	0.835058582513687
C1379-121D132312333	25	bnb	0.579456117548178	0.653319270795279	0.737847740908923	0.47011481921897	0.576895511027898	0.835058582513687
C1379-121D132312333	25	mix-ys	0.539600271191216	0.630293926390813	0.793748605278274	0.47011481921897	0.576895511027898	0.835058582513687
C1379-121D132312333	25	mix-nb	0.47011481921897	0.576895511027898	0.835058582513687	0.47011481921897	0.576895511027898	0.835058582513687
C1379-121D132312333	25	mix-gnb	0.568185518935316	0.649981936103881	0.886586658353892	0.47011481921897	0.576895511027898	0.835058582513687
C1379-121D132312333	25	mix-bnb	0.546230440933683	0.652728120842082	0.862842748315945	0.47011481921897	0.576895511027898	0.835058582513687
C1379-121D132312333	25	delta	0.69189148881544	0.69189148881544	0.69189148881544	0.47011481921897	0.576895511027898	0.835058582513687
C2191-4222342	25	poi	0.435321250135764	0.481312200032479	0.529297866087055	0.343758544548307	0.391364851649419	0.448834256066323
C2191-4222342	25	ys	0.369070287368153	0.407981334949755	0.455887406085813	0.343758544548307	0.391364851649419	0.448834256066323
C2191-4222342	25	nb	0.338271279417389	0.380184836098062	0.429352944049472	0.343758544548307	0.391364851649419	0.448834256066323
C2191-4222342	25	bnb	0.357430737897042	0.406475853308586	0.468748193549988	0.343758544548307	0.391364851649419	0.448834256066323
C2191-4222342	25	mix-ys	0.34141278725286	0.392796022590194	0.458000675278014	0.343758544548307	0.391364851649419	0.448834256066323
C2191-4222342	25	mix-nb	0.343758544548307	0.391364851649419	0.448834256066323	0.343758544548307	0.391364851649419	0.448834256066323
C2191-4222342	25	mix-gnb	0.338979453510456	0.3877220022462	0.444281559016495	0.343758544548307	0.391364851649419	0.448834256066323
C2191-4222342	25	mix-bnb	0.340237589259619	0.38919727149957	0.446602941890589	0.343758544548307	0.391364851649419	0.448834256066323
C2191-4222342	25	delta	0.518819411142112	0.518819411142112	0.518819411142112	0.343758544548307	0.391364851649419	0.448834256066323
C2271-12141	25	poi	0.68712327070759	0.750990386235547	0.81221393778305	0.513293730376639	0.624167575805369	0.767832526304996
C2271-12141	25	ys	0.562241585062963	0.648539666383959	0.749847112509128	0.513293730376639	0.624167575805369	0.767832526304996
C2271-12141	25	nb	0.508997567634718	0.593776352236493	0.691065830737671	0.513293730376639	0.624167575805369	0.767832526304996
C2271-12141	25	bnb	0.549124579880444	0.659782999459816	0.81654960845398	0.513293730376639	0.624167575805369	0.767832526304996
C2271-12141	25	mix-ys	0.501921227303834	0.616138554777792	0.806221241276399	0.513293730376639	0.624167575805369	0.767832526304996
C2271-12141	25	mix-nb	0.513293730376639	0.624167575805369	0.767832526304996	0.513293730376639	0.624167575805369	0.767832526304996
C2271-12141	25	mix-gnb	0.511616875615414	0.623192880759934	0.773099925541982	0.513293730376639	0.624167575805369	0.767832526304996
C2271-12141	25	mix-bnb	0.504683535529406	0.604658216050579	0.737061929277399	0.513293730376639	0.624167575805369	0.767832526304996
C2271-12141	25	delta	0.688087850364549	0.688087850364549	0.688087850364549	0.513293730376639	0.624167575805369	0.767832526304996
C1368-151	26	poi	0.879124360445433	0.913556607774945	0.948124700941473	0.703615215197948	0.823152703163097	0.973509347187974
C1368-151	26	ys	0.783147941622985	0.844425263201491	0.899618553115693	0.703615215197948	0.823152703163097	0.973509347187974
C1368-151	26	nb	0.748522235481611	0.805111832249075	0.86968077754685	0.703615215197948	0.823152703163097	0.973509347187974
C1368-151	26	bnb	0.766559872620674	0.826916586406264	0.898073718551503	0.703615215197948	0.823152703163097	0.973509347187974
C1368-151	26	mix-ys	0.714522011778348	0.846174899349712	1.04412139120676	0.703615215197948	0.823152703163097	0.973509347187974
C1368-151	26	mix-nb	0.703615215197948	0.823152703163097	0.973509347187974	0.703615215197948	0.823152703163097	0.973509347187974
C1368-151	26	mix-gnb	0.687647246437411	0.797115715531446	0.932426502534456	0.703615215197948	0.823152703163097	0.973509347187974
C1368-151	26	mix-bnb	0.723984841578402	0.849128821234218	1.01436657736073	0.703615215197948	0.823152703163097	0.973509347187974
C1368-151	26	delta	0.886278642347816	0.886278642347816	0.886278642347816	0.703615215197948	0.823152703163097	0.973509347187974
C1379-121D132312333	26	poi	0.433054330464089	0.453562447306134	0.475442607320356	0.444622181441248	0.548548817954124	0.715701075746323
C1379-121D132312333	26	ys	0.566769473283457	0.625561388613543	0.687888538958035	0.444622181441248	0.548548817954124	0.715701075746323
C1379-121D132312333	26	nb	0.386965099359982	0.428124507326941	0.470462608981161	0.444622181441248	0.548548817954124	0.715701075746323
C1379-121D132312333	26	bnb	0.52546330300749	0.578621494899598	0.640484833761348	0.444622181441248	0.548548817954124	0.715701075746323
C1379-121D132312333	26	mix-ys	0.500374982143049	0.581928454082542	0.743882577045803	0.444622181441248	0.548548817954124	0.715701075746323
C1379-121D132312333	26	mix-nb	0.444622181441248	0.548548817954124	0.715701075746323	0.444622181441248	0.548548817954124	0.715701075746323
C1379-121D132312333	26	mix-gnb	0.454881816737157	0.535203205968828	0.72075930931529	0.444622181441248	0.548548817954124	0.715701075746323
C1379-121D132312333	26	mix-bnb	0.51217208118285	0.623945598395524	0.812044955548622	0.444622181441248	0.548548817954124	0.715701075746323
C1379-121D132312333	26	delta	0.736078286367731	0.736078286367731	0.736078286367731	0.444622181441248	0.548548817954124	0.715701075746323
C2191-4222342	26	poi	0.982043499785953	1.02036727243381	1.07092987797499	0.967476059546072	1.06397027498701	1.17141742577379
C2191-4222342	26	ys	0.996043878643822	1.06861693646091	1.16326063510464	0.967476059546072	1.06397027498701	1.17141742577379
C2191-4222342	26	nb	0.980094511010567	1.05385227277935	1.13351664301982	0.967476059546072	1.06397027498701	1.17141742577379
C2191-4222342	26	bnb	0.985831255520947	1.08659232843089	1.20655371506409	0.967476059546072	1.06397027498701	1.17141742577379
C2191-4222342	26	mix-ys	0.967856125362717	1.08228689111326	1.22673937765891	0.967476059546072	1.06397027498701	1.17141742577379
C2191-4222342	26	mix-nb	0.967476059546072	1.06397027498701	1.17141742577379	0.967476059546072	1.06397027498701	1.17141742577379
C2191-4222342	26	mix-gnb	0.999515297026748	1.09522440826874	1.20434963502931	0.967476059546072	1.06397027498701	1.17141742577379
C2191-4222342	26	mix-bnb	0.978090290288139	1.07011491290988	1.1772278650112	0.967476059546072	1.06397027498701	1.17141742577379
C2191-4222342	26	delta	1.04295183499606	1.04295183499606	1.04295183499606	0.967476059546072	1.06397027498701	1.17141742577379
C2271-12141	26	poi	0.757456565543968	0.789565751579163	0.823609379414532	0.584174399046399	0.645804040979828	0.722490675124945
C2271-12141	26	ys	0.644026470069692	0.700860540275351	0.759626675958092	0.584174399046399	0.645804040979828	0.722490675124945
C2271-12141	26	nb	0.576389837757806	0.625598276307711	0.683177878239889	0.584174399046399	0.645804040979828	0.722490675124945
C2271-12141	26	bnb	0.649154422627452	0.728780121378247	0.82369089909701	0.584174399046399	0.645804040979828	0.722490675124945
C2271-12141	26	mix-ys	0.580541453162226	0.656445378875835	0.752736563955442	0.584174399046399	0.645804040979828	0.722490675124945
C2271-12141	26	mix-nb	0.584174399046399	0.645804040979828	0.722490675124945	0.584174399046399	0.645804040979828	0.722490675124945
C2271-12141	26	mix-gnb	0.583935043190611	0.649550894741028	0.727411190515294	0.584174399046399	0.645804040979828	0.722490675124945
C2271-12141	26	mix-bnb	0.587873662095239	0.653023189196053	0.732472873062175	0.584174399046399	0.645804040979828	0.722490675124945
C2271-12141	26	delta	0.726330634432595	0.726330634432595	0.726330634432595	0.584174399046399	0.645804040979828	0.722490675124945
C1368-151	27	poi	0.780465317041757	0.819847621900715	0.851263641873012	0.577822711023879	0.670393970816147	0.797463522023575
C1368-151	27	ys	0.637410714313545	0.688345958402151	0.732591359801676	0.577822711023879	0.670393970816147	0.797463522023575
C1368-151	27	nb	0.595769204235221	0.639031578737051	0.688750056037048	0.577822711023879	0.670393970816147	0.797463522023575
C1368-151	27	bnb	0.633121774848447	0.680817771136394	0.733717522303527	0.577822711023879	0.670393970816147	0.797463522023575
C1368-151	27	mix-ys	0.573816828770543	0.662756829416062	0.796473326951474	0.577822711023879	0.670393970816147	0.797463522023575
C1368-151	27	mix-nb	0.577822711023879	0.670393970816147	0.797463522023575	0.577822711023879	0.670393970816147	0.797463522023575
C1368-151	27	mix-gnb	0.572721375267802	0.662130388126321	0.794640801105301	0.577822711023879	0.670393970816147	0.797463522023575
C1368-151	27	mix-bnb	0.575369463298589	0.660848926445554	0.775864078541771	0.577822711023879	0.670393970816147	0.797463522023575
C1368-151	27	delta	0.736538167290482	0.736538167290482	0.736538167290482	0.577822711023879	0.670393970816147	0.797463522023575
C1379-121D132312333	27	poi	0.766853865322783	0.791919952755009	0.81435530457285	0.74412251444231	0.911927019117645	1.19896994920914
C1379-121D132312333	27	ys	0.948782056540685	1.03461066753051	1.13878319557575	0.74412251444231	0.911927019117645	1.19896994920914
C1379-121D132312333	27	nb	0.988296305994348	1.05971337092895	1.15215235959062	0.74412251444231	0.911927019117645	1.19896994920914
C1379-121D132312333	27	bnb	0.915381374306836	0.995706526977356	1.08917109005849	0.74412251444231	0.911927019117645	1.19896994920914
C1379-121D132312333	27	mix-ys	0.858835204780139	0.958989599093274	1.12022455695396	0.74412251444231	0.911927019117645	1.19896994920914
C1379-121D132312333	27	mix-nb	0.74412251444231	0.911927019117645	1.19896994920914	0.74412251444231	0.911927019117645	1.19896994920914
C1379-121D132312333	27	mix-gnb	0.705429419430849	0.797740286831339	1.02427033676915	0.74412251444231	0.911927019117645	1.19896994920914
C1379-121D132312333	27	mix-bnb	0.858098696983713	0.984532517384774	1.1951397680513	0.74412251444231	0.911927019117645	1.19896994920914
C1379-121D132312333	27	delta	0.998753021828641	0.998753021828641	0.998753021828641	0.74412251444231	0.911927019117645	1.19896994920914
C2191-4222342	27	poi	0.819772680279192	0.857436727807966	0.897579041819279	0.748839438008905	0.817347102250398	0.898687273791898
C2191-4222342	27	ys	0.775912874995736	0.832411168125138	0.897608644818597	0.748839438008905	0.817347102250398	0.898687273791898
C2191-4222342	27	nb	0.761253914167894	0.817772849642929	0.878546185506688	0.748839438008905	0.817347102250398	0.898687273791898
C2191-4222342	27	bnb	0.758085917736758	0.829151881139788	0.910632845002389	0.748839438008905	0.817347102250398	0.898687273791898
C2191-4222342	27	mix-ys	0.735346456501844	0.810818657861946	0.895163118039714	0.748839438008905	0.817347102250398	0.898687273791898
C2191-4222342	27	mix-nb	0.748839438008905	0.817347102250398	0.898687273791898	0.748839438008905	0.817347102250398	0.898687273791898
C2191-4222342	27	mix-gnb	0.739691614569298	0.814678034881611	0.895939781004111	0.748839438008905	0.817347102250398	0.898687273791898
C2191-4222342	27	mix-bnb	0.746629736434103	0.818536810074045	0.903998085820978	0.748839438008905	0.817347102250398	0.898687273791898
C2191-4222342	27	delta	0.874112232431988	0.874112232431988	0.874112232431988	0.748839438008905	0.817347102250398	0.898687273791898
C2271-12141	27	poi	0.893828384422746	0.923691893068221	0.959575851833279	0.824074526123473	0.920073455679898	1.02713976233442
C2271-12141	27	ys	0.857397606320842	0.92505436924676	1.00158298049897	0.824074526123473	0.920073455679898	1.02713976233442
C2271-12141	27	nb	0.844710199045947	0.90813045424413	0.981049187222997	0.824074526123473	0.920073455679898	1.02713976233442
C2271-12141	27	bnb	0.833873548625391	0.916399225651986	1.0163530151114	0.824074526123473	0.920073455679898	1.02713976233442
C2271-12141	27	mix-ys	0.805801350877285	0.914758443200016	1.06178612617938	0.824074526123473	0.920073455679898	1.02713976233442
C2271-12141	27	mix-nb	0.824074526123473	0.920073455679898	1.02713976233442	0.824074526123473	0.920073455679898	1.02713976233442
C2271-12141	27	mix-gnb	0.822166016272164	0.910157046179067	1.02628359601976	0.824074526123473	0.920073455679898	1.02713976233442
C2271-12141	27	mix-bnb	0.818063916039711	0.909812004103483	1.01324240541509	0.824074526123473	0.920073455679898	1.02713976233442
C2271-12141	27	delta	0.935425115763396	0.935425115763396	0.935425115763396	0.824074526123473	0.920073455679898	1.02713976233442
C1368-151	28	poi	0.939872598997176	0.975183630115273	1.00734141172226	0.825415779589475	0.968058015941901	1.14496697627553
C1368-151	28	ys	0.897525669803372	0.963157568108921	1.02421488399932	0.825415779589475	0.968058015941901	1.14496697627553
C1368-151	28	nb	0.888814815416975	0.960359899038378	1.02990366305766	0.825415779589475	0.968058015941901	1.14496697627553
C1368-151	28	bnb	0.881428566448542	0.951245649884383	1.02983055511236	0.825415779589475	0.968058015941901	1.14496697627553
C1368-151	28	mix-ys	0.822072372915599	0.971772475078412	1.19857023864112	0.825415779589475	0.968058015941901	1.14496697627553
C1368-151	28	mix-nb	0.825415779589475	0.968058015941901	1.14496697627553	0.825415779589475	0.968058015941901	1.14496697627553
C1368-151	28	mix-gnb	0.816953639445376	0.950702896928648	1.12328013159323	0.825415779589475	0.968058015941901	1.14496697627553
C1368-151	28	mix-bnb	0.82755735156905	0.958009803853397	1.13484500107241	0.825415779589475	0.968058015941901	1.14496697627553
C1368-151	28	delta	0.985468002910613	0.985468002910613	0.985468002910613	0.825415779589475	0.968058015941901	1.14496697627553
C1379-121D132312333	28	poi	0.736391159650443	0.759732065833788	0.785436170232953	0.510102885260047	0.650784400921615	0.889479670884679
C1379-121D132312333	28	ys	0.666916522432438	0.732342648103481	0.802842668848957	0.510102885260047	0.650784400921615	0.889479670884679
C1379-121D132312333	28	nb	0.648125589490106	0.706936177355866	0.778392264931042	0.510102885260047	0.650784400921615	0.889479670884679
C1379-121D132312333	28	bnb	0.627534372012659	0.689908108763561	0.759872547664468	0.510102885260047	0.650784400921615	0.889479670884679
C1379-121D132312333	28	mix-ys	0.609084258566408	0.696968558019671	0.837789982077732	0.510102885260047	0.650784400921615	0.889479670884679
C1379-121D132312333	28	mix-nb	0.510102885260047	0.650784400921615	0.889479670884679	0.510102885260047	0.650784400921615	0.889479670884679
C1379-121D132312333	28	mix-gnb	0.485679962727214	0.556764160709944	0.750845075358684	0.510102885260047	0.650784400921615	0.889479670884679
C1379-121D132312333	28	mix-bnb	0.600663724813217	0.696535569623546	0.871635688036321	0.510102885260047	0.650784400921615	0.889479670884679
C1379-121D132312333	28	delta	0.765838241429944	0.765838241429944	0.765838241429944	0.510102885260047	0.650784400921615	0.889479670884679
C2191-4222342	28	poi	0.86506871169081	0.907567001398912	0.949536284344848	0.824670053183404	0.905895124300194	0.999368279512195
C2191-4222342	28	ys	0.855723140139193	0.921444309226006	1.00289707918123	0.824670053183404	0.905895124300194	0.999368279512195
C2191-4222342	28	nb	0.817655039790257	0.887423630359515	0.95916110075824	0.824670053183404	0.905895124300194	0.999368279512195
C2191-4222342	28	bnb	0.847874099201121	0.932640164283727	1.03075383968508	0.824670053183404	0.905895124300194	0.999368279512195
C2191-4222342	28	mix-ys	0.822570410409241	0.914965986839107	1.03915977693599	0.824670053183404	0.905895124300194	0.999368279512195
C2191-4222342	28	mix-nb	0.824670053183404	0.905895124300194	0.999368279512195	0.824670053183404	0.905895124300194	0.999368279512195
C2191-4222342	28	mix-gnb	0.879855086027867	0.958875775203462	1.04855929570058	0.824670053183404	0.905895124300194	0.999368279512195
C2191-4222342	28	mix-bnb	0.821560956048979	0.903851883747498	1.00587866385244	0.824670053183404	0.905895124300194	0.999368279512195
C2191-4222342	28	delta	0.933694046870718	0.933694046870718	0.933694046870718	0.824670053183404	0.905895124300194	0.999368279512195
C2271-12141	28	poi	0.915313995659219	0.945905860062926	0.97629668349316	0.826088249877587	0.906793899944876	1.00109960630067
C2271-12141	28	ys	0.842395302894496	0.900039440697674	0.973932110862001	0.826088249877587	0.906793899944876	1.00109960630067
C2271-12141	28	nb	0.832466277206984	0.893332409835583	0.967160445587478	0.826088249877587	0.906793899944876	1.00109960630067
C2271-12141	28	bnb	0.819643332939967	0.893825921144189	0.990535769903184	0.826088249877587	0.906793899944876	1.00109960630067
C2271-12141	28	mix-ys	0.800144279914048	0.909994764478668	1.04218018200528	0.826088249877587	0.906793899944876	1.00109960630067
C2271-12141	28	mix-nb	0.826088249877587	0.906793899944876	1.00109960630067	0.826088249877587	0.906793899944876	1.00109960630067
C2271-12141	28	mix-gnb	0.811674829498706	0.903668208000434	0.999740554350979	0.826088249877587	0.906793899944876	1.00109960630067
C2271-12141	28	mix-bnb	0.815481402906087	0.898786915149654	1.00370046516489	0.826088249877587	0.906793899944876	1.00109960630067
C2271-12141	28	delta	0.922085166297564	0.922085166297564	0.922085166297564	0.826088249877587	0.906793899944876	1.00109960630067
C1368-151	29	poi	0.887650393763081	0.913756950046529	0.940838183670514	0.771194243662695	0.876523367189065	1.00004722896567
C1368-151	29	ys	0.8368634731193	0.885709534139148	0.933933905800503	0.771194243662695	0.876523367189065	1.00004722896567
C1368-151	29	nb	0.79831019315364	0.855241610740453	0.910404040911632	0.771194243662695	0.876523367189065	1.00004722896567
C1368-151	29	bnb	0.822884467775713	0.881242284796637	0.943586342223354	0.771194243662695	0.876523367189065	1.00004722896567
C1368-151	29	mix-ys	0.766312829809147	0.870372657990131	1.02345922893426	0.771194243662695	0.876523367189065	1.00004722896567
C1368-151	29	mix-nb	0.771194243662695	0.876523367189065	1.00004722896567	0.771194243662695	0.876523367189065	1.00004722896567
C1368-151	29	mix-gnb	0.766577999572222	0.871554752009784	1.00060472543198	0.771194243662695	0.876523367189065	1.00004722896567
C1368-151	29	mix-bnb	0.766593394329304	0.871119010909885	1.00281126890332	0.771194243662695	0.876523367189065	1.00004722896567
C1368-151	29	delta	0.918493468773504	0.918493468773504	0.918493468773504	0.771194243662695	0.876523367189065	1.00004722896567
C1379-121D132312333	29	poi	0.380676269183012	0.429913758962607	0.47990678519881	0.103521878929456	0.167249682362238	0.408697167008322
C1379-121D132312333	29	ys	0.159644448994314	0.176455482679683	0.195069919851752	0.103521878929456	0.167249682362238	0.408697167008322
C1379-121D132312333	29	nb	0.117559092246592	0.140235571884151	0.169001474365491	0.103521878929456	0.167249682362238	0.408697167008322
C1379-121D132312333	29	bnb	0.124087991076679	0.145172180324598	0.169884124239244	0.103521878929456	0.167249682362238	0.408697167008322
C1379-121D132312333	29	mix-ys	0.120152122646907	0.155933433731197	0.273529447845253	0.103521878929456	0.167249682362238	0.408697167008322
C1379-121D132312333	29	mix-nb	0.103521878929456	0.167249682362238	0.408697167008322	0.103521878929456	0.167249682362238	0.408697167008322
C1379-121D132312333	29	mix-gnb	0.117216936021964	0.166760909291053	0.429686706221217	0.103521878929456	0.167249682362238	0.408697167008322
C1379-121D132312333	29	mix-bnb	0.118021961070589	0.173468852457221	0.328203912706856	0.103521878929456	0.167249682362238	0.408697167008322
C1379-121D132312333	29	delta	0.325103250763581	0.325103250763581	0.325103250763581	0.103521878929456	0.167249682362238	0.408697167008322
C2191-4222342	29	poi	0.937472486938954	0.97145740485453	1.00188801417371	1.00005266202403	1.07892090465693	1.16836867079147
C2191-4222342	29	ys	1.02556765991617	1.10161046560133	1.1670185268913	1.00005266202403	1.07892090465693	1.16836867079147
C2191-4222342	29	nb	1.01521353468668	1.08706271958643	1.15752351089752	1.00005266202403	1.07892090465693	1.16836867079147
C2191-4222342	29	bnb	1.00044358860924	1.08562128975039	1.17923438001503	1.00005266202403	1.07892090465693	1.16836867079147
C2191-4222342	29	mix-ys	0.99930876246118	1.08805580387397	1.20091742499465	1.00005266202403	1.07892090465693	1.16836867079147
C2191-4222342	29	mix-nb	1.00005266202403	1.07892090465693	1.16836867079147	1.00005266202403	1.07892090465693	1.16836867079147
C2191-4222342	29	mix-gnb	1.00132205022973	1.08353790232755	1.17611575725343	1.00005266202403	1.07892090465693	1.16836867079147
C2191-4222342	29	mix-bnb	1.00579780002021	1.08968545732985	1.18569583732778	1.00005266202403	1.07892090465693	1.16836867079147
C2191-4222342	29	delta	1.06025653795212	1.06025653795212	1.06025653795212	1.00005266202403	1.07892090465693	1.16836867079147
C2271-12141	29	poi	0.731907975543661	0.771225723965309	0.812651898573208	0.344858257211951	0.393499083446118	0.455179280832537
C2271-12141	29	ys	0.365612421738828	0.391809687619415	0.426002194130529	0.344858257211951	0.393499083446118	0.455179280832537
C2271-12141	29	nb	0.353378769787297	0.38666718558011	0.423819131536155	0.344858257211951	0.393499083446118	0.455179280832537
C2271-12141	29	bnb	0.343822132821536	0.388796617304498	0.444966520809264	0.344858257211951	0.393499083446118	0.455179280832537
C2271-12141	29	mix-ys	0.329348481776893	0.389967616229042	0.480313978127474	0.344858257211951	0.393499083446118	0.455179280832537
C2271-12141	29	mix-nb	0.344858257211951	0.393499083446118	0.455179280832537	0.344858257211951	0.393499083446118	0.455179280832537
C2271-12141	29	mix-gnb	0.3450645786439	0.394922888090465	0.467382646385002	0.344858257211951	0.393499083446118	0.455179280832537
C2271-12141	29	mix-bnb	0.339167373148657	0.389321540278208	0.455448359826697	0.344858257211951	0.393499083446118	0.455179280832537
C2271-12141	29	delta	0.514565622242771	0.514565622242771	0.514565622242771	0.344858257211951	0.393499083446118	0.455179280832537
C1368-151	30	poi	0.918158136193553	0.95073109691694	0.985373955540135	0.785885621031708	0.912160355119389	1.06970135531496
C1368-151	30	ys	0.837547556038042	0.893291350508385	0.957090956928818	0.785885621031708	0.912160355119389	1.06970135531496
C1368-151	30	nb	0.818163536192896	0.882136383637808	0.950470686512077	0.785885621031708	0.912160355119389	1.06970135531496
C1368-151	30	bnb	0.821265195730412	0.884721192686357	0.955248984367722	0.785885621031708	0.912160355119389	1.06970135531496
C1368-151	30	mix-ys	0.763095916444655	0.886968991423228	1.07990395147394	0.785885621031708	0.912160355119389	1.06970135531496
C1368-151	30	mix-nb	0.785885621031708	0.912160355119389	1.06970135531496	0.785885621031708	0.912160355119389	1.06970135531496
C1368-151	30	mix-gnb	0.764327657050523	0.897727820301465	1.07071011218487	0.785885621031708	0.912160355119389	1.06970135531496
C1368-151	30	mix-bnb	0.774727617877059	0.891971220166482	1.04157737721199	0.785885621031708	0.912160355119389	1.06970135531496
C1368-151	30	delta	0.927931609572108	0.927931609572108	0.927931609572108	0.785885621031708	0.912160355119389	1.06970135531496
C1379-121D132312333	30	poi	0.413900422036253	0.428160136837439	0.442021968576559	1.10138267393466	1.19243767499269	1.3245863353342
C1379-121D132312333	30	ys	1.2885626095616	1.42694753074231	1.57520123546103	1.10138267393466	1.19243767499269	1.3245863353342
C1379-121D132312333	30	nb	0.803897761549855	0.854897491596006	0.910294505479012	1.10138267393466	1.19243767499269	1.3245863353342
C1379-121D132312333	30	bnb	1.33385926306901	1.44109898730493	1.55952364913005	1.10138267393466	1.19243767499269	1.3245863353342
C1379-121D132312333	30	mix-ys	1.28478548396703	1.38347810167177	1.49123793020211	1.10138267393466	1.19243767499269	1.3245863353342
C1379-121D132312333	30	mix-nb	1.10138267393466	1.19243767499269	1.3245863353342	1.10138267393466	1.19243767499269	1.3245863353342
C1379-121D132312333	30	mix-gnb	0.995088206390914	1.07258821976696	1.20266398880117	1.10138267393466	1.19243767499269	1.3245863353342
C1379-121D132312333	30	mix-bnb	1.30236101059591	1.41073649602299	1.53338955072114	1.10138267393466	1.19243767499269	1.3245863353342
C1379-121D132312333	30	delta	1.12383123995968	1.12383123995968	1.12383123995968	1.10138267393466	1.19243767499269	1.3245863353342
C2191-4222342	30	poi	1.0054477519846	1.05466404070452	1.09920898492855	0.914705116214137	1.00968792945796	1.12656839893585
C2191-4222342	30	ys	0.904787902848587	0.980371422137116	1.05096705605245	0.914705116214137	1.00968792945796	1.12656839893585
C2191-4222342	30	nb	0.968179835308835	1.04100886165785	1.1219215632883	0.914705116214137	1.00968792945796	1.12656839893585
C2191-4222342	30	bnb	0.867518192635133	0.948825077679495	1.04465995430369	0.914705116214137	1.00968792945796	1.12656839893585
C2191-4222342	30	mix-ys	0.877081336809811	0.97867472173022	1.11013474308023	0.914705116214137	1.00968792945796	1.12656839893585
C2191-4222342	30	mix-nb	0.914705116214137	1.00968792945796	1.12656839893585	0.914705116214137	1.00968792945796	1.12656839893585
C2191-4222342	30	mix-gnb	0.92312042532993	1.0263508128642	1.15137807841839	0.914705116214137	1.00968792945796	1.12656839893585
C2191-4222342	30	mix-bnb	0.903808134678352	1.00120463595711	1.12177838290747	0.914705116214137	1.00968792945796	1.12656839893585
C2191-4222342	30	delta	1.0139342286615	1.0139342286615	1.0139342286615	0.914705116214137	1.00968792945796	1.12656839893585
C2271-12141	30	poi	0.864449870301039	0.899658934573025	0.938508258284429	0.537888254306938	0.626352331365655	0.726560919849038
C2271-12141	30	ys	0.5612435687749	0.610670016480938	0.6592290361	0.537888254306938	0.626352331365655	0.726560919849038
C2271-12141	30	nb	0.571242379276381	0.623224038020635	0.68558318298029	0.537888254306938	0.626352331365655	0.726560919849038
C2271-12141	30	bnb	0.531371581188079	0.59544671769393	0.672599730530508	0.537888254306938	0.626352331365655	0.726560919849038
C2271-12141	30	mix-ys	0.520721774973913	0.617130108588576	0.760092374279677	0.537888254306938	0.626352331365655	0.726560919849038
C2271-12141	30	mix-nb	0.537888254306938	0.626352331365655	0.726560919849038	0.537888254306938	0.626352331365655	0.726560919849038
C2271-12141	30	mix-gnb	0.536071399263468	0.620420867709756	0.708684247880221	0.537888254306938	0.626352331365655	0.726560919849038
C2271-12141	30	mix-bnb	0.539460445344555	0.618835914072556	0.72680045529822	0.537888254306938	0.626352331365655	0.726560919849038
C2271-12141	30	delta	0.71001265509731	0.71001265509731	0.71001265509731	0.537888254306938	0.626352331365655	0.726560919849038
C1368-151	31	poi	0.821869996818207	0.845766959037669	0.871237366176356	0.586727152624348	0.650703307332465	0.731948548969502
C1368-151	31	ys	0.641423233069652	0.677235130019551	0.707095134044335	0.586727152624348	0.650703307332465	0.731948548969502
C1368-151	31	nb	0.57975238320032	0.614427288812265	0.648714402874773	0.586727152624348	0.650703307332465	0.731948548969502
C1368-151	31	bnb	0.636734045653151	0.676724191084515	0.724796993437763	0.586727152624348	0.650703307332465	0.731948548969502
C1368-151	31	mix-ys	0.591762311971101	0.655021214245928	0.736432041146156	0.586727152624348	0.650703307332465	0.731948548969502
C1368-151	31	mix-nb	0.586727152624348	0.650703307332465	0.731948548969502	0.586727152624348	0.650703307332465	0.731948548969502
C1368-151	31	mix-gnb	0.581962236113807	0.641605732479331	0.722598381646942	0.586727152624348	0.650703307332465	0.731948548969502
C1368-151	31	mix-bnb	0.585924027140255	0.651251555114751	0.728073874963012	0.586727152624348	0.650703307332465	0.731948548969502
C1368-151	31	delta	0.724738512512308	0.724738512512308	0.724738512512308	0.586727152624348	0.650703307332465	0.731948548969502
C1379-121D132312333	31	poi	0.749527089836037	0.771602187474939	0.798605424575893	0.473421969496001	0.592471049274293	0.786121736440887
C1379-121D132312333	31	ys	0.549099338127676	0.58835926285223	0.637039404677917	0.473421969496001	0.592471049274293	0.786121736440887
C1379-121D132312333	31	nb	0.471545281107617	0.514147671358712	0.563339602984299	0.473421969496001	0.592471049274293	0.786121736440887
C1379-121D132312333	31	bnb	0.506682198927941	0.556321889718461	0.616229272165742	0.473421969496001	0.592471049274293	0.786121736440887
C1379-121D132312333	31	mix-ys	0.533410079037001	0.61214514386902	0.72851516155425	0.473421969496001	0.592471049274293	0.786121736440887
C1379-121D132312333	31	mix-nb	0.473421969496001	0.592471049274293	0.786121736440887	0.473421969496001	0.592471049274293	0.786121736440887
C1379-121D132312333	31	mix-gnb	0.426230202575698	0.539759745416628	0.722933913388442	0.473421969496001	0.592471049274293	0.786121736440887
C1379-121D132312333	31	mix-bnb	0.539252797687702	0.655941315375263	0.843292053549128	0.473421969496001	0.592471049274293	0.786121736440887
C1379-121D132312333	31	delta	0.817199026770947	0.817199026770947	0.817199026770947	0.473421969496001	0.592471049274293	0.786121736440887
C2191-4222342	31	poi	0.686861216030385	0.713030781684317	0.748464456710969	0.569611650255568	0.608258102396208	0.652005333540724
C2191-4222342	31	ys	0.609211969948573	0.642197008244113	0.673733538078018	0.569611650255568	0.608258102396208	0.652005333540724
C2191-4222342	31	nb	0.566091264497308	0.596796131497313	0.63359143721315	0.569611650255568	0.608258102396208	0.652005333540724
C2191-4222342	31	bnb	0.601543881258103	0.647154985895973	0.698430514633248	0.569611650255568	0.608258102396208	0.652005333540724
C2191-4222342	31	mix-ys	0.574822914341836	0.617367407606682	0.66580421127177	0.569611650255568	0.608258102396208	0.652005333540724
C2191-4222342	31	mix-nb	0.569611650255568	0.608258102396208	0.652005333540724	0.569611650255568	0.608258102396208	0.652005333540724
C2191-4222342	31	mix-gnb	0.567435097917234	0.605731498115573	0.645536670843179	0.569611650255568	0.608258102396208	0.652005333540724
C2191-4222342	31	mix-bnb	0.574425954054149	0.612023839952774	0.655068924849473	0.569611650255568	0.608258102396208	0.652005333540724
C2191-4222342	31	delta	0.709327085046293	0.709327085046293	0.709327085046293	0.569611650255568	0.608258102396208	0.652005333540724
C2271-12141	31	poi	0.794325180739432	0.818286791187737	0.843632806298014	0.559297099659208	0.607500582238731	0.660251377197533
C2271-12141	31	ys	0.593226885076416	0.626686241574723	0.659519211242229	0.559297099659208	0.607500582238731	0.660251377197533
C2271-12141	31	nb	0.553330052453326	0.5920138910839	0.631969213478591	0.559297099659208	0.607500582238731	0.660251377197533
C2271-12141	31	bnb	0.594413189887529	0.644384007503732	0.704600537954939	0.559297099659208	0.607500582238731	0.660251377197533
C2271-12141	31	mix-ys	0.530251540465128	0.586087396396825	0.644611039631329	0.559297099659208	0.607500582238731	0.660251377197533
C2271-12141	31	mix-nb	0.559297099659208	0.607500582238731	0.660251377197533	0.559297099659208	0.607500582238731	0.660251377197533
C2271-12141	31	mix-gnb	0.558310065554455	0.607860493820578	0.660321176145665	0.559297099659208	0.607500582238731	0.660251377197533
C2271-12141	31	mix-bnb	0.539966953856145	0.587601733927004	0.645339891817508	0.559297099659208	0.607500582238731	0.660251377197533
C2271-12141	31	delta	0.686982687687614	0.686982687687614	0.686982687687614	0.559297099659208	0.607500582238731	0.660251377197533
C1368-151	32	poi	0.872704607557525	0.902358540832577	0.930470937888066	0.743832301459783	0.831930733587295	0.94617441859487
C1368-151	32	ys	0.814421877766189	0.862870414937927	0.913047641597664	0.743832301459783	0.831930733587295	0.94617441859487
C1368-151	32	nb	0.716966021112304	0.764656556683371	0.813616975472284	0.743832301459783	0.831930733587295	0.94617441859487
C1368-151	32	bnb	0.806380458400034	0.873210173622665	0.945443967770693	0.743832301459783	0.831930733587295	0.94617441859487
C1368-151	32	mix-ys	0.763930219619467	0.865310765742952	1.00540601945121	0.743832301459783	0.831930733587295	0.94617441859487
C1368-151	32	mix-nb	0.743832301459783	0.831930733587295	0.94617441859487	0.743832301459783	0.831930733587295	0.94617441859487
C1368-151	32	mix-gnb	0.733234058214652	0.821649124808546	0.927887921447546	0.743832301459783	0.831930733587295	0.94617441859487
C1368-151	32	mix-bnb	0.764106053220068	0.856103585222936	0.967243070100156	0.743832301459783	0.831930733587295	0.94617441859487
C1368-151	32	delta	0.902856290811455	0.902856290811455	0.902856290811455	0.743832301459783	0.831930733587295	0.94617441859487
C1379-121D132312333	32	poi	0.0374273047743548	0.0460921435534982	0.0564930152674126	0.0295913245254965	0.179957166177129	0.694232937569447
C1379-121D132312333	32	ys	0.0484479201386919	0.0606948700179849	0.0746715308935415	0.0295913245254965	0.179957166177129	0.694232937569447
C1379-121D132312333	32	nb	0.0239755663283098	0.0393486746582864	0.0647820783852706	0.0295913245254965	0.179957166177129	0.694232937569447
C1379-121D132312333	32	bnb	0.0288170293657436	0.04287734850633	0.0740331782842659	0.0295913245254965	0.179957166177129	0.694232937569447
C1379-121D132312333	32	mix-ys	0.0290462427887186	0.0570899273488113	0.703134901638629	0.0295913245254965	0.179957166177129	0.694232937569447
C1379-121D132312333	32	mix-nb	0.0295913245254965	0.179957166177129	0.694232937569447	0.0295913245254965	0.179957166177129	0.694232937569447
C1379-121D132312333	32	mix-gnb	0.0372040941521696	0.25664252402105	0.938525107971411	0.0295913245254965	0.179957166177129	0.694232937569447
C1379-121D132312333	32	mix-bnb	0.0361972740553718	0.0766482445442065	0.169014589617052	0.0295913245254965	0.179957166177129	0.694232937569447
C1379-121D132312333	32	delta	0.139472616893995	0.139472616893995	0.139472616893995	0.0295913245254965	0.179957166177129	0.694232937569447
C2191-4222342	32	poi	0.767298115692909	0.800924586375459	0.834269288429109	0.737877874806076	0.798799763410267	0.86591808055792
C2191-4222342	32	ys	0.784063775278281	0.840243608454572	0.894196729177014	0.737877874806076	0.798799763410267	0.86591808055792
C2191-4222342	32	nb	0.740295698860723	0.785289021589584	0.836000758389528	0.737877874806076	0.798799763410267	0.86591808055792
C2191-4222342	32	bnb	0.78293324604814	0.84377567233509	0.918557043882138	0.737877874806076	0.798799763410267	0.86591808055792
C2191-4222342	32	mix-ys	0.739065501521226	0.80169954606915	0.875478457881363	0.737877874806076	0.798799763410267	0.86591808055792
C2191-4222342	32	mix-nb	0.737877874806076	0.798799763410267	0.86591808055792	0.737877874806076	0.798799763410267	0.86591808055792
C2191-4222342	32	mix-gnb	0.739202657128094	0.795779065303838	0.860190140455312	0.737877874806076	0.798799763410267	0.86591808055792
C2191-4222342	32	mix-bnb	0.746846533551193	0.805665839022245	0.865627937743879	0.737877874806076	0.798799763410267	0.86591808055792
C2191-4222342	32	delta	0.850047649324043	0.850047649324043	0.850047649324043	0.737877874806076	0.798799763410267	0.86591808055792
C2271-12141	32	poi	0.485189927497822	0.540059391855388	0.593917076753221	0.252543261173595	0.302608026678526	0.376694994457795
C2271-12141	32	ys	0.283315209212538	0.317295856133657	0.352486239038588	0.252543261173595	0.302608026678526	0.376694994457795
C2271-12141	32	nb	0.256339327255033	0.29448640369049	0.338069768058944	0.252543261173595	0.302608026678526	0.376694994457795
C2271-12141	32	bnb	0.26442865000408	0.314057549299788	0.380701966975388	0.252543261173595	0.302608026678526	0.376694994457795
C2271-12141	32	mix-ys	0.240970018259292	0.295001678364002	0.372330684128846	0.252543261173595	0.302608026678526	0.376694994457795
C2271-12141	32	mix-nb	0.252543261173595	0.302608026678526	0.376694994457795	0.252543261173595	0.302608026678526	0.376694994457795
C2271-12141	32	mix-gnb	0.255561608303562	0.308993056384092	0.38480907526079	0.252543261173595	0.302608026678526	0.376694994457795
C2271-12141	32	mix-bnb	0.251256439297581	0.299498609165321	0.36674983505309	0.252543261173595	0.302608026678526	0.376694994457795
C2271-12141	32	delta	0.432370243097124	0.432370243097124	0.432370243097124	0.252543261173595	0.302608026678526	0.376694994457795
C1368-151	33	poi	0.759691117652543	0.808231861136199	0.856106206423513	0.546487835911728	0.670814094760704	0.844414364408524
C1368-151	33	ys	0.632029390888927	0.695312958167556	0.755488952917237	0.546487835911728	0.670814094760704	0.844414364408524
C1368-151	33	nb	0.566298627057853	0.626166424807079	0.69888708705918	0.546487835911728	0.670814094760704	0.844414364408524
C1368-151	33	bnb	0.610289570136188	0.684332688083181	0.771998213773643	0.546487835911728	0.670814094760704	0.844414364408524
C1368-151	33	mix-ys	0.55730761389861	0.700943846689513	0.969436423917878	0.546487835911728	0.670814094760704	0.844414364408524
C1368-151	33	mix-nb	0.546487835911728	0.670814094760704	0.844414364408524	0.546487835911728	0.670814094760704	0.844414364408524
C1368-151	33	mix-gnb	0.552135502298237	0.684185061359304	0.903322416242275	0.546487835911728	0.670814094760704	0.844414364408524
C1368-151	33	mix-bnb	0.566503850431066	0.684044052193978	0.849810138496541	0.546487835911728	0.670814094760704	0.844414364408524
C1368-151	33	delta	0.775309775865238	0.775309775865238	0.775309775865238	0.546487835911728	0.670814094760704	0.844414364408524
C1379-121D132312333	33	poi	0.0649608063285319	0.0746887439060986	0.0850055412927498	0.0638127797656568	0.175622314116491	0.616882840532592
C1379-121D132312333	33	ys	0.074134054314593	0.0848381424496638	0.0963342404557999	0.0638127797656568	0.175622314116491	0.616882840532592
C1379-121D132312333	33	nb	0.039846887247518	0.0513800014553303	0.0670283959667694	0.0638127797656568	0.175622314116491	0.616882840532592
C1379-121D132312333	33	bnb	0.0512332458300998	0.0656713445286809	0.0872851282701048	0.0638127797656568	0.175622314116491	0.616882840532592
C1379-121D132312333	33	mix-ys	0.0524547755150537	0.0816237059797479	0.220712893159602	0.0638127797656568	0.175622314116491	0.616882840532592
C1379-121D132312333	33	mix-nb	0.0638127797656568	0.175622314116491	0.616882840532592	0.0638127797656568	0.175622314116491	0.616882840532592
C1379-121D132312333	33	mix-gnb	0.0579741074016406	0.204970446130032	0.715233490702138	0.0638127797656568	0.175622314116491	0.616882840532592
C1379-121D132312333	33	mix-bnb	0.0534435940882822	0.0795187558373808	0.140047926591714	0.0638127797656568	0.175622314116491	0.616882840532592
C1379-121D132312333	33	delta	0.174615902723144	0.174615902723144	0.174615902723144	0.0638127797656568	0.175622314116491	0.616882840532592
C2191-4222342	33	poi	0.672753393787425	0.739063175163867	0.800432931963122	0.508508983304887	0.587459358494543	0.681947713090984
C2191-4222342	33	ys	0.538953895954385	0.603385874326321	0.668088832203722	0.508508983304887	0.587459358494543	0.681947713090984
C2191-4222342	33	nb	0.510743807452633	0.576556764315383	0.648851598822088	0.508508983304887	0.587459358494543	0.681947713090984
C2191-4222342	33	bnb	0.533242498125047	0.617078405652213	0.739276511190535	0.508508983304887	0.587459358494543	0.681947713090984
C2191-4222342	33	mix-ys	0.504915917638701	0.583375904133	0.677445447475024	0.508508983304887	0.587459358494543	0.681947713090984
C2191-4222342	33	mix-nb	0.508508983304887	0.587459358494543	0.681947713090984	0.508508983304887	0.587459358494543	0.681947713090984
C2191-4222342	33	mix-gnb	0.511670408738586	0.587247338343119	0.678249145178323	0.508508983304887	0.587459358494543	0.681947713090984
C2191-4222342	33	mix-bnb	0.508947481445958	0.583349308652054	0.670639042766086	0.508508983304887	0.587459358494543	0.681947713090984
C2191-4222342	33	delta	0.678451447317253	0.678451447317253	0.678451447317253	0.508508983304887	0.587459358494543	0.681947713090984
C2271-12141	33	poi	0.226713739990219	0.246635613945702	0.268794820558965	0.136086734354712	0.160217413284933	0.192476087942966
C2271-12141	33	ys	0.157748550996116	0.172003891046103	0.186228615589745	0.136086734354712	0.160217413284933	0.192476087942966
C2271-12141	33	nb	0.134434649219816	0.15461543849602	0.180727110518874	0.136086734354712	0.160217413284933	0.192476087942966
C2271-12141	33	bnb	0.143896753363772	0.174449198876732	0.216016458318555	0.136086734354712	0.160217413284933	0.192476087942966
C2271-12141	33	mix-ys	0.132245295297173	0.162430317891205	0.207107223960899	0.136086734354712	0.160217413284933	0.192476087942966
C2271-12141	33	mix-nb	0.136086734354712	0.160217413284933	0.192476087942966	0.136086734354712	0.160217413284933	0.192476087942966
C2271-12141	33	mix-gnb	0.135665084647729	0.16088039756408	0.196243016179823	0.136086734354712	0.160217413284933	0.192476087942966
C2271-12141	33	mix-bnb	0.134106119657123	0.158003207193161	0.191048487019544	0.136086734354712	0.160217413284933	0.192476087942966
C2271-12141	33	delta	0.276398040411059	0.276398040411059	0.276398040411059	0.136086734354712	0.160217413284933	0.192476087942966
C1368-151	34	poi	0.916725959150379	0.939174058943614	0.960538917060634	0.608363194969947	0.666518581488029	0.738039446551476
C1368-151	34	ys	0.639682341380364	0.672966188675552	0.699970915768491	0.608363194969947	0.666518581488029	0.738039446551476
C1368-151	34	nb	0.599574901729625	0.632733477008617	0.667603813285047	0.608363194969947	0.666518581488029	0.738039446551476
C1368-151	34	bnb	0.634804585907414	0.673677440783852	0.715312600562571	0.608363194969947	0.666518581488029	0.738039446551476
C1368-151	34	mix-ys	0.607798112861766	0.668431680750738	0.741707906432736	0.608363194969947	0.666518581488029	0.738039446551476
C1368-151	34	mix-nb	0.608363194969947	0.666518581488029	0.738039446551476	0.608363194969947	0.666518581488029	0.738039446551476
C1368-151	34	mix-gnb	0.603467615497005	0.664250531177674	0.736506450470282	0.608363194969947	0.666518581488029	0.738039446551476
C1368-151	34	mix-bnb	0.602888122007533	0.663420602346821	0.741087632681342	0.608363194969947	0.666518581488029	0.738039446551476
C1368-151	34	delta	0.735433813382564	0.735433813382564	0.735433813382564	0.608363194969947	0.666518581488029	0.738039446551476
C1379-121D132312333	34	poi	0.92644761442686	0.946014924332574	0.966465833369522	0.666664035345138	0.812323336414678	1.00121289457876
C1379-121D132312333	34	ys	0.715187673678835	0.760410957646612	0.814751412061962	0.666664035345138	0.812323336414678	1.00121289457876
C1379-121D132312333	34	nb	0.69462628829335	0.74792740428375	0.800028787707385	0.666664035345138	0.812323336414678	1.00121289457876
C1379-121D132312333	34	bnb	0.696060012239376	0.758604434656476	0.832099997825923	0.666664035345138	0.812323336414678	1.00121289457876
C1379-121D132312333	34	mix-ys	0.710736298725886	0.783173785584987	0.874569744581819	0.666664035345138	0.812323336414678	1.00121289457876
C1379-121D132312333	34	mix-nb	0.666664035345138	0.812323336414678	1.00121289457876	0.666664035345138	0.812323336414678	1.00121289457876
C1379-121D132312333	34	mix-gnb	0.636300380073049	0.772027488942952	0.967633573902105	0.666664035345138	0.812323336414678	1.00121289457876
C1379-121D132312333	34	mix-bnb	0.692779733085127	0.774478348054767	0.881987273978936	0.666664035345138	0.812323336414678	1.00121289457876
C1379-121D132312333	34	delta	0.828911383874143	0.828911383874143	0.828911383874143	0.666664035345138	0.812323336414678	1.00121289457876
C2191-4222342	34	poi	0.883475560853777	0.909086233929165	0.935693422934281	0.725113169160845	0.770580931622921	0.819599098082382
C2191-4222342	34	ys	0.753330577110094	0.786342017825847	0.822920014745005	0.725113169160845	0.770580931622921	0.819599098082382
C2191-4222342	34	nb	0.732860628664163	0.768486124051336	0.805876519098291	0.725113169160845	0.770580931622921	0.819599098082382
C2191-4222342	34	bnb	0.751959813214241	0.804077405608271	0.856319030604441	0.725113169160845	0.770580931622921	0.819599098082382
C2191-4222342	34	mix-ys	0.724437328062492	0.77545985991762	0.829866226843406	0.725113169160845	0.770580931622921	0.819599098082382
C2191-4222342	34	mix-nb	0.725113169160845	0.770580931622921	0.819599098082382	0.725113169160845	0.770580931622921	0.819599098082382
C2191-4222342	34	mix-gnb	0.726991256021456	0.768089553359963	0.814267390822322	0.725113169160845	0.770580931622921	0.819599098082382
C2191-4222342	34	mix-bnb	0.732476948661324	0.776278911412902	0.827349929560855	0.725113169160845	0.770580931622921	0.819599098082382
C2191-4222342	34	delta	0.841338517443326	0.841338517443326	0.841338517443326	0.725113169160845	0.770580931622921	0.819599098082382
C2271-12141	34	poi	0.892035852453601	0.912200301214095	0.932605545195223	0.717897100124832	0.771419544939816	0.826198427394891
C2271-12141	34	ys	0.745719432346031	0.787352163095614	0.823224579626639	0.717897100124832	0.771419544939816	0.826198427394891
C2271-12141	34	nb	0.722094241904544	0.758476007322079	0.79646982448595	0.717897100124832	0.771419544939816	0.826198427394891
C2271-12141	34	bnb	0.748105454165603	0.800334338647057	0.86051777127403	0.717897100124832	0.771419544939816	0.826198427394891
C2271-12141	34	mix-ys	0.702538137290902	0.763940706811348	0.841126691501317	0.717897100124832	0.771419544939816	0.826198427394891
C2271-12141	34	mix-nb	0.717897100124832	0.771419544939816	0.826198427394891	0.717897100124832	0.771419544939816	0.826198427394891
C2271-12141	34	mix-gnb	0.715513133282582	0.769711078084629	0.827211434284838	0.717897100124832	0.771419544939816	0.826198427394891
C2271-12141	34	mix-bnb	0.712906270276562	0.765993499439718	0.824065727158794	0.717897100124832	0.771419544939816	0.826198427394891
C2271-12141	34	delta	0.81871510355942	0.81871510355942	0.81871510355942	0.717897100124832	0.771419544939816	0.826198427394891
C1368-151	35	poi	0.821522039084518	0.852633444568724	0.884675537831297	0.57595554233625	0.657509723657049	0.756246045318723
C1368-151	35	ys	0.630877388514316	0.674422610783542	0.71164840972853	0.57595554233625	0.657509723657049	0.756246045318723
C1368-151	35	nb	0.573883982762232	0.617567663322211	0.665081857981709	0.57595554233625	0.657509723657049	0.756246045318723
C1368-151	35	bnb	0.622959769990335	0.669668989167095	0.724636575625071	0.57595554233625	0.657509723657049	0.756246045318723
C1368-151	35	mix-ys	0.580777779401087	0.66495749811326	0.777774928465	0.57595554233625	0.657509723657049	0.756246045318723
C1368-151	35	mix-nb	0.57595554233625	0.657509723657049	0.756246045318723	0.57595554233625	0.657509723657049	0.756246045318723
C1368-151	35	mix-gnb	0.566164292186989	0.64965424871828	0.75590954491653	0.57595554233625	0.657509723657049	0.756246045318723
C1368-151	35	mix-bnb	0.579155451526836	0.65817516698693	0.752794048640336	0.57595554233625	0.657509723657049	0.756246045318723
C1368-151	35	delta	0.725135405066064	0.725135405066064	0.725135405066064	0.57595554233625	0.657509723657049	0.756246045318723
C1379-121D132312333	35	poi	0.834713107549295	0.855679377619526	0.877302679738176	0.56932985493895	0.713372989970633	0.944511146005579
C1379-121D132312333	35	ys	0.715458562570584	0.774920574132511	0.838595439865838	0.56932985493895	0.713372989970633	0.944511146005579
C1379-121D132312333	35	nb	0.739458685735514	0.802596536252387	0.878493311880634	0.56932985493895	0.713372989970633	0.944511146005579
C1379-121D132312333	35	bnb	0.67504698268873	0.73445933979149	0.806191331328825	0.56932985493895	0.713372989970633	0.944511146005579
C1379-121D132312333	35	mix-ys	0.675587055375901	0.759940507132305	0.878094444049338	0.56932985493895	0.713372989970633	0.944511146005579
C1379-121D132312333	35	mix-nb	0.56932985493895	0.713372989970633	0.944511146005579	0.56932985493895	0.713372989970633	0.944511146005579
C1379-121D132312333	35	mix-gnb	0.515165420161231	0.609585199552282	0.831265756068492	0.56932985493895	0.713372989970633	0.944511146005579
C1379-121D132312333	35	mix-bnb	0.658498083686535	0.741384319396543	0.862610726492712	0.56932985493895	0.713372989970633	0.944511146005579
C1379-121D132312333	35	delta	0.842257367577548	0.842257367577548	0.842257367577548	0.56932985493895	0.713372989970633	0.944511146005579
C2191-4222342	35	poi	0.829936940676255	0.864638243244079	0.899700699971514	0.722970908653616	0.784777271321832	0.852422582794128
C2191-4222342	35	ys	0.759917629105503	0.804117510300603	0.86219132527895	0.722970908653616	0.784777271321832	0.852422582794128
C2191-4222342	35	nb	0.729306831542058	0.776856347266946	0.830211416383184	0.722970908653616	0.784777271321832	0.852422582794128
C2191-4222342	35	bnb	0.748168767011431	0.813571791961471	0.888686802421492	0.722970908653616	0.784777271321832	0.852422582794128
C2191-4222342	35	mix-ys	0.718194177501778	0.788457782315577	0.864456180235223	0.722970908653616	0.784777271321832	0.852422582794128
C2191-4222342	35	mix-nb	0.722970908653616	0.784777271321832	0.852422582794128	0.722970908653616	0.784777271321832	0.852422582794128
C2191-4222342	35	mix-gnb	0.723839866753745	0.785994455520747	0.859281470992586	0.722970908653616	0.784777271321832	0.852422582794128
C2191-4222342	35	mix-bnb	0.725055526629479	0.789608147028978	0.859327305803959	0.722970908653616	0.784777271321832	0.852422582794128
C2191-4222342	35	delta	0.846389126982728	0.846389126982728	0.846389126982728	0.722970908653616	0.784777271321832	0.852422582794128
C2271-12141	35	poi	0.846837253959581	0.879209029819433	0.91175966085959	0.440947933759953	0.493523146361029	0.556685603407769
C2271-12141	35	ys	0.459310370068321	0.487263156537444	0.525791539590884	0.440947933759953	0.493523146361029	0.556685603407769
C2271-12141	35	nb	0.448138097405094	0.486687117514552	0.523567579669012	0.440947933759953	0.493523146361029	0.556685603407769
C2271-12141	35	bnb	0.444894138983989	0.49530956131797	0.56231521813322	0.440947933759953	0.493523146361029	0.556685603407769
C2271-12141	35	mix-ys	0.438642690468583	0.511914165002427	0.616088849895038	0.440947933759953	0.493523146361029	0.556685603407769
C2271-12141	35	mix-nb	0.440947933759953	0.493523146361029	0.556685603407769	0.440947933759953	0.493523146361029	0.556685603407769
C2271-12141	35	mix-gnb	0.432995457438452	0.485905412539494	0.551860037704163	0.440947933759953	0.493523146361029	0.556685603407769
C2271-12141	35	mix-bnb	0.441682940207874	0.498180326629357	0.563055162932694	0.440947933759953	0.493523146361029	0.556685603407769
C2271-12141	35	delta	0.606987542129075	0.606987542129075	0.606987542129075	0.440947933759953	0.493523146361029	0.556685603407769
C1368-151	36	poi	0.697559161489236	0.732460432329703	0.766787635559317	0.497172356195697	0.572516387113561	0.656463044129052
C1368-151	36	ys	0.572782991254087	0.607711769382573	0.647903860545844	0.497172356195697	0.572516387113561	0.656463044129052
C1368-151	36	nb	0.47004740965176	0.50966861923801	0.55187937163299	0.497172356195697	0.572516387113561	0.656463044129052
C1368-151	36	bnb	0.560522792422784	0.612960022236575	0.675540803107395	0.497172356195697	0.572516387113561	0.656463044129052
C1368-151	36	mix-ys	0.528092615553117	0.612494158927635	0.738999527861227	0.497172356195697	0.572516387113561	0.656463044129052
C1368-151	36	mix-nb	0.497172356195697	0.572516387113561	0.656463044129052	0.497172356195697	0.572516387113561	0.656463044129052
C1368-151	36	mix-gnb	0.489318685583578	0.563889720091186	0.659807065537926	0.497172356195697	0.572516387113561	0.656463044129052
C1368-151	36	mix-bnb	0.51197732880445	0.58511919168885	0.674759732769987	0.497172356195697	0.572516387113561	0.656463044129052
C1368-151	36	delta	0.674020994100919	0.674020994100919	0.674020994100919	0.497172356195697	0.572516387113561	0.656463044129052
C1379-121D132312333	36	poi	0.956732648538545	0.978142090842288	0.999891513081997	1.11421673193885	1.35293657711356	1.71818577194145
C1379-121D132312333	36	ys	1.32211720641281	1.4518869515025	1.59000641199718	1.11421673193885	1.35293657711356	1.71818577194145
C1379-121D132312333	36	nb	1.52283137032148	1.64209676081962	1.78817279864182	1.11421673193885	1.35293657711356	1.71818577194145
C1379-121D132312333	36	bnb	1.32080727558726	1.42788043995824	1.55612904484489	1.11421673193885	1.35293657711356	1.71818577194145
C1379-121D132312333	36	mix-ys	1.26423218381577	1.38522475482473	1.56105419281024	1.11421673193885	1.35293657711356	1.71818577194145
C1379-121D132312333	36	mix-nb	1.11421673193885	1.35293657711356	1.71818577194145	1.11421673193885	1.35293657711356	1.71818577194145
C1379-121D132312333	36	mix-gnb	1.00565884179448	1.2370383406442	1.60671245021776	1.11421673193885	1.35293657711356	1.71818577194145
C1379-121D132312333	36	mix-bnb	1.27762226386895	1.41857647676265	1.60207924080825	1.11421673193885	1.35293657711356	1.71818577194145
C1379-121D132312333	36	delta	1.24978146133955	1.24978146133955	1.24978146133955	1.11421673193885	1.35293657711356	1.71818577194145
C2191-4222342	36	poi	0.810774791034996	0.848164243021961	0.887966965223015	0.685340551800857	0.751220028274585	0.8243774248843
C2191-4222342	36	ys	0.724435504941084	0.772542672640882	0.826279730678263	0.685340551800857	0.751220028274585	0.8243774248843
C2191-4222342	36	nb	0.695949659897043	0.746985345553733	0.809942555419645	0.685340551800857	0.751220028274585	0.8243774248843
C2191-4222342	36	bnb	0.70410727364128	0.776893184707022	0.862161378110801	0.685340551800857	0.751220028274585	0.8243774248843
C2191-4222342	36	mix-ys	0.682290212216647	0.753669914022769	0.83843326378505	0.685340551800857	0.751220028274585	0.8243774248843
C2191-4222342	36	mix-nb	0.685340551800857	0.751220028274585	0.8243774248843	0.685340551800857	0.751220028274585	0.8243774248843
C2191-4222342	36	mix-gnb	0.690729783499134	0.755762689510647	0.831438258141196	0.685340551800857	0.751220028274585	0.8243774248843
C2191-4222342	36	mix-bnb	0.691405693348609	0.758257574747135	0.83084276160351	0.685340551800857	0.751220028274585	0.8243774248843
C2191-4222342	36	delta	0.813921744080274	0.813921744080274	0.813921744080274	0.685340551800857	0.751220028274585	0.8243774248843
C2271-12141	36	poi	0.853932002684899	0.880435957683428	0.9076908250168	0.837106339212368	0.920531759248428	1.0082247396834
C2271-12141	36	ys	0.889491897825387	0.958740854950596	1.0286625791766	0.837106339212368	0.920531759248428	1.0082247396834
C2271-12141	36	nb	0.84429561030722	0.898920385152362	0.962685845382866	0.837106339212368	0.920531759248428	1.0082247396834
C2271-12141	36	bnb	0.880481376624531	0.963991851591706	1.05771311903926	0.837106339212368	0.920531759248428	1.0082247396834
C2271-12141	36	mix-ys	0.835245494455509	0.941421466726415	1.06877018433881	0.837106339212368	0.920531759248428	1.0082247396834
C2271-12141	36	mix-nb	0.837106339212368	0.920531759248428	1.0082247396834	0.837106339212368	0.920531759248428	1.0082247396834
C2271-12141	36	mix-gnb	0.827060553265071	0.911075982611899	1.00295252189736	0.837106339212368	0.920531759248428	1.0082247396834
C2271-12141	36	mix-bnb	0.850529592112929	0.937507353970906	1.02162255218075	0.837106339212368	0.920531759248428	1.0082247396834
C2271-12141	36	delta	0.930643184526442	0.930643184526442	0.930643184526442	0.837106339212368	0.920531759248428	1.0082247396834
C1368-151	37	poi	0.989883656526972	1.00997923943676	1.03917054511481	0.97393404543335	1.07924668705577	1.21097091727147
C1368-151	37	ys	1.00596366020898	1.05092708307587	1.10711248467066	0.97393404543335	1.07924668705577	1.21097091727147
C1368-151	37	nb	1.03470561751666	1.08537679675068	1.13938032770929	0.97393404543335	1.07924668705577	1.21097091727147
C1368-151	37	bnb	1.00747130443159	1.05935636765571	1.11658868451073	0.97393404543335	1.07924668705577	1.21097091727147
C1368-151	37	mix-ys	0.939291221374808	1.02469097209242	1.13716012364541	0.97393404543335	1.07924668705577	1.21097091727147
C1368-151	37	mix-nb	0.97393404543335	1.07924668705577	1.21097091727147	0.97393404543335	1.07924668705577	1.21097091727147
C1368-151	37	mix-gnb	0.980665538867105	1.07854577378494	1.20290314987808	0.97393404543335	1.07924668705577	1.21097091727147
C1368-151	37	mix-bnb	0.917086773188096	1.00473950724936	1.1096695404409	0.97393404543335	1.07924668705577	1.21097091727147
C1368-151	37	delta	0.988509787415957	0.988509787415957	0.988509787415957	0.97393404543335	1.07924668705577	1.21097091727147
C1379-121D132312333	37	poi	0.910001063412208	0.933403170999721	0.954544299724509	0.827419717401569	1.00417802329598	1.27350723765475
C1379-121D132312333	37	ys	0.954054285574684	1.01842610022715	1.10410287499738	0.827419717401569	1.00417802329598	1.27350723765475
C1379-121D132312333	37	nb	0.960081053748209	1.02429258539649	1.10363891228192	0.827419717401569	1.00417802329598	1.27350723765475
C1379-121D132312333	37	bnb	0.9270867811874	0.999776421628822	1.08351270459448	0.827419717401569	1.00417802329598	1.27350723765475
C1379-121D132312333	37	mix-ys	0.939180615518624	1.02468424333463	1.14406954958526	0.827419717401569	1.00417802329598	1.27350723765475
C1379-121D132312333	37	mix-nb	0.827419717401569	1.00417802329598	1.27350723765475	0.827419717401569	1.00417802329598	1.27350723765475
C1379-121D132312333	37	mix-gnb	0.765940145380217	0.938090102343014	1.17143623562897	0.827419717401569	1.00417802329598	1.27350723765475
C1379-121D132312333	37	mix-bnb	0.881427020673629	0.986100490366037	1.14581704253408	0.827419717401569	1.00417802329598	1.27350723765475
C1379-121D132312333	37	delta	0.9950348341732	0.9950348341732	0.9950348341732	0.827419717401569	1.00417802329598	1.27350723765475
C2191-4222342	37	poi	0.939893953423279	0.966509450618252	0.993430530073871	0.934939727500838	0.996936920081722	1.06142743992511
C2191-4222342	37	ys	0.972252106885638	1.02078740749504	1.07848656070671	0.934939727500838	0.996936920081722	1.06142743992511
C2191-4222342	37	nb	0.941248863210892	0.995350437055581	1.04812703921522	0.934939727500838	0.996936920081722	1.06142743992511
C2191-4222342	37	bnb	0.966480619563407	1.03277303253829	1.11177985189193	0.934939727500838	0.996936920081722	1.06142743992511
C2191-4222342	37	mix-ys	0.939936479014541	1.00724783406158	1.08768899178921	0.934939727500838	0.996936920081722	1.06142743992511
C2191-4222342	37	mix-nb	0.934939727500838	0.996936920081722	1.06142743992511	0.934939727500838	0.996936920081722	1.06142743992511
C2191-4222342	37	mix-gnb	0.934087724824598	0.999251070436333	1.066200293592	0.934939727500838	0.996936920081722	1.06142743992511
C2191-4222342	37	mix-bnb	0.944492842904784	1.00615349475308	1.07567061687651	0.934939727500838	0.996936920081722	1.06142743992511
C2191-4222342	37	delta	1.00910014675406	1.00910014675406	1.00910014675406	0.934939727500838	0.996936920081722	1.06142743992511
C2271-12141	37	poi	0.983670625896944	1.00249113116835	1.02355585329459	1.02213005531908	1.10216323851215	1.1914511239641
C2271-12141	37	ys	1.04219329929926	1.1028189893129	1.17005761978708	1.02213005531908	1.10216323851215	1.1914511239641
C2271-12141	37	nb	1.04482611387976	1.09825430049235	1.16223383241969	1.02213005531908	1.10216323851215	1.1914511239641
C2271-12141	37	bnb	1.03069683370997	1.10118547174875	1.18493107165996	1.02213005531908	1.10216323851215	1.1914511239641
C2271-12141	37	mix-ys	1.01184399299539	1.11193507108368	1.22821781406425	1.02213005531908	1.10216323851215	1.1914511239641
C2271-12141	37	mix-nb	1.02213005531908	1.10216323851215	1.1914511239641	1.02213005531908	1.10216323851215	1.1914511239641
C2271-12141	37	mix-gnb	1.02198466551776	1.10103415156039	1.18993081275651	1.02213005531908	1.10216323851215	1.1914511239641
C2271-12141	37	mix-bnb	1.02911766204266	1.11149558974648	1.20240056782978	1.02213005531908	1.10216323851215	1.1914511239641
C2271-12141	37	delta	1.06616322708239	1.06616322708239	1.06616322708239	1.02213005531908	1.10216323851215	1.1914511239641
C1368-151	38	poi	0.906024893562119	0.929789591176581	0.955935224288745	0.966261682973243	1.07691147885794	1.21913274196245
C1368-151	38	ys	1.04410828698413	1.10728083681212	1.16608276019682	0.966261682973243	1.07691147885794	1.21913274196245
C1368-151	38	nb	0.996807617879889	1.05064716609689	1.11489516031983	0.966261682973243	1.07691147885794	1.21913274196245
C1368-151	38	bnb	1.03958692268867	1.10662058659035	1.17615435148522	0.966261682973243	1.07691147885794	1.21913274196245
C1368-151	38	mix-ys	0.982673856187049	1.10337856726198	1.26918886118453	0.966261682973243	1.07691147885794	1.21913274196245
C1368-151	38	mix-nb	0.966261682973243	1.07691147885794	1.21913274196245	0.966261682973243	1.07691147885794	1.21913274196245
C1368-151	38	mix-gnb	0.95047969768702	1.06643660847296	1.20458086048654	0.966261682973243	1.07691147885794	1.21913274196245
C1368-151	38	mix-bnb	0.982154040790044	1.09320094869752	1.22403531462238	0.966261682973243	1.07691147885794	1.21913274196245
C1368-151	38	delta	1.07464088907517	1.07464088907517	1.07464088907517	0.966261682973243	1.07691147885794	1.21913274196245
C1379-121D132312333	38	poi	1.12869463336752	1.14826763457946	1.16714951806336	1.23002948879835	1.47027211648585	1.79292875643323
C1379-121D132312333	38	ys	1.31913463392172	1.41299358566811	1.51701082119123	1.23002948879835	1.47027211648585	1.79292875643323
C1379-121D132312333	38	nb	1.3924867344031	1.49063645053652	1.58996286488801	1.23002948879835	1.47027211648585	1.79292875643323
C1379-121D132312333	38	bnb	1.32548513668617	1.43521659528724	1.56072368009205	1.23002948879835	1.47027211648585	1.79292875643323
C1379-121D132312333	38	mix-ys	1.32763254351284	1.46151280039771	1.62420100990808	1.23002948879835	1.47027211648585	1.79292875643323
C1379-121D132312333	38	mix-nb	1.23002948879835	1.47027211648585	1.79292875643323	1.23002948879835	1.47027211648585	1.79292875643323
C1379-121D132312333	38	mix-gnb	1.33275822089895	1.59258895584192	1.91492890023401	1.23002948879835	1.47027211648585	1.79292875643323
C1379-121D132312333	38	mix-bnb	1.23579375349109	1.36494557413224	1.55748590198471	1.23002948879835	1.47027211648585	1.79292875643323
C1379-121D132312333	38	delta	1.24183418316747	1.24183418316747	1.24183418316747	1.23002948879835	1.47027211648585	1.79292875643323
C2191-4222342	38	poi	0.946283646116337	0.979661333154955	1.01151012352135	1.00024949936499	1.07845157339854	1.16895517139092
C2191-4222342	38	ys	1.01876841986654	1.09029019892917	1.15678202773744	1.00024949936499	1.07845157339854	1.16895517139092
C2191-4222342	38	nb	1.00993758965656	1.07625031741522	1.14237589488155	1.00024949936499	1.07845157339854	1.16895517139092
C2191-4222342	38	bnb	1.00001936757732	1.07936783490034	1.1674059089534	1.00024949936499	1.07845157339854	1.16895517139092
C2191-4222342	38	mix-ys	0.996706449487009	1.08757632916498	1.20231742745879	1.00024949936499	1.07845157339854	1.16895517139092
C2191-4222342	38	mix-nb	1.00024949936499	1.07845157339854	1.16895517139092	1.00024949936499	1.07845157339854	1.16895517139092
C2191-4222342	38	mix-gnb	1.00004917966815	1.07587831799532	1.16473468417693	1.00024949936499	1.07845157339854	1.16895517139092
C2191-4222342	38	mix-bnb	1.00252286199702	1.08549534704245	1.17376838673204	1.00024949936499	1.07845157339854	1.16895517139092
C2191-4222342	38	delta	1.0488363176125	1.0488363176125	1.0488363176125	1.00024949936499	1.07845157339854	1.16895517139092
C2271-12141	38	poi	0.992846489642083	1.00945551585435	1.02851179786112	1.16214875701847	1.2514992121	1.34601719736653
C2271-12141	38	ys	1.16670603030779	1.23144315375163	1.30363787853553	1.16214875701847	1.2514992121	1.34601719736653
C2271-12141	38	nb	1.20796050748852	1.26491754691316	1.32657451208896	1.16214875701847	1.2514992121	1.34601719736653
C2271-12141	38	bnb	1.13544736580166	1.20688117334017	1.28054955938154	1.16214875701847	1.2514992121	1.34601719736653
C2271-12141	38	mix-ys	1.13570221767473	1.23143161627483	1.34174890562438	1.16214875701847	1.2514992121	1.34601719736653
C2271-12141	38	mix-nb	1.16214875701847	1.2514992121	1.34601719736653	1.16214875701847	1.2514992121	1.34601719736653
C2271-12141	38	mix-gnb	1.17543380129227	1.2593294780911	1.35134757302746	1.16214875701847	1.2514992121	1.34601719736653
C2271-12141	38	mix-bnb	1.16707562799629	1.25195207022841	1.35079478240764	1.16214875701847	1.2514992121	1.34601719736653
C2271-12141	38	delta	1.17455464767657	1.17455464767657	1.17455464767657	1.16214875701847	1.2514992121	1.34601719736653
C1368-151	39	poi	0.972617688257289	0.998528952919724	1.02383633404536	1.08602987385283	1.22987520531991	1.40444512195038
C1368-151	39	ys	1.15585343329554	1.22143758083612	1.30389425182769	1.08602987385283	1.22987520531991	1.40444512195038
C1368-151	39	nb	1.18421666343154	1.25394666439786	1.32244093019803	1.08602987385283	1.22987520531991	1.40444512195038
C1368-151	39	bnb	1.15960743813322	1.23345491467351	1.31421606813672	1.08602987385283	1.22987520531991	1.40444512195038
C1368-151	39	mix-ys	1.0784377011719	1.2176465468245	1.43035485866695	1.08602987385283	1.22987520531991	1.40444512195038
C1368-151	39	mix-nb	1.08602987385283	1.22987520531991	1.40444512195038	1.08602987385283	1.22987520531991	1.40444512195038
C1368-151	39	mix-gnb	1.0848887349167	1.22245422159843	1.40116333166063	1.08602987385283	1.22987520531991	1.40444512195038
C1368-151	39	mix-bnb	1.07921411470168	1.21667614206695	1.37871691422478	1.08602987385283	1.22987520531991	1.40444512195038
C1368-151	39	delta	1.13576991603618	1.13576991603618	1.13576991603618	1.08602987385283	1.22987520531991	1.40444512195038
C1379-121D132312333	39	poi	1.07378814594112	1.09322517444357	1.11240737882307	1.04838393794545	1.25830765300006	1.51004844955377
C1379-121D132312333	39	ys	1.09311574255062	1.17111902704445	1.25431226896984	1.04838393794545	1.25830765300006	1.51004844955377
C1379-121D132312333	39	nb	1.12706868930295	1.20811560689405	1.29055974118364	1.04838393794545	1.25830765300006	1.51004844955377
C1379-121D132312333	39	bnb	1.09761637808593	1.19095596888874	1.29052214264424	1.04838393794545	1.25830765300006	1.51004844955377
C1379-121D132312333	39	mix-ys	1.11186772562155	1.2089531756564	1.33391935769189	1.04838393794545	1.25830765300006	1.51004844955377
C1379-121D132312333	39	mix-nb	1.04838393794545	1.25830765300006	1.51004844955377	1.04838393794545	1.25830765300006	1.51004844955377
C1379-121D132312333	39	mix-gnb	1.09075944585301	1.29376379326437	1.55282879107913	1.04838393794545	1.25830765300006	1.51004844955377
C1379-121D132312333	39	mix-bnb	1.08538786135471	1.19179611542374	1.31815950039205	1.04838393794545	1.25830765300006	1.51004844955377
C1379-121D132312333	39	delta	1.08482602528619	1.08482602528619	1.08482602528619	1.04838393794545	1.25830765300006	1.51004844955377
C2191-4222342	39	poi	1.01438536110469	1.05678193811518	1.09051268589519	1.22803570470927	1.33450189212199	1.45285091628799
C2191-4222342	39	ys	1.23056520535282	1.31791472737303	1.40199453529378	1.22803570470927	1.33450189212199	1.45285091628799
C2191-4222342	39	nb	1.2632858457162	1.33857493028369	1.42451728203597	1.22803570470927	1.33450189212199	1.45285091628799
C2191-4222342	39	bnb	1.20958387061071	1.30254840076076	1.40553556497292	1.22803570470927	1.33450189212199	1.45285091628799
C2191-4222342	39	mix-ys	1.20163044541212	1.3148884633758	1.45780126793136	1.22803570470927	1.33450189212199	1.45285091628799
C2191-4222342	39	mix-nb	1.22803570470927	1.33450189212199	1.45285091628799	1.22803570470927	1.33450189212199	1.45285091628799
C2191-4222342	39	mix-gnb	1.18862745708991	1.28769230009077	1.39169880649388	1.22803570470927	1.33450189212199	1.45285091628799
C2191-4222342	39	mix-bnb	1.22256196209241	1.32502151774796	1.44505160467437	1.22803570470927	1.33450189212199	1.45285091628799
C2191-4222342	39	delta	1.21415752635847	1.21415752635847	1.21415752635847	1.22803570470927	1.33450189212199	1.45285091628799
C2271-12141	39	poi	0.987648731063742	1.0057585409944	1.02538190994241	0.973496141528848	1.03705250020673	1.11270339485551
C2271-12141	39	ys	1.00028382915377	1.04571041130955	1.10425062651126	0.973496141528848	1.03705250020673	1.11270339485551
C2271-12141	39	nb	0.987694427402752	1.02661872020627	1.08090527291266	0.973496141528848	1.03705250020673	1.11270339485551
C2271-12141	39	bnb	0.996724655540977	1.06015772380668	1.13297373043197	0.973496141528848	1.03705250020673	1.11270339485551
C2271-12141	39	mix-ys	0.969614546829174	1.05157356484707	1.15057659479272	0.973496141528848	1.03705250020673	1.11270339485551
C2271-12141	39	mix-nb	0.973496141528848	1.03705250020673	1.11270339485551	0.973496141528848	1.03705250020673	1.11270339485551
C2271-12141	39	mix-gnb	0.971840118813442	1.0361052406114	1.11079828170091	0.973496141528848	1.03705250020673	1.11270339485551
C2271-12141	39	mix-bnb	0.973259735316436	1.03563072040489	1.10819386439041	0.973496141528848	1.03705250020673	1.11270339485551
C2271-12141	39	delta	1.0142955335326	1.0142955335326	1.0142955335326	0.973496141528848	1.03705250020673	1.11270339485551
C1368-151	40	poi	0.945199290277181	0.970395022641273	0.996431229922047	0.79098022407462	0.884082187478326	0.996428543786212
C1368-151	40	ys	0.843402427150029	0.883063088777182	0.926857670057351	0.79098022407462	0.884082187478326	0.996428543786212
C1368-151	40	nb	0.799105800885483	0.847221785285561	0.899172731575287	0.79098022407462	0.884082187478326	0.996428543786212
C1368-151	40	bnb	0.830444657258883	0.882453723587925	0.938093970286377	0.79098022407462	0.884082187478326	0.996428543786212
C1368-151	40	mix-ys	0.800096649065925	0.896151938632726	1.02745683840269	0.79098022407462	0.884082187478326	0.996428543786212
C1368-151	40	mix-nb	0.79098022407462	0.884082187478326	0.996428543786212	0.79098022407462	0.884082187478326	0.996428543786212
C1368-151	40	mix-gnb	0.776521898039941	0.867228735025198	0.976688098889602	0.79098022407462	0.884082187478326	0.996428543786212
C1368-151	40	mix-bnb	0.796089786066519	0.887733872753916	1.00009530572537	0.79098022407462	0.884082187478326	0.996428543786212
C1368-151	40	delta	0.907189654104814	0.907189654104814	0.907189654104814	0.79098022407462	0.884082187478326	0.996428543786212
C1379-121D132312333	40	poi	0.798911605179346	0.81805720310878	0.838086940109611	0.496961612466489	0.594191553508842	0.747251434254464
C1379-121D132312333	40	ys	0.519537023576966	0.550747667991276	0.582275432056998	0.496961612466489	0.594191553508842	0.747251434254464
C1379-121D132312333	40	nb	0.433947563650341	0.468887690880542	0.506377496056583	0.496961612466489	0.594191553508842	0.747251434254464
C1379-121D132312333	40	bnb	0.497871837840565	0.545833670772963	0.600779975311043	0.496961612466489	0.594191553508842	0.747251434254464
C1379-121D132312333	40	mix-ys	0.520374866786404	0.57787242906091	0.647207709616361	0.496961612466489	0.594191553508842	0.747251434254464
C1379-121D132312333	40	mix-nb	0.496961612466489	0.594191553508842	0.747251434254464	0.496961612466489	0.594191553508842	0.747251434254464
C1379-121D132312333	40	mix-gnb	0.441270018314229	0.529758176792634	0.657421136690569	0.496961612466489	0.594191553508842	0.747251434254464
C1379-121D132312333	40	mix-bnb	0.505913773482037	0.580548084505617	0.684865644347928	0.496961612466489	0.594191553508842	0.747251434254464
C1379-121D132312333	40	delta	0.719050921287419	0.719050921287419	0.719050921287419	0.496961612466489	0.594191553508842	0.747251434254464
C2191-4222342	40	poi	0.960642856281633	0.991155253381609	1.0192621138441	0.899637909717432	0.970745917217381	1.04546051606554
C2191-4222342	40	ys	0.914702622220376	0.97085894185146	1.02210475629148	0.899637909717432	0.970745917217381	1.04546051606554
C2191-4222342	40	nb	0.93130205736844	0.979923917150846	1.03134781360629	0.899637909717432	0.970745917217381	1.04546051606554
C2191-4222342	40	bnb	0.891981492144685	0.957897549400736	1.03361863366826	0.899637909717432	0.970745917217381	1.04546051606554
C2191-4222342	40	mix-ys	0.897042670282953	0.97546381389856	1.06864672445094	0.899637909717432	0.970745917217381	1.04546051606554
C2191-4222342	40	mix-nb	0.899637909717432	0.970745917217381	1.04546051606554	0.899637909717432	0.970745917217381	1.04546051606554
C2191-4222342	40	mix-gnb	0.900835162338084	0.972172645116773	1.04641778361096	0.899637909717432	0.970745917217381	1.04546051606554
C2191-4222342	40	mix-bnb	0.90129314356052	0.974575604951988	1.05069009999651	0.899637909717432	0.970745917217381	1.04546051606554
C2191-4222342	40	delta	0.989578371820355	0.989578371820355	0.989578371820355	0.899637909717432	0.970745917217381	1.04546051606554
C2271-12141	40	poi	0.977189518206553	0.993979262935832	1.01180577206661	0.901842804741694	0.96073176579775	1.0186796410237
C2271-12141	40	ys	0.92816898686284	0.969609004434771	1.01809506461249	0.901842804741694	0.96073176579775	1.0186796410237
C2271-12141	40	nb	0.918880933290276	0.956811832082557	0.998407351752262	0.901842804741694	0.96073176579775	1.0186796410237
C2271-12141	40	bnb	0.926227315962019	0.984794294338533	1.04399079394264	0.901842804741694	0.96073176579775	1.0186796410237
C2271-12141	40	mix-ys	0.887407484941853	0.957849474520025	1.0356264069391	0.901842804741694	0.96073176579775	1.0186796410237
C2271-12141	40	mix-nb	0.901842804741694	0.96073176579775	1.0186796410237	0.901842804741694	0.96073176579775	1.0186796410237
C2271-12141	40	mix-gnb	0.906658267142758	0.960842758195829	1.01430732183153	0.901842804741694	0.96073176579775	1.0186796410237
C2271-12141	40	mix-bnb	0.914775036093855	0.972892540429842	1.03742168820119	0.901842804741694	0.96073176579775	1.0186796410237
C2271-12141	40	delta	0.972158512080944	0.972158512080944	0.972158512080944	0.901842804741694	0.96073176579775	1.0186796410237
C1368-151	41	poi	0.904274513911796	0.928009056926149	0.954114594098265	0.828078989074207	0.926260824623854	1.04199035134254
C1368-151	41	ys	0.895250378276801	0.939415771091603	0.997848589157947	0.828078989074207	0.926260824623854	1.04199035134254
C1368-151	41	nb	0.844259531864527	0.887982796475327	0.942155022300686	0.828078989074207	0.926260824623854	1.04199035134254
C1368-151	41	bnb	0.889706626220588	0.943855853151926	1.00040096674073	0.828078989074207	0.926260824623854	1.04199035134254
C1368-151	41	mix-ys	0.843889870487763	0.943061798171298	1.079306637421	0.828078989074207	0.926260824623854	1.04199035134254
C1368-151	41	mix-nb	0.828078989074207	0.926260824623854	1.04199035134254	0.828078989074207	0.926260824623854	1.04199035134254
C1368-151	41	mix-gnb	0.812817806016084	0.912951433724985	1.04544725984591	0.828078989074207	0.926260824623854	1.04199035134254
C1368-151	41	mix-bnb	0.846377225312585	0.937816659953587	1.0440742559834	0.828078989074207	0.926260824623854	1.04199035134254
C1368-151	41	delta	0.971055447130086	0.971055447130086	0.971055447130086	0.828078989074207	0.926260824623854	1.04199035134254
C1379-121D132312333	41	poi	0.788603883786962	0.809955831488597	0.832357896070531	0.410883703413145	0.523086058958239	0.692707535419033
C1379-121D132312333	41	ys	0.443462553932014	0.472707649750538	0.504316970692394	0.410883703413145	0.523086058958239	0.692707535419033
C1379-121D132312333	41	nb	0.396626026789112	0.432264410284129	0.470123956056337	0.410883703413145	0.523086058958239	0.692707535419033
C1379-121D132312333	41	bnb	0.410554503304704	0.450019686605002	0.498351681339961	0.410883703413145	0.523086058958239	0.692707535419033
C1379-121D132312333	41	mix-ys	0.431548898370335	0.49051506916192	0.563239765166602	0.410883703413145	0.523086058958239	0.692707535419033
C1379-121D132312333	41	mix-nb	0.410883703413145	0.523086058958239	0.692707535419033	0.410883703413145	0.523086058958239	0.692707535419033
C1379-121D132312333	41	mix-gnb	0.357336104273382	0.450119035633121	0.59155739935007	0.410883703413145	0.523086058958239	0.692707535419033
C1379-121D132312333	41	mix-bnb	0.420472450387662	0.491500533820894	0.601542872919784	0.410883703413145	0.523086058958239	0.692707535419033
C1379-121D132312333	41	delta	0.627434358519214	0.627434358519214	0.627434358519214	0.410883703413145	0.523086058958239	0.692707535419033
C2191-4222342	41	poi	0.922190515022038	0.955454421114947	0.987626084575335	0.846080602511899	0.912928502110404	0.990942673059721
C2191-4222342	41	ys	0.875201542120442	0.925194749839595	0.989078931561441	0.846080602511899	0.912928502110404	0.990942673059721
C2191-4222342	41	nb	0.856219601014604	0.907421657456671	0.96850056861206	0.846080602511899	0.912928502110404	0.990942673059721
C2191-4222342	41	bnb	0.865190886135332	0.937828196524677	1.01976904049889	0.846080602511899	0.912928502110404	0.990942673059721
C2191-4222342	41	mix-ys	0.850068738980055	0.923453711359284	1.01078529545576	0.846080602511899	0.912928502110404	0.990942673059721
C2191-4222342	41	mix-nb	0.846080602511899	0.912928502110404	0.990942673059721	0.846080602511899	0.912928502110404	0.990942673059721
C2191-4222342	41	mix-gnb	0.846514556669068	0.913102450973782	0.986327787780877	0.846080602511899	0.912928502110404	0.990942673059721
C2191-4222342	41	mix-bnb	0.859316408170026	0.924299637959036	0.994722655429857	0.846080602511899	0.912928502110404	0.990942673059721
C2191-4222342	41	delta	0.938865710492155	0.938865710492155	0.938865710492155	0.846080602511899	0.912928502110404	0.990942673059721
C2271-12141	41	poi	0.989469568046991	1.00690803617597	1.02747610312082	0.920172262960467	0.984704043297001	1.05651479228147
C2271-12141	41	ys	0.902761745417478	0.951451032299012	0.998999455346057	0.920172262960467	0.984704043297001	1.05651479228147
C2271-12141	41	nb	0.961827709600296	1.00072157157159	1.04950165378422	0.920172262960467	0.984704043297001	1.05651479228147
C2271-12141	41	bnb	0.878642609761696	0.932026808727566	0.99650068956287	0.920172262960467	0.984704043297001	1.05651479228147
C2271-12141	41	mix-ys	0.867961274371191	0.942579583150007	1.0275968334717	0.920172262960467	0.984704043297001	1.05651479228147
C2271-12141	41	mix-nb	0.920172262960467	0.984704043297001	1.05651479228147	0.920172262960467	0.984704043297001	1.05651479228147
C2271-12141	41	mix-gnb	0.929035444344611	0.995247853277933	1.07002392778085	0.920172262960467	0.984704043297001	1.05651479228147
C2271-12141	41	mix-bnb	0.884536889137757	0.950701686340565	1.01918755851262	0.920172262960467	0.984704043297001	1.05651479228147
C2271-12141	41	delta	0.964360345690747	0.964360345690747	0.964360345690747	0.920172262960467	0.984704043297001	1.05651479228147
C1368-151	42	poi	1.17242402502939	1.18966430465309	1.20666901034397	1.14429821652316	1.23711255442572	1.33349748846991
C1368-151	42	ys	1.16464894996301	1.20211304517489	1.25383949606042	1.14429821652316	1.23711255442572	1.33349748846991
C1368-151	42	nb	1.18453942944306	1.23289751309794	1.28250649134641	1.14429821652316	1.23711255442572	1.33349748846991
C1368-151	42	bnb	1.20036046626114	1.25403035936148	1.31102938271197	1.14429821652316	1.23711255442572	1.33349748846991
C1368-151	42	mix-ys	1.13081793928173	1.20932672855677	1.29536707730443	1.14429821652316	1.23711255442572	1.33349748846991
C1368-151	42	mix-nb	1.14429821652316	1.23711255442572	1.33349748846991	1.14429821652316	1.23711255442572	1.33349748846991
C1368-151	42	mix-gnb	1.19892563895201	1.28086643243995	1.38337984296615	1.14429821652316	1.23711255442572	1.33349748846991
C1368-151	42	mix-bnb	1.14325225756777	1.23497470669596	1.34040355740966	1.14429821652316	1.23711255442572	1.33349748846991
C1368-151	42	delta	1.1564237055335	1.1564237055335	1.1564237055335	1.14429821652316	1.23711255442572	1.33349748846991
C1379-121D132312333	42	poi	0.380767641766291	0.42784512874879	0.472047330393026	0.219822242239717	0.394166935989245	0.922688139804822
C1379-121D132312333	42	ys	0.260702046964358	0.298857089132893	0.351447864476368	0.219822242239717	0.394166935989245	0.922688139804822
C1379-121D132312333	42	nb	0.181665044227741	0.222025226061003	0.2765608485258	0.219822242239717	0.394166935989245	0.922688139804822
C1379-121D132312333	42	bnb	0.220662572970778	0.263064447405195	0.313859374700128	0.219822242239717	0.394166935989245	0.922688139804822
C1379-121D132312333	42	mix-ys	0.20953720715421	0.289806961193762	0.639457989206295	0.219822242239717	0.394166935989245	0.922688139804822
C1379-121D132312333	42	mix-nb	0.219822242239717	0.394166935989245	0.922688139804822	0.219822242239717	0.394166935989245	0.922688139804822
C1379-121D132312333	42	mix-gnb	0.218945449444233	0.383260653081144	0.979166402536588	0.219822242239717	0.394166935989245	0.922688139804822
C1379-121D132312333	42	mix-bnb	0.2224134496311	0.318115576605999	0.539874504324769	0.219822242239717	0.394166935989245	0.922688139804822
C1379-121D132312333	42	delta	0.418079964714115	0.418079964714115	0.418079964714115	0.219822242239717	0.394166935989245	0.922688139804822
C2191-4222342	42	poi	1.09871903533743	1.12026665191607	1.14271863559465	1.16634932677828	1.224809696326	1.28663054826709
C2191-4222342	42	ys	1.16606069541578	1.21967440424707	1.26456503964532	1.16634932677828	1.224809696326	1.28663054826709
C2191-4222342	42	nb	1.19994265663243	1.2438522559072	1.28963100669936	1.16634932677828	1.224809696326	1.28663054826709
C2191-4222342	42	bnb	1.16303797622304	1.22625641200148	1.29272150425455	1.16634932677828	1.224809696326	1.28663054826709
C2191-4222342	42	mix-ys	1.15424609005079	1.2188137801713	1.29442348512798	1.16634932677828	1.224809696326	1.28663054826709
C2191-4222342	42	mix-nb	1.16634932677828	1.224809696326	1.28663054826709	1.16634932677828	1.224809696326	1.28663054826709
C2191-4222342	42	mix-gnb	1.16944299906782	1.2254471885292	1.28973188497345	1.16634932677828	1.224809696326	1.28663054826709
C2191-4222342	42	mix-bnb	1.16004791637003	1.21968856868324	1.28147487468367	1.16634932677828	1.224809696326	1.28663054826709
C2191-4222342	42	delta	1.15092562863598	1.15092562863598	1.15092562863598	1.16634932677828	1.224809696326	1.28663054826709
C2271-12141	42	poi	0.915567453331053	0.963597765746783	1.00238928211138	0.863916057782948	1.00321059851867	1.17368561975214
C2271-12141	42	ys	0.857828209461504	0.949065488727338	1.04812992105496	0.863916057782948	1.00321059851867	1.17368561975214
C2271-12141	42	nb	0.906886888968552	0.996735852547333	1.09595321223573	0.863916057782948	1.00321059851867	1.17368561975214
C2271-12141	42	bnb	0.819120590279517	0.925535829750135	1.04800018792034	0.863916057782948	1.00321059851867	1.17368561975214
C2271-12141	42	mix-ys	0.799903694037349	0.94374721416012	1.17077568869028	0.863916057782948	1.00321059851867	1.17368561975214
C2271-12141	42	mix-nb	0.863916057782948	1.00321059851867	1.17368561975214	0.863916057782948	1.00321059851867	1.17368561975214
C2271-12141	42	mix-gnb	0.876269224687525	1.0062882218729	1.1938794664083	0.863916057782948	1.00321059851867	1.17368561975214
C2271-12141	42	mix-bnb	0.832134592434044	0.970968669714882	1.14043950387867	0.863916057782948	1.00321059851867	1.17368561975214
C2271-12141	42	delta	0.987598868230634	0.987598868230634	0.987598868230634	0.863916057782948	1.00321059851867	1.17368561975214
C1368-151	43	poi	0.282218252848343	0.310130579068523	0.34473992696848	0.19708138699667	0.240560254622082	0.304437156140001
C1368-151	43	ys	0.244680781683266	0.265577169519333	0.288416130866895	0.19708138699667	0.240560254622082	0.304437156140001
C1368-151	43	nb	0.185304027730754	0.210077655424676	0.238706336469731	0.19708138699667	0.240560254622082	0.304437156140001
C1368-151	43	bnb	0.224061293189685	0.257995263662121	0.298744317296678	0.19708138699667	0.240560254622082	0.304437156140001
C1368-151	43	mix-ys	0.203223942710792	0.246958229438819	0.318395408658731	0.19708138699667	0.240560254622082	0.304437156140001
C1368-151	43	mix-nb	0.19708138699667	0.240560254622082	0.304437156140001	0.19708138699667	0.240560254622082	0.304437156140001
C1368-151	43	mix-gnb	0.196589283066085	0.244856655704582	0.323256727845967	0.19708138699667	0.240560254622082	0.304437156140001
C1368-151	43	mix-bnb	0.197963126681563	0.239414237287205	0.303650612666805	0.19708138699667	0.240560254622082	0.304437156140001
C1368-151	43	delta	0.361540384942042	0.361540384942042	0.361540384942042	0.19708138699667	0.240560254622082	0.304437156140001
C1379-121D132312333	43	poi	0.456875604970051	0.49806287176714	0.545621695973425	0.0900751834874504	0.102909771589784	0.140314280888287
C1379-121D132312333	43	ys	0.127993708486037	0.144198842409124	0.163070624934064	0.0900751834874504	0.102909771589784	0.140314280888287
C1379-121D132312333	43	nb	0.136097234409277	0.159550665814281	0.191937485742449	0.0900751834874504	0.102909771589784	0.140314280888287
C1379-121D132312333	43	bnb	0.113132519934716	0.128578092119756	0.146448965653647	0.0900751834874504	0.102909771589784	0.140314280888287
C1379-121D132312333	43	mix-ys	0.105025519157447	0.120108451999037	0.145472600234073	0.0900751834874504	0.102909771589784	0.140314280888287
C1379-121D132312333	43	mix-nb	0.0900751834874504	0.102909771589784	0.140314280888287	0.0900751834874504	0.102909771589784	0.140314280888287
C1379-121D132312333	43	mix-gnb	0.112194053244353	0.127978251852655	0.146326537480928	0.0900751834874504	0.102909771589784	0.140314280888287
C1379-121D132312333	43	mix-bnb	0.104698684251531	0.119102338691753	0.146619898149038	0.0900751834874504	0.102909771589784	0.140314280888287
C1379-121D132312333	43	delta	0.201764204848727	0.201764204848727	0.201764204848727	0.0900751834874504	0.102909771589784	0.140314280888287
C2191-4222342	43	poi	0.38131723470118	0.417701320493289	0.464967496332871	0.259564992263157	0.307069946519461	0.368902788839172
C2191-4222342	43	ys	0.276017755791858	0.306313208161857	0.334956131043264	0.259564992263157	0.307069946519461	0.368902788839172
C2191-4222342	43	nb	0.268912719329889	0.304736738422216	0.34692946270546	0.259564992263157	0.307069946519461	0.368902788839172
C2191-4222342	43	bnb	0.252192408092071	0.291612479864265	0.343517084777879	0.259564992263157	0.307069946519461	0.368902788839172
C2191-4222342	43	mix-ys	0.249560092440535	0.298569676151532	0.3743450817264	0.259564992263157	0.307069946519461	0.368902788839172
C2191-4222342	43	mix-nb	0.259564992263157	0.307069946519461	0.368902788839172	0.259564992263157	0.307069946519461	0.368902788839172
C2191-4222342	43	mix-gnb	0.255903323724706	0.303617013954579	0.366223698160447	0.259564992263157	0.307069946519461	0.368902788839172
C2191-4222342	43	mix-bnb	0.255742226030233	0.301342600164196	0.356325485998069	0.259564992263157	0.307069946519461	0.368902788839172
C2191-4222342	43	delta	0.430060341626582	0.430060341626582	0.430060341626582	0.259564992263157	0.307069946519461	0.368902788839172
C2271-12141	43	poi	0.270279909172951	0.298151739362165	0.334340423491124	0.133278884257646	0.165857792039867	0.213508699970203
C2271-12141	43	ys	0.150569778294975	0.164521404176683	0.178495883305918	0.133278884257646	0.165857792039867	0.213508699970203
C2271-12141	43	nb	0.137520217662291	0.160432631630007	0.193607502538014	0.133278884257646	0.165857792039867	0.213508699970203
C2271-12141	43	bnb	0.135609818087934	0.167006093569804	0.220269570682602	0.133278884257646	0.165857792039867	0.213508699970203
C2271-12141	43	mix-ys	0.126789874577013	0.16861713247154	0.243762920242348	0.133278884257646	0.165857792039867	0.213508699970203
C2271-12141	43	mix-nb	0.133278884257646	0.165857792039867	0.213508699970203	0.133278884257646	0.165857792039867	0.213508699970203
C2271-12141	43	mix-gnb	0.133682930444605	0.166166244405271	0.210754557172032	0.133278884257646	0.165857792039867	0.213508699970203
C2271-12141	43	mix-bnb	0.128940453339081	0.158945637541102	0.200381307182388	0.133278884257646	0.165857792039867	0.213508699970203
C2271-12141	43	delta	0.277991277381672	0.277991277381672	0.277991277381672	0.133278884257646	0.165857792039867	0.213508699970203
C1368-151	44	poi	0.545391895676886	0.585001475241369	0.620061018993841	0.253643732480654	0.30584077369315	0.384193498465148
C1368-151	44	ys	0.304317304643729	0.321778021478756	0.346315599984659	0.253643732480654	0.30584077369315	0.384193498465148
C1368-151	44	nb	0.271076727462052	0.295340669559086	0.322358336426351	0.253643732480654	0.30584077369315	0.384193498465148
C1368-151	44	bnb	0.28059834480501	0.305743938978832	0.336210032273921	0.253643732480654	0.30584077369315	0.384193498465148
C1368-151	44	mix-ys	0.257888561343768	0.301615290490622	0.370525970845857	0.253643732480654	0.30584077369315	0.384193498465148
C1368-151	44	mix-nb	0.253643732480654	0.30584077369315	0.384193498465148	0.253643732480654	0.30584077369315	0.384193498465148
C1368-151	44	mix-gnb	0.25302657156147	0.301277505288307	0.370088189583126	0.253643732480654	0.30584077369315	0.384193498465148
C1368-151	44	mix-bnb	0.255187905095214	0.300937150025193	0.370017538775372	0.253643732480654	0.30584077369315	0.384193498465148
C1368-151	44	delta	0.448735108595896	0.448735108595896	0.448735108595896	0.253643732480654	0.30584077369315	0.384193498465148
C1379-121D132312333	44	poi	0.609378023885385	0.636126276892594	0.668469055962059	0.187186294267938	0.248870368922786	0.383788936831361
C1379-121D132312333	44	ys	0.262807476367055	0.281800049592122	0.303041646954875	0.187186294267938	0.248870368922786	0.383788936831361
C1379-121D132312333	44	nb	0.237854399606107	0.2637918479648	0.29688971396876	0.187186294267938	0.248870368922786	0.383788936831361
C1379-121D132312333	44	bnb	0.223770039583042	0.246549472050173	0.27345748304986	0.187186294267938	0.248870368922786	0.383788936831361
C1379-121D132312333	44	mix-ys	0.220896755097307	0.256832742959651	0.319675730123841	0.187186294267938	0.248870368922786	0.383788936831361
C1379-121D132312333	44	mix-nb	0.187186294267938	0.248870368922786	0.383788936831361	0.187186294267938	0.248870368922786	0.383788936831361
C1379-121D132312333	44	mix-gnb	0.194898915969742	0.219597076630107	0.312230037542505	0.187186294267938	0.248870368922786	0.383788936831361
C1379-121D132312333	44	mix-bnb	0.209900743502228	0.258174429009816	0.363146479340551	0.187186294267938	0.248870368922786	0.383788936831361
C1379-121D132312333	44	delta	0.416103008448037	0.416103008448037	0.416103008448037	0.187186294267938	0.248870368922786	0.383788936831361
C2191-4222342	44	poi	0.213899199011575	0.229744777611675	0.248879870974125	0.160393889003989	0.185626013306341	0.218113669312235
C2191-4222342	44	ys	0.1794728190343	0.192380437001946	0.207169299861657	0.160393889003989	0.185626013306341	0.218113669312235
C2191-4222342	44	nb	0.160672090004105	0.181912660981611	0.207180104461479	0.160393889003989	0.185626013306341	0.218113669312235
C2191-4222342	44	bnb	0.163338378668002	0.187999826839179	0.221116308699717	0.160393889003989	0.185626013306341	0.218113669312235
C2191-4222342	44	mix-ys	0.159309675962919	0.183688582201266	0.217713358204503	0.160393889003989	0.185626013306341	0.218113669312235
C2191-4222342	44	mix-nb	0.160393889003989	0.185626013306341	0.218113669312235	0.160393889003989	0.185626013306341	0.218113669312235
C2191-4222342	44	mix-gnb	0.159710829194656	0.185358021521583	0.214792889661495	0.160393889003989	0.185626013306341	0.218113669312235
C2191-4222342	44	mix-bnb	0.160375857237393	0.183483285629085	0.213104041416804	0.160393889003989	0.185626013306341	0.218113669312235
C2191-4222342	44	delta	0.310066215117037	0.310066215117037	0.310066215117037	0.160393889003989	0.185626013306341	0.218113669312235
C2271-12141	44	poi	0.287057925050585	0.313150116517337	0.33562933080647	0.147017675748226	0.173101716047499	0.204950717476258
C2271-12141	44	ys	0.166664794499119	0.177698311538301	0.189004324161774	0.147017675748226	0.173101716047499	0.204950717476258
C2271-12141	44	nb	0.151598302145404	0.167655315146613	0.187163226263151	0.147017675748226	0.173101716047499	0.204950717476258
C2271-12141	44	bnb	0.147790375465095	0.170221824141876	0.198451430489019	0.147017675748226	0.173101716047499	0.204950717476258
C2271-12141	44	mix-ys	0.140317522525302	0.169405593814529	0.210784125361706	0.147017675748226	0.173101716047499	0.204950717476258
C2271-12141	44	mix-nb	0.147017675748226	0.173101716047499	0.204950717476258	0.147017675748226	0.173101716047499	0.204950717476258
C2271-12141	44	mix-gnb	0.148530584434976	0.172710560711124	0.205537589794267	0.147017675748226	0.173101716047499	0.204950717476258
C2271-12141	44	mix-bnb	0.144709018153617	0.170293634868708	0.204197067038787	0.147017675748226	0.173101716047499	0.204950717476258
C2271-12141	44	delta	0.290686190891718	0.290686190891718	0.290686190891718	0.147017675748226	0.173101716047499	0.204950717476258
C1368-151	45	poi	0.794529221691522	0.820873003459796	0.847190134994209	0.445996411849336	0.499832367299567	0.560303932252445
C1368-151	45	ys	0.49999137505679	0.522581394966749	0.546324513036984	0.445996411849336	0.499832367299567	0.560303932252445
C1368-151	45	nb	0.455611364118384	0.483543303889769	0.514371741436618	0.445996411849336	0.499832367299567	0.560303932252445
C1368-151	45	bnb	0.484181078170312	0.516291411253614	0.548073563648428	0.445996411849336	0.499832367299567	0.560303932252445
C1368-151	45	mix-ys	0.448391659592958	0.499123212562329	0.564018982395445	0.445996411849336	0.499832367299567	0.560303932252445
C1368-151	45	mix-nb	0.445996411849336	0.499832367299567	0.560303932252445	0.445996411849336	0.499832367299567	0.560303932252445
C1368-151	45	mix-gnb	0.447455257928144	0.497391554961872	0.567616252201273	0.445996411849336	0.499832367299567	0.560303932252445
C1368-151	45	mix-bnb	0.444637667610464	0.495044529556846	0.560876054614513	0.445996411849336	0.499832367299567	0.560303932252445
C1368-151	45	delta	0.612540552711303	0.612540552711303	0.612540552711303	0.445996411849336	0.499832367299567	0.560303932252445
C1379-121D132312333	45	poi	0.687274695325913	0.710470493461811	0.735012081643076	0.24737498583374	0.313629540562695	0.420727378222953
C1379-121D132312333	45	ys	0.329860131285617	0.351957296257182	0.376285294173666	0.24737498583374	0.313629540562695	0.420727378222953
C1379-121D132312333	45	nb	0.279042180837578	0.306875151829829	0.33634814680326	0.24737498583374	0.313629540562695	0.420727378222953
C1379-121D132312333	45	bnb	0.293180826617981	0.322989723005284	0.361402371030294	0.24737498583374	0.313629540562695	0.420727378222953
C1379-121D132312333	45	mix-ys	0.306438589449263	0.347271824459729	0.402460217277418	0.24737498583374	0.313629540562695	0.420727378222953
C1379-121D132312333	45	mix-nb	0.24737498583374	0.313629540562695	0.420727378222953	0.24737498583374	0.313629540562695	0.420727378222953
C1379-121D132312333	45	mix-gnb	0.232191676205232	0.292879610590424	0.432962899272126	0.24737498583374	0.313629540562695	0.420727378222953
C1379-121D132312333	45	mix-bnb	0.291514412963268	0.355831906555865	0.466081145382476	0.24737498583374	0.313629540562695	0.420727378222953
C1379-121D132312333	45	delta	0.515757134606535	0.515757134606535	0.515757134606535	0.24737498583374	0.313629540562695	0.420727378222953
C2191-4222342	45	poi	0.614292306312664	0.642782627591613	0.670874891599679	0.449273209500687	0.482778393289544	0.520045828004983
C2191-4222342	45	ys	0.474646470157772	0.496754457490618	0.52056609433482	0.449273209500687	0.482778393289544	0.520045828004983
C2191-4222342	45	nb	0.452507981469911	0.479267108595351	0.50822876586466	0.449273209500687	0.482778393289544	0.520045828004983
C2191-4222342	45	bnb	0.458472214559346	0.494248142342667	0.535991910960881	0.449273209500687	0.482778393289544	0.520045828004983
C2191-4222342	45	mix-ys	0.442687216441048	0.480291452449587	0.519839030243567	0.449273209500687	0.482778393289544	0.520045828004983
C2191-4222342	45	mix-nb	0.449273209500687	0.482778393289544	0.520045828004983	0.449273209500687	0.482778393289544	0.520045828004983
C2191-4222342	45	mix-gnb	0.444880454073762	0.479453696652	0.51706839729837	0.449273209500687	0.482778393289544	0.520045828004983
C2191-4222342	45	mix-bnb	0.446956175705314	0.48178551265249	0.521291710440605	0.449273209500687	0.482778393289544	0.520045828004983
C2191-4222342	45	delta	0.596518142194971	0.596518142194971	0.596518142194971	0.449273209500687	0.482778393289544	0.520045828004983
C2271-12141	45	poi	0.334805155792756	0.357409366441294	0.381491766877856	0.158551746545843	0.182762847732901	0.21426739062404
C2271-12141	45	ys	0.176620182287296	0.187071676627837	0.199296289522561	0.158551746545843	0.182762847732901	0.21426739062404
C2271-12141	45	nb	0.162727725621769	0.179033971174355	0.200297071360641	0.158551746545843	0.182762847732901	0.21426739062404
C2271-12141	45	bnb	0.16454642534572	0.18793113087287	0.218128356871415	0.158551746545843	0.182762847732901	0.21426739062404
C2271-12141	45	mix-ys	0.153998242056063	0.183747678306475	0.224655414075101	0.158551746545843	0.182762847732901	0.21426739062404
C2271-12141	45	mix-nb	0.158551746545843	0.182762847732901	0.21426739062404	0.158551746545843	0.182762847732901	0.21426739062404
C2271-12141	45	mix-gnb	0.156946743864959	0.183847436196023	0.21270053029948	0.158551746545843	0.182762847732901	0.21426739062404
C2271-12141	45	mix-bnb	0.158573930503602	0.181946169953407	0.210926246430989	0.158551746545843	0.182762847732901	0.21426739062404
C2271-12141	45	delta	0.303369454814539	0.303369454814539	0.303369454814539	0.158551746545843	0.182762847732901	0.21426739062404
C1368-151	46	poi	0.884373343526954	0.909351656962649	0.934693036127201	0.522166377260483	0.583244883570319	0.663966911727599
C1368-151	46	ys	0.566481566210022	0.588793022015801	0.615017055587836	0.522166377260483	0.583244883570319	0.663966911727599
C1368-151	46	nb	0.541377436408082	0.573378026119005	0.609580770084188	0.522166377260483	0.583244883570319	0.663966911727599
C1368-151	46	bnb	0.548456069752351	0.582220320437884	0.617948199878001	0.522166377260483	0.583244883570319	0.663966911727599
C1368-151	46	mix-ys	0.51353531857148	0.566984484770825	0.636122906413762	0.522166377260483	0.583244883570319	0.663966911727599
C1368-151	46	mix-nb	0.522166377260483	0.583244883570319	0.663966911727599	0.522166377260483	0.583244883570319	0.663966911727599
C1368-151	46	mix-gnb	0.519781627513785	0.585391757736668	0.659163863245779	0.522166377260483	0.583244883570319	0.663966911727599
C1368-151	46	mix-bnb	0.506617701744219	0.566910856833982	0.639343480926849	0.522166377260483	0.583244883570319	0.663966911727599
C1368-151	46	delta	0.67697454060709	0.67697454060709	0.67697454060709	0.522166377260483	0.583244883570319	0.663966911727599
C1379-121D132312333	46	poi	0.985954040251505	1.00116445115674	1.02236535124901	0.378480086708103	0.429402694307899	0.532572616745467
C1379-121D132312333	46	ys	0.483857876941526	0.516901913683088	0.547099462219113	0.378480086708103	0.429402694307899	0.532572616745467
C1379-121D132312333	46	nb	0.543999848558398	0.58411426395308	0.632004709120703	0.378480086708103	0.429402694307899	0.532572616745467
C1379-121D132312333	46	bnb	0.471845796676957	0.509726571516097	0.554997648208008	0.378480086708103	0.429402694307899	0.532572616745467
C1379-121D132312333	46	mix-ys	0.471372861673056	0.510904999382866	0.553825912410324	0.378480086708103	0.429402694307899	0.532572616745467
C1379-121D132312333	46	mix-nb	0.378480086708103	0.429402694307899	0.532572616745467	0.378480086708103	0.429402694307899	0.532572616745467
C1379-121D132312333	46	mix-gnb	0.349651081570239	0.438533945801092	0.568875787506021	0.378480086708103	0.429402694307899	0.532572616745467
C1379-121D132312333	46	mix-bnb	0.447772871542721	0.491080749123355	0.542107572949791	0.378480086708103	0.429402694307899	0.532572616745467
C1379-121D132312333	46	delta	0.569951060949517	0.569951060949517	0.569951060949517	0.378480086708103	0.429402694307899	0.532572616745467
C2191-4222342	46	poi	0.650580424330822	0.677182030192382	0.703882398692823	0.492118180278908	0.526557598163477	0.565780446272048
C2191-4222342	46	ys	0.518933023562002	0.543540897696571	0.575034578459417	0.492118180278908	0.526557598163477	0.565780446272048
C2191-4222342	46	nb	0.4940757803514	0.522824732119452	0.557275744524413	0.492118180278908	0.526557598163477	0.565780446272048
C2191-4222342	46	bnb	0.510932051178221	0.549107450128648	0.593289987726215	0.492118180278908	0.526557598163477	0.565780446272048
C2191-4222342	46	mix-ys	0.486884797847039	0.524058143570405	0.567230524032927	0.492118180278908	0.526557598163477	0.565780446272048
C2191-4222342	46	mix-nb	0.492118180278908	0.526557598163477	0.565780446272048	0.492118180278908	0.526557598163477	0.565780446272048
C2191-4222342	46	mix-gnb	0.49257194140741	0.528676614064626	0.566628889621324	0.492118180278908	0.526557598163477	0.565780446272048
C2191-4222342	46	mix-bnb	0.490658624483465	0.526214150525006	0.564132912647527	0.492118180278908	0.526557598163477	0.565780446272048
C2191-4222342	46	delta	0.637845889165454	0.637845889165454	0.637845889165454	0.492118180278908	0.526557598163477	0.565780446272048
C2271-12141	46	poi	0.691963208797354	0.714101179775586	0.741510857551397	0.359595268993826	0.387113042753871	0.417181467407984
C2271-12141	46	ys	0.386302107880447	0.407856875168509	0.426549229347948	0.359595268993826	0.387113042753871	0.417181467407984
C2271-12141	46	nb	0.357155953087124	0.378661627699491	0.399343947658333	0.359595268993826	0.387113042753871	0.417181467407984
C2271-12141	46	bnb	0.389178106369304	0.420260155615624	0.456223267254793	0.359595268993826	0.387113042753871	0.417181467407984
C2271-12141	46	mix-ys	0.354709789294197	0.385328664040285	0.423323577570555	0.359595268993826	0.387113042753871	0.417181467407984
C2271-12141	46	mix-nb	0.359595268993826	0.387113042753871	0.417181467407984	0.359595268993826	0.387113042753871	0.417181467407984
C2271-12141	46	mix-gnb	0.358346764904819	0.386400304084857	0.41907749911467	0.359595268993826	0.387113042753871	0.417181467407984
C2271-12141	46	mix-bnb	0.360818052259817	0.39049742306689	0.421112959518321	0.359595268993826	0.387113042753871	0.417181467407984
C2271-12141	46	delta	0.514390043477366	0.514390043477366	0.514390043477366	0.359595268993826	0.387113042753871	0.417181467407984
C1368-151	47	poi	0.657955876544057	0.693872481337585	0.734754351351113	0.35209129402105	0.416622498069107	0.505045078506776
C1368-151	47	ys	0.405028299944452	0.432833700971847	0.460524673243244	0.35209129402105	0.416622498069107	0.505045078506776
C1368-151	47	nb	0.348141726566399	0.382764967887342	0.422364366744923	0.35209129402105	0.416622498069107	0.505045078506776
C1368-151	47	bnb	0.381161542801068	0.418939125755509	0.4637861184941	0.35209129402105	0.416622498069107	0.505045078506776
C1368-151	47	mix-ys	0.353198031275526	0.419609056895142	0.53163306104627	0.35209129402105	0.416622498069107	0.505045078506776
C1368-151	47	mix-nb	0.35209129402105	0.416622498069107	0.505045078506776	0.35209129402105	0.416622498069107	0.505045078506776
C1368-151	47	mix-gnb	0.348894724258724	0.408131525886728	0.501748943525076	0.35209129402105	0.416622498069107	0.505045078506776
C1368-151	47	mix-bnb	0.353629851322171	0.41479375983494	0.498266107491015	0.35209129402105	0.416622498069107	0.505045078506776
C1368-151	47	delta	0.533426314077226	0.533426314077226	0.533426314077226	0.35209129402105	0.416622498069107	0.505045078506776
C1379-121D132312333	47	poi	0.755212718894389	0.780021752066544	0.808567902196509	0.449686164081214	0.493760543426495	0.555420348778181
C1379-121D132312333	47	ys	0.59324284919906	0.65280403748825	0.721634493475088	0.449686164081214	0.493760543426495	0.555420348778181
C1379-121D132312333	47	nb	0.702760359999192	0.774632890725795	0.85385021401938	0.449686164081214	0.493760543426495	0.555420348778181
C1379-121D132312333	47	bnb	0.572271677573369	0.623053772634236	0.682324154297101	0.449686164081214	0.493760543426495	0.555420348778181
C1379-121D132312333	47	mix-ys	0.531671126906693	0.580413555373546	0.644031795478426	0.449686164081214	0.493760543426495	0.555420348778181
C1379-121D132312333	47	mix-nb	0.449686164081214	0.493760543426495	0.555420348778181	0.449686164081214	0.493760543426495	0.555420348778181
C1379-121D132312333	47	mix-gnb	0.472158424391926	0.514484051534191	0.56045692444798	0.449686164081214	0.493760543426495	0.555420348778181
C1379-121D132312333	47	mix-bnb	0.523349414346523	0.573674665626132	0.64341246299451	0.449686164081214	0.493760543426495	0.555420348778181
C1379-121D132312333	47	delta	0.618925225641522	0.618925225641522	0.618925225641522	0.449686164081214	0.493760543426495	0.555420348778181
C2191-4222342	47	poi	0.392730456596839	0.423508884266885	0.464506675422303	0.289330652880964	0.326090892886785	0.369263153468385
C2191-4222342	47	ys	0.313946019244281	0.339735309068304	0.36805449230169	0.289330652880964	0.326090892886785	0.369263153468385
C2191-4222342	47	nb	0.290615587968819	0.321536320868144	0.353136487347318	0.289330652880964	0.326090892886785	0.369263153468385
C2191-4222342	47	bnb	0.300110749530468	0.337554120172748	0.384166893605716	0.289330652880964	0.326090892886785	0.369263153468385
C2191-4222342	47	mix-ys	0.288820426424398	0.324010510303857	0.370029684286049	0.289330652880964	0.326090892886785	0.369263153468385
C2191-4222342	47	mix-nb	0.289330652880964	0.326090892886785	0.369263153468385	0.289330652880964	0.326090892886785	0.369263153468385
C2191-4222342	47	mix-gnb	0.289845950479506	0.325428901668268	0.369815915466039	0.289330652880964	0.326090892886785	0.369263153468385
C2191-4222342	47	mix-bnb	0.288966757049442	0.325602511894136	0.369371504597008	0.289330652880964	0.326090892886785	0.369263153468385
C2191-4222342	47	delta	0.456281236920778	0.456281236920778	0.456281236920778	0.289330652880964	0.326090892886785	0.369263153468385
C2271-12141	47	poi	0.550092021915294	0.594317947877065	0.643910564268227	0.243742431217033	0.287771104943493	0.347163044336332
C2271-12141	47	ys	0.270844820374682	0.293744410701656	0.324483111008389	0.243742431217033	0.287771104943493	0.347163044336332
C2271-12141	47	nb	0.247626860857758	0.277987996764427	0.313582940916391	0.243742431217033	0.287771104943493	0.347163044336332
C2271-12141	47	bnb	0.255509970558327	0.300475113503795	0.360775929123496	0.243742431217033	0.287771104943493	0.347163044336332
C2271-12141	47	mix-ys	0.239966617524509	0.289651777980321	0.370024335860587	0.243742431217033	0.287771104943493	0.347163044336332
C2271-12141	47	mix-nb	0.243742431217033	0.287771104943493	0.347163044336332	0.243742431217033	0.287771104943493	0.347163044336332
C2271-12141	47	mix-gnb	0.242730256994553	0.287940180913244	0.347451477195846	0.243742431217033	0.287771104943493	0.347163044336332
C2271-12141	47	mix-bnb	0.244583290083879	0.287297804854442	0.341095722911486	0.243742431217033	0.287771104943493	0.347163044336332
C2271-12141	47	delta	0.414980454265521	0.414980454265521	0.414980454265521	0.243742431217033	0.287771104943493	0.347163044336332
C1368-151	48	poi	1.05600126735248	1.07772385933092	1.0991482083196	0.799257332890317	0.88382613803648	0.985875032180983
C1368-151	48	ys	0.848027870904214	0.880978432896189	0.916653080846409	0.799257332890317	0.88382613803648	0.985875032180983
C1368-151	48	nb	0.855595643162138	0.897643460977409	0.943794657828833	0.799257332890317	0.88382613803648	0.985875032180983
C1368-151	48	bnb	0.840060557970681	0.885484411673856	0.932949492387336	0.799257332890317	0.88382613803648	0.985875032180983
C1368-151	48	mix-ys	0.800802720811894	0.872568526958087	0.964377512535009	0.799257332890317	0.88382613803648	0.985875032180983
C1368-151	48	mix-nb	0.799257332890317	0.88382613803648	0.985875032180983	0.799257332890317	0.88382613803648	0.985875032180983
C1368-151	48	mix-gnb	0.82525582841769	0.900269330335613	0.99985572935755	0.799257332890317	0.88382613803648	0.985875032180983
C1368-151	48	mix-bnb	0.810124854583345	0.893630741439177	0.997666555154274	0.799257332890317	0.88382613803648	0.985875032180983
C1368-151	48	delta	0.938930956261268	0.938930956261268	0.938930956261268	0.799257332890317	0.88382613803648	0.985875032180983
C1379-121D132312333	48	poi	0.112877883651181	0.148712131851835	0.202238577895233	0.0393188766926126	0.0841985159906735	0.721455146234045
C1379-121D132312333	48	ys	0.0760168480729611	0.0995375627700818	0.129856255651738	0.0393188766926126	0.0841985159906735	0.721455146234045
C1379-121D132312333	48	nb	0.056567136291283	0.0927608077410015	0.181232760802938	0.0393188766926126	0.0841985159906735	0.721455146234045
C1379-121D132312333	48	bnb	0.0478647431089493	0.0704270093878675	0.106176616824301	0.0393188766926126	0.0841985159906735	0.721455146234045
C1379-121D132312333	48	mix-ys	0.0435076972338357	0.0748650675814431	2.44728071322429	0.0393188766926126	0.0841985159906735	0.721455146234045
C1379-121D132312333	48	mix-nb	0.0393188766926126	0.0841985159906735	0.721455146234045	0.0393188766926126	0.0841985159906735	0.721455146234045
C1379-121D132312333	48	mix-gnb	0.0522369041897755	0.116724092426311	0.867506489951127	0.0393188766926126	0.0841985159906735	0.721455146234045
C1379-121D132312333	48	mix-bnb	0.047553206436673	0.211870345822109	0.725730051693518	0.0393188766926126	0.0841985159906735	0.721455146234045
C1379-121D132312333	48	delta	0.248117176079264	0.248117176079264	0.248117176079264	0.0393188766926126	0.0841985159906735	0.721455146234045
C2191-4222342	48	poi	0.905667838273107	0.931345947686803	0.957610090200184	0.787678800144468	0.840467379034825	0.894723862850524
C2191-4222342	48	ys	0.812182750824353	0.857551325018634	0.896925743160346	0.787678800144468	0.840467379034825	0.894723862850524
C2191-4222342	48	nb	0.790280075524358	0.836034337221949	0.881555389938565	0.787678800144468	0.840467379034825	0.894723862850524
C2191-4222342	48	bnb	0.80860213198594	0.861232054685772	0.917632260849206	0.787678800144468	0.840467379034825	0.894723862850524
C2191-4222342	48	mix-ys	0.78922223761971	0.843125143372798	0.906557546773494	0.787678800144468	0.840467379034825	0.894723862850524
C2191-4222342	48	mix-nb	0.787678800144468	0.840467379034825	0.894723862850524	0.787678800144468	0.840467379034825	0.894723862850524
C2191-4222342	48	mix-gnb	0.789058376108664	0.839184192400367	0.890131141643737	0.787678800144468	0.840467379034825	0.894723862850524
C2191-4222342	48	mix-bnb	0.797941751732858	0.846010114188527	0.901165404366067	0.787678800144468	0.840467379034825	0.894723862850524
C2191-4222342	48	delta	0.893087483842817	0.893087483842817	0.893087483842817	0.787678800144468	0.840467379034825	0.894723862850524
C2271-12141	48	poi	0.637351558649049	0.776503937256798	0.921191343093395	0.18637305137951	0.290537913440945	0.637873133350642
C2271-12141	48	ys	0.214567671849154	0.248006359037467	0.2895930627364	0.18637305137951	0.290537913440945	0.637873133350642
C2271-12141	48	nb	0.200386809607189	0.267936159051542	0.355415552514933	0.18637305137951	0.290537913440945	0.637873133350642
C2271-12141	48	bnb	0.173395063899257	0.243889590860589	0.391462436259562	0.18637305137951	0.290537913440945	0.637873133350642
C2271-12141	48	mix-ys	0.166528584444174	0.273056722503655	0.670615317496073	0.18637305137951	0.290537913440945	0.637873133350642
C2271-12141	48	mix-nb	0.18637305137951	0.290537913440945	0.637873133350642	0.18637305137951	0.290537913440945	0.637873133350642
C2271-12141	48	mix-gnb	0.198317390790753	0.334409059801303	0.937740058576883	0.18637305137951	0.290537913440945	0.637873133350642
C2271-12141	48	mix-bnb	0.176411576160946	0.262202265257592	0.389432845343326	0.18637305137951	0.290537913440945	0.637873133350642
C2271-12141	48	delta	0.393398309746301	0.393398309746301	0.393398309746301	0.18637305137951	0.290537913440945	0.637873133350642
C1368-151	49	poi	0.865701854675134	0.903488943809617	0.941168763853951	0.770246905736231	0.921172601828666	1.10668189859924
C1368-151	49	ys	0.843024029898016	0.908928595024534	0.989321177149972	0.770246905736231	0.921172601828666	1.10668189859924
C1368-151	49	nb	0.820429160984673	0.888993880314594	0.981374765367731	0.770246905736231	0.921172601828666	1.10668189859924
C1368-151	49	bnb	0.824587115169771	0.903334550348055	0.987811947284774	0.770246905736231	0.921172601828666	1.10668189859924
C1368-151	49	mix-ys	0.753027855619112	0.900690593312975	1.15108459604686	0.770246905736231	0.921172601828666	1.10668189859924
C1368-151	49	mix-nb	0.770246905736231	0.921172601828666	1.10668189859924	0.770246905736231	0.921172601828666	1.10668189859924
C1368-151	49	mix-gnb	0.767529908703609	0.916761385504454	1.12335164373426	0.770246905736231	0.921172601828666	1.10668189859924
C1368-151	49	mix-bnb	0.757804394896332	0.893936259954829	1.08242709926733	0.770246905736231	0.921172601828666	1.10668189859924
C1368-151	49	delta	0.927782215190305	0.927782215190305	0.927782215190305	0.770246905736231	0.921172601828666	1.10668189859924
C1379-121D132312333	49	poi	0.687830063384419	0.708968564481754	0.729472010597973	0.620379483668459	0.770840276371939	0.988868976778527
C1379-121D132312333	49	ys	0.765619520663964	0.831537606996351	0.909226756884244	0.620379483668459	0.770840276371939	0.988868976778527
C1379-121D132312333	49	nb	0.685037909817903	0.74122533935629	0.806241607778472	0.620379483668459	0.770840276371939	0.988868976778527
C1379-121D132312333	49	bnb	0.724627713352217	0.789866488825912	0.86498651968432	0.620379483668459	0.770840276371939	0.988868976778527
C1379-121D132312333	49	mix-ys	0.711489928275557	0.803655218317884	0.945220233167846	0.620379483668459	0.770840276371939	0.988868976778527
C1379-121D132312333	49	mix-nb	0.620379483668459	0.770840276371939	0.988868976778527	0.620379483668459	0.770840276371939	0.988868976778527
C1379-121D132312333	49	mix-gnb	0.56518546201184	0.663114859995856	0.856526968883117	0.620379483668459	0.770840276371939	0.988868976778527
C1379-121D132312333	49	mix-bnb	0.710030575025161	0.799601576776776	0.926940904779989	0.620379483668459	0.770840276371939	0.988868976778527
C1379-121D132312333	49	delta	0.85145407264675	0.85145407264675	0.85145407264675	0.620379483668459	0.770840276371939	0.988868976778527
C2191-4222342	49	poi	0.846111152034156	0.898532799766559	0.953830701393216	0.701535921641399	0.795181326657726	0.91039841588699
C2191-4222342	49	ys	0.729667012891551	0.797256876370501	0.887871753495456	0.701535921641399	0.795181326657726	0.91039841588699
C2191-4222342	49	nb	0.723147257150994	0.796574481330349	0.891379898065566	0.701535921641399	0.795181326657726	0.91039841588699
C2191-4222342	49	bnb	0.706497410496588	0.798477190610872	0.907324736775627	0.701535921641399	0.795181326657726	0.91039841588699
C2191-4222342	49	mix-ys	0.690186104188163	0.794070811897184	0.922501471104796	0.701535921641399	0.795181326657726	0.91039841588699
C2191-4222342	49	mix-nb	0.701535921641399	0.795181326657726	0.91039841588699	0.701535921641399	0.795181326657726	0.91039841588699
C2191-4222342	49	mix-gnb	0.711678393056631	0.800597825909561	0.907968067624535	0.701535921641399	0.795181326657726	0.91039841588699
C2191-4222342	49	mix-bnb	0.699390803917829	0.790870920854789	0.900647306283949	0.701535921641399	0.795181326657726	0.91039841588699
C2191-4222342	49	delta	0.839443215602995	0.839443215602995	0.839443215602995	0.701535921641399	0.795181326657726	0.91039841588699
C2271-12141	49	poi	0.960808242428684	0.987583348465257	1.01237777962313	0.97666894163805	1.07484125069556	1.18784239502801
C2271-12141	49	ys	0.9731982784583	1.03894839330728	1.11328434705114	0.97666894163805	1.07484125069556	1.18784239502801
C2271-12141	49	nb	1.01452551012364	1.07293372402733	1.13610270868929	0.97666894163805	1.07484125069556	1.18784239502801
C2271-12141	49	bnb	0.944967193360921	1.01425145441163	1.09754762200368	0.97666894163805	1.07484125069556	1.18784239502801
C2271-12141	49	mix-ys	0.938122705865471	1.05280050307375	1.20248201892037	0.97666894163805	1.07484125069556	1.18784239502801
C2271-12141	49	mix-nb	0.97666894163805	1.07484125069556	1.18784239502801	0.97666894163805	1.07484125069556	1.18784239502801
C2271-12141	49	mix-gnb	0.961078508624002	1.05854024483459	1.17551036427286	0.97666894163805	1.07484125069556	1.18784239502801
C2271-12141	49	mix-bnb	0.959425999485095	1.05286653003765	1.16547205514791	0.97666894163805	1.07484125069556	1.18784239502801
C2271-12141	49	delta	1.02649686605094	1.02649686605094	1.02649686605094	0.97666894163805	1.07484125069556	1.18784239502801
C1368-151	50	poi	0.91179522474666	0.951207155863823	0.989943792926904	0.715756448813017	0.860954578583074	1.058229959703
C1368-151	50	ys	0.787127314138081	0.858579900716896	0.927425402206675	0.715756448813017	0.860954578583074	1.058229959703
C1368-151	50	nb	0.808509061882642	0.87945509180869	0.963153699306855	0.715756448813017	0.860954578583074	1.058229959703
C1368-151	50	bnb	0.775733974125333	0.848461365214956	0.929244173392134	0.715756448813017	0.860954578583074	1.058229959703
C1368-151	50	mix-ys	0.699322263658904	0.832718500541979	1.066751140597	0.715756448813017	0.860954578583074	1.058229959703
C1368-151	50	mix-nb	0.715756448813017	0.860954578583074	1.058229959703	0.715756448813017	0.860954578583074	1.058229959703
C1368-151	50	mix-gnb	0.699586174061819	0.853207436711463	1.07392907714924	0.715756448813017	0.860954578583074	1.058229959703
C1368-151	50	mix-bnb	0.707713867318517	0.843811819991301	1.03179609591477	0.715756448813017	0.860954578583074	1.058229959703
C1368-151	50	delta	0.893541116791628	0.893541116791628	0.893541116791628	0.715756448813017	0.860954578583074	1.058229959703
C1379-121D132312333	50	poi	0.802301262437461	0.824162224896383	0.846107556664703	0.651321060506895	0.814083454834655	1.05098027030413
C1379-121D132312333	50	ys	0.769391570112319	0.829894196308361	0.903667000616168	0.651321060506895	0.814083454834655	1.05098027030413
C1379-121D132312333	50	nb	0.72854223245843	0.786085484453176	0.868144815529219	0.651321060506895	0.814083454834655	1.05098027030413
C1379-121D132312333	50	bnb	0.732474511262266	0.798192453308274	0.886463670862047	0.651321060506895	0.814083454834655	1.05098027030413
C1379-121D132312333	50	mix-ys	0.745474278460617	0.835083048128954	0.969049090760656	0.651321060506895	0.814083454834655	1.05098027030413
C1379-121D132312333	50	mix-nb	0.651321060506895	0.814083454834655	1.05098027030413	0.651321060506895	0.814083454834655	1.05098027030413
C1379-121D132312333	50	mix-gnb	0.576025969233979	0.724085004955217	0.962315275861001	0.651321060506895	0.814083454834655	1.05098027030413
C1379-121D132312333	50	mix-bnb	0.72273387489337	0.821522960450388	0.97749508055172	0.651321060506895	0.814083454834655	1.05098027030413
C1379-121D132312333	50	delta	0.876001707736483	0.876001707736483	0.876001707736483	0.651321060506895	0.814083454834655	1.05098027030413
C2191-4222342	50	poi	0.843390452849918	0.895962301657534	0.948296446030651	0.72428996296186	0.819522987922785	0.936322784809667
C2191-4222342	50	ys	0.737858433687292	0.802207915307753	0.8866723849918	0.72428996296186	0.819522987922785	0.936322784809667
C2191-4222342	50	nb	0.741675039812316	0.814577380260908	0.89540008102842	0.72428996296186	0.819522987922785	0.936322784809667
C2191-4222342	50	bnb	0.705871438165509	0.797585096707305	0.90458495579061	0.72428996296186	0.819522987922785	0.936322784809667
C2191-4222342	50	mix-ys	0.695405805191155	0.78818824586883	0.90657112057032	0.72428996296186	0.819522987922785	0.936322784809667
C2191-4222342	50	mix-nb	0.72428996296186	0.819522987922785	0.936322784809667	0.72428996296186	0.819522987922785	0.936322784809667
C2191-4222342	50	mix-gnb	0.724749522943572	0.819846625487295	0.934592671566817	0.72428996296186	0.819522987922785	0.936322784809667
C2191-4222342	50	mix-bnb	0.704133722717706	0.794686610366229	0.90569304691853	0.72428996296186	0.819522987922785	0.936322784809667
C2191-4222342	50	delta	0.849924958560128	0.849924958560128	0.849924958560128	0.72428996296186	0.819522987922785	0.936322784809667
C2271-12141	50	poi	0.978080131693894	1.00447068046505	1.033077950777	0.774725901167889	0.852766094105066	0.939643242478543
C2271-12141	50	ys	0.785747996352983	0.838690721887032	0.893700217895181	0.774725901167889	0.852766094105066	0.939643242478543
C2271-12141	50	nb	0.80933352705916	0.860247422740979	0.919928800427119	0.774725901167889	0.852766094105066	0.939643242478543
C2271-12141	50	bnb	0.762916088575534	0.828684436327172	0.906267637877681	0.774725901167889	0.852766094105066	0.939643242478543
C2271-12141	50	mix-ys	0.757587567098771	0.855931274669365	0.984030417694914	0.774725901167889	0.852766094105066	0.939643242478543
C2271-12141	50	mix-nb	0.774725901167889	0.852766094105066	0.939643242478543	0.774725901167889	0.852766094105066	0.939643242478543
C2271-12141	50	mix-gnb	0.763760860145927	0.860081543819412	0.956875653400676	0.774725901167889	0.852766094105066	0.939643242478543
C2271-12141	50	mix-bnb	0.781904442120617	0.860858422009894	0.951741851732427	0.774725901167889	0.852766094105066	0.939643242478543
C2271-12141	50	delta	0.897476843129086	0.897476843129086	0.897476843129086	0.774725901167889	0.852766094105066	0.939643242478543
C1368-151	51	poi	1.04051826516057	1.06301287541806	1.08734565717885	1.00476641389872	1.12149440796977	1.26504254546401
C1368-151	51	ys	1.03422888522757	1.08473593369099	1.14558430004544	1.00476641389872	1.12149440796977	1.26504254546401
C1368-151	51	nb	1.06153083029703	1.12069547858776	1.17749264414042	1.00476641389872	1.12149440796977	1.26504254546401
C1368-151	51	bnb	1.03222218558804	1.09229971965481	1.15550008243638	1.00476641389872	1.12149440796977	1.26504254546401
C1368-151	51	mix-ys	0.978334718143607	1.09104499769448	1.23641112216947	1.00476641389872	1.12149440796977	1.26504254546401
C1368-151	51	mix-nb	1.00476641389872	1.12149440796977	1.26504254546401	1.00476641389872	1.12149440796977	1.26504254546401
C1368-151	51	mix-gnb	1.00006831431352	1.11717065633807	1.26016529897246	1.00476641389872	1.12149440796977	1.26504254546401
C1368-151	51	mix-bnb	0.991779261743898	1.09862211156266	1.2381449947509	1.00476641389872	1.12149440796977	1.26504254546401
C1368-151	51	delta	1.0615367294987	1.0615367294987	1.0615367294987	1.00476641389872	1.12149440796977	1.26504254546401
C1379-121D132312333	51	poi	0.984731240052151	1.00043382733409	1.01770900261969	0.797377546738088	0.95229682883735	1.15382689539689
C1379-121D132312333	51	ys	0.842574663808782	0.894610141788411	0.955597417176358	0.797377546738088	0.95229682883735	1.15382689539689
C1379-121D132312333	51	nb	0.834936874555947	0.893229365675673	0.961477705869852	0.797377546738088	0.95229682883735	1.15382689539689
C1379-121D132312333	51	bnb	0.821340362721108	0.897465445187762	0.982928077109081	0.797377546738088	0.95229682883735	1.15382689539689
C1379-121D132312333	51	mix-ys	0.854526805364112	0.941205360814471	1.03897053475718	0.797377546738088	0.95229682883735	1.15382689539689
C1379-121D132312333	51	mix-nb	0.797377546738088	0.95229682883735	1.15382689539689	0.797377546738088	0.95229682883735	1.15382689539689
C1379-121D132312333	51	mix-gnb	0.776573616653512	0.934981523200156	1.15881944839952	0.797377546738088	0.95229682883735	1.15382689539689
C1379-121D132312333	51	mix-bnb	0.827226643400113	0.920718940504449	1.03875611941099	0.797377546738088	0.95229682883735	1.15382689539689
C1379-121D132312333	51	delta	1.02827025945171	1.02827025945171	1.02827025945171	0.797377546738088	0.95229682883735	1.15382689539689
C2191-4222342	51	poi	0.930460947818701	0.964044494521154	0.999085369793586	0.795798006795394	0.85728587206916	0.930315331905593
C2191-4222342	51	ys	0.804348470301629	0.859225557043997	0.907087668881049	0.795798006795394	0.85728587206916	0.930315331905593
C2191-4222342	51	nb	0.803532506023446	0.851615581674682	0.905338785276392	0.795798006795394	0.85728587206916	0.930315331905593
C2191-4222342	51	bnb	0.800650307782956	0.864522118946789	0.942833260251082	0.795798006795394	0.85728587206916	0.930315331905593
C2191-4222342	51	mix-ys	0.779683984428119	0.853440396735794	0.936147606395988	0.795798006795394	0.85728587206916	0.930315331905593
C2191-4222342	51	mix-nb	0.795798006795394	0.85728587206916	0.930315331905593	0.795798006795394	0.85728587206916	0.930315331905593
C2191-4222342	51	mix-gnb	0.791687323005444	0.858514719566755	0.93597350145286	0.795798006795394	0.85728587206916	0.930315331905593
C2191-4222342	51	mix-bnb	0.792499502494909	0.856147374508493	0.924840267051623	0.795798006795394	0.85728587206916	0.930315331905593
C2191-4222342	51	delta	0.898829050977732	0.898829050977732	0.898829050977732	0.795798006795394	0.85728587206916	0.930315331905593
C2271-12141	51	poi	0.961276148611795	0.979410430406455	0.998595534374788	0.869743282900483	0.929763709459877	0.995177053422265
C2271-12141	51	ys	0.904706914507403	0.952210138289694	1.00016507730157	0.869743282900483	0.929763709459877	0.995177053422265
C2271-12141	51	nb	0.875159108654211	0.912854232994153	0.956783877902488	0.869743282900483	0.929763709459877	0.995177053422265
C2271-12141	51	bnb	0.910160372768571	0.974788994054761	1.04446632729526	0.869743282900483	0.929763709459877	0.995177053422265
C2271-12141	51	mix-ys	0.876707434945215	0.960514841371696	1.04911083688483	0.869743282900483	0.929763709459877	0.995177053422265
C2271-12141	51	mix-nb	0.869743282900483	0.929763709459877	0.995177053422265	0.869743282900483	0.929763709459877	0.995177053422265
C2271-12141	51	mix-gnb	0.860745522801331	0.922124581762474	0.990318905907571	0.869743282900483	0.929763709459877	0.995177053422265
C2271-12141	51	mix-bnb	0.877591062095446	0.938340824152143	1.00204414354424	0.869743282900483	0.929763709459877	0.995177053422265
C2271-12141	51	delta	0.951924964066729	0.951924964066729	0.951924964066729	0.869743282900483	0.929763709459877	0.995177053422265
C1368-151	52	poi	0.95932046008962	0.992099636084042	1.02445058785932	0.684642275756392	0.802157733131668	0.974761638678535
C1368-151	52	ys	0.742170124845925	0.788003104026418	0.846962876943071	0.684642275756392	0.802157733131668	0.974761638678535
C1368-151	52	nb	0.796443134515576	0.852223472402191	0.914016331486466	0.684642275756392	0.802157733131668	0.974761638678535
C1368-151	52	bnb	0.727132489055336	0.776835037480013	0.833808803812967	0.684642275756392	0.802157733131668	0.974761638678535
C1368-151	52	mix-ys	0.654729582569196	0.756208813583428	0.908617738038868	0.684642275756392	0.802157733131668	0.974761638678535
C1368-151	52	mix-nb	0.684642275756392	0.802157733131668	0.974761638678535	0.684642275756392	0.802157733131668	0.974761638678535
C1368-151	52	mix-gnb	0.67651982267095	0.805686233300021	0.979858423317629	0.684642275756392	0.802157733131668	0.974761638678535
C1368-151	52	mix-bnb	0.654800365134544	0.762121295689794	0.908153167692821	0.684642275756392	0.802157733131668	0.974761638678535
C1368-151	52	delta	0.835130215853116	0.835130215853116	0.835130215853116	0.684642275756392	0.802157733131668	0.974761638678535
C1379-121D132312333	52	poi	0.802177080227202	0.822124938670542	0.842984014407314	0.477855415957028	0.579184591373488	0.729765087004311
C1379-121D132312333	52	ys	0.52151234768844	0.55345739905701	0.5883743562067	0.477855415957028	0.579184591373488	0.729765087004311
C1379-121D132312333	52	nb	0.448403412662208	0.483880307532857	0.52200266588467	0.477855415957028	0.579184591373488	0.729765087004311
C1379-121D132312333	52	bnb	0.499770758853849	0.548332475562525	0.609746507923773	0.477855415957028	0.579184591373488	0.729765087004311
C1379-121D132312333	52	mix-ys	0.516181744463762	0.572265775682001	0.638636112268939	0.477855415957028	0.579184591373488	0.729765087004311
C1379-121D132312333	52	mix-nb	0.477855415957028	0.579184591373488	0.729765087004311	0.477855415957028	0.579184591373488	0.729765087004311
C1379-121D132312333	52	mix-gnb	0.436113181161615	0.528421537879162	0.662930920950193	0.477855415957028	0.579184591373488	0.729765087004311
C1379-121D132312333	52	mix-bnb	0.503550602924196	0.57518972340439	0.678629573778137	0.477855415957028	0.579184591373488	0.729765087004311
C1379-121D132312333	52	delta	0.703796187909378	0.703796187909378	0.703796187909378	0.477855415957028	0.579184591373488	0.729765087004311
C2191-4222342	52	poi	0.765148353807233	0.806296355706826	0.8491854089281	0.574040818280022	0.63445283046019	0.70480400671631
C2191-4222342	52	ys	0.601003144494351	0.643581458449653	0.689053007151971	0.574040818280022	0.63445283046019	0.70480400671631
C2191-4222342	52	nb	0.579477285568833	0.625493948034348	0.676603531264401	0.574040818280022	0.63445283046019	0.70480400671631
C2191-4222342	52	bnb	0.583507432611303	0.649286112625183	0.728420629790222	0.574040818280022	0.63445283046019	0.70480400671631
C2191-4222342	52	mix-ys	0.56474402752262	0.630630583580514	0.709852555615939	0.574040818280022	0.63445283046019	0.70480400671631
C2191-4222342	52	mix-nb	0.574040818280022	0.63445283046019	0.70480400671631	0.574040818280022	0.63445283046019	0.70480400671631
C2191-4222342	52	mix-gnb	0.709367345720556	0.766904858339187	0.834520067720024	0.574040818280022	0.63445283046019	0.70480400671631
C2191-4222342	52	mix-bnb	0.567792229005815	0.629993939368875	0.697889843969811	0.574040818280022	0.63445283046019	0.70480400671631
C2191-4222342	52	delta	0.729900706908905	0.729900706908905	0.729900706908905	0.574040818280022	0.63445283046019	0.70480400671631
C2271-12141	52	poi	0.964385050638172	0.982761591021403	1.00166759744409	0.819920045961598	0.87394132090588	0.936812024956457
C2271-12141	52	ys	0.847330952211818	0.884238452976571	0.927839012410188	0.819920045961598	0.87394132090588	0.936812024956457
C2271-12141	52	nb	0.826651474513946	0.865501116325661	0.920482313009436	0.819920045961598	0.87394132090588	0.936812024956457
C2271-12141	52	bnb	0.849427710840747	0.905181235908276	0.970761213491269	0.819920045961598	0.87394132090588	0.936812024956457
C2271-12141	52	mix-ys	0.813442908748032	0.881243111196119	0.958003766793911	0.819920045961598	0.87394132090588	0.936812024956457
C2271-12141	52	mix-nb	0.819920045961598	0.87394132090588	0.936812024956457	0.819920045961598	0.87394132090588	0.936812024956457
C2271-12141	52	mix-gnb	0.81708796664171	0.873474023102182	0.934101081282916	0.819920045961598	0.87394132090588	0.936812024956457
C2271-12141	52	mix-bnb	0.823187997940805	0.881592426083172	0.946065747667521	0.819920045961598	0.87394132090588	0.936812024956457
C2271-12141	52	delta	0.902126371985638	0.902126371985638	0.902126371985638	0.819920045961598	0.87394132090588	0.936812024956457
C1368-151	53	poi	0.921778303221046	0.947551894802991	0.975853056269804	0.735095062534461	0.828577464972566	0.939979454656448
C1368-151	53	ys	0.773647356151395	0.823099863370118	0.864405504475575	0.735095062534461	0.828577464972566	0.939979454656448
C1368-151	53	nb	0.749212759977047	0.801219182014767	0.853092352269302	0.735095062534461	0.828577464972566	0.939979454656448
C1368-151	53	bnb	0.765508677062107	0.815624766342806	0.868934855051418	0.735095062534461	0.828577464972566	0.939979454656448
C1368-151	53	mix-ys	0.726811560850287	0.820406816583419	0.944018022225741	0.735095062534461	0.828577464972566	0.939979454656448
C1368-151	53	mix-nb	0.735095062534461	0.828577464972566	0.939979454656448	0.735095062534461	0.828577464972566	0.939979454656448
C1368-151	53	mix-gnb	0.724088136865329	0.82300994276917	0.955645120605717	0.735095062534461	0.828577464972566	0.939979454656448
C1368-151	53	mix-bnb	0.724924277645132	0.82037591051357	0.936587357651674	0.735095062534461	0.828577464972566	0.939979454656448
C1368-151	53	delta	0.869124590484596	0.869124590484596	0.869124590484596	0.735095062534461	0.828577464972566	0.939979454656448
C1379-121D132312333	53	poi	0.945889079529485	0.966022071627251	0.985838693006588	0.517757266634808	0.636280947707316	0.796697159007946
C1379-121D132312333	53	ys	0.634026460463233	0.674823178226184	0.719619235487055	0.517757266634808	0.636280947707316	0.796697159007946
C1379-121D132312333	53	nb	0.638951443516915	0.684147604167608	0.735582681508614	0.517757266634808	0.636280947707316	0.796697159007946
C1379-121D132312333	53	bnb	0.619395797093149	0.674627975856007	0.737025515319155	0.517757266634808	0.636280947707316	0.796697159007946
C1379-121D132312333	53	mix-ys	0.630518484068477	0.688559974307795	0.760943639921621	0.517757266634808	0.636280947707316	0.796697159007946
C1379-121D132312333	53	mix-nb	0.517757266634808	0.636280947707316	0.796697159007946	0.517757266634808	0.636280947707316	0.796697159007946
C1379-121D132312333	53	mix-gnb	0.520143895175933	0.648973218107686	0.829878126974128	0.517757266634808	0.636280947707316	0.796697159007946
C1379-121D132312333	53	mix-bnb	0.60714327680073	0.676098057503254	0.769431809793254	0.517757266634808	0.636280947707316	0.796697159007946
C1379-121D132312333	53	delta	0.754062719016094	0.754062719016094	0.754062719016094	0.517757266634808	0.636280947707316	0.796697159007946
C2191-4222342	53	poi	0.914553687709945	0.947897756901903	0.981673328307967	0.760445072574785	0.822066605528378	0.894101177192248
C2191-4222342	53	ys	0.785324917921583	0.836776504804419	0.890187671314882	0.760445072574785	0.822066605528378	0.894101177192248
C2191-4222342	53	nb	0.762665780092881	0.817157842750372	0.878111653279929	0.760445072574785	0.822066605528378	0.894101177192248
C2191-4222342	53	bnb	0.785716885893155	0.855944298991024	0.934225568063203	0.760445072574785	0.822066605528378	0.894101177192248
C2191-4222342	53	mix-ys	0.757754268313858	0.832627301839214	0.919935585636928	0.760445072574785	0.822066605528378	0.894101177192248
C2191-4222342	53	mix-nb	0.760445072574785	0.822066605528378	0.894101177192248	0.760445072574785	0.822066605528378	0.894101177192248
C2191-4222342	53	mix-gnb	0.758754650804332	0.819440591601317	0.889567405793212	0.760445072574785	0.822066605528378	0.894101177192248
C2191-4222342	53	mix-bnb	0.764948107311956	0.826951055055514	0.892077425101632	0.760445072574785	0.822066605528378	0.894101177192248
C2191-4222342	53	delta	0.875965314123755	0.875965314123755	0.875965314123755	0.760445072574785	0.822066605528378	0.894101177192248
C2271-12141	53	poi	0.910603324668165	0.932059357824774	0.961048181641635	0.633314422247674	0.681554793192133	0.735450104020421
C2271-12141	53	ys	0.655340963562509	0.693247104269034	0.726038981767647	0.633314422247674	0.681554793192133	0.735450104020421
C2271-12141	53	nb	0.643427054372052	0.677197822955682	0.71352833656551	0.633314422247674	0.681554793192133	0.735450104020421
C2271-12141	53	bnb	0.654359750041945	0.703980533561489	0.757140371518897	0.633314422247674	0.681554793192133	0.735450104020421
C2271-12141	53	mix-ys	0.624956341468167	0.693287019894878	0.765623036755191	0.633314422247674	0.681554793192133	0.735450104020421
C2271-12141	53	mix-nb	0.633314422247674	0.681554793192133	0.735450104020421	0.633314422247674	0.681554793192133	0.735450104020421
C2271-12141	53	mix-gnb	0.633730915559216	0.687207838776673	0.738238377556746	0.633314422247674	0.681554793192133	0.735450104020421
C2271-12141	53	mix-bnb	0.632360545910846	0.682315974911671	0.732743806390778	0.633314422247674	0.681554793192133	0.735450104020421
C2271-12141	53	delta	0.760584820741764	0.760584820741764	0.760584820741764	0.633314422247674	0.681554793192133	0.735450104020421
C1368-151	54	poi	0.90074417744845	0.926426764522502	0.951514740388912	0.899576428931088	1.003694692823	1.14166066584736
C1368-151	54	ys	0.987064672727543	1.03789453285316	1.09946457546488	0.899576428931088	1.003694692823	1.14166066584736
C1368-151	54	nb	0.935522239448129	0.995649460878703	1.04731173426797	0.899576428931088	1.003694692823	1.14166066584736
C1368-151	54	bnb	0.983944088835681	1.03989528751285	1.1054633367531	0.899576428931088	1.003694692823	1.14166066584736
C1368-151	54	mix-ys	0.917859378315545	1.01953721474236	1.16577279612114	0.899576428931088	1.003694692823	1.14166066584736
C1368-151	54	mix-nb	0.899576428931088	1.003694692823	1.14166066584736	0.899576428931088	1.003694692823	1.14166066584736
C1368-151	54	mix-gnb	0.897693005303129	1.00154022760704	1.1201664722851	0.899576428931088	1.003694692823	1.14166066584736
C1368-151	54	mix-bnb	0.919608911799446	1.02608298863162	1.16143615035705	0.899576428931088	1.003694692823	1.14166066584736
C1368-151	54	delta	1.01141584552948	1.01141584552948	1.01141584552948	0.899576428931088	1.003694692823	1.14166066584736
C1379-121D132312333	54	poi	0.59992884915068	0.623867400476164	0.649641959008981	0.354556644984514	0.458119906026338	0.622901834545036
C1379-121D132312333	54	ys	0.417443575676478	0.450365441103601	0.487345821868581	0.354556644984514	0.458119906026338	0.622901834545036
C1379-121D132312333	54	nb	0.333230697260433	0.370050482807208	0.407493946613661	0.354556644984514	0.458119906026338	0.622901834545036
C1379-121D132312333	54	bnb	0.369905274282744	0.410850282008238	0.458199904630353	0.354556644984514	0.458119906026338	0.622901834545036
C1379-121D132312333	54	mix-ys	0.38504985763173	0.448798649600589	0.543737353052572	0.354556644984514	0.458119906026338	0.622901834545036
C1379-121D132312333	54	mix-nb	0.354556644984514	0.458119906026338	0.622901834545036	0.354556644984514	0.458119906026338	0.622901834545036
C1379-121D132312333	54	mix-gnb	0.309424584163614	0.387402580783189	0.58367455249935	0.354556644984514	0.458119906026338	0.622901834545036
C1379-121D132312333	54	mix-bnb	0.376677741373805	0.450863585588516	0.579161879162132	0.354556644984514	0.458119906026338	0.622901834545036
C1379-121D132312333	54	delta	0.577165048370456	0.577165048370456	0.577165048370456	0.354556644984514	0.458119906026338	0.622901834545036
C2191-4222342	54	poi	0.877705655877859	0.913610662065282	0.948781907980874	0.786408501355692	0.853608636550116	0.935162784329756
C2191-4222342	54	ys	0.810093850653328	0.867079668086878	0.91904196359419	0.786408501355692	0.853608636550116	0.935162784329756
C2191-4222342	54	nb	0.79659447396414	0.854874665953952	0.918975121149042	0.786408501355692	0.853608636550116	0.935162784329756
C2191-4222342	54	bnb	0.794192871996646	0.862181469887319	0.937900933985758	0.786408501355692	0.853608636550116	0.935162784329756
C2191-4222342	54	mix-ys	0.782006226742558	0.855240568987306	0.938954181669718	0.786408501355692	0.853608636550116	0.935162784329756
C2191-4222342	54	mix-nb	0.786408501355692	0.853608636550116	0.935162784329756	0.786408501355692	0.853608636550116	0.935162784329756
C2191-4222342	54	mix-gnb	0.780758512541065	0.851327611312003	0.93437743497309	0.786408501355692	0.853608636550116	0.935162784329756
C2191-4222342	54	mix-bnb	0.787298532455396	0.858243363456205	0.937134801546647	0.786408501355692	0.853608636550116	0.935162784329756
C2191-4222342	54	delta	0.886612513696994	0.886612513696994	0.886612513696994	0.786408501355692	0.853608636550116	0.935162784329756
C2271-12141	54	poi	0.882438263611742	0.907832913813623	0.932916284145354	0.699362193418795	0.764586208788706	0.83937138618638
C2271-12141	54	ys	0.723624170555457	0.771367439211795	0.817402285666239	0.699362193418795	0.764586208788706	0.83937138618638
C2271-12141	54	nb	0.710453563382275	0.757524286639665	0.804693806683064	0.699362193418795	0.764586208788706	0.83937138618638
C2271-12141	54	bnb	0.711223069769762	0.768626402362422	0.837302395466367	0.699362193418795	0.764586208788706	0.83937138618638
C2271-12141	54	mix-ys	0.676994661886241	0.758820622516699	0.85805566126325	0.699362193418795	0.764586208788706	0.83937138618638
C2271-12141	54	mix-nb	0.699362193418795	0.764586208788706	0.83937138618638	0.699362193418795	0.764586208788706	0.83937138618638
C2271-12141	54	mix-gnb	0.698229862691507	0.760245511617623	0.835566012297174	0.699362193418795	0.764586208788706	0.83937138618638
C2271-12141	54	mix-bnb	0.697840817409259	0.766464487358468	0.845276346774461	0.699362193418795	0.764586208788706	0.83937138618638
C2271-12141	54	delta	0.82601077266848	0.82601077266848	0.82601077266848	0.699362193418795	0.764586208788706	0.83937138618638
C1368-151	55	poi	0.868097763117898	0.894897585075443	0.923971584141351	0.682894483686521	0.772803416767022	0.892362675547134
C1368-151	55	ys	0.748777548293055	0.789180705554838	0.842559904459398	0.682894483686521	0.772803416767022	0.892362675547134
C1368-151	55	nb	0.705508168496708	0.753822175249234	0.805932155334648	0.682894483686521	0.772803416767022	0.892362675547134
C1368-151	55	bnb	0.737564826545722	0.788739886520602	0.848048332730498	0.682894483686521	0.772803416767022	0.892362675547134
C1368-151	55	mix-ys	0.68305481530943	0.774713942900917	0.912435043890811	0.682894483686521	0.772803416767022	0.892362675547134
C1368-151	55	mix-nb	0.682894483686521	0.772803416767022	0.892362675547134	0.682894483686521	0.772803416767022	0.892362675547134
C1368-151	55	mix-gnb	0.673069867354092	0.762594569200049	0.87853327155903	0.682894483686521	0.772803416767022	0.892362675547134
C1368-151	55	mix-bnb	0.683554963544931	0.773535209123227	0.892500652540299	0.682894483686521	0.772803416767022	0.892362675547134
C1368-151	55	delta	0.837711229209752	0.837711229209752	0.837711229209752	0.682894483686521	0.772803416767022	0.892362675547134
C1379-121D132312333	55	poi	0.998527178675624	1.01306899242931	1.03376618497781	0.932456399849025	1.11482515524117	1.39508679312099
C1379-121D132312333	55	ys	1.07305248605836	1.15243744275191	1.24619454871569	0.932456399849025	1.11482515524117	1.39508679312099
C1379-121D132312333	55	nb	1.1223443173261	1.20649682093086	1.29313043857377	0.932456399849025	1.11482515524117	1.39508679312099
C1379-121D132312333	55	bnb	1.040331227875	1.12926509563775	1.23316353809599	0.932456399849025	1.11482515524117	1.39508679312099
C1379-121D132312333	55	mix-ys	1.05480638599286	1.17774636339854	1.34370930410224	0.932456399849025	1.11482515524117	1.39508679312099
C1379-121D132312333	55	mix-nb	0.932456399849025	1.11482515524117	1.39508679312099	0.932456399849025	1.11482515524117	1.39508679312099
C1379-121D132312333	55	mix-gnb	0.877163538990073	1.0936272287035	1.40570327019934	0.932456399849025	1.11482515524117	1.39508679312099
C1379-121D132312333	55	mix-bnb	1.00522570402743	1.13927780358661	1.33270018445468	0.932456399849025	1.11482515524117	1.39508679312099
C1379-121D132312333	55	delta	1.13437616927983	1.13437616927983	1.13437616927983	0.932456399849025	1.11482515524117	1.39508679312099
C2191-4222342	55	poi	0.927683931256457	0.961164795723947	0.99605359478343	0.885409169403839	0.958113809459383	1.03625982806563
C2191-4222342	55	ys	0.898274644501166	0.959354513090289	1.02034944921203	0.885409169403839	0.958113809459383	1.03625982806563
C2191-4222342	55	nb	0.898214431530942	0.961227044318822	1.02177856590934	0.885409169403839	0.958113809459383	1.03625982806563
C2191-4222342	55	bnb	0.885695515943455	0.958941016377275	1.03788999049849	0.885409169403839	0.958113809459383	1.03625982806563
C2191-4222342	55	mix-ys	0.863068808468253	0.940062698175588	1.03278480784979	0.885409169403839	0.958113809459383	1.03625982806563
C2191-4222342	55	mix-nb	0.885409169403839	0.958113809459383	1.03625982806563	0.885409169403839	0.958113809459383	1.03625982806563
C2191-4222342	55	mix-gnb	0.887274326447402	0.96143524579111	1.04025479861995	0.885409169403839	0.958113809459383	1.03625982806563
C2191-4222342	55	mix-bnb	0.875833304054151	0.949141381614797	1.02841484441971	0.885409169403839	0.958113809459383	1.03625982806563
C2191-4222342	55	delta	0.966515891304177	0.966515891304177	0.966515891304177	0.885409169403839	0.958113809459383	1.03625982806563
C2271-12141	55	poi	0.938369782900705	0.966074969409809	0.989373225689502	0.941361436291669	1.01386613046319	1.1000812423913
C2271-12141	55	ys	0.962418430403551	1.01886243940501	1.07871463665056	0.941361436291669	1.01386613046319	1.1000812423913
C2271-12141	55	nb	0.956674645661693	1.00753775527792	1.06009040494116	0.941361436291669	1.01386613046319	1.1000812423913
C2271-12141	55	bnb	0.94267112886091	1.01622535073652	1.09260192169138	0.941361436291669	1.01386613046319	1.1000812423913
C2271-12141	55	mix-ys	0.924748141720667	1.0142713925526	1.12424084901293	0.941361436291669	1.01386613046319	1.1000812423913
C2271-12141	55	mix-nb	0.941361436291669	1.01386613046319	1.1000812423913	0.941361436291669	1.01386613046319	1.1000812423913
C2271-12141	55	mix-gnb	0.939259567742208	1.01583719964732	1.09868000254489	0.941361436291669	1.01386613046319	1.1000812423913
C2271-12141	55	mix-bnb	0.930567007039249	1.00061251277388	1.0810363797086	0.941361436291669	1.01386613046319	1.1000812423913
C2271-12141	55	delta	1.00096587404719	1.00096587404719	1.00096587404719	0.941361436291669	1.01386613046319	1.1000812423913
C1368-151	56	poi	0.843744156855687	0.875824398587057	0.909105729352937	0.660571189488238	0.757023476336	0.866646360995513
C1368-151	56	ys	0.728456354619862	0.772656758652537	0.830154242560941	0.660571189488238	0.757023476336	0.866646360995513
C1368-151	56	nb	0.652703576119488	0.702194568072926	0.760917164689593	0.660571189488238	0.757023476336	0.866646360995513
C1368-151	56	bnb	0.717355936687144	0.776589865127868	0.843651023638119	0.660571189488238	0.757023476336	0.866646360995513
C1368-151	56	mix-ys	0.675172222636183	0.783391967566737	0.94659698126604	0.660571189488238	0.757023476336	0.866646360995513
C1368-151	56	mix-nb	0.660571189488238	0.757023476336	0.866646360995513	0.660571189488238	0.757023476336	0.866646360995513
C1368-151	56	mix-gnb	0.645432304281814	0.748036273870937	0.874262302350996	0.660571189488238	0.757023476336	0.866646360995513
C1368-151	56	mix-bnb	0.67074092460276	0.769276461412195	0.887335479644116	0.660571189488238	0.757023476336	0.866646360995513
C1368-151	56	delta	0.831311279623903	0.831311279623903	0.831311279623903	0.660571189488238	0.757023476336	0.866646360995513
C1379-121D132312333	56	poi	1.09240054762417	1.11207578943126	1.1316886880174	0.67799649075155	0.797843439569412	0.98135490926063
C1379-121D132312333	56	ys	0.813444623666853	0.867961068846133	0.919705906761732	0.67799649075155	0.797843439569412	0.98135490926063
C1379-121D132312333	56	nb	0.902010746644839	0.961249020676092	1.02679655921278	0.67799649075155	0.797843439569412	0.98135490926063
C1379-121D132312333	56	bnb	0.811199826188637	0.876243270809285	0.952221037409184	0.67799649075155	0.797843439569412	0.98135490926063
C1379-121D132312333	56	mix-ys	0.813967792875619	0.884855421855754	0.968456080087547	0.67799649075155	0.797843439569412	0.98135490926063
C1379-121D132312333	56	mix-nb	0.67799649075155	0.797843439569412	0.98135490926063	0.67799649075155	0.797843439569412	0.98135490926063
C1379-121D132312333	56	mix-gnb	0.744941524541124	0.908783090240373	1.12121625688777	0.67799649075155	0.797843439569412	0.98135490926063
C1379-121D132312333	56	mix-bnb	0.796565818243045	0.872629290114494	0.96218656631719	0.67799649075155	0.797843439569412	0.98135490926063
C1379-121D132312333	56	delta	0.875094841281885	0.875094841281885	0.875094841281885	0.67799649075155	0.797843439569412	0.98135490926063
C2191-4222342	56	poi	0.89420030454166	0.932325523385438	0.970041010448328	0.830879825896723	0.914150556885604	1.00818012244951
C2191-4222342	56	ys	0.838430399665551	0.898854436917033	0.971631350023689	0.830879825896723	0.914150556885604	1.00818012244951
C2191-4222342	56	nb	0.853032172011054	0.919405992603358	0.984596177364959	0.830879825896723	0.914150556885604	1.00818012244951
C2191-4222342	56	bnb	0.814753176757559	0.884922617877217	0.966218004545962	0.830879825896723	0.914150556885604	1.00818012244951
C2191-4222342	56	mix-ys	0.803062058071188	0.884619491801609	0.980291145865185	0.830879825896723	0.914150556885604	1.00818012244951
C2191-4222342	56	mix-nb	0.830879825896723	0.914150556885604	1.00818012244951	0.830879825896723	0.914150556885604	1.00818012244951
C2191-4222342	56	mix-gnb	0.831968800463533	0.91603121542404	1.00840431336683	0.830879825896723	0.914150556885604	1.00818012244951
C2191-4222342	56	mix-bnb	0.81408786545504	0.891981974263953	0.986776085417059	0.830879825896723	0.914150556885604	1.00818012244951
C2191-4222342	56	delta	0.915146056537264	0.915146056537264	0.915146056537264	0.830879825896723	0.914150556885604	1.00818012244951
C2271-12141	56	poi	0.873261396262598	0.893043163031131	0.91292671759841	0.596863327698444	0.642121575651695	0.692239764270699
C2271-12141	56	ys	0.616466530535853	0.644834539279991	0.677696265489797	0.596863327698444	0.642121575651695	0.692239764270699
C2271-12141	56	nb	0.608610277633266	0.636250589181705	0.666738840837754	0.596863327698444	0.642121575651695	0.692239764270699
C2271-12141	56	bnb	0.608441692961707	0.648690708772206	0.694119632028806	0.596863327698444	0.642121575651695	0.692239764270699
C2271-12141	56	mix-ys	0.581166617102706	0.633149710665921	0.696041948914916	0.596863327698444	0.642121575651695	0.692239764270699
C2271-12141	56	mix-nb	0.596863327698444	0.642121575651695	0.692239764270699	0.596863327698444	0.642121575651695	0.692239764270699
C2271-12141	56	mix-gnb	0.597784746753023	0.643388191764546	0.689084246397487	0.596863327698444	0.642121575651695	0.692239764270699
C2271-12141	56	mix-bnb	0.596804715879592	0.644239977537774	0.692392053565193	0.596863327698444	0.642121575651695	0.692239764270699
C2271-12141	56	delta	0.726165410310779	0.726165410310779	0.726165410310779	0.596863327698444	0.642121575651695	0.692239764270699
C1368-151	57	poi	0.830480832822248	0.856592847228114	0.883816614831978	0.64982168532673	0.733370736363339	0.828198242576189
C1368-151	57	ys	0.720715085335398	0.757021284581118	0.800078864629298	0.64982168532673	0.733370736363339	0.828198242576189
C1368-151	57	nb	0.650349392640679	0.691533051864813	0.734798238618779	0.64982168532673	0.733370736363339	0.828198242576189
C1368-151	57	bnb	0.708422043366914	0.75662338322451	0.810385260730113	0.64982168532673	0.733370736363339	0.828198242576189
C1368-151	57	mix-ys	0.662269448297313	0.751170448802048	0.859349307888272	0.64982168532673	0.733370736363339	0.828198242576189
C1368-151	57	mix-nb	0.64982168532673	0.733370736363339	0.828198242576189	0.64982168532673	0.733370736363339	0.828198242576189
C1368-151	57	mix-gnb	0.64305474617516	0.725769183244692	0.816984116724736	0.64982168532673	0.733370736363339	0.828198242576189
C1368-151	57	mix-bnb	0.657772381654927	0.737438687373291	0.834886974323423	0.64982168532673	0.733370736363339	0.828198242576189
C1368-151	57	delta	0.794642010568947	0.794642010568947	0.794642010568947	0.64982168532673	0.733370736363339	0.828198242576189
C1379-121D132312333	57	poi	0.969755996650641	0.988571721071269	1.00340686864875	0.902191271886166	1.08276071285292	1.31211849800054
C1379-121D132312333	57	ys	0.909663448414004	0.972717011123417	1.03422160602166	0.902191271886166	1.08276071285292	1.31211849800054
C1379-121D132312333	57	nb	0.865639480050926	0.924461469687591	0.991435706786368	0.902191271886166	1.08276071285292	1.31211849800054
C1379-121D132312333	57	bnb	0.898701160136202	0.976543737104906	1.06078065839388	0.902191271886166	1.08276071285292	1.31211849800054
C1379-121D132312333	57	mix-ys	0.93206351184663	1.02716076743805	1.15363733607166	0.902191271886166	1.08276071285292	1.31211849800054
C1379-121D132312333	57	mix-nb	0.902191271886166	1.08276071285292	1.31211849800054	0.902191271886166	1.08276071285292	1.31211849800054
C1379-121D132312333	57	mix-gnb	0.856464425472278	1.00373248123271	1.21420793363131	0.902191271886166	1.08276071285292	1.31211849800054
C1379-121D132312333	57	mix-bnb	0.902589547134279	1.01345805002268	1.15246327653365	0.902191271886166	1.08276071285292	1.31211849800054
C1379-121D132312333	57	delta	1.08529168056687	1.08529168056687	1.08529168056687	0.902191271886166	1.08276071285292	1.31211849800054
C2191-4222342	57	poi	0.749993334182426	0.783000405919931	0.819392543126451	0.624884649950167	0.677555005898958	0.73522730914291
C2191-4222342	57	ys	0.657976493973268	0.696066827091619	0.746406570659861	0.624884649950167	0.677555005898958	0.73522730914291
C2191-4222342	57	nb	0.629759711644152	0.670897215588243	0.719031155951306	0.624884649950167	0.677555005898958	0.73522730914291
C2191-4222342	57	bnb	0.646361819082003	0.702469096236287	0.766797272465639	0.624884649950167	0.677555005898958	0.73522730914291
C2191-4222342	57	mix-ys	0.622882095703824	0.678680962604147	0.743773898582675	0.624884649950167	0.677555005898958	0.73522730914291
C2191-4222342	57	mix-nb	0.624884649950167	0.677555005898958	0.73522730914291	0.624884649950167	0.677555005898958	0.73522730914291
C2191-4222342	57	mix-gnb	0.736597672445817	0.790335073148558	0.845123337185193	0.624884649950167	0.677555005898958	0.73522730914291
C2191-4222342	57	mix-bnb	0.629766511696046	0.679243370544805	0.736558100850214	0.624884649950167	0.677555005898958	0.73522730914291
C2191-4222342	57	delta	0.762716078690359	0.762716078690359	0.762716078690359	0.624884649950167	0.677555005898958	0.73522730914291
C2271-12141	57	poi	0.933627055332191	0.96003184620296	0.979011587336584	0.89851909995562	0.959006595166325	1.0260561105809
C2271-12141	57	ys	0.927929479932334	0.968821450923271	1.0173036048188	0.89851909995562	0.959006595166325	1.0260561105809
C2271-12141	57	nb	0.904567492647877	0.94554238512306	0.988543061152874	0.89851909995562	0.959006595166325	1.0260561105809
C2271-12141	57	bnb	0.916764312623559	0.974787720790025	1.03509881443075	0.89851909995562	0.959006595166325	1.0260561105809
C2271-12141	57	mix-ys	0.882443528234886	0.964704450994621	1.05023340850075	0.89851909995562	0.959006595166325	1.0260561105809
C2271-12141	57	mix-nb	0.89851909995562	0.959006595166325	1.0260561105809	0.89851909995562	0.959006595166325	1.0260561105809
C2271-12141	57	mix-gnb	0.887024912572685	0.951132725549096	1.01058887813657	0.89851909995562	0.959006595166325	1.0260561105809
C2271-12141	57	mix-bnb	0.898326208678038	0.963249226499725	1.02851321592079	0.89851909995562	0.959006595166325	1.0260561105809
C2271-12141	57	delta	0.966523014864898	0.966523014864898	0.966523014864898	0.89851909995562	0.959006595166325	1.0260561105809
C1368-151	58	poi	0.878461249177816	0.90140344234899	0.925065505467748	0.665546943988536	0.723315748104297	0.794938258634305
C1368-151	58	ys	0.719932990487692	0.751649465134265	0.786193940742587	0.665546943988536	0.723315748104297	0.794938258634305
C1368-151	58	nb	0.64822440620721	0.680040548290309	0.716760654486708	0.665546943988536	0.723315748104297	0.794938258634305
C1368-151	58	bnb	0.723343454816743	0.769905682284881	0.819969413009781	0.665546943988536	0.723315748104297	0.794938258634305
C1368-151	58	mix-ys	0.679775630598476	0.744177933640723	0.819545884410758	0.665546943988536	0.723315748104297	0.794938258634305
C1368-151	58	mix-nb	0.665546943988536	0.723315748104297	0.794938258634305	0.665546943988536	0.723315748104297	0.794938258634305
C1368-151	58	mix-gnb	0.656714389283357	0.723380977138351	0.798935525781874	0.665546943988536	0.723315748104297	0.794938258634305
C1368-151	58	mix-bnb	0.670498849534772	0.737911747486881	0.811299468338347	0.665546943988536	0.723315748104297	0.794938258634305
C1368-151	58	delta	0.791676108629133	0.791676108629133	0.791676108629133	0.665546943988536	0.723315748104297	0.794938258634305
C1379-121D132312333	58	poi	0.942823475949845	0.962040782267245	0.980849106078375	0.881433426461119	1.06916379106536	1.31936582765634
C1379-121D132312333	58	ys	0.969716309466449	1.03245795653818	1.1067270484723	0.881433426461119	1.06916379106536	1.31936582765634
C1379-121D132312333	58	nb	0.911662246261516	0.985609292098591	1.05797771464495	0.881433426461119	1.06916379106536	1.31936582765634
C1379-121D132312333	58	bnb	0.944523469467155	1.02539079876855	1.12308741413115	0.881433426461119	1.06916379106536	1.31936582765634
C1379-121D132312333	58	mix-ys	0.977692227528155	1.071506317452	1.20724555871845	0.881433426461119	1.06916379106536	1.31936582765634
C1379-121D132312333	58	mix-nb	0.881433426461119	1.06916379106536	1.31936582765634	0.881433426461119	1.06916379106536	1.31936582765634
C1379-121D132312333	58	mix-gnb	0.856468860179942	1.02770945568387	1.26103720156821	0.881433426461119	1.06916379106536	1.31936582765634
C1379-121D132312333	58	mix-bnb	0.946712541186646	1.04468135891836	1.17619787637712	0.881433426461119	1.06916379106536	1.31936582765634
C1379-121D132312333	58	delta	1.06554168481228	1.06554168481228	1.06554168481228	0.881433426461119	1.06916379106536	1.31936582765634
C2191-4222342	58	poi	0.994761265009526	1.01950578584469	1.05649800135667	0.93620093810007	0.997707727367576	1.06016672065745
C2191-4222342	58	ys	0.940148640372373	0.99268295059047	1.03657726113316	0.93620093810007	0.997707727367576	1.06016672065745
C2191-4222342	58	nb	0.954425268633304	1.00001079606848	1.04438782245766	0.93620093810007	0.997707727367576	1.06016672065745
C2191-4222342	58	bnb	0.930263861066107	0.989214464039324	1.05134620255119	0.93620093810007	0.997707727367576	1.06016672065745
C2191-4222342	58	mix-ys	0.921137246849938	0.987915940142534	1.06300792508749	0.93620093810007	0.997707727367576	1.06016672065745
C2191-4222342	58	mix-nb	0.93620093810007	0.997707727367576	1.06016672065745	0.93620093810007	0.997707727367576	1.06016672065745
C2191-4222342	58	mix-gnb	0.934436126279552	0.994771933183627	1.05399477584784	0.93620093810007	0.997707727367576	1.06016672065745
C2191-4222342	58	mix-bnb	0.930883820058893	0.993699185105738	1.05695069125567	0.93620093810007	0.997707727367576	1.06016672065745
C2191-4222342	58	delta	0.995806874991708	0.995806874991708	0.995806874991708	0.93620093810007	0.997707727367576	1.06016672065745
C2271-12141	58	poi	1.03603786234066	1.05436582441974	1.07363363425639	1.29130349913662	1.38727130063196	1.48565523867434
C2271-12141	58	ys	1.2596289158029	1.32846201550721	1.40741806861807	1.29130349913662	1.38727130063196	1.48565523867434
C2271-12141	58	nb	1.34804637335233	1.40667276400154	1.46548407111478	1.29130349913662	1.38727130063196	1.48565523867434
C2271-12141	58	bnb	1.23411177721921	1.30727648041463	1.38120528757416	1.29130349913662	1.38727130063196	1.48565523867434
C2271-12141	58	mix-ys	1.23771419887383	1.3443335479407	1.47192324516541	1.29130349913662	1.38727130063196	1.48565523867434
C2271-12141	58	mix-nb	1.29130349913662	1.38727130063196	1.48565523867434	1.29130349913662	1.38727130063196	1.48565523867434
C2271-12141	58	mix-gnb	1.30075115335478	1.390232286902	1.48985128443935	1.29130349913662	1.38727130063196	1.48565523867434
C2271-12141	58	mix-bnb	1.2661659535591	1.35036072581167	1.45311463544947	1.29130349913662	1.38727130063196	1.48565523867434
C2271-12141	58	delta	1.23008524629912	1.23008524629912	1.23008524629912	1.29130349913662	1.38727130063196	1.48565523867434
C1368-151	59	poi	0.81728280862737	0.845426782774516	0.872853302415338	0.573559456656617	0.647206823056809	0.736991264723911
C1368-151	59	ys	0.635072718786697	0.674297115402859	0.707325767473477	0.573559456656617	0.647206823056809	0.736991264723911
C1368-151	59	nb	0.574286785096545	0.608606290462538	0.64529493030711	0.573559456656617	0.647206823056809	0.736991264723911
C1368-151	59	bnb	0.626966528280696	0.671452034125155	0.719613232438269	0.573559456656617	0.647206823056809	0.736991264723911
C1368-151	59	mix-ys	0.587412973093324	0.662686058130892	0.770055333823702	0.573559456656617	0.647206823056809	0.736991264723911
C1368-151	59	mix-nb	0.573559456656617	0.647206823056809	0.736991264723911	0.573559456656617	0.647206823056809	0.736991264723911
C1368-151	59	mix-gnb	0.576277518188863	0.643022452119912	0.725359788601274	0.573559456656617	0.647206823056809	0.736991264723911
[truncated: 4,817 more rows]
