# Supplementary material for: Accurate determination of CRISPR-mediated gene fitness in transplantable tumours
Source: Nat Commun. 2022 Aug 4;13:4534. doi: 10.1038/s41467-022-31830-2 (PMC9352714; doi:10.1038/s41467-022-31830-2)
Supplement: Supplementary file 5 — Source data [file 41467_2022_31830_MOESM5_ESM.zip › source_data/FigS4/fitted_distributions.csv]

	clone_size	model	cuml_density	dataset	MCMCsample
1	1	observed	0.73917	C2191-4222342	2999
2	2	observed	0.81075	C2191-4222342	2999
3	3	observed	0.85724	C2191-4222342	2999
4	4	observed	0.88836	C2191-4222342	2999
5	5	observed	0.91103	C2191-4222342	2999
6	6	observed	0.92776	C2191-4222342	2999
7	7	observed	0.94082	C2191-4222342	2999
8	8	observed	0.95064	C2191-4222342	2999
9	9	observed	0.95834	C2191-4222342	2999
10	10	observed	0.96541	C2191-4222342	2999
11	11	observed	0.97104	C2191-4222342	2999
12	12	observed	0.97492	C2191-4222342	2999
13	13	observed	0.97815	C2191-4222342	2999
14	14	observed	0.98124	C2191-4222342	2999
15	15	observed	0.98367	C2191-4222342	2999
16	16	observed	0.98576	C2191-4222342	2999
17	17	observed	0.98766	C2191-4222342	2999
18	18	observed	0.98892	C2191-4222342	2999
19	19	observed	0.9904	C2191-4222342	2999
20	20	observed	0.9914	C2191-4222342	2999
21	21	observed	0.99209	C2191-4222342	2999
22	22	observed	0.99302	C2191-4222342	2999
23	23	observed	0.99368	C2191-4222342	2999
24	24	observed	0.99421	C2191-4222342	2999
25	25	observed	0.99477	C2191-4222342	2999
26	26	observed	0.99534	C2191-4222342	2999
27	27	observed	0.99569	C2191-4222342	2999
28	28	observed	0.99613	C2191-4222342	2999
29	29	observed	0.99672	C2191-4222342	2999
30	30	observed	0.99701	C2191-4222342	2999
31	31	observed	0.99732	C2191-4222342	2999
32	32	observed	0.99755	C2191-4222342	2999
33	33	observed	0.99774	C2191-4222342	2999
34	34	observed	0.99791	C2191-4222342	2999
35	35	observed	0.9981	C2191-4222342	2999
36	36	observed	0.99835	C2191-4222342	2999
37	37	observed	0.99854	C2191-4222342	2999
38	38	observed	0.9987	C2191-4222342	2999
39	39	observed	0.99889	C2191-4222342	2999
40	40	observed	0.99893	C2191-4222342	2999
41	41	observed	0.999	C2191-4222342	2999
42	42	observed	0.9991	C2191-4222342	2999
43	43	observed	0.9992	C2191-4222342	2999
44	44	observed	0.99923	C2191-4222342	2999
45	45	observed	0.99931	C2191-4222342	2999
46	46	observed	0.99941	C2191-4222342	2999
47	47	observed	0.99946	C2191-4222342	2999
48	48	observed	0.9995	C2191-4222342	2999
49	49	observed	0.99954	C2191-4222342	2999
50	50	observed	0.99956	C2191-4222342	2999
51	51	observed	0.99966	C2191-4222342	2999
52	52	observed	0.99967	C2191-4222342	2999
53	53	observed	0.99971	C2191-4222342	2999
54	54	observed	0.99973	C2191-4222342	2999
55	55	observed	0.99975	C2191-4222342	2999
56	56	observed	0.99981	C2191-4222342	2999
57	57	observed	0.99981	C2191-4222342	2999
58	58	observed	0.99983	C2191-4222342	2999
59	59	observed	0.99985	C2191-4222342	2999
60	60	observed	0.99987	C2191-4222342	2999
61	61	observed	0.99987	C2191-4222342	2999
62	62	observed	0.99987	C2191-4222342	2999
63	63	observed	0.99987	C2191-4222342	2999
64	64	observed	0.99987	C2191-4222342	2999
65	65	observed	0.99989	C2191-4222342	2999
66	66	observed	0.99989	C2191-4222342	2999
67	67	observed	0.9999	C2191-4222342	2999
68	68	observed	0.9999	C2191-4222342	2999
69	69	observed	0.9999	C2191-4222342	2999
70	70	observed	0.9999	C2191-4222342	2999
71	71	observed	0.9999	C2191-4222342	2999
72	72	observed	0.9999	C2191-4222342	2999
73	73	observed	0.9999	C2191-4222342	2999
74	74	observed	0.9999	C2191-4222342	2999
75	75	observed	0.9999	C2191-4222342	2999
76	76	observed	0.9999	C2191-4222342	2999
77	77	observed	0.99992	C2191-4222342	2999
78	78	observed	0.99992	C2191-4222342	2999
79	79	observed	0.99994	C2191-4222342	2999
80	80	observed	0.99994	C2191-4222342	2999
81	81	observed	0.99994	C2191-4222342	2999
82	82	observed	0.99994	C2191-4222342	2999
83	83	observed	0.99994	C2191-4222342	2999
84	84	observed	0.99994	C2191-4222342	2999
85	85	observed	0.99994	C2191-4222342	2999
86	86	observed	0.99994	C2191-4222342	2999
87	87	observed	0.99996	C2191-4222342	2999
88	88	observed	0.99996	C2191-4222342	2999
89	89	observed	0.99996	C2191-4222342	2999
90	90	observed	0.99996	C2191-4222342	2999
91	91	observed	0.99996	C2191-4222342	2999
92	92	observed	0.99996	C2191-4222342	2999
93	93	observed	0.99996	C2191-4222342	2999
94	94	observed	0.99996	C2191-4222342	2999
95	95	observed	0.99996	C2191-4222342	2999
96	96	observed	0.99996	C2191-4222342	2999
97	97	observed	0.99996	C2191-4222342	2999
98	98	observed	0.99996	C2191-4222342	2999
99	99	observed	0.99996	C2191-4222342	2999
100	100	observed	0.99996	C2191-4222342	2999
101	101	observed	0.99996	C2191-4222342	2999
102	102	observed	0.99996	C2191-4222342	2999
103	103	observed	0.99996	C2191-4222342	2999
104	104	observed	0.99996	C2191-4222342	2999
105	105	observed	0.99998	C2191-4222342	2999
106	106	observed	0.99998	C2191-4222342	2999
107	107	observed	0.99998	C2191-4222342	2999
108	108	observed	0.99998	C2191-4222342	2999
109	109	observed	0.99998	C2191-4222342	2999
110	110	observed	0.99998	C2191-4222342	2999
111	111	observed	0.99998	C2191-4222342	2999
112	112	observed	0.99998	C2191-4222342	2999
113	113	observed	0.99998	C2191-4222342	2999
114	114	observed	0.99998	C2191-4222342	2999
115	115	observed	0.99998	C2191-4222342	2999
116	116	observed	0.99998	C2191-4222342	2999
117	117	observed	0.99998	C2191-4222342	2999
118	118	observed	0.99998	C2191-4222342	2999
119	119	observed	0.99998	C2191-4222342	2999
120	120	observed	0.99998	C2191-4222342	2999
121	121	observed	0.99998	C2191-4222342	2999
122	122	observed	0.99998	C2191-4222342	2999
123	123	observed	0.99998	C2191-4222342	2999
124	124	observed	0.99998	C2191-4222342	2999
125	125	observed	1	C2191-4222342	2999
126	126	observed	1	C2191-4222342	2999
127	127	observed	1	C2191-4222342	2999
128	128	observed	1	C2191-4222342	2999
129	129	observed	1	C2191-4222342	2999
130	130	observed	1	C2191-4222342	2999
131	131	observed	1	C2191-4222342	2999
132	132	observed	1	C2191-4222342	2999
133	133	observed	1	C2191-4222342	2999
134	134	observed	1	C2191-4222342	2999
135	135	observed	1	C2191-4222342	2999
136	136	observed	1	C2191-4222342	2999
137	137	observed	1	C2191-4222342	2999
138	138	observed	1	C2191-4222342	2999
139	139	observed	1	C2191-4222342	2999
140	140	observed	1	C2191-4222342	2999
141	141	observed	1	C2191-4222342	2999
142	142	observed	1	C2191-4222342	2999
143	143	observed	1	C2191-4222342	2999
144	144	observed	1	C2191-4222342	2999
145	145	observed	1	C2191-4222342	2999
146	146	observed	1	C2191-4222342	2999
147	147	observed	1	C2191-4222342	2999
148	148	observed	1	C2191-4222342	2999
149	149	observed	1	C2191-4222342	2999
150	150	observed	1	C2191-4222342	2999
151	151	observed	1	C2191-4222342	2999
152	152	observed	1	C2191-4222342	2999
153	153	observed	1	C2191-4222342	2999
154	154	observed	1	C2191-4222342	2999
155	155	observed	1	C2191-4222342	2999
156	156	observed	1	C2191-4222342	2999
157	157	observed	1	C2191-4222342	2999
158	158	observed	1	C2191-4222342	2999
159	159	observed	1	C2191-4222342	2999
160	160	observed	1	C2191-4222342	2999
161	161	observed	1	C2191-4222342	2999
162	162	observed	1	C2191-4222342	2999
163	163	observed	1	C2191-4222342	2999
164	164	observed	1	C2191-4222342	2999
165	165	observed	1	C2191-4222342	2999
166	166	observed	1	C2191-4222342	2999
167	167	observed	1	C2191-4222342	2999
168	168	observed	1	C2191-4222342	2999
169	169	observed	1	C2191-4222342	2999
170	170	observed	1	C2191-4222342	2999
171	171	observed	1	C2191-4222342	2999
172	172	observed	1	C2191-4222342	2999
173	173	observed	1	C2191-4222342	2999
174	174	observed	1	C2191-4222342	2999
175	175	observed	1	C2191-4222342	2999
176	176	observed	1	C2191-4222342	2999
177	177	observed	1	C2191-4222342	2999
178	178	observed	1	C2191-4222342	2999
179	179	observed	1	C2191-4222342	2999
180	180	observed	1	C2191-4222342	2999
181	181	observed	1	C2191-4222342	2999
182	182	observed	1	C2191-4222342	2999
183	183	observed	1	C2191-4222342	2999
184	184	observed	1	C2191-4222342	2999
185	185	observed	1	C2191-4222342	2999
186	186	observed	1	C2191-4222342	2999
187	187	observed	1	C2191-4222342	2999
188	188	observed	1	C2191-4222342	2999
189	189	observed	1	C2191-4222342	2999
190	190	observed	1	C2191-4222342	2999
191	191	observed	1	C2191-4222342	2999
192	192	observed	1	C2191-4222342	2999
193	193	observed	1	C2191-4222342	2999
194	194	observed	1	C2191-4222342	2999
195	195	observed	1	C2191-4222342	2999
196	196	observed	1	C2191-4222342	2999
197	197	observed	1	C2191-4222342	2999
198	198	observed	1	C2191-4222342	2999
199	199	observed	1	C2191-4222342	2999
200	200	observed	1	C2191-4222342	2999
201	201	observed	1	C2191-4222342	2999
202	202	observed	1	C2191-4222342	2999
203	203	observed	1	C2191-4222342	2999
204	204	observed	1	C2191-4222342	2999
205	205	observed	1	C2191-4222342	2999
206	206	observed	1	C2191-4222342	2999
207	207	observed	1	C2191-4222342	2999
208	208	observed	1	C2191-4222342	2999
209	209	observed	1	C2191-4222342	2999
210	210	observed	1	C2191-4222342	2999
211	211	observed	1	C2191-4222342	2999
212	212	observed	1	C2191-4222342	2999
213	213	observed	1	C2191-4222342	2999
214	214	observed	1	C2191-4222342	2999
215	215	observed	1	C2191-4222342	2999
216	216	observed	1	C2191-4222342	2999
217	217	observed	1	C2191-4222342	2999
218	218	observed	1	C2191-4222342	2999
219	219	observed	1	C2191-4222342	2999
220	220	observed	1	C2191-4222342	2999
221	221	observed	1	C2191-4222342	2999
222	222	observed	1	C2191-4222342	2999
223	223	observed	1	C2191-4222342	2999
224	224	observed	1	C2191-4222342	2999
225	225	observed	1	C2191-4222342	2999
226	226	observed	1	C2191-4222342	2999
227	227	observed	1	C2191-4222342	2999
228	228	observed	1	C2191-4222342	2999
229	229	observed	1	C2191-4222342	2999
230	230	observed	1	C2191-4222342	2999
231	231	observed	1	C2191-4222342	2999
232	232	observed	1	C2191-4222342	2999
233	233	observed	1	C2191-4222342	2999
234	234	observed	1	C2191-4222342	2999
235	235	observed	1	C2191-4222342	2999
236	236	observed	1	C2191-4222342	2999
237	237	observed	1	C2191-4222342	2999
238	238	observed	1	C2191-4222342	2999
239	239	observed	1	C2191-4222342	2999
240	240	observed	1	C2191-4222342	2999
241	241	observed	1	C2191-4222342	2999
242	242	observed	1	C2191-4222342	2999
243	243	observed	1	C2191-4222342	2999
244	244	observed	1	C2191-4222342	2999
245	245	observed	1	C2191-4222342	2999
246	246	observed	1	C2191-4222342	2999
247	247	observed	1	C2191-4222342	2999
248	248	observed	1	C2191-4222342	2999
249	249	observed	1	C2191-4222342	2999
250	250	observed	1	C2191-4222342	2999
251	1	NB	0.52702	C2191-4222342	2999
252	2	NB	0.72951	C2191-4222342	2999
253	3	NB	0.83292	C2191-4222342	2999
254	4	NB	0.89228	C2191-4222342	2999
255	5	NB	0.92859	C2191-4222342	2999
256	6	NB	0.95173	C2191-4222342	2999
257	7	NB	0.9669	C2191-4222342	2999
258	8	NB	0.97704	C2191-4222342	2999
259	9	NB	0.98393	C2191-4222342	2999
260	10	NB	0.98866	C2191-4222342	2999
261	11	NB	0.99196	C2191-4222342	2999
262	12	NB	0.99426	C2191-4222342	2999
263	13	NB	0.99589	C2191-4222342	2999
264	14	NB	0.99704	C2191-4222342	2999
265	15	NB	0.99786	C2191-4222342	2999
266	16	NB	0.99845	C2191-4222342	2999
267	17	NB	0.99888	C2191-4222342	2999
268	18	NB	0.99918	C2191-4222342	2999
269	19	NB	0.9994	C2191-4222342	2999
270	20	NB	0.99956	C2191-4222342	2999
271	21	NB	0.99968	C2191-4222342	2999
272	22	NB	0.99977	C2191-4222342	2999
273	23	NB	0.99983	C2191-4222342	2999
274	24	NB	0.99987	C2191-4222342	2999
275	25	NB	0.99991	C2191-4222342	2999
276	26	NB	0.99993	C2191-4222342	2999
277	27	NB	0.99995	C2191-4222342	2999
278	28	NB	0.99996	C2191-4222342	2999
279	29	NB	0.99997	C2191-4222342	2999
280	30	NB	0.99998	C2191-4222342	2999
281	31	NB	0.99998	C2191-4222342	2999
282	32	NB	0.99999	C2191-4222342	2999
283	33	NB	0.99999	C2191-4222342	2999
284	34	NB	0.99999	C2191-4222342	2999
285	35	NB	1	C2191-4222342	2999
286	36	NB	1	C2191-4222342	2999
287	37	NB	1	C2191-4222342	2999
288	38	NB	1	C2191-4222342	2999
289	39	NB	1	C2191-4222342	2999
290	40	NB	1	C2191-4222342	2999
291	41	NB	1	C2191-4222342	2999
292	42	NB	1	C2191-4222342	2999
293	43	NB	1	C2191-4222342	2999
294	44	NB	1	C2191-4222342	2999
295	45	NB	1	C2191-4222342	2999
296	46	NB	1	C2191-4222342	2999
297	47	NB	1	C2191-4222342	2999
298	48	NB	1	C2191-4222342	2999
299	49	NB	1	C2191-4222342	2999
300	50	NB	1	C2191-4222342	2999
301	51	NB	1	C2191-4222342	2999
302	52	NB	1	C2191-4222342	2999
303	53	NB	1	C2191-4222342	2999
304	54	NB	1	C2191-4222342	2999
305	55	NB	1	C2191-4222342	2999
306	56	NB	1	C2191-4222342	2999
307	57	NB	1	C2191-4222342	2999
308	58	NB	1	C2191-4222342	2999
309	59	NB	1	C2191-4222342	2999
310	60	NB	1	C2191-4222342	2999
311	61	NB	1	C2191-4222342	2999
312	62	NB	1	C2191-4222342	2999
313	63	NB	1	C2191-4222342	2999
314	64	NB	1	C2191-4222342	2999
315	65	NB	1	C2191-4222342	2999
316	66	NB	1	C2191-4222342	2999
317	67	NB	1	C2191-4222342	2999
318	68	NB	1	C2191-4222342	2999
319	69	NB	1	C2191-4222342	2999
320	70	NB	1	C2191-4222342	2999
321	71	NB	1	C2191-4222342	2999
322	72	NB	1	C2191-4222342	2999
323	73	NB	1	C2191-4222342	2999
324	74	NB	1	C2191-4222342	2999
325	75	NB	1	C2191-4222342	2999
326	76	NB	1	C2191-4222342	2999
327	77	NB	1	C2191-4222342	2999
328	78	NB	1	C2191-4222342	2999
329	79	NB	1	C2191-4222342	2999
330	80	NB	1	C2191-4222342	2999
331	81	NB	1	C2191-4222342	2999
332	82	NB	1	C2191-4222342	2999
333	83	NB	1	C2191-4222342	2999
334	84	NB	1	C2191-4222342	2999
335	85	NB	1	C2191-4222342	2999
336	86	NB	1	C2191-4222342	2999
337	87	NB	1	C2191-4222342	2999
338	88	NB	1	C2191-4222342	2999
339	89	NB	1	C2191-4222342	2999
340	90	NB	1	C2191-4222342	2999
341	91	NB	1	C2191-4222342	2999
342	92	NB	1	C2191-4222342	2999
343	93	NB	1	C2191-4222342	2999
344	94	NB	1	C2191-4222342	2999
345	95	NB	1	C2191-4222342	2999
346	96	NB	1	C2191-4222342	2999
347	97	NB	1	C2191-4222342	2999
348	98	NB	1	C2191-4222342	2999
349	99	NB	1	C2191-4222342	2999
350	100	NB	1	C2191-4222342	2999
351	101	NB	1	C2191-4222342	2999
352	102	NB	1	C2191-4222342	2999
353	103	NB	1	C2191-4222342	2999
354	104	NB	1	C2191-4222342	2999
355	105	NB	1	C2191-4222342	2999
356	106	NB	1	C2191-4222342	2999
357	107	NB	1	C2191-4222342	2999
358	108	NB	1	C2191-4222342	2999
359	109	NB	1	C2191-4222342	2999
360	110	NB	1	C2191-4222342	2999
361	111	NB	1	C2191-4222342	2999
362	112	NB	1	C2191-4222342	2999
363	113	NB	1	C2191-4222342	2999
364	114	NB	1	C2191-4222342	2999
365	115	NB	1	C2191-4222342	2999
366	116	NB	1	C2191-4222342	2999
367	117	NB	1	C2191-4222342	2999
368	118	NB	1	C2191-4222342	2999
369	119	NB	1	C2191-4222342	2999
370	120	NB	1	C2191-4222342	2999
371	121	NB	1	C2191-4222342	2999
372	122	NB	1	C2191-4222342	2999
373	123	NB	1	C2191-4222342	2999
374	124	NB	1	C2191-4222342	2999
375	125	NB	1	C2191-4222342	2999
376	126	NB	1	C2191-4222342	2999
377	127	NB	1	C2191-4222342	2999
378	128	NB	1	C2191-4222342	2999
379	129	NB	1	C2191-4222342	2999
380	130	NB	1	C2191-4222342	2999
381	131	NB	1	C2191-4222342	2999
382	132	NB	1	C2191-4222342	2999
383	133	NB	1	C2191-4222342	2999
384	134	NB	1	C2191-4222342	2999
385	135	NB	1	C2191-4222342	2999
386	136	NB	1	C2191-4222342	2999
387	137	NB	1	C2191-4222342	2999
388	138	NB	1	C2191-4222342	2999
389	139	NB	1	C2191-4222342	2999
390	140	NB	1	C2191-4222342	2999
391	141	NB	1	C2191-4222342	2999
392	142	NB	1	C2191-4222342	2999
393	143	NB	1	C2191-4222342	2999
394	144	NB	1	C2191-4222342	2999
395	145	NB	1	C2191-4222342	2999
396	146	NB	1	C2191-4222342	2999
397	147	NB	1	C2191-4222342	2999
398	148	NB	1	C2191-4222342	2999
399	149	NB	1	C2191-4222342	2999
400	150	NB	1	C2191-4222342	2999
401	151	NB	1	C2191-4222342	2999
402	152	NB	1	C2191-4222342	2999
403	153	NB	1	C2191-4222342	2999
404	154	NB	1	C2191-4222342	2999
405	155	NB	1	C2191-4222342	2999
406	156	NB	1	C2191-4222342	2999
407	157	NB	1	C2191-4222342	2999
408	158	NB	1	C2191-4222342	2999
409	159	NB	1	C2191-4222342	2999
410	160	NB	1	C2191-4222342	2999
411	161	NB	1	C2191-4222342	2999
412	162	NB	1	C2191-4222342	2999
413	163	NB	1	C2191-4222342	2999
414	164	NB	1	C2191-4222342	2999
415	165	NB	1	C2191-4222342	2999
416	166	NB	1	C2191-4222342	2999
417	167	NB	1	C2191-4222342	2999
418	168	NB	1	C2191-4222342	2999
419	169	NB	1	C2191-4222342	2999
420	170	NB	1	C2191-4222342	2999
421	171	NB	1	C2191-4222342	2999
422	172	NB	1	C2191-4222342	2999
423	173	NB	1	C2191-4222342	2999
424	174	NB	1	C2191-4222342	2999
425	175	NB	1	C2191-4222342	2999
426	176	NB	1	C2191-4222342	2999
427	177	NB	1	C2191-4222342	2999
428	178	NB	1	C2191-4222342	2999
429	179	NB	1	C2191-4222342	2999
430	180	NB	1	C2191-4222342	2999
431	181	NB	1	C2191-4222342	2999
432	182	NB	1	C2191-4222342	2999
433	183	NB	1	C2191-4222342	2999
434	184	NB	1	C2191-4222342	2999
435	185	NB	1	C2191-4222342	2999
436	186	NB	1	C2191-4222342	2999
437	187	NB	1	C2191-4222342	2999
438	188	NB	1	C2191-4222342	2999
439	189	NB	1	C2191-4222342	2999
440	190	NB	1	C2191-4222342	2999
441	191	NB	1	C2191-4222342	2999
442	192	NB	1	C2191-4222342	2999
443	193	NB	1	C2191-4222342	2999
444	194	NB	1	C2191-4222342	2999
445	195	NB	1	C2191-4222342	2999
446	196	NB	1	C2191-4222342	2999
447	197	NB	1	C2191-4222342	2999
448	198	NB	1	C2191-4222342	2999
449	199	NB	1	C2191-4222342	2999
450	200	NB	1	C2191-4222342	2999
451	201	NB	1	C2191-4222342	2999
452	202	NB	1	C2191-4222342	2999
453	203	NB	1	C2191-4222342	2999
454	204	NB	1	C2191-4222342	2999
455	205	NB	1	C2191-4222342	2999
456	206	NB	1	C2191-4222342	2999
457	207	NB	1	C2191-4222342	2999
458	208	NB	1	C2191-4222342	2999
459	209	NB	1	C2191-4222342	2999
460	210	NB	1	C2191-4222342	2999
461	211	NB	1	C2191-4222342	2999
462	212	NB	1	C2191-4222342	2999
463	213	NB	1	C2191-4222342	2999
464	214	NB	1	C2191-4222342	2999
465	215	NB	1	C2191-4222342	2999
466	216	NB	1	C2191-4222342	2999
467	217	NB	1	C2191-4222342	2999
468	218	NB	1	C2191-4222342	2999
469	219	NB	1	C2191-4222342	2999
470	220	NB	1	C2191-4222342	2999
471	221	NB	1	C2191-4222342	2999
472	222	NB	1	C2191-4222342	2999
473	223	NB	1	C2191-4222342	2999
474	224	NB	1	C2191-4222342	2999
475	225	NB	1	C2191-4222342	2999
476	226	NB	1	C2191-4222342	2999
477	227	NB	1	C2191-4222342	2999
478	228	NB	1	C2191-4222342	2999
479	229	NB	1	C2191-4222342	2999
480	230	NB	1	C2191-4222342	2999
481	231	NB	1	C2191-4222342	2999
482	232	NB	1	C2191-4222342	2999
483	233	NB	1	C2191-4222342	2999
484	234	NB	1	C2191-4222342	2999
485	235	NB	1	C2191-4222342	2999
486	236	NB	1	C2191-4222342	2999
487	237	NB	1	C2191-4222342	2999
488	238	NB	1	C2191-4222342	2999
489	239	NB	1	C2191-4222342	2999
490	240	NB	1	C2191-4222342	2999
491	241	NB	1	C2191-4222342	2999
492	242	NB	1	C2191-4222342	2999
493	243	NB	1	C2191-4222342	2999
494	244	NB	1	C2191-4222342	2999
495	245	NB	1	C2191-4222342	2999
496	246	NB	1	C2191-4222342	2999
497	247	NB	1	C2191-4222342	2999
498	248	NB	1	C2191-4222342	2999
499	249	NB	1	C2191-4222342	2999
500	250	NB	1	C2191-4222342	2999
501	1	mixNB	0.75925	C2191-4222342	2999
502	2	mixNB	0.83519	C2191-4222342	2999
503	3	mixNB	0.86916	C2191-4222342	2999
504	4	mixNB	0.89368	C2191-4222342	2999
505	5	mixNB	0.91253	C2191-4222342	2999
506	6	mixNB	0.92741	C2191-4222342	2999
507	7	mixNB	0.93935	C2191-4222342	2999
508	8	mixNB	0.94906	C2191-4222342	2999
509	9	mixNB	0.95703	C2191-4222342	2999
510	10	mixNB	0.96362	C2191-4222342	2999
511	11	mixNB	0.96911	C2191-4222342	2999
512	12	mixNB	0.97369	C2191-4222342	2999
513	13	mixNB	0.97755	C2191-4222342	2999
514	14	mixNB	0.9808	C2191-4222342	2999
515	15	mixNB	0.98355	C2191-4222342	2999
516	16	mixNB	0.98589	C2191-4222342	2999
517	17	mixNB	0.98787	C2191-4222342	2999
518	18	mixNB	0.98957	C2191-4222342	2999
519	19	mixNB	0.99101	C2191-4222342	2999
520	20	mixNB	0.99225	C2191-4222342	2999
521	21	mixNB	0.99331	C2191-4222342	2999
522	22	mixNB	0.99422	C2191-4222342	2999
523	23	mixNB	0.995	C2191-4222342	2999
524	24	mixNB	0.99568	C2191-4222342	2999
525	25	mixNB	0.99626	C2191-4222342	2999
526	26	mixNB	0.99675	C2191-4222342	2999
527	27	mixNB	0.99719	C2191-4222342	2999
528	28	mixNB	0.99756	C2191-4222342	2999
529	29	mixNB	0.99788	C2191-4222342	2999
530	30	mixNB	0.99816	C2191-4222342	2999
531	31	mixNB	0.9984	C2191-4222342	2999
532	32	mixNB	0.99861	C2191-4222342	2999
533	33	mixNB	0.99879	C2191-4222342	2999
534	34	mixNB	0.99895	C2191-4222342	2999
535	35	mixNB	0.99908	C2191-4222342	2999
536	36	mixNB	0.9992	C2191-4222342	2999
537	37	mixNB	0.9993	C2191-4222342	2999
538	38	mixNB	0.99939	C2191-4222342	2999
539	39	mixNB	0.99947	C2191-4222342	2999
540	40	mixNB	0.99954	C2191-4222342	2999
541	41	mixNB	0.9996	C2191-4222342	2999
542	42	mixNB	0.99965	C2191-4222342	2999
543	43	mixNB	0.99969	C2191-4222342	2999
544	44	mixNB	0.99973	C2191-4222342	2999
545	45	mixNB	0.99977	C2191-4222342	2999
546	46	mixNB	0.9998	C2191-4222342	2999
547	47	mixNB	0.99982	C2191-4222342	2999
548	48	mixNB	0.99984	C2191-4222342	2999
549	49	mixNB	0.99986	C2191-4222342	2999
550	50	mixNB	0.99988	C2191-4222342	2999
551	51	mixNB	0.9999	C2191-4222342	2999
552	52	mixNB	0.99991	C2191-4222342	2999
553	53	mixNB	0.99992	C2191-4222342	2999
554	54	mixNB	0.99993	C2191-4222342	2999
555	55	mixNB	0.99994	C2191-4222342	2999
556	56	mixNB	0.99995	C2191-4222342	2999
557	57	mixNB	0.99995	C2191-4222342	2999
558	58	mixNB	0.99996	C2191-4222342	2999
559	59	mixNB	0.99996	C2191-4222342	2999
560	60	mixNB	0.99997	C2191-4222342	2999
561	61	mixNB	0.99997	C2191-4222342	2999
562	62	mixNB	0.99998	C2191-4222342	2999
563	63	mixNB	0.99998	C2191-4222342	2999
564	64	mixNB	0.99998	C2191-4222342	2999
565	65	mixNB	0.99998	C2191-4222342	2999
566	66	mixNB	0.99999	C2191-4222342	2999
567	67	mixNB	0.99999	C2191-4222342	2999
568	68	mixNB	0.99999	C2191-4222342	2999
569	69	mixNB	0.99999	C2191-4222342	2999
570	70	mixNB	0.99999	C2191-4222342	2999
571	71	mixNB	0.99999	C2191-4222342	2999
572	72	mixNB	0.99999	C2191-4222342	2999
573	73	mixNB	0.99999	C2191-4222342	2999
574	74	mixNB	1	C2191-4222342	2999
575	75	mixNB	1	C2191-4222342	2999
576	76	mixNB	1	C2191-4222342	2999
577	77	mixNB	1	C2191-4222342	2999
578	78	mixNB	1	C2191-4222342	2999
579	79	mixNB	1	C2191-4222342	2999
580	80	mixNB	1	C2191-4222342	2999
581	81	mixNB	1	C2191-4222342	2999
582	82	mixNB	1	C2191-4222342	2999
583	83	mixNB	1	C2191-4222342	2999
584	84	mixNB	1	C2191-4222342	2999
585	85	mixNB	1	C2191-4222342	2999
586	86	mixNB	1	C2191-4222342	2999
587	87	mixNB	1	C2191-4222342	2999
588	88	mixNB	1	C2191-4222342	2999
589	89	mixNB	1	C2191-4222342	2999
590	90	mixNB	1	C2191-4222342	2999
591	91	mixNB	1	C2191-4222342	2999
592	92	mixNB	1	C2191-4222342	2999
593	93	mixNB	1	C2191-4222342	2999
594	94	mixNB	1	C2191-4222342	2999
595	95	mixNB	1	C2191-4222342	2999
596	96	mixNB	1	C2191-4222342	2999
597	97	mixNB	1	C2191-4222342	2999
598	98	mixNB	1	C2191-4222342	2999
599	99	mixNB	1	C2191-4222342	2999
600	100	mixNB	1	C2191-4222342	2999
601	101	mixNB	1	C2191-4222342	2999
602	102	mixNB	1	C2191-4222342	2999
603	103	mixNB	1	C2191-4222342	2999
604	104	mixNB	1	C2191-4222342	2999
605	105	mixNB	1	C2191-4222342	2999
606	106	mixNB	1	C2191-4222342	2999
607	107	mixNB	1	C2191-4222342	2999
608	108	mixNB	1	C2191-4222342	2999
609	109	mixNB	1	C2191-4222342	2999
610	110	mixNB	1	C2191-4222342	2999
611	111	mixNB	1	C2191-4222342	2999
612	112	mixNB	1	C2191-4222342	2999
613	113	mixNB	1	C2191-4222342	2999
614	114	mixNB	1	C2191-4222342	2999
615	115	mixNB	1	C2191-4222342	2999
616	116	mixNB	1	C2191-4222342	2999
617	117	mixNB	1	C2191-4222342	2999
618	118	mixNB	1	C2191-4222342	2999
619	119	mixNB	1	C2191-4222342	2999
620	120	mixNB	1	C2191-4222342	2999
621	121	mixNB	1	C2191-4222342	2999
622	122	mixNB	1	C2191-4222342	2999
623	123	mixNB	1	C2191-4222342	2999
624	124	mixNB	1	C2191-4222342	2999
625	125	mixNB	1	C2191-4222342	2999
626	126	mixNB	1	C2191-4222342	2999
627	127	mixNB	1	C2191-4222342	2999
628	128	mixNB	1	C2191-4222342	2999
629	129	mixNB	1	C2191-4222342	2999
630	130	mixNB	1	C2191-4222342	2999
631	131	mixNB	1	C2191-4222342	2999
632	132	mixNB	1	C2191-4222342	2999
633	133	mixNB	1	C2191-4222342	2999
634	134	mixNB	1	C2191-4222342	2999
635	135	mixNB	1	C2191-4222342	2999
636	136	mixNB	1	C2191-4222342	2999
637	137	mixNB	1	C2191-4222342	2999
638	138	mixNB	1	C2191-4222342	2999
639	139	mixNB	1	C2191-4222342	2999
640	140	mixNB	1	C2191-4222342	2999
641	141	mixNB	1	C2191-4222342	2999
642	142	mixNB	1	C2191-4222342	2999
643	143	mixNB	1	C2191-4222342	2999
644	144	mixNB	1	C2191-4222342	2999
645	145	mixNB	1	C2191-4222342	2999
646	146	mixNB	1	C2191-4222342	2999
647	147	mixNB	1	C2191-4222342	2999
648	148	mixNB	1	C2191-4222342	2999
649	149	mixNB	1	C2191-4222342	2999
650	150	mixNB	1	C2191-4222342	2999
651	151	mixNB	1	C2191-4222342	2999
652	152	mixNB	1	C2191-4222342	2999
653	153	mixNB	1	C2191-4222342	2999
654	154	mixNB	1	C2191-4222342	2999
655	155	mixNB	1	C2191-4222342	2999
656	156	mixNB	1	C2191-4222342	2999
657	157	mixNB	1	C2191-4222342	2999
658	158	mixNB	1	C2191-4222342	2999
659	159	mixNB	1	C2191-4222342	2999
660	160	mixNB	1	C2191-4222342	2999
661	161	mixNB	1	C2191-4222342	2999
662	162	mixNB	1	C2191-4222342	2999
663	163	mixNB	1	C2191-4222342	2999
664	164	mixNB	1	C2191-4222342	2999
665	165	mixNB	1	C2191-4222342	2999
666	166	mixNB	1	C2191-4222342	2999
667	167	mixNB	1	C2191-4222342	2999
668	168	mixNB	1	C2191-4222342	2999
669	169	mixNB	1	C2191-4222342	2999
670	170	mixNB	1	C2191-4222342	2999
671	171	mixNB	1	C2191-4222342	2999
672	172	mixNB	1	C2191-4222342	2999
673	173	mixNB	1	C2191-4222342	2999
674	174	mixNB	1	C2191-4222342	2999
675	175	mixNB	1	C2191-4222342	2999
676	176	mixNB	1	C2191-4222342	2999
677	177	mixNB	1	C2191-4222342	2999
678	178	mixNB	1	C2191-4222342	2999
679	179	mixNB	1	C2191-4222342	2999
680	180	mixNB	1	C2191-4222342	2999
681	181	mixNB	1	C2191-4222342	2999
682	182	mixNB	1	C2191-4222342	2999
683	183	mixNB	1	C2191-4222342	2999
684	184	mixNB	1	C2191-4222342	2999
685	185	mixNB	1	C2191-4222342	2999
686	186	mixNB	1	C2191-4222342	2999
687	187	mixNB	1	C2191-4222342	2999
688	188	mixNB	1	C2191-4222342	2999
689	189	mixNB	1	C2191-4222342	2999
690	190	mixNB	1	C2191-4222342	2999
691	191	mixNB	1	C2191-4222342	2999
692	192	mixNB	1	C2191-4222342	2999
693	193	mixNB	1	C2191-4222342	2999
694	194	mixNB	1	C2191-4222342	2999
695	195	mixNB	1	C2191-4222342	2999
696	196	mixNB	1	C2191-4222342	2999
697	197	mixNB	1	C2191-4222342	2999
698	198	mixNB	1	C2191-4222342	2999
699	199	mixNB	1	C2191-4222342	2999
700	200	mixNB	1	C2191-4222342	2999
701	201	mixNB	1	C2191-4222342	2999
702	202	mixNB	1	C2191-4222342	2999
703	203	mixNB	1	C2191-4222342	2999
704	204	mixNB	1	C2191-4222342	2999
705	205	mixNB	1	C2191-4222342	2999
706	206	mixNB	1	C2191-4222342	2999
707	207	mixNB	1	C2191-4222342	2999
708	208	mixNB	1	C2191-4222342	2999
709	209	mixNB	1	C2191-4222342	2999
710	210	mixNB	1	C2191-4222342	2999
711	211	mixNB	1	C2191-4222342	2999
712	212	mixNB	1	C2191-4222342	2999
713	213	mixNB	1	C2191-4222342	2999
714	214	mixNB	1	C2191-4222342	2999
715	215	mixNB	1	C2191-4222342	2999
716	216	mixNB	1	C2191-4222342	2999
717	217	mixNB	1	C2191-4222342	2999
718	218	mixNB	1	C2191-4222342	2999
719	219	mixNB	1	C2191-4222342	2999
720	220	mixNB	1	C2191-4222342	2999
721	221	mixNB	1	C2191-4222342	2999
722	222	mixNB	1	C2191-4222342	2999
723	223	mixNB	1	C2191-4222342	2999
724	224	mixNB	1	C2191-4222342	2999
725	225	mixNB	1	C2191-4222342	2999
726	226	mixNB	1	C2191-4222342	2999
727	227	mixNB	1	C2191-4222342	2999
728	228	mixNB	1	C2191-4222342	2999
729	229	mixNB	1	C2191-4222342	2999
730	230	mixNB	1	C2191-4222342	2999
731	231	mixNB	1	C2191-4222342	2999
732	232	mixNB	1	C2191-4222342	2999
733	233	mixNB	1	C2191-4222342	2999
734	234	mixNB	1	C2191-4222342	2999
735	235	mixNB	1	C2191-4222342	2999
736	236	mixNB	1	C2191-4222342	2999
737	237	mixNB	1	C2191-4222342	2999
738	238	mixNB	1	C2191-4222342	2999
739	239	mixNB	1	C2191-4222342	2999
740	240	mixNB	1	C2191-4222342	2999
741	241	mixNB	1	C2191-4222342	2999
742	242	mixNB	1	C2191-4222342	2999
743	243	mixNB	1	C2191-4222342	2999
744	244	mixNB	1	C2191-4222342	2999
745	245	mixNB	1	C2191-4222342	2999
746	246	mixNB	1	C2191-4222342	2999
747	247	mixNB	1	C2191-4222342	2999
748	248	mixNB	1	C2191-4222342	2999
749	249	mixNB	1	C2191-4222342	2999
750	250	mixNB	1	C2191-4222342	2999
751	1	YS	0.73603	C2191-4222342	2999
752	2	YS	0.88975	C2191-4222342	2999
753	3	YS	0.94286	C2191-4222342	2999
754	4	YS	0.96633	C2191-4222342	2999
755	5	YS	0.97838	C2191-4222342	2999
756	6	YS	0.98524	C2191-4222342	2999
757	7	YS	0.98945	C2191-4222342	2999
758	8	YS	0.99217	C2191-4222342	2999
759	9	YS	0.99403	C2191-4222342	2999
760	10	YS	0.99533	C2191-4222342	2999
761	11	YS	0.99627	C2191-4222342	2999
762	12	YS	0.99698	C2191-4222342	2999
763	13	YS	0.99751	C2191-4222342	2999
764	14	YS	0.99792	C2191-4222342	2999
765	15	YS	0.99825	C2191-4222342	2999
766	16	YS	0.99851	C2191-4222342	2999
767	17	YS	0.99872	C2191-4222342	2999
768	18	YS	0.99889	C2191-4222342	2999
769	19	YS	0.99903	C2191-4222342	2999
770	20	YS	0.99915	C2191-4222342	2999
771	21	YS	0.99925	C2191-4222342	2999
772	22	YS	0.99933	C2191-4222342	2999
773	23	YS	0.99941	C2191-4222342	2999
774	24	YS	0.99947	C2191-4222342	2999
775	25	YS	0.99952	C2191-4222342	2999
776	26	YS	0.99957	C2191-4222342	2999
777	27	YS	0.99961	C2191-4222342	2999
778	28	YS	0.99964	C2191-4222342	2999
779	29	YS	0.99968	C2191-4222342	2999
780	30	YS	0.9997	C2191-4222342	2999
781	31	YS	0.99973	C2191-4222342	2999
782	32	YS	0.99975	C2191-4222342	2999
783	33	YS	0.99977	C2191-4222342	2999
784	34	YS	0.99979	C2191-4222342	2999
785	35	YS	0.9998	C2191-4222342	2999
786	36	YS	0.99982	C2191-4222342	2999
787	37	YS	0.99983	C2191-4222342	2999
788	38	YS	0.99984	C2191-4222342	2999
789	39	YS	0.99985	C2191-4222342	2999
790	40	YS	0.99986	C2191-4222342	2999
791	41	YS	0.99987	C2191-4222342	2999
792	42	YS	0.99988	C2191-4222342	2999
793	43	YS	0.99989	C2191-4222342	2999
794	44	YS	0.99989	C2191-4222342	2999
795	45	YS	0.9999	C2191-4222342	2999
796	46	YS	0.9999	C2191-4222342	2999
797	47	YS	0.99991	C2191-4222342	2999
798	48	YS	0.99991	C2191-4222342	2999
799	49	YS	0.99992	C2191-4222342	2999
800	50	YS	0.99992	C2191-4222342	2999
801	51	YS	0.99993	C2191-4222342	2999
802	52	YS	0.99993	C2191-4222342	2999
803	53	YS	0.99993	C2191-4222342	2999
804	54	YS	0.99994	C2191-4222342	2999
805	55	YS	0.99994	C2191-4222342	2999
806	56	YS	0.99994	C2191-4222342	2999
807	57	YS	0.99995	C2191-4222342	2999
808	58	YS	0.99995	C2191-4222342	2999
809	59	YS	0.99995	C2191-4222342	2999
810	60	YS	0.99995	C2191-4222342	2999
811	61	YS	0.99996	C2191-4222342	2999
812	62	YS	0.99996	C2191-4222342	2999
813	63	YS	0.99996	C2191-4222342	2999
814	64	YS	0.99996	C2191-4222342	2999
815	65	YS	0.99996	C2191-4222342	2999
816	66	YS	0.99996	C2191-4222342	2999
817	67	YS	0.99997	C2191-4222342	2999
818	68	YS	0.99997	C2191-4222342	2999
819	69	YS	0.99997	C2191-4222342	2999
820	70	YS	0.99997	C2191-4222342	2999
821	71	YS	0.99997	C2191-4222342	2999
822	72	YS	0.99997	C2191-4222342	2999
823	73	YS	0.99997	C2191-4222342	2999
824	74	YS	0.99997	C2191-4222342	2999
825	75	YS	0.99997	C2191-4222342	2999
826	76	YS	0.99998	C2191-4222342	2999
827	77	YS	0.99998	C2191-4222342	2999
828	78	YS	0.99998	C2191-4222342	2999
829	79	YS	0.99998	C2191-4222342	2999
830	80	YS	0.99998	C2191-4222342	2999
831	81	YS	0.99998	C2191-4222342	2999
832	82	YS	0.99998	C2191-4222342	2999
833	83	YS	0.99998	C2191-4222342	2999
834	84	YS	0.99998	C2191-4222342	2999
835	85	YS	0.99998	C2191-4222342	2999
836	86	YS	0.99998	C2191-4222342	2999
837	87	YS	0.99998	C2191-4222342	2999
838	88	YS	0.99998	C2191-4222342	2999
839	89	YS	0.99998	C2191-4222342	2999
840	90	YS	0.99998	C2191-4222342	2999
841	91	YS	0.99998	C2191-4222342	2999
842	92	YS	0.99999	C2191-4222342	2999
843	93	YS	0.99999	C2191-4222342	2999
844	94	YS	0.99999	C2191-4222342	2999
845	95	YS	0.99999	C2191-4222342	2999
846	96	YS	0.99999	C2191-4222342	2999
847	97	YS	0.99999	C2191-4222342	2999
848	98	YS	0.99999	C2191-4222342	2999
849	99	YS	0.99999	C2191-4222342	2999
850	100	YS	0.99999	C2191-4222342	2999
851	101	YS	0.99999	C2191-4222342	2999
852	102	YS	0.99999	C2191-4222342	2999
853	103	YS	0.99999	C2191-4222342	2999
854	104	YS	0.99999	C2191-4222342	2999
855	105	YS	0.99999	C2191-4222342	2999
856	106	YS	0.99999	C2191-4222342	2999
857	107	YS	0.99999	C2191-4222342	2999
858	108	YS	0.99999	C2191-4222342	2999
859	109	YS	0.99999	C2191-4222342	2999
860	110	YS	0.99999	C2191-4222342	2999
861	111	YS	0.99999	C2191-4222342	2999
862	112	YS	0.99999	C2191-4222342	2999
863	113	YS	0.99999	C2191-4222342	2999
864	114	YS	0.99999	C2191-4222342	2999
865	115	YS	0.99999	C2191-4222342	2999
866	116	YS	0.99999	C2191-4222342	2999
867	117	YS	0.99999	C2191-4222342	2999
868	118	YS	0.99999	C2191-4222342	2999
869	119	YS	0.99999	C2191-4222342	2999
870	120	YS	0.99999	C2191-4222342	2999
871	121	YS	0.99999	C2191-4222342	2999
872	122	YS	0.99999	C2191-4222342	2999
873	123	YS	0.99999	C2191-4222342	2999
874	124	YS	0.99999	C2191-4222342	2999
875	125	YS	0.99999	C2191-4222342	2999
876	126	YS	0.99999	C2191-4222342	2999
877	127	YS	0.99999	C2191-4222342	2999
878	128	YS	0.99999	C2191-4222342	2999
879	129	YS	0.99999	C2191-4222342	2999
880	130	YS	0.99999	C2191-4222342	2999
881	131	YS	0.99999	C2191-4222342	2999
882	132	YS	0.99999	C2191-4222342	2999
883	133	YS	0.99999	C2191-4222342	2999
884	134	YS	0.99999	C2191-4222342	2999
885	135	YS	0.99999	C2191-4222342	2999
886	136	YS	0.99999	C2191-4222342	2999
887	137	YS	1	C2191-4222342	2999
888	138	YS	1	C2191-4222342	2999
889	139	YS	1	C2191-4222342	2999
890	140	YS	1	C2191-4222342	2999
891	141	YS	1	C2191-4222342	2999
892	142	YS	1	C2191-4222342	2999
893	143	YS	1	C2191-4222342	2999
894	144	YS	1	C2191-4222342	2999
895	145	YS	1	C2191-4222342	2999
896	146	YS	1	C2191-4222342	2999
897	147	YS	1	C2191-4222342	2999
898	148	YS	1	C2191-4222342	2999
899	149	YS	1	C2191-4222342	2999
900	150	YS	1	C2191-4222342	2999
901	151	YS	1	C2191-4222342	2999
902	152	YS	1	C2191-4222342	2999
903	153	YS	1	C2191-4222342	2999
904	154	YS	1	C2191-4222342	2999
905	155	YS	1	C2191-4222342	2999
906	156	YS	1	C2191-4222342	2999
907	157	YS	1	C2191-4222342	2999
908	158	YS	1	C2191-4222342	2999
909	159	YS	1	C2191-4222342	2999
910	160	YS	1	C2191-4222342	2999
911	161	YS	1	C2191-4222342	2999
912	162	YS	1	C2191-4222342	2999
913	163	YS	1	C2191-4222342	2999
914	164	YS	1	C2191-4222342	2999
915	165	YS	1	C2191-4222342	2999
916	166	YS	1	C2191-4222342	2999
917	167	YS	1	C2191-4222342	2999
918	168	YS	1	C2191-4222342	2999
919	169	YS	1	C2191-4222342	2999
920	170	YS	1	C2191-4222342	2999
921	171	YS	1	C2191-4222342	2999
922	172	YS	1	C2191-4222342	2999
923	173	YS	1	C2191-4222342	2999
924	174	YS	1	C2191-4222342	2999
925	175	YS	1	C2191-4222342	2999
926	176	YS	1	C2191-4222342	2999
927	177	YS	1	C2191-4222342	2999
928	178	YS	1	C2191-4222342	2999
929	179	YS	1	C2191-4222342	2999
930	180	YS	1	C2191-4222342	2999
931	181	YS	1	C2191-4222342	2999
932	182	YS	1	C2191-4222342	2999
933	183	YS	1	C2191-4222342	2999
934	184	YS	1	C2191-4222342	2999
935	185	YS	1	C2191-4222342	2999
936	186	YS	1	C2191-4222342	2999
937	187	YS	1	C2191-4222342	2999
938	188	YS	1	C2191-4222342	2999
939	189	YS	1	C2191-4222342	2999
940	190	YS	1	C2191-4222342	2999
941	191	YS	1	C2191-4222342	2999
942	192	YS	1	C2191-4222342	2999
943	193	YS	1	C2191-4222342	2999
944	194	YS	1	C2191-4222342	2999
945	195	YS	1	C2191-4222342	2999
946	196	YS	1	C2191-4222342	2999
947	197	YS	1	C2191-4222342	2999
948	198	YS	1	C2191-4222342	2999
949	199	YS	1	C2191-4222342	2999
950	200	YS	1	C2191-4222342	2999
951	201	YS	1	C2191-4222342	2999
952	202	YS	1	C2191-4222342	2999
953	203	YS	1	C2191-4222342	2999
954	204	YS	1	C2191-4222342	2999
955	205	YS	1	C2191-4222342	2999
956	206	YS	1	C2191-4222342	2999
957	207	YS	1	C2191-4222342	2999
958	208	YS	1	C2191-4222342	2999
959	209	YS	1	C2191-4222342	2999
960	210	YS	1	C2191-4222342	2999
961	211	YS	1	C2191-4222342	2999
962	212	YS	1	C2191-4222342	2999
963	213	YS	1	C2191-4222342	2999
964	214	YS	1	C2191-4222342	2999
965	215	YS	1	C2191-4222342	2999
966	216	YS	1	C2191-4222342	2999
967	217	YS	1	C2191-4222342	2999
968	218	YS	1	C2191-4222342	2999
969	219	YS	1	C2191-4222342	2999
970	220	YS	1	C2191-4222342	2999
971	221	YS	1	C2191-4222342	2999
972	222	YS	1	C2191-4222342	2999
973	223	YS	1	C2191-4222342	2999
974	224	YS	1	C2191-4222342	2999
975	225	YS	1	C2191-4222342	2999
976	226	YS	1	C2191-4222342	2999
977	227	YS	1	C2191-4222342	2999
978	228	YS	1	C2191-4222342	2999
979	229	YS	1	C2191-4222342	2999
980	230	YS	1	C2191-4222342	2999
981	231	YS	1	C2191-4222342	2999
982	232	YS	1	C2191-4222342	2999
983	233	YS	1	C2191-4222342	2999
984	234	YS	1	C2191-4222342	2999
985	235	YS	1	C2191-4222342	2999
986	236	YS	1	C2191-4222342	2999
987	237	YS	1	C2191-4222342	2999
988	238	YS	1	C2191-4222342	2999
989	239	YS	1	C2191-4222342	2999
990	240	YS	1	C2191-4222342	2999
991	241	YS	1	C2191-4222342	2999
992	242	YS	1	C2191-4222342	2999
993	243	YS	1	C2191-4222342	2999
994	244	YS	1	C2191-4222342	2999
995	245	YS	1	C2191-4222342	2999
996	246	YS	1	C2191-4222342	2999
997	247	YS	1	C2191-4222342	2999
998	248	YS	1	C2191-4222342	2999
999	249	YS	1	C2191-4222342	2999
1000	250	YS	1	C2191-4222342	2999
1001	1	observed	0.73917	C2191-4222342	3999
1002	2	observed	0.81075	C2191-4222342	3999
1003	3	observed	0.85724	C2191-4222342	3999
1004	4	observed	0.88836	C2191-4222342	3999
1005	5	observed	0.91103	C2191-4222342	3999
1006	6	observed	0.92776	C2191-4222342	3999
1007	7	observed	0.94082	C2191-4222342	3999
1008	8	observed	0.95064	C2191-4222342	3999
1009	9	observed	0.95834	C2191-4222342	3999
1010	10	observed	0.96541	C2191-4222342	3999
1011	11	observed	0.97104	C2191-4222342	3999
1012	12	observed	0.97492	C2191-4222342	3999
1013	13	observed	0.97815	C2191-4222342	3999
1014	14	observed	0.98124	C2191-4222342	3999
1015	15	observed	0.98367	C2191-4222342	3999
1016	16	observed	0.98576	C2191-4222342	3999
1017	17	observed	0.98766	C2191-4222342	3999
1018	18	observed	0.98892	C2191-4222342	3999
1019	19	observed	0.9904	C2191-4222342	3999
1020	20	observed	0.9914	C2191-4222342	3999
1021	21	observed	0.99209	C2191-4222342	3999
1022	22	observed	0.99302	C2191-4222342	3999
1023	23	observed	0.99368	C2191-4222342	3999
1024	24	observed	0.99421	C2191-4222342	3999
1025	25	observed	0.99477	C2191-4222342	3999
1026	26	observed	0.99534	C2191-4222342	3999
1027	27	observed	0.99569	C2191-4222342	3999
1028	28	observed	0.99613	C2191-4222342	3999
1029	29	observed	0.99672	C2191-4222342	3999
1030	30	observed	0.99701	C2191-4222342	3999
1031	31	observed	0.99732	C2191-4222342	3999
1032	32	observed	0.99755	C2191-4222342	3999
1033	33	observed	0.99774	C2191-4222342	3999
1034	34	observed	0.99791	C2191-4222342	3999
1035	35	observed	0.9981	C2191-4222342	3999
1036	36	observed	0.99835	C2191-4222342	3999
1037	37	observed	0.99854	C2191-4222342	3999
1038	38	observed	0.9987	C2191-4222342	3999
1039	39	observed	0.99889	C2191-4222342	3999
1040	40	observed	0.99893	C2191-4222342	3999
1041	41	observed	0.999	C2191-4222342	3999
1042	42	observed	0.9991	C2191-4222342	3999
1043	43	observed	0.9992	C2191-4222342	3999
1044	44	observed	0.99923	C2191-4222342	3999
1045	45	observed	0.99931	C2191-4222342	3999
1046	46	observed	0.99941	C2191-4222342	3999
1047	47	observed	0.99946	C2191-4222342	3999
1048	48	observed	0.9995	C2191-4222342	3999
1049	49	observed	0.99954	C2191-4222342	3999
1050	50	observed	0.99956	C2191-4222342	3999
1051	51	observed	0.99966	C2191-4222342	3999
1052	52	observed	0.99967	C2191-4222342	3999
1053	53	observed	0.99971	C2191-4222342	3999
1054	54	observed	0.99973	C2191-4222342	3999
1055	55	observed	0.99975	C2191-4222342	3999
1056	56	observed	0.99981	C2191-4222342	3999
1057	57	observed	0.99981	C2191-4222342	3999
1058	58	observed	0.99983	C2191-4222342	3999
1059	59	observed	0.99985	C2191-4222342	3999
1060	60	observed	0.99987	C2191-4222342	3999
1061	61	observed	0.99987	C2191-4222342	3999
1062	62	observed	0.99987	C2191-4222342	3999
1063	63	observed	0.99987	C2191-4222342	3999
1064	64	observed	0.99987	C2191-4222342	3999
1065	65	observed	0.99989	C2191-4222342	3999
1066	66	observed	0.99989	C2191-4222342	3999
1067	67	observed	0.9999	C2191-4222342	3999
1068	68	observed	0.9999	C2191-4222342	3999
1069	69	observed	0.9999	C2191-4222342	3999
1070	70	observed	0.9999	C2191-4222342	3999
1071	71	observed	0.9999	C2191-4222342	3999
1072	72	observed	0.9999	C2191-4222342	3999
1073	73	observed	0.9999	C2191-4222342	3999
1074	74	observed	0.9999	C2191-4222342	3999
1075	75	observed	0.9999	C2191-4222342	3999
1076	76	observed	0.9999	C2191-4222342	3999
1077	77	observed	0.99992	C2191-4222342	3999
1078	78	observed	0.99992	C2191-4222342	3999
1079	79	observed	0.99994	C2191-4222342	3999
1080	80	observed	0.99994	C2191-4222342	3999
1081	81	observed	0.99994	C2191-4222342	3999
1082	82	observed	0.99994	C2191-4222342	3999
1083	83	observed	0.99994	C2191-4222342	3999
1084	84	observed	0.99994	C2191-4222342	3999
1085	85	observed	0.99994	C2191-4222342	3999
1086	86	observed	0.99994	C2191-4222342	3999
1087	87	observed	0.99996	C2191-4222342	3999
1088	88	observed	0.99996	C2191-4222342	3999
1089	89	observed	0.99996	C2191-4222342	3999
1090	90	observed	0.99996	C2191-4222342	3999
1091	91	observed	0.99996	C2191-4222342	3999
1092	92	observed	0.99996	C2191-4222342	3999
1093	93	observed	0.99996	C2191-4222342	3999
1094	94	observed	0.99996	C2191-4222342	3999
1095	95	observed	0.99996	C2191-4222342	3999
1096	96	observed	0.99996	C2191-4222342	3999
1097	97	observed	0.99996	C2191-4222342	3999
1098	98	observed	0.99996	C2191-4222342	3999
1099	99	observed	0.99996	C2191-4222342	3999
1100	100	observed	0.99996	C2191-4222342	3999
1101	101	observed	0.99996	C2191-4222342	3999
1102	102	observed	0.99996	C2191-4222342	3999
1103	103	observed	0.99996	C2191-4222342	3999
1104	104	observed	0.99996	C2191-4222342	3999
1105	105	observed	0.99998	C2191-4222342	3999
1106	106	observed	0.99998	C2191-4222342	3999
1107	107	observed	0.99998	C2191-4222342	3999
1108	108	observed	0.99998	C2191-4222342	3999
1109	109	observed	0.99998	C2191-4222342	3999
1110	110	observed	0.99998	C2191-4222342	3999
1111	111	observed	0.99998	C2191-4222342	3999
1112	112	observed	0.99998	C2191-4222342	3999
1113	113	observed	0.99998	C2191-4222342	3999
1114	114	observed	0.99998	C2191-4222342	3999
1115	115	observed	0.99998	C2191-4222342	3999
1116	116	observed	0.99998	C2191-4222342	3999
1117	117	observed	0.99998	C2191-4222342	3999
1118	118	observed	0.99998	C2191-4222342	3999
1119	119	observed	0.99998	C2191-4222342	3999
1120	120	observed	0.99998	C2191-4222342	3999
1121	121	observed	0.99998	C2191-4222342	3999
1122	122	observed	0.99998	C2191-4222342	3999
1123	123	observed	0.99998	C2191-4222342	3999
1124	124	observed	0.99998	C2191-4222342	3999
1125	125	observed	1	C2191-4222342	3999
1126	126	observed	1	C2191-4222342	3999
1127	127	observed	1	C2191-4222342	3999
1128	128	observed	1	C2191-4222342	3999
1129	129	observed	1	C2191-4222342	3999
1130	130	observed	1	C2191-4222342	3999
1131	131	observed	1	C2191-4222342	3999
1132	132	observed	1	C2191-4222342	3999
1133	133	observed	1	C2191-4222342	3999
1134	134	observed	1	C2191-4222342	3999
1135	135	observed	1	C2191-4222342	3999
1136	136	observed	1	C2191-4222342	3999
1137	137	observed	1	C2191-4222342	3999
1138	138	observed	1	C2191-4222342	3999
1139	139	observed	1	C2191-4222342	3999
1140	140	observed	1	C2191-4222342	3999
1141	141	observed	1	C2191-4222342	3999
1142	142	observed	1	C2191-4222342	3999
1143	143	observed	1	C2191-4222342	3999
1144	144	observed	1	C2191-4222342	3999
1145	145	observed	1	C2191-4222342	3999
1146	146	observed	1	C2191-4222342	3999
1147	147	observed	1	C2191-4222342	3999
1148	148	observed	1	C2191-4222342	3999
1149	149	observed	1	C2191-4222342	3999
1150	150	observed	1	C2191-4222342	3999
1151	151	observed	1	C2191-4222342	3999
1152	152	observed	1	C2191-4222342	3999
1153	153	observed	1	C2191-4222342	3999
1154	154	observed	1	C2191-4222342	3999
1155	155	observed	1	C2191-4222342	3999
1156	156	observed	1	C2191-4222342	3999
1157	157	observed	1	C2191-4222342	3999
1158	158	observed	1	C2191-4222342	3999
1159	159	observed	1	C2191-4222342	3999
1160	160	observed	1	C2191-4222342	3999
1161	161	observed	1	C2191-4222342	3999
1162	162	observed	1	C2191-4222342	3999
1163	163	observed	1	C2191-4222342	3999
1164	164	observed	1	C2191-4222342	3999
1165	165	observed	1	C2191-4222342	3999
1166	166	observed	1	C2191-4222342	3999
1167	167	observed	1	C2191-4222342	3999
1168	168	observed	1	C2191-4222342	3999
1169	169	observed	1	C2191-4222342	3999
1170	170	observed	1	C2191-4222342	3999
1171	171	observed	1	C2191-4222342	3999
1172	172	observed	1	C2191-4222342	3999
1173	173	observed	1	C2191-4222342	3999
1174	174	observed	1	C2191-4222342	3999
1175	175	observed	1	C2191-4222342	3999
1176	176	observed	1	C2191-4222342	3999
1177	177	observed	1	C2191-4222342	3999
1178	178	observed	1	C2191-4222342	3999
1179	179	observed	1	C2191-4222342	3999
1180	180	observed	1	C2191-4222342	3999
1181	181	observed	1	C2191-4222342	3999
1182	182	observed	1	C2191-4222342	3999
1183	183	observed	1	C2191-4222342	3999
1184	184	observed	1	C2191-4222342	3999
1185	185	observed	1	C2191-4222342	3999
1186	186	observed	1	C2191-4222342	3999
1187	187	observed	1	C2191-4222342	3999
1188	188	observed	1	C2191-4222342	3999
1189	189	observed	1	C2191-4222342	3999
1190	190	observed	1	C2191-4222342	3999
1191	191	observed	1	C2191-4222342	3999
1192	192	observed	1	C2191-4222342	3999
1193	193	observed	1	C2191-4222342	3999
1194	194	observed	1	C2191-4222342	3999
1195	195	observed	1	C2191-4222342	3999
1196	196	observed	1	C2191-4222342	3999
1197	197	observed	1	C2191-4222342	3999
1198	198	observed	1	C2191-4222342	3999
1199	199	observed	1	C2191-4222342	3999
1200	200	observed	1	C2191-4222342	3999
1201	201	observed	1	C2191-4222342	3999
1202	202	observed	1	C2191-4222342	3999
1203	203	observed	1	C2191-4222342	3999
1204	204	observed	1	C2191-4222342	3999
1205	205	observed	1	C2191-4222342	3999
1206	206	observed	1	C2191-4222342	3999
1207	207	observed	1	C2191-4222342	3999
1208	208	observed	1	C2191-4222342	3999
1209	209	observed	1	C2191-4222342	3999
1210	210	observed	1	C2191-4222342	3999
1211	211	observed	1	C2191-4222342	3999
1212	212	observed	1	C2191-4222342	3999
1213	213	observed	1	C2191-4222342	3999
1214	214	observed	1	C2191-4222342	3999
1215	215	observed	1	C2191-4222342	3999
1216	216	observed	1	C2191-4222342	3999
1217	217	observed	1	C2191-4222342	3999
1218	218	observed	1	C2191-4222342	3999
1219	219	observed	1	C2191-4222342	3999
1220	220	observed	1	C2191-4222342	3999
1221	221	observed	1	C2191-4222342	3999
1222	222	observed	1	C2191-4222342	3999
1223	223	observed	1	C2191-4222342	3999
1224	224	observed	1	C2191-4222342	3999
1225	225	observed	1	C2191-4222342	3999
1226	226	observed	1	C2191-4222342	3999
1227	227	observed	1	C2191-4222342	3999
1228	228	observed	1	C2191-4222342	3999
1229	229	observed	1	C2191-4222342	3999
1230	230	observed	1	C2191-4222342	3999
1231	231	observed	1	C2191-4222342	3999
1232	232	observed	1	C2191-4222342	3999
1233	233	observed	1	C2191-4222342	3999
1234	234	observed	1	C2191-4222342	3999
1235	235	observed	1	C2191-4222342	3999
1236	236	observed	1	C2191-4222342	3999
1237	237	observed	1	C2191-4222342	3999
1238	238	observed	1	C2191-4222342	3999
1239	239	observed	1	C2191-4222342	3999
1240	240	observed	1	C2191-4222342	3999
1241	241	observed	1	C2191-4222342	3999
1242	242	observed	1	C2191-4222342	3999
1243	243	observed	1	C2191-4222342	3999
1244	244	observed	1	C2191-4222342	3999
1245	245	observed	1	C2191-4222342	3999
1246	246	observed	1	C2191-4222342	3999
1247	247	observed	1	C2191-4222342	3999
1248	248	observed	1	C2191-4222342	3999
1249	249	observed	1	C2191-4222342	3999
1250	250	observed	1	C2191-4222342	3999
1251	1	NB	0.51353	C2191-4222342	3999
1252	2	NB	0.71473	C2191-4222342	3999
1253	3	NB	0.81957	C2191-4222342	3999
1254	4	NB	0.88097	C2191-4222342	3999
1255	5	NB	0.91931	C2191-4222342	3999
1256	6	NB	0.94424	C2191-4222342	3999
1257	7	NB	0.96091	C2191-4222342	3999
1258	8	NB	0.97229	C2191-4222342	3999
1259	9	NB	0.98018	C2191-4222342	3999
1260	10	NB	0.98572	C2191-4222342	3999
1261	11	NB	0.98965	C2191-4222342	3999
1262	12	NB	0.99246	C2191-4222342	3999
1263	13	NB	0.99448	C2191-4222342	3999
1264	14	NB	0.99594	C2191-4222342	3999
1265	15	NB	0.99701	C2191-4222342	3999
1266	16	NB	0.99779	C2191-4222342	3999
1267	17	NB	0.99836	C2191-4222342	3999
1268	18	NB	0.99878	C2191-4222342	3999
1269	19	NB	0.99909	C2191-4222342	3999
1270	20	NB	0.99932	C2191-4222342	3999
1271	21	NB	0.99949	C2191-4222342	3999
1272	22	NB	0.99962	C2191-4222342	3999
1273	23	NB	0.99971	C2191-4222342	3999
1274	24	NB	0.99979	C2191-4222342	3999
1275	25	NB	0.99984	C2191-4222342	3999
1276	26	NB	0.99988	C2191-4222342	3999
1277	27	NB	0.99991	C2191-4222342	3999
1278	28	NB	0.99993	C2191-4222342	3999
1279	29	NB	0.99995	C2191-4222342	3999
1280	30	NB	0.99996	C2191-4222342	3999
1281	31	NB	0.99997	C2191-4222342	3999
1282	32	NB	0.99998	C2191-4222342	3999
1283	33	NB	0.99998	C2191-4222342	3999
1284	34	NB	0.99999	C2191-4222342	3999
1285	35	NB	0.99999	C2191-4222342	3999
1286	36	NB	0.99999	C2191-4222342	3999
1287	37	NB	0.99999	C2191-4222342	3999
1288	38	NB	1	C2191-4222342	3999
1289	39	NB	1	C2191-4222342	3999
1290	40	NB	1	C2191-4222342	3999
1291	41	NB	1	C2191-4222342	3999
1292	42	NB	1	C2191-4222342	3999
1293	43	NB	1	C2191-4222342	3999
1294	44	NB	1	C2191-4222342	3999
1295	45	NB	1	C2191-4222342	3999
1296	46	NB	1	C2191-4222342	3999
1297	47	NB	1	C2191-4222342	3999
1298	48	NB	1	C2191-4222342	3999
1299	49	NB	1	C2191-4222342	3999
1300	50	NB	1	C2191-4222342	3999
1301	51	NB	1	C2191-4222342	3999
1302	52	NB	1	C2191-4222342	3999
1303	53	NB	1	C2191-4222342	3999
1304	54	NB	1	C2191-4222342	3999
1305	55	NB	1	C2191-4222342	3999
1306	56	NB	1	C2191-4222342	3999
1307	57	NB	1	C2191-4222342	3999
1308	58	NB	1	C2191-4222342	3999
1309	59	NB	1	C2191-4222342	3999
1310	60	NB	1	C2191-4222342	3999
1311	61	NB	1	C2191-4222342	3999
1312	62	NB	1	C2191-4222342	3999
1313	63	NB	1	C2191-4222342	3999
1314	64	NB	1	C2191-4222342	3999
1315	65	NB	1	C2191-4222342	3999
1316	66	NB	1	C2191-4222342	3999
1317	67	NB	1	C2191-4222342	3999
1318	68	NB	1	C2191-4222342	3999
1319	69	NB	1	C2191-4222342	3999
1320	70	NB	1	C2191-4222342	3999
1321	71	NB	1	C2191-4222342	3999
1322	72	NB	1	C2191-4222342	3999
1323	73	NB	1	C2191-4222342	3999
1324	74	NB	1	C2191-4222342	3999
1325	75	NB	1	C2191-4222342	3999
1326	76	NB	1	C2191-4222342	3999
1327	77	NB	1	C2191-4222342	3999
1328	78	NB	1	C2191-4222342	3999
1329	79	NB	1	C2191-4222342	3999
1330	80	NB	1	C2191-4222342	3999
1331	81	NB	1	C2191-4222342	3999
1332	82	NB	1	C2191-4222342	3999
1333	83	NB	1	C2191-4222342	3999
1334	84	NB	1	C2191-4222342	3999
1335	85	NB	1	C2191-4222342	3999
1336	86	NB	1	C2191-4222342	3999
1337	87	NB	1	C2191-4222342	3999
1338	88	NB	1	C2191-4222342	3999
1339	89	NB	1	C2191-4222342	3999
1340	90	NB	1	C2191-4222342	3999
1341	91	NB	1	C2191-4222342	3999
1342	92	NB	1	C2191-4222342	3999
1343	93	NB	1	C2191-4222342	3999
1344	94	NB	1	C2191-4222342	3999
1345	95	NB	1	C2191-4222342	3999
1346	96	NB	1	C2191-4222342	3999
1347	97	NB	1	C2191-4222342	3999
1348	98	NB	1	C2191-4222342	3999
1349	99	NB	1	C2191-4222342	3999
1350	100	NB	1	C2191-4222342	3999
1351	101	NB	1	C2191-4222342	3999
1352	102	NB	1	C2191-4222342	3999
1353	103	NB	1	C2191-4222342	3999
1354	104	NB	1	C2191-4222342	3999
1355	105	NB	1	C2191-4222342	3999
1356	106	NB	1	C2191-4222342	3999
1357	107	NB	1	C2191-4222342	3999
1358	108	NB	1	C2191-4222342	3999
1359	109	NB	1	C2191-4222342	3999
1360	110	NB	1	C2191-4222342	3999
1361	111	NB	1	C2191-4222342	3999
1362	112	NB	1	C2191-4222342	3999
1363	113	NB	1	C2191-4222342	3999
1364	114	NB	1	C2191-4222342	3999
1365	115	NB	1	C2191-4222342	3999
1366	116	NB	1	C2191-4222342	3999
1367	117	NB	1	C2191-4222342	3999
1368	118	NB	1	C2191-4222342	3999
1369	119	NB	1	C2191-4222342	3999
1370	120	NB	1	C2191-4222342	3999
1371	121	NB	1	C2191-4222342	3999
1372	122	NB	1	C2191-4222342	3999
1373	123	NB	1	C2191-4222342	3999
1374	124	NB	1	C2191-4222342	3999
1375	125	NB	1	C2191-4222342	3999
1376	126	NB	1	C2191-4222342	3999
1377	127	NB	1	C2191-4222342	3999
1378	128	NB	1	C2191-4222342	3999
1379	129	NB	1	C2191-4222342	3999
1380	130	NB	1	C2191-4222342	3999
1381	131	NB	1	C2191-4222342	3999
1382	132	NB	1	C2191-4222342	3999
1383	133	NB	1	C2191-4222342	3999
1384	134	NB	1	C2191-4222342	3999
1385	135	NB	1	C2191-4222342	3999
1386	136	NB	1	C2191-4222342	3999
1387	137	NB	1	C2191-4222342	3999
1388	138	NB	1	C2191-4222342	3999
1389	139	NB	1	C2191-4222342	3999
1390	140	NB	1	C2191-4222342	3999
1391	141	NB	1	C2191-4222342	3999
1392	142	NB	1	C2191-4222342	3999
1393	143	NB	1	C2191-4222342	3999
1394	144	NB	1	C2191-4222342	3999
1395	145	NB	1	C2191-4222342	3999
1396	146	NB	1	C2191-4222342	3999
1397	147	NB	1	C2191-4222342	3999
1398	148	NB	1	C2191-4222342	3999
1399	149	NB	1	C2191-4222342	3999
1400	150	NB	1	C2191-4222342	3999
1401	151	NB	1	C2191-4222342	3999
1402	152	NB	1	C2191-4222342	3999
1403	153	NB	1	C2191-4222342	3999
1404	154	NB	1	C2191-4222342	3999
1405	155	NB	1	C2191-4222342	3999
1406	156	NB	1	C2191-4222342	3999
1407	157	NB	1	C2191-4222342	3999
1408	158	NB	1	C2191-4222342	3999
1409	159	NB	1	C2191-4222342	3999
1410	160	NB	1	C2191-4222342	3999
1411	161	NB	1	C2191-4222342	3999
1412	162	NB	1	C2191-4222342	3999
1413	163	NB	1	C2191-4222342	3999
1414	164	NB	1	C2191-4222342	3999
1415	165	NB	1	C2191-4222342	3999
1416	166	NB	1	C2191-4222342	3999
1417	167	NB	1	C2191-4222342	3999
1418	168	NB	1	C2191-4222342	3999
1419	169	NB	1	C2191-4222342	3999
1420	170	NB	1	C2191-4222342	3999
1421	171	NB	1	C2191-4222342	3999
1422	172	NB	1	C2191-4222342	3999
1423	173	NB	1	C2191-4222342	3999
1424	174	NB	1	C2191-4222342	3999
1425	175	NB	1	C2191-4222342	3999
1426	176	NB	1	C2191-4222342	3999
1427	177	NB	1	C2191-4222342	3999
1428	178	NB	1	C2191-4222342	3999
1429	179	NB	1	C2191-4222342	3999
1430	180	NB	1	C2191-4222342	3999
1431	181	NB	1	C2191-4222342	3999
1432	182	NB	1	C2191-4222342	3999
1433	183	NB	1	C2191-4222342	3999
1434	184	NB	1	C2191-4222342	3999
1435	185	NB	1	C2191-4222342	3999
1436	186	NB	1	C2191-4222342	3999
1437	187	NB	1	C2191-4222342	3999
1438	188	NB	1	C2191-4222342	3999
1439	189	NB	1	C2191-4222342	3999
1440	190	NB	1	C2191-4222342	3999
1441	191	NB	1	C2191-4222342	3999
1442	192	NB	1	C2191-4222342	3999
1443	193	NB	1	C2191-4222342	3999
1444	194	NB	1	C2191-4222342	3999
1445	195	NB	1	C2191-4222342	3999
1446	196	NB	1	C2191-4222342	3999
1447	197	NB	1	C2191-4222342	3999
1448	198	NB	1	C2191-4222342	3999
1449	199	NB	1	C2191-4222342	3999
1450	200	NB	1	C2191-4222342	3999
1451	201	NB	1	C2191-4222342	3999
1452	202	NB	1	C2191-4222342	3999
1453	203	NB	1	C2191-4222342	3999
1454	204	NB	1	C2191-4222342	3999
1455	205	NB	1	C2191-4222342	3999
1456	206	NB	1	C2191-4222342	3999
1457	207	NB	1	C2191-4222342	3999
1458	208	NB	1	C2191-4222342	3999
1459	209	NB	1	C2191-4222342	3999
1460	210	NB	1	C2191-4222342	3999
1461	211	NB	1	C2191-4222342	3999
1462	212	NB	1	C2191-4222342	3999
1463	213	NB	1	C2191-4222342	3999
1464	214	NB	1	C2191-4222342	3999
1465	215	NB	1	C2191-4222342	3999
1466	216	NB	1	C2191-4222342	3999
1467	217	NB	1	C2191-4222342	3999
1468	218	NB	1	C2191-4222342	3999
1469	219	NB	1	C2191-4222342	3999
1470	220	NB	1	C2191-4222342	3999
1471	221	NB	1	C2191-4222342	3999
1472	222	NB	1	C2191-4222342	3999
1473	223	NB	1	C2191-4222342	3999
1474	224	NB	1	C2191-4222342	3999
1475	225	NB	1	C2191-4222342	3999
1476	226	NB	1	C2191-4222342	3999
1477	227	NB	1	C2191-4222342	3999
1478	228	NB	1	C2191-4222342	3999
1479	229	NB	1	C2191-4222342	3999
1480	230	NB	1	C2191-4222342	3999
1481	231	NB	1	C2191-4222342	3999
1482	232	NB	1	C2191-4222342	3999
1483	233	NB	1	C2191-4222342	3999
1484	234	NB	1	C2191-4222342	3999
1485	235	NB	1	C2191-4222342	3999
1486	236	NB	1	C2191-4222342	3999
1487	237	NB	1	C2191-4222342	3999
1488	238	NB	1	C2191-4222342	3999
1489	239	NB	1	C2191-4222342	3999
1490	240	NB	1	C2191-4222342	3999
1491	241	NB	1	C2191-4222342	3999
1492	242	NB	1	C2191-4222342	3999
1493	243	NB	1	C2191-4222342	3999
1494	244	NB	1	C2191-4222342	3999
1495	245	NB	1	C2191-4222342	3999
1496	246	NB	1	C2191-4222342	3999
1497	247	NB	1	C2191-4222342	3999
1498	248	NB	1	C2191-4222342	3999
1499	249	NB	1	C2191-4222342	3999
1500	250	NB	1	C2191-4222342	3999
1501	1	mixNB	0.74553	C2191-4222342	3999
1502	2	mixNB	0.83021	C2191-4222342	3999
1503	3	mixNB	0.86856	C2191-4222342	3999
1504	4	mixNB	0.89474	C2191-4222342	3999
1505	5	mixNB	0.91406	C2191-4222342	3999
1506	6	mixNB	0.92886	C2191-4222342	3999
1507	7	mixNB	0.94051	C2191-4222342	3999
1508	8	mixNB	0.94985	C2191-4222342	3999
1509	9	mixNB	0.95745	C2191-4222342	3999
1510	10	mixNB	0.9637	C2191-4222342	3999
1511	11	mixNB	0.9689	C2191-4222342	3999
1512	12	mixNB	0.97325	C2191-4222342	3999
1513	13	mixNB	0.97691	C2191-4222342	3999
1514	14	mixNB	0.98001	C2191-4222342	3999
1515	15	mixNB	0.98265	C2191-4222342	3999
1516	16	mixNB	0.98491	C2191-4222342	3999
1517	17	mixNB	0.98685	C2191-4222342	3999
1518	18	mixNB	0.98852	C2191-4222342	3999
1519	19	mixNB	0.98996	C2191-4222342	3999
1520	20	mixNB	0.9912	C2191-4222342	3999
1521	21	mixNB	0.99228	C2191-4222342	3999
1522	22	mixNB	0.99322	C2191-4222342	3999
1523	23	mixNB	0.99404	C2191-4222342	3999
1524	24	mixNB	0.99475	C2191-4222342	3999
1525	25	mixNB	0.99537	C2191-4222342	3999
1526	26	mixNB	0.99592	C2191-4222342	3999
1527	27	mixNB	0.99639	C2191-4222342	3999
1528	28	mixNB	0.99681	C2191-4222342	3999
1529	29	mixNB	0.99718	C2191-4222342	3999
1530	30	mixNB	0.99751	C2191-4222342	3999
1531	31	mixNB	0.99779	C2191-4222342	3999
1532	32	mixNB	0.99804	C2191-4222342	3999
1533	33	mixNB	0.99826	C2191-4222342	3999
1534	34	mixNB	0.99846	C2191-4222342	3999
1535	35	mixNB	0.99863	C2191-4222342	3999
1536	36	mixNB	0.99878	C2191-4222342	3999
1537	37	mixNB	0.99892	C2191-4222342	3999
1538	38	mixNB	0.99904	C2191-4222342	3999
1539	39	mixNB	0.99915	C2191-4222342	3999
1540	40	mixNB	0.99924	C2191-4222342	3999
1541	41	mixNB	0.99932	C2191-4222342	3999
1542	42	mixNB	0.9994	C2191-4222342	3999
1543	43	mixNB	0.99946	C2191-4222342	3999
1544	44	mixNB	0.99952	C2191-4222342	3999
1545	45	mixNB	0.99957	C2191-4222342	3999
1546	46	mixNB	0.99962	C2191-4222342	3999
1547	47	mixNB	0.99966	C2191-4222342	3999
1548	48	mixNB	0.9997	C2191-4222342	3999
1549	49	mixNB	0.99973	C2191-4222342	3999
1550	50	mixNB	0.99976	C2191-4222342	3999
1551	51	mixNB	0.99978	C2191-4222342	3999
1552	52	mixNB	0.99981	C2191-4222342	3999
1553	53	mixNB	0.99983	C2191-4222342	3999
1554	54	mixNB	0.99985	C2191-4222342	3999
1555	55	mixNB	0.99986	C2191-4222342	3999
1556	56	mixNB	0.99988	C2191-4222342	3999
1557	57	mixNB	0.99989	C2191-4222342	3999
1558	58	mixNB	0.9999	C2191-4222342	3999
1559	59	mixNB	0.99991	C2191-4222342	3999
1560	60	mixNB	0.99992	C2191-4222342	3999
1561	61	mixNB	0.99993	C2191-4222342	3999
1562	62	mixNB	0.99994	C2191-4222342	3999
1563	63	mixNB	0.99994	C2191-4222342	3999
1564	64	mixNB	0.99995	C2191-4222342	3999
1565	65	mixNB	0.99995	C2191-4222342	3999
1566	66	mixNB	0.99996	C2191-4222342	3999
1567	67	mixNB	0.99996	C2191-4222342	3999
1568	68	mixNB	0.99997	C2191-4222342	3999
1569	69	mixNB	0.99997	C2191-4222342	3999
1570	70	mixNB	0.99997	C2191-4222342	3999
1571	71	mixNB	0.99998	C2191-4222342	3999
1572	72	mixNB	0.99998	C2191-4222342	3999
1573	73	mixNB	0.99998	C2191-4222342	3999
1574	74	mixNB	0.99998	C2191-4222342	3999
1575	75	mixNB	0.99998	C2191-4222342	3999
1576	76	mixNB	0.99999	C2191-4222342	3999
1577	77	mixNB	0.99999	C2191-4222342	3999
1578	78	mixNB	0.99999	C2191-4222342	3999
1579	79	mixNB	0.99999	C2191-4222342	3999
1580	80	mixNB	0.99999	C2191-4222342	3999
1581	81	mixNB	0.99999	C2191-4222342	3999
1582	82	mixNB	0.99999	C2191-4222342	3999
1583	83	mixNB	0.99999	C2191-4222342	3999
1584	84	mixNB	0.99999	C2191-4222342	3999
1585	85	mixNB	0.99999	C2191-4222342	3999
1586	86	mixNB	1	C2191-4222342	3999
1587	87	mixNB	1	C2191-4222342	3999
1588	88	mixNB	1	C2191-4222342	3999
1589	89	mixNB	1	C2191-4222342	3999
1590	90	mixNB	1	C2191-4222342	3999
1591	91	mixNB	1	C2191-4222342	3999
1592	92	mixNB	1	C2191-4222342	3999
1593	93	mixNB	1	C2191-4222342	3999
1594	94	mixNB	1	C2191-4222342	3999
1595	95	mixNB	1	C2191-4222342	3999
1596	96	mixNB	1	C2191-4222342	3999
1597	97	mixNB	1	C2191-4222342	3999
1598	98	mixNB	1	C2191-4222342	3999
1599	99	mixNB	1	C2191-4222342	3999
1600	100	mixNB	1	C2191-4222342	3999
1601	101	mixNB	1	C2191-4222342	3999
1602	102	mixNB	1	C2191-4222342	3999
1603	103	mixNB	1	C2191-4222342	3999
1604	104	mixNB	1	C2191-4222342	3999
1605	105	mixNB	1	C2191-4222342	3999
1606	106	mixNB	1	C2191-4222342	3999
1607	107	mixNB	1	C2191-4222342	3999
1608	108	mixNB	1	C2191-4222342	3999
1609	109	mixNB	1	C2191-4222342	3999
1610	110	mixNB	1	C2191-4222342	3999
1611	111	mixNB	1	C2191-4222342	3999
1612	112	mixNB	1	C2191-4222342	3999
1613	113	mixNB	1	C2191-4222342	3999
1614	114	mixNB	1	C2191-4222342	3999
1615	115	mixNB	1	C2191-4222342	3999
1616	116	mixNB	1	C2191-4222342	3999
1617	117	mixNB	1	C2191-4222342	3999
1618	118	mixNB	1	C2191-4222342	3999
1619	119	mixNB	1	C2191-4222342	3999
1620	120	mixNB	1	C2191-4222342	3999
1621	121	mixNB	1	C2191-4222342	3999
1622	122	mixNB	1	C2191-4222342	3999
1623	123	mixNB	1	C2191-4222342	3999
1624	124	mixNB	1	C2191-4222342	3999
1625	125	mixNB	1	C2191-4222342	3999
1626	126	mixNB	1	C2191-4222342	3999
1627	127	mixNB	1	C2191-4222342	3999
1628	128	mixNB	1	C2191-4222342	3999
1629	129	mixNB	1	C2191-4222342	3999
1630	130	mixNB	1	C2191-4222342	3999
1631	131	mixNB	1	C2191-4222342	3999
1632	132	mixNB	1	C2191-4222342	3999
1633	133	mixNB	1	C2191-4222342	3999
1634	134	mixNB	1	C2191-4222342	3999
1635	135	mixNB	1	C2191-4222342	3999
1636	136	mixNB	1	C2191-4222342	3999
1637	137	mixNB	1	C2191-4222342	3999
1638	138	mixNB	1	C2191-4222342	3999
1639	139	mixNB	1	C2191-4222342	3999
1640	140	mixNB	1	C2191-4222342	3999
1641	141	mixNB	1	C2191-4222342	3999
1642	142	mixNB	1	C2191-4222342	3999
1643	143	mixNB	1	C2191-4222342	3999
1644	144	mixNB	1	C2191-4222342	3999
1645	145	mixNB	1	C2191-4222342	3999
1646	146	mixNB	1	C2191-4222342	3999
1647	147	mixNB	1	C2191-4222342	3999
1648	148	mixNB	1	C2191-4222342	3999
1649	149	mixNB	1	C2191-4222342	3999
1650	150	mixNB	1	C2191-4222342	3999
1651	151	mixNB	1	C2191-4222342	3999
1652	152	mixNB	1	C2191-4222342	3999
1653	153	mixNB	1	C2191-4222342	3999
1654	154	mixNB	1	C2191-4222342	3999
1655	155	mixNB	1	C2191-4222342	3999
1656	156	mixNB	1	C2191-4222342	3999
1657	157	mixNB	1	C2191-4222342	3999
1658	158	mixNB	1	C2191-4222342	3999
1659	159	mixNB	1	C2191-4222342	3999
1660	160	mixNB	1	C2191-4222342	3999
1661	161	mixNB	1	C2191-4222342	3999
1662	162	mixNB	1	C2191-4222342	3999
1663	163	mixNB	1	C2191-4222342	3999
1664	164	mixNB	1	C2191-4222342	3999
1665	165	mixNB	1	C2191-4222342	3999
1666	166	mixNB	1	C2191-4222342	3999
1667	167	mixNB	1	C2191-4222342	3999
1668	168	mixNB	1	C2191-4222342	3999
1669	169	mixNB	1	C2191-4222342	3999
1670	170	mixNB	1	C2191-4222342	3999
1671	171	mixNB	1	C2191-4222342	3999
1672	172	mixNB	1	C2191-4222342	3999
1673	173	mixNB	1	C2191-4222342	3999
1674	174	mixNB	1	C2191-4222342	3999
1675	175	mixNB	1	C2191-4222342	3999
1676	176	mixNB	1	C2191-4222342	3999
1677	177	mixNB	1	C2191-4222342	3999
1678	178	mixNB	1	C2191-4222342	3999
1679	179	mixNB	1	C2191-4222342	3999
1680	180	mixNB	1	C2191-4222342	3999
1681	181	mixNB	1	C2191-4222342	3999
1682	182	mixNB	1	C2191-4222342	3999
1683	183	mixNB	1	C2191-4222342	3999
1684	184	mixNB	1	C2191-4222342	3999
1685	185	mixNB	1	C2191-4222342	3999
1686	186	mixNB	1	C2191-4222342	3999
1687	187	mixNB	1	C2191-4222342	3999
1688	188	mixNB	1	C2191-4222342	3999
1689	189	mixNB	1	C2191-4222342	3999
1690	190	mixNB	1	C2191-4222342	3999
1691	191	mixNB	1	C2191-4222342	3999
1692	192	mixNB	1	C2191-4222342	3999
1693	193	mixNB	1	C2191-4222342	3999
1694	194	mixNB	1	C2191-4222342	3999
1695	195	mixNB	1	C2191-4222342	3999
1696	196	mixNB	1	C2191-4222342	3999
1697	197	mixNB	1	C2191-4222342	3999
1698	198	mixNB	1	C2191-4222342	3999
1699	199	mixNB	1	C2191-4222342	3999
1700	200	mixNB	1	C2191-4222342	3999
1701	201	mixNB	1	C2191-4222342	3999
1702	202	mixNB	1	C2191-4222342	3999
1703	203	mixNB	1	C2191-4222342	3999
1704	204	mixNB	1	C2191-4222342	3999
1705	205	mixNB	1	C2191-4222342	3999
1706	206	mixNB	1	C2191-4222342	3999
1707	207	mixNB	1	C2191-4222342	3999
1708	208	mixNB	1	C2191-4222342	3999
1709	209	mixNB	1	C2191-4222342	3999
1710	210	mixNB	1	C2191-4222342	3999
1711	211	mixNB	1	C2191-4222342	3999
1712	212	mixNB	1	C2191-4222342	3999
1713	213	mixNB	1	C2191-4222342	3999
1714	214	mixNB	1	C2191-4222342	3999
1715	215	mixNB	1	C2191-4222342	3999
1716	216	mixNB	1	C2191-4222342	3999
1717	217	mixNB	1	C2191-4222342	3999
1718	218	mixNB	1	C2191-4222342	3999
1719	219	mixNB	1	C2191-4222342	3999
1720	220	mixNB	1	C2191-4222342	3999
1721	221	mixNB	1	C2191-4222342	3999
1722	222	mixNB	1	C2191-4222342	3999
1723	223	mixNB	1	C2191-4222342	3999
1724	224	mixNB	1	C2191-4222342	3999
1725	225	mixNB	1	C2191-4222342	3999
1726	226	mixNB	1	C2191-4222342	3999
1727	227	mixNB	1	C2191-4222342	3999
1728	228	mixNB	1	C2191-4222342	3999
1729	229	mixNB	1	C2191-4222342	3999
1730	230	mixNB	1	C2191-4222342	3999
1731	231	mixNB	1	C2191-4222342	3999
1732	232	mixNB	1	C2191-4222342	3999
1733	233	mixNB	1	C2191-4222342	3999
1734	234	mixNB	1	C2191-4222342	3999
1735	235	mixNB	1	C2191-4222342	3999
1736	236	mixNB	1	C2191-4222342	3999
1737	237	mixNB	1	C2191-4222342	3999
1738	238	mixNB	1	C2191-4222342	3999
1739	239	mixNB	1	C2191-4222342	3999
1740	240	mixNB	1	C2191-4222342	3999
1741	241	mixNB	1	C2191-4222342	3999
1742	242	mixNB	1	C2191-4222342	3999
1743	243	mixNB	1	C2191-4222342	3999
1744	244	mixNB	1	C2191-4222342	3999
1745	245	mixNB	1	C2191-4222342	3999
1746	246	mixNB	1	C2191-4222342	3999
1747	247	mixNB	1	C2191-4222342	3999
1748	248	mixNB	1	C2191-4222342	3999
1749	249	mixNB	1	C2191-4222342	3999
1750	250	mixNB	1	C2191-4222342	3999
1751	1	YS	0.73722	C2191-4222342	3999
1752	2	YS	0.89063	C2191-4222342	3999
1753	3	YS	0.94348	C2191-4222342	3999
1754	4	YS	0.96678	C2191-4222342	3999
1755	5	YS	0.97872	C2191-4222342	3999
1756	6	YS	0.9855	C2191-4222342	3999
1757	7	YS	0.98965	C2191-4222342	3999
1758	8	YS	0.99234	C2191-4222342	3999
1759	9	YS	0.99416	C2191-4222342	3999
1760	10	YS	0.99544	C2191-4222342	3999
1761	11	YS	0.99636	C2191-4222342	3999
1762	12	YS	0.99705	C2191-4222342	3999
1763	13	YS	0.99758	C2191-4222342	3999
1764	14	YS	0.99798	C2191-4222342	3999
1765	15	YS	0.9983	C2191-4222342	3999
1766	16	YS	0.99855	C2191-4222342	3999
1767	17	YS	0.99876	C2191-4222342	3999
1768	18	YS	0.99893	C2191-4222342	3999
1769	19	YS	0.99906	C2191-4222342	3999
1770	20	YS	0.99918	C2191-4222342	3999
1771	21	YS	0.99928	C2191-4222342	3999
1772	22	YS	0.99936	C2191-4222342	3999
1773	23	YS	0.99943	C2191-4222342	3999
1774	24	YS	0.99949	C2191-4222342	3999
1775	25	YS	0.99954	C2191-4222342	3999
1776	26	YS	0.99958	C2191-4222342	3999
1777	27	YS	0.99962	C2191-4222342	3999
1778	28	YS	0.99966	C2191-4222342	3999
1779	29	YS	0.99969	C2191-4222342	3999
1780	30	YS	0.99971	C2191-4222342	3999
1781	31	YS	0.99974	C2191-4222342	3999
1782	32	YS	0.99976	C2191-4222342	3999
1783	33	YS	0.99978	C2191-4222342	3999
1784	34	YS	0.99979	C2191-4222342	3999
1785	35	YS	0.99981	C2191-4222342	3999
1786	36	YS	0.99982	C2191-4222342	3999
1787	37	YS	0.99984	C2191-4222342	3999
1788	38	YS	0.99985	C2191-4222342	3999
1789	39	YS	0.99986	C2191-4222342	3999
1790	40	YS	0.99987	C2191-4222342	3999
1791	41	YS	0.99988	C2191-4222342	3999
1792	42	YS	0.99988	C2191-4222342	3999
1793	43	YS	0.99989	C2191-4222342	3999
1794	44	YS	0.9999	C2191-4222342	3999
1795	45	YS	0.9999	C2191-4222342	3999
1796	46	YS	0.99991	C2191-4222342	3999
1797	47	YS	0.99991	C2191-4222342	3999
1798	48	YS	0.99992	C2191-4222342	3999
1799	49	YS	0.99992	C2191-4222342	3999
1800	50	YS	0.99993	C2191-4222342	3999
1801	51	YS	0.99993	C2191-4222342	3999
1802	52	YS	0.99993	C2191-4222342	3999
1803	53	YS	0.99994	C2191-4222342	3999
1804	54	YS	0.99994	C2191-4222342	3999
1805	55	YS	0.99994	C2191-4222342	3999
1806	56	YS	0.99995	C2191-4222342	3999
1807	57	YS	0.99995	C2191-4222342	3999
1808	58	YS	0.99995	C2191-4222342	3999
1809	59	YS	0.99995	C2191-4222342	3999
1810	60	YS	0.99996	C2191-4222342	3999
1811	61	YS	0.99996	C2191-4222342	3999
1812	62	YS	0.99996	C2191-4222342	3999
1813	63	YS	0.99996	C2191-4222342	3999
1814	64	YS	0.99996	C2191-4222342	3999
1815	65	YS	0.99996	C2191-4222342	3999
1816	66	YS	0.99997	C2191-4222342	3999
1817	67	YS	0.99997	C2191-4222342	3999
1818	68	YS	0.99997	C2191-4222342	3999
1819	69	YS	0.99997	C2191-4222342	3999
1820	70	YS	0.99997	C2191-4222342	3999
1821	71	YS	0.99997	C2191-4222342	3999
1822	72	YS	0.99997	C2191-4222342	3999
1823	73	YS	0.99997	C2191-4222342	3999
1824	74	YS	0.99997	C2191-4222342	3999
1825	75	YS	0.99998	C2191-4222342	3999
1826	76	YS	0.99998	C2191-4222342	3999
1827	77	YS	0.99998	C2191-4222342	3999
1828	78	YS	0.99998	C2191-4222342	3999
1829	79	YS	0.99998	C2191-4222342	3999
1830	80	YS	0.99998	C2191-4222342	3999
1831	81	YS	0.99998	C2191-4222342	3999
1832	82	YS	0.99998	C2191-4222342	3999
1833	83	YS	0.99998	C2191-4222342	3999
1834	84	YS	0.99998	C2191-4222342	3999
1835	85	YS	0.99998	C2191-4222342	3999
1836	86	YS	0.99998	C2191-4222342	3999
1837	87	YS	0.99998	C2191-4222342	3999
1838	88	YS	0.99998	C2191-4222342	3999
1839	89	YS	0.99998	C2191-4222342	3999
1840	90	YS	0.99999	C2191-4222342	3999
1841	91	YS	0.99999	C2191-4222342	3999
1842	92	YS	0.99999	C2191-4222342	3999
1843	93	YS	0.99999	C2191-4222342	3999
1844	94	YS	0.99999	C2191-4222342	3999
1845	95	YS	0.99999	C2191-4222342	3999
1846	96	YS	0.99999	C2191-4222342	3999
1847	97	YS	0.99999	C2191-4222342	3999
1848	98	YS	0.99999	C2191-4222342	3999
1849	99	YS	0.99999	C2191-4222342	3999
1850	100	YS	0.99999	C2191-4222342	3999
1851	101	YS	0.99999	C2191-4222342	3999
1852	102	YS	0.99999	C2191-4222342	3999
1853	103	YS	0.99999	C2191-4222342	3999
1854	104	YS	0.99999	C2191-4222342	3999
1855	105	YS	0.99999	C2191-4222342	3999
1856	106	YS	0.99999	C2191-4222342	3999
1857	107	YS	0.99999	C2191-4222342	3999
1858	108	YS	0.99999	C2191-4222342	3999
1859	109	YS	0.99999	C2191-4222342	3999
1860	110	YS	0.99999	C2191-4222342	3999
1861	111	YS	0.99999	C2191-4222342	3999
1862	112	YS	0.99999	C2191-4222342	3999
1863	113	YS	0.99999	C2191-4222342	3999
1864	114	YS	0.99999	C2191-4222342	3999
1865	115	YS	0.99999	C2191-4222342	3999
1866	116	YS	0.99999	C2191-4222342	3999
1867	117	YS	0.99999	C2191-4222342	3999
1868	118	YS	0.99999	C2191-4222342	3999
1869	119	YS	0.99999	C2191-4222342	3999
1870	120	YS	0.99999	C2191-4222342	3999
1871	121	YS	0.99999	C2191-4222342	3999
1872	122	YS	0.99999	C2191-4222342	3999
1873	123	YS	0.99999	C2191-4222342	3999
1874	124	YS	0.99999	C2191-4222342	3999
1875	125	YS	0.99999	C2191-4222342	3999
1876	126	YS	0.99999	C2191-4222342	3999
1877	127	YS	0.99999	C2191-4222342	3999
1878	128	YS	0.99999	C2191-4222342	3999
1879	129	YS	0.99999	C2191-4222342	3999
1880	130	YS	0.99999	C2191-4222342	3999
1881	131	YS	0.99999	C2191-4222342	3999
1882	132	YS	0.99999	C2191-4222342	3999
1883	133	YS	1	C2191-4222342	3999
1884	134	YS	1	C2191-4222342	3999
1885	135	YS	1	C2191-4222342	3999
1886	136	YS	1	C2191-4222342	3999
1887	137	YS	1	C2191-4222342	3999
1888	138	YS	1	C2191-4222342	3999
1889	139	YS	1	C2191-4222342	3999
1890	140	YS	1	C2191-4222342	3999
1891	141	YS	1	C2191-4222342	3999
1892	142	YS	1	C2191-4222342	3999
1893	143	YS	1	C2191-4222342	3999
1894	144	YS	1	C2191-4222342	3999
1895	145	YS	1	C2191-4222342	3999
1896	146	YS	1	C2191-4222342	3999
1897	147	YS	1	C2191-4222342	3999
1898	148	YS	1	C2191-4222342	3999
1899	149	YS	1	C2191-4222342	3999
1900	150	YS	1	C2191-4222342	3999
1901	151	YS	1	C2191-4222342	3999
1902	152	YS	1	C2191-4222342	3999
1903	153	YS	1	C2191-4222342	3999
1904	154	YS	1	C2191-4222342	3999
1905	155	YS	1	C2191-4222342	3999
1906	156	YS	1	C2191-4222342	3999
1907	157	YS	1	C2191-4222342	3999
1908	158	YS	1	C2191-4222342	3999
1909	159	YS	1	C2191-4222342	3999
1910	160	YS	1	C2191-4222342	3999
1911	161	YS	1	C2191-4222342	3999
1912	162	YS	1	C2191-4222342	3999
1913	163	YS	1	C2191-4222342	3999
1914	164	YS	1	C2191-4222342	3999
1915	165	YS	1	C2191-4222342	3999
1916	166	YS	1	C2191-4222342	3999
1917	167	YS	1	C2191-4222342	3999
1918	168	YS	1	C2191-4222342	3999
1919	169	YS	1	C2191-4222342	3999
1920	170	YS	1	C2191-4222342	3999
1921	171	YS	1	C2191-4222342	3999
1922	172	YS	1	C2191-4222342	3999
1923	173	YS	1	C2191-4222342	3999
1924	174	YS	1	C2191-4222342	3999
1925	175	YS	1	C2191-4222342	3999
1926	176	YS	1	C2191-4222342	3999
1927	177	YS	1	C2191-4222342	3999
1928	178	YS	1	C2191-4222342	3999
1929	179	YS	1	C2191-4222342	3999
1930	180	YS	1	C2191-4222342	3999
1931	181	YS	1	C2191-4222342	3999
1932	182	YS	1	C2191-4222342	3999
1933	183	YS	1	C2191-4222342	3999
1934	184	YS	1	C2191-4222342	3999
1935	185	YS	1	C2191-4222342	3999
1936	186	YS	1	C2191-4222342	3999
1937	187	YS	1	C2191-4222342	3999
1938	188	YS	1	C2191-4222342	3999
1939	189	YS	1	C2191-4222342	3999
1940	190	YS	1	C2191-4222342	3999
1941	191	YS	1	C2191-4222342	3999
1942	192	YS	1	C2191-4222342	3999
1943	193	YS	1	C2191-4222342	3999
1944	194	YS	1	C2191-4222342	3999
1945	195	YS	1	C2191-4222342	3999
1946	196	YS	1	C2191-4222342	3999
1947	197	YS	1	C2191-4222342	3999
1948	198	YS	1	C2191-4222342	3999
1949	199	YS	1	C2191-4222342	3999
1950	200	YS	1	C2191-4222342	3999
1951	201	YS	1	C2191-4222342	3999
1952	202	YS	1	C2191-4222342	3999
1953	203	YS	1	C2191-4222342	3999
1954	204	YS	1	C2191-4222342	3999
1955	205	YS	1	C2191-4222342	3999
1956	206	YS	1	C2191-4222342	3999
1957	207	YS	1	C2191-4222342	3999
1958	208	YS	1	C2191-4222342	3999
1959	209	YS	1	C2191-4222342	3999
1960	210	YS	1	C2191-4222342	3999
1961	211	YS	1	C2191-4222342	3999
1962	212	YS	1	C2191-4222342	3999
1963	213	YS	1	C2191-4222342	3999
1964	214	YS	1	C2191-4222342	3999
1965	215	YS	1	C2191-4222342	3999
1966	216	YS	1	C2191-4222342	3999
1967	217	YS	1	C2191-4222342	3999
1968	218	YS	1	C2191-4222342	3999
1969	219	YS	1	C2191-4222342	3999
1970	220	YS	1	C2191-4222342	3999
1971	221	YS	1	C2191-4222342	3999
1972	222	YS	1	C2191-4222342	3999
1973	223	YS	1	C2191-4222342	3999
1974	224	YS	1	C2191-4222342	3999
1975	225	YS	1	C2191-4222342	3999
1976	226	YS	1	C2191-4222342	3999
1977	227	YS	1	C2191-4222342	3999
1978	228	YS	1	C2191-4222342	3999
1979	229	YS	1	C2191-4222342	3999
1980	230	YS	1	C2191-4222342	3999
1981	231	YS	1	C2191-4222342	3999
1982	232	YS	1	C2191-4222342	3999
1983	233	YS	1	C2191-4222342	3999
1984	234	YS	1	C2191-4222342	3999
1985	235	YS	1	C2191-4222342	3999
1986	236	YS	1	C2191-4222342	3999
1987	237	YS	1	C2191-4222342	3999
1988	238	YS	1	C2191-4222342	3999
1989	239	YS	1	C2191-4222342	3999
1990	240	YS	1	C2191-4222342	3999
1991	241	YS	1	C2191-4222342	3999
1992	242	YS	1	C2191-4222342	3999
1993	243	YS	1	C2191-4222342	3999
1994	244	YS	1	C2191-4222342	3999
1995	245	YS	1	C2191-4222342	3999
1996	246	YS	1	C2191-4222342	3999
1997	247	YS	1	C2191-4222342	3999
1998	248	YS	1	C2191-4222342	3999
1999	249	YS	1	C2191-4222342	3999
[truncated: 998,000+ more rows]
