# Supplementary material for: Accurate determination of CRISPR-mediated gene fitness in transplantable tumours
Source: Nat Commun. 2022 Aug 4;13:4534. doi: 10.1038/s41467-022-31830-2 (PMC9352714; doi:10.1038/s41467-022-31830-2)
Supplement: Supplementary file 5 — Source data [file 41467_2022_31830_MOESM5_ESM.zip › source_data/FigS4/winsorization.csv]

	dataset	sgrna	lo	med	hi	winlo	winmed	winhi
1	C1368-151	1	0.608245498148162	0.768451793916479	1.06179218751548	0.66179508242521	0.832096323067043	1.09574668203608
2	C1368-151	2	1.20164295912306	1.35689963821567	1.55920049968653	1.16225044603701	1.30068050802744	1.46836529145415
3	C1368-151	3	1.16751600917011	1.38037608048055	1.66703033337358	1.10157833000133	1.28172502854584	1.51689451189081
4	C1368-151	4	1.00197706506112	1.15401087974638	1.35010447460483	1.00475443171766	1.14031592625255	1.30853904398429
5	C1368-151	5	1.05587442745543	1.25807551539124	1.5578939464969	1.02247350451181	1.19757779942599	1.43098790602891
6	C1368-151	6	1.04954912011322	1.17806885871897	1.33258840909773	1.02519686038432	1.14056209681235	1.27063113606268
7	C1368-151	7	1.02026109126257	1.18158086186009	1.40299703744366	1.03113453489101	1.18625000950756	1.37685259924655
8	C1368-151	8	1.09568237256127	1.24558593227706	1.43799263178065	1.06688645581715	1.1906674126127	1.34829563035863
9	C1368-151	9	1.19833282870095	1.31864646778911	1.46472746152508	1.17977217721847	1.28782112141714	1.4131251198903
10	C1368-151	10	1.07690523999993	1.17449541153349	1.28081086417735	1.11159598126506	1.20190025931429	1.29876973490487
11	C1368-151	11	0.830424602878949	0.935108963030673	1.07117424920086	0.862786943267704	0.962021737091598	1.08626498887052
12	C1368-151	12	1.12772777862603	1.26593660868369	1.4333635893469	1.11195465495472	1.22981845771756	1.37335249145135
13	C1368-151	13	0.956978792609368	1.06879866191332	1.20921045165812	0.993988992568231	1.09910541017036	1.22927554643
14	C1368-151	14	0.82124744545349	0.962626473973592	1.15025913109624	0.817425879200124	0.943696629645901	1.10514877924452
15	C1368-151	15	0.808648879008624	0.945592899857631	1.15064326315219	0.803479228428015	0.925027754875558	1.09700798219512
16	C1368-151	16	1.18035318337668	1.40840763974221	1.69008260914681	1.1036869532006	1.28036080327354	1.49806578296654
17	C1368-151	17	1.05606966881832	1.15855607618926	1.27912793535487	1.06875646378016	1.16405623869073	1.27301771894642
18	C1368-151	18	0.926106347546731	1.13554893134255	1.46177675083278	0.908240626853044	1.09362694234706	1.35994724552037
19	C1368-151	19	1.11519683173004	1.27543961802752	1.48576074482724	1.09838701067071	1.24347714263828	1.4142985616123
20	C1368-151	20	0.933440303525323	1.04844334648576	1.18857791104427	0.946120453796616	1.05158693389733	1.17749831278399
21	C1368-151	21	1.13163228757235	1.26983987187137	1.44476649510956	1.13139218409478	1.25668411982022	1.41691392253506
22	C1368-151	22	1.48977948008399	1.64985870898474	1.83502317732453	1.44967595626823	1.58738567028675	1.74730933221164
23	C1368-151	23	0.992593644010338	1.10933647227644	1.24926381304113	0.991230298711854	1.09370291293133	1.21351069579288
24	C1368-151	24	0.968160977875018	1.13957200185015	1.37708307972483	0.964477251549504	1.11913626159305	1.32087505964197
25	C1368-151	25	0.343987421385899	0.440878012752126	0.600855177771851	0.362769234034162	0.454291841644618	0.597824900118372
26	C1368-151	26	0.685989329772104	0.817198886939061	0.991719428838162	0.703615215197948	0.823152703163097	0.973509347187974
27	C1368-151	27	0.549771889608597	0.643167779041893	0.78653631539175	0.577822711023879	0.670393970816147	0.797463522023575
28	C1368-151	28	0.81746437468901	0.970800220706171	1.18689908120861	0.825415779589475	0.968058015941901	1.14496697627553
29	C1368-151	29	0.744083955970899	0.854963117196442	0.989520972104318	0.771194243662695	0.876523367189065	1.00004722896567
30	C1368-151	30	0.764528826720056	0.89955833929311	1.08208961371946	0.785885621031708	0.912160355119389	1.06970135531496
31	C1368-151	31	0.550883589410804	0.615874388722268	0.701714587200302	0.586727152624348	0.650703307332465	0.731948548969502
32	C1368-151	32	0.678091371716269	0.764858374429846	0.883536216791533	0.743832301459783	0.831930733587295	0.94617441859487
33	C1368-151	33	0.508084576847986	0.626531947159419	0.802027565299927	0.546487835911728	0.670814094760704	0.844414364408524
34	C1368-151	34	0.571908702526638	0.628611219466544	0.704562600361905	0.608363194969947	0.666518581488029	0.738039446551476
35	C1368-151	35	0.536781014891308	0.618664978411142	0.722069520359128	0.57595554233625	0.657509723657049	0.756246045318723
36	C1368-151	36	0.437518274313061	0.511067615022114	0.593381143170621	0.497172356195697	0.572516387113561	0.656463044129052
37	C1368-151	37	0.970169515918566	1.08505613010167	1.24209378559554	0.97393404543335	1.07924668705577	1.21097091727147
38	C1368-151	38	0.926185034478906	1.04994728368355	1.20075187652455	0.966261682973243	1.07691147885794	1.21913274196245
39	C1368-151	39	1.08415983967098	1.24910392248857	1.45049683987349	1.08602987385283	1.22987520531991	1.40444512195038
40	C1368-151	40	0.753288438752793	0.853214833683547	0.975920014719596	0.79098022407462	0.884082187478326	0.996428543786212
41	C1368-151	41	0.797280279827468	0.896576811014587	1.02112948939713	0.828078989074207	0.926260824623854	1.04199035134254
42	C1368-151	42	1.12978813711599	1.2293796800155	1.33941013101254	1.14429821652316	1.23711255442572	1.33349748846991
43	C1368-151	43	0.174243309717475	0.214233427685979	0.273967565699794	0.19708138699667	0.240560254622082	0.304437156140001
44	C1368-151	44	0.246089445972186	0.308674591494146	0.399728084793275	0.253643732480654	0.30584077369315	0.384193498465148
45	C1368-151	45	0.428958242997974	0.484621620599219	0.550222237480253	0.445996411849336	0.499832367299567	0.560303932252445
46	C1368-151	46	0.511317203884025	0.57766020135314	0.666669461752033	0.522166377260483	0.583244883570319	0.663966911727599
47	C1368-151	47	0.328972308161841	0.391499824788414	0.482259868852577	0.35209129402105	0.416622498069107	0.505045078506776
48	C1368-151	48	0.801545121296534	0.897544587905374	1.00947717951763	0.799257332890317	0.88382613803648	0.985875032180983
49	C1368-151	49	0.740509242455518	0.901240578699777	1.11553716986523	0.770246905736231	0.921172601828666	1.10668189859924
50	C1368-151	50	0.725567389082111	0.895885631395795	1.15942485665953	0.715756448813017	0.860954578583074	1.058229959703
51	C1368-151	51	1.0004261943323	1.12489556041591	1.28972298950422	1.00476641389872	1.12149440796977	1.26504254546401
52	C1368-151	52	0.718511607146032	0.85784760763884	1.08719752500313	0.684642275756392	0.802157733131668	0.974761638678535
53	C1368-151	53	0.707914933712189	0.804166425988568	0.928673340364506	0.735095062534461	0.828577464972566	0.939979454656448
54	C1368-151	54	0.872750191668305	0.988624450827655	1.13894778369746	0.899576428931088	1.003694692823	1.14166066584736
55	C1368-151	55	0.664540600004922	0.759740302258603	0.889306712528012	0.682894483686521	0.772803416767022	0.892362675547134
56	C1368-151	56	0.610441846401666	0.705910855169337	0.820202553564956	0.660571189488238	0.757023476336	0.866646360995513
57	C1368-151	57	0.607263923251836	0.691650577956052	0.790983542058185	0.64982168532673	0.733370736363339	0.828198242576189
58	C1368-151	58	0.615237273020204	0.674397837593506	0.748269731511495	0.665546943988536	0.723315748104297	0.794938258634305
59	C1368-151	59	0.536241668205203	0.609827962236127	0.703689604658158	0.573559456656617	0.647206823056809	0.736991264723911
60	C1368-151	60	0.579745648518426	0.693598159858225	0.845300808334143	0.605455793523538	0.712020690240193	0.850721939632409
61	C1368-151	61	0.643588699086788	0.79520505243033	1.00610870940606	0.670172120608342	0.807369054868038	1.00033555057946
62	C1368-151	62	0.915306976512811	1.04916504576277	1.23941857341826	0.881253985398029	1.00005511572326	1.15393914981454
63	C1368-151	63	0.591218127455093	0.669214960609415	0.769859633855505	0.632913858934095	0.708458301418608	0.805281856073975
64	C1368-151	64	0.581413510657411	0.666881550753297	0.781762756924534	0.584270998203364	0.659770553267483	0.752746401636372
65	C1368-151	65	0.514839937889507	0.56941446085639	0.629552083915195	0.561232184115751	0.616319161533505	0.678447223065337
66	C1368-151	66	0.334626610943014	0.397913499550575	0.483577527173534	0.354026895236947	0.414872462248139	0.493960498259707
67	C1368-151	67	0.768062910882044	0.845278827185035	0.938890813145403	0.804701414451514	0.880809709095416	0.973400367892626
68	C1368-151	68	0.615363128210438	0.740694286105297	0.904549357936237	0.644083468424731	0.765403510918354	0.919846971770069
69	C1368-151	69	0.91742388317442	1.02050544778222	1.1396421604769	0.93551503277035	1.02902819909697	1.13580582495201
70	C1368-151	70	0.859900905323582	0.962186784762492	1.09046315076316	0.894189523974309	0.988975068809666	1.10273519855537
71	C1368-151	71	0.831007353511963	0.949908361058089	1.12208710264656	0.853161174380072	0.961991027938578	1.11547075394855
72	C1368-151	72	0.794162222304399	0.881791460529393	0.981032987315821	0.830712027681354	0.914231233077079	1.00271583410087
73	C1368-151	73	0.83106186384477	0.969752917291167	1.17571582294574	0.847926065688421	0.975922754340171	1.1513395746724
74	C1368-151	74	0.904329542745866	1.00283813673309	1.12891618183716	0.92649456924766	1.01729931293337	1.13399755103015
75	C1368-151	75	0.993629575988047	1.1281044435937	1.32562510522237	0.980669041952849	1.10510568345676	1.26796849262295
76	C1368-151	76	0.783132504630296	0.936434534012939	1.15228194108391	0.809549760460048	0.950529303595597	1.13752793720498
77	C1368-151	77	0.604410891136382	0.723046865886023	0.882199759597853	0.633981204134074	0.739302157201074	0.882863206404722
78	C1368-151	78	0.883797830267072	1.02056984311045	1.18897565446888	0.896977168458434	1.02646188097118	1.17953126211025
79	C1368-151	79	0.633315995113008	0.724333849426178	0.838118608022259	0.658592144937429	0.746639388730693	0.84935184377018
80	C1368-151	80	0.842926287194788	1.00023062138102	1.19737351670411	0.824700856817349	0.958831386945789	1.11695213944728
81	C1368-151	81	1.03053422461654	1.18791660011254	1.39143406496032	1.01621667445517	1.15926954696251	1.32995603918966
82	C1368-151	82	0.52837942975969	0.604830120029606	0.700486322652032	0.567065369265251	0.642203573936879	0.733184560328941
83	C1368-151	83	0.551403531616733	0.623860586053367	0.720654468721822	0.578335836386737	0.646590199766584	0.736922334071888
84	C1368-151	84	0.983173097057575	1.15436580728325	1.40649371839186	0.923813071448955	1.05849459473799	1.25747982979043
85	C1368-151	85	0.803702779050901	0.9331567668214	1.13093864354805	0.817126014909738	0.936517353386208	1.1073826067637
86	C1368-151	86	0.633616374576625	0.745572485479598	0.911277929154411	0.647007525438411	0.750325125310106	0.890804735009779
87	C1368-151	87	1.02311009702713	1.17231393828397	1.37434046309456	1.02914058754807	1.16535822627361	1.33967767853243
88	C1368-151	88	0.628771018316084	0.740572366109466	0.926197373352007	0.641745543454333	0.747554092173786	0.902031237510706
89	C1368-151	89	0.803512925971042	0.899772825058676	1.0002379568936	0.826007964573302	0.913727639813425	1.00356230729658
90	C1368-151	90	0.66588591937159	0.777556136904613	0.918998942992971	0.678363883805688	0.778611559462709	0.900596384075407
91	C1368-151	91	0.772333540293365	0.858420515413904	0.957150990949918	0.79013654637105	0.870041833948936	0.960648177908847
92	C1368-151	92	0.782416305552017	0.861584929895446	0.95930688127559	0.820437018722716	0.894666194503954	0.983129716389969
93	C1368-151	93	0.786890743682479	0.887160423703447	1.01071675334021	0.808570755292563	0.904566415013747	1.01316908807996
94	C1368-151	94	0.812306005173684	0.907571689366812	1.01310415879415	0.83385195541661	0.923503067231912	1.02649757721153
95	C1368-151	95	0.854438692339697	0.941253556688964	1.04252515003025	0.892721448206956	0.978007434663937	1.07293498539882
96	C1368-151	96	0.766392087490481	0.870730266944752	1.01058294503375	0.776301022751411	0.872764885359421	0.995893797464132
97	C1368-151	97	0.950703590286142	1.11909268919241	1.36751063824489	0.923296791835004	1.07394333476061	1.27590315637848
98	C1368-151	98	0.730730799855421	0.909393687614417	1.17258608831797	0.762890844976927	0.930703318486099	1.1686676021018
99	C1368-151	99	0.685520234638151	0.835697410295318	1.07451712383971	0.710461124923565	0.853576357815595	1.06436188141715
100	C1368-151	100	0.252688950438028	0.304376055412181	0.38423378473815	0.266584693480761	0.31626545854245	0.384065395411952
101	C1368-151	101	0.471929139615235	0.585651502252719	0.769153540629582	0.492346264831131	0.599754269150064	0.759361307691808
102	C1368-151	102	0.32160811915955	0.38074945217191	0.46195647042716	0.358245897592481	0.420970961050343	0.50472402897445
103	C1368-151	103	1.18237262927677	1.28534413939693	1.40734603273866	1.17889148234294	1.27271505781061	1.38415108196772
104	C1368-151	104	0.843962922920398	0.934079337602051	1.03825383810738	0.873977235346385	0.961011769082353	1.05712687325692
105	C1368-151	105	0.962714261002821	1.05823621057649	1.18357016489558	0.965002122264397	1.05267339394489	1.16830053014942
106	C1368-151	106	0.66817158513664	0.74580078609002	0.847415546628088	0.704413781438793	0.779532442620337	0.879465614353698
107	C1368-151	107	0.897267645689788	1.00398627286672	1.14133664909397	0.900554301356704	1.00012435706172	1.11331649820021
108	C1368-151	108	0.872693867972288	0.950856287769414	1.03714140391146	0.898333309855458	0.974352316134094	1.05563868453758
109	C1368-151	109	0.916682833263506	1.11341535085407	1.40479708197434	0.939094566288168	1.12016071693478	1.37719778287571
110	C1368-151	110	0.651943558756159	0.795499575847302	1.01551877036713	0.682241348383863	0.816414614008875	1.00906814311784
111	C1368-151	111	0.644880114692122	0.766823333005635	0.958350505299227	0.672714069096291	0.792098345492745	0.962959865170119
112	C1368-151	112	0.611239065479041	0.737591910958092	0.919377804683382	0.639927643097265	0.758999266115906	0.918754861612293
113	C1368-151	113	0.814765788766818	0.905694171901869	1.00102808608126	0.853666380338875	0.938394309460444	1.0289425374878
114	C1368-151	114	0.915156195190258	1.02189735965512	1.16772930797856	0.921666599760999	1.02067789672079	1.15397680447486
115	C1368-151	115	0.958770944391381	1.05472015197943	1.18923313149603	0.965473741135464	1.05327177800191	1.16972291046943
116	C1368-151	116	0.927209640959149	1.12564112364167	1.41997396558357	0.937220516262097	1.1249379071379	1.37191422453162
117	C1368-151	117	0.915825579419463	1.01527884395496	1.13865131040734	0.926507511756927	1.01572471176403	1.12114760503535
118	C1368-151	118	0.944639868164032	1.03720950771279	1.15913024385542	0.959335703232862	1.04530991092037	1.15473775666213
119	C1368-151	119	1.13193655247075	1.24603871255819	1.37857538835308	1.133456469896	1.23549010698232	1.35573317751159
120	C1368-151	120	0.710661086750848	0.814185120474413	0.955542736186957	0.741281124151809	0.83751846626385	0.969820448323865
121	C1368-151	121	0.723594559374394	0.828937504179955	0.979090792820827	0.750889902674761	0.845344846292246	0.97518963797683
122	C1368-151	122	1.04563620995105	1.27076801839056	1.61006850685823	1.00245202602588	1.1977855217575	1.46200554905201
123	C1368-151	123	0.95360703105359	1.13589144192337	1.38267834864714	1.02084381044455	1.22691894691553	1.50550404769031
124	C1368-151	124	0.843575103862472	1.04795823434314	1.33985996814597	0.808118322034392	0.975481157990746	1.20134556384303
125	C1368-151	125	0.782917670139004	0.907102823680709	1.07076052437407	0.808520741853214	0.924590757994381	1.06934879718872
126	C1368-151	126	0.75764813204852	0.858424682154869	0.97623420406082	0.7750675654855	0.862317459336259	0.970741525324852
127	C1368-151	127	1.02859530428859	1.14365529583284	1.28161975869445	1.04081566610551	1.15019425808783	1.27328521154466
128	C1368-151	128	0.665613481803166	0.78836950548136	0.942391459468414	0.690751669094592	0.806259836952805	0.949654699923344
129	C1368-151	129	0.862442514423333	0.99268448021413	1.15572651141177	0.863944307733222	0.987202056846689	1.13143087142442
130	C1368-151	130	0.772522838820827	0.877869472829337	1.02763879035146	0.803295467283947	0.90572963207438	1.04149935014841
131	C1368-151	131	0.785548489601447	0.896822953302236	1.03202923569021	0.810205590383605	0.912669525465969	1.03402277992546
132	C1368-151	132	0.973818589181481	1.06384658117969	1.17301173134703	1.00137394336102	1.08915203052416	1.18972240928926
133	C1368-151	133	0.997793008689594	1.17313209896717	1.44575208850462	0.926754377061809	1.06720115443373	1.26901252441353
134	C1368-151	134	0.736124738273312	0.816789753147961	0.922772989010711	0.780455977373741	0.857097743630492	0.957036655929013
135	C1368-151	135	0.951653695374625	1.09176893593036	1.28256149482348	0.931182344661291	1.05574229382196	1.216934163466
136	C1368-151	136	0.97647053472616	1.08226965894621	1.2133050632449	0.978881126795274	1.07458229963801	1.18842515962479
137	C1368-151	137	0.837194462852525	0.971483658713639	1.14465382675454	0.829954422209124	0.950881291553918	1.09864552267739
138	C1368-151	138	0.780769961036865	0.872990574116155	1.00021899808205	0.815932338620804	0.905146627873023	1.02185641770409
139	C1368-151	139	0.741803643423268	0.828039934256707	0.933649339190307	0.785263131310433	0.867339723749414	0.967672137094911
140	C1368-151	140	0.738663707020592	0.802282752366969	0.880704452511415	0.784089474938852	0.847577134828755	0.924086603651769
141	C1368-151	141	0.563416633378422	0.665689974135645	0.805141517528406	0.600790052703155	0.702691690497623	0.833866544352205
142	C1368-151	142	0.97323587401216	1.08781325975884	1.23472975804186	0.980489703254062	1.08491209233743	1.21387880257703
143	C1368-151	143	0.875107968363085	1.00310098019982	1.19517439710349	0.858753249106171	0.974601881194518	1.12780639782728
144	C1368-151	144	0.920805599060161	1.07676602379964	1.30666942212106	0.903093494615527	1.03621825894159	1.22234919999619
145	C1368-151	145	0.846330610166808	1.02624953455432	1.27563170182412	0.824721286178282	0.973468343249835	1.1792353423245
146	C1368-151	146	0.956650992385148	1.05205598655252	1.17996241202816	0.951775960219586	1.0404634081673	1.15023302469167
147	C1368-151	147	0.938629329894892	1.05716591234112	1.2306262382286	0.956428630881115	1.06633768112461	1.22079472803547
148	C1368-151	148	0.787253574353344	0.913073873462712	1.09588027561304	0.783950069239513	0.900892474915469	1.04915689945562
149	C1368-151	149	0.90098938071313	0.997274454026655	1.11871805903724	0.922539493247733	1.01123976078958	1.11980211159914
150	C1368-151	150	0.734827386740656	0.81262497040691	0.914496217694321	0.770988500432817	0.845978900285176	0.940923908813049
151	C1368-151	151	0.937425251139145	1.02259811869647	1.12991155376621	0.979433924624348	1.06524920455918	1.17030958126091
152	C1368-151	152	0.827568671840554	0.949854701772614	1.1034932849185	0.859835769147411	0.971426963813208	1.11170782033488
153	C1368-151	153	0.921341147072772	1.01010556794586	1.12152090617157	0.917222821403345	0.999505895048173	1.0916451995749
154	C1368-151	154	0.628369802027472	0.697814345657481	0.781770616838315	0.670631145656642	0.73874284152797	0.817084196692968
155	C1368-151	155	0.641569636587627	0.736231802280299	0.858461597184546	0.693580830785066	0.792304825177993	0.910542134162143
156	C1368-151	156	0.856278340766971	0.976269122837749	1.13000378950348	0.859021624930689	0.962471134790523	1.09867744135773
157	C1368-151	157	0.291876242127007	0.369375907210189	0.495301065548674	0.312734461494953	0.386863735559405	0.49893510379722
158	C1368-151	158	0.268218077984987	0.32359664883334	0.405073021195581	0.279914376261083	0.330736555933976	0.399514827652151
159	C1368-151	159	0.347129004600058	0.412229643737012	0.507861701049829	0.369264871021341	0.432151186010258	0.520421648652224
160	C1368-151	160	0.965056387282522	1.08877200447822	1.24136401196479	0.98155965456672	1.09428374479708	1.2293340501316
161	C1368-151	161	0.988652297226055	1.10004242255269	1.2264326515511	1.00883277277205	1.11302319126532	1.23079247419855
162	C1368-151	162	0.933001667405531	1.03723081895196	1.15482555683024	0.973950471640623	1.07121958890458	1.18333483562943
163	C1368-151	163	0.506550186242983	0.566937009566762	0.649296929817128	0.542005475325301	0.606612733704816	0.686389397271103
164	C1368-151	164	0.870459821515074	1.01119869694501	1.20878371455568	0.868954061855525	0.997529325292948	1.15725520124824
165	C1368-151	165	0.789707735204988	0.914844897721696	1.09743013874527	0.790310629641618	0.903819075042628	1.0643644257287
166	C1368-151	166	1.13213393531066	1.29614034001896	1.50370222313817	1.10439877889184	1.24504296363477	1.41782457342941
167	C1368-151	167	1.30826777985125	1.45916870945758	1.66012232208502	1.20350734010542	1.33139088311752	1.48589745416266
168	C1368-151	168	1.19799767126701	1.36958566667075	1.6077433711928	1.17496309337112	1.32578348357406	1.52824243249773
169	C1368-151	169	0.649767503526909	0.919578302526011	1.42489480536771	0.6234179846736	0.847910713974612	1.23953877515883
170	C1368-151	170	0.542047776020212	0.60055302152	0.674339442524866	0.579145929607396	0.638347371423696	0.709545164885902
171	C1368-151	171	0.802637072046276	0.909573582599985	1.04188598534056	0.837057081689274	0.942179491903801	1.05980977072895
172	C1368-151	172	0.650122368464813	0.737120567661234	0.834883653474091	0.700785760027215	0.784358432590379	0.883260919741822
173	C1368-151	173	0.787829224280141	0.90299438689568	1.05856129577465	0.772339572790799	0.872557562176351	1.00380081157001
174	C1368-151	174	0.78703705300376	0.942767122991008	1.15105542721592	0.774543154735871	0.907787626188169	1.07791583966633
175	C1368-151	175	0.609169751832182	0.677970279238611	0.766709391858243	0.662762446219525	0.731819006009474	0.819826824639677
176	C1368-151	176	0.713729817856387	0.852394626691436	1.05588750408073	0.741873047019874	0.880567390572052	1.07748849812167
177	C1368-151	177	0.738447415322438	0.83486618500156	0.956201608514522	0.768364340515379	0.859974616301094	0.973906464408187
178	C1368-151	178	0.729766917778554	0.833732316095713	0.966306177395971	0.726406004686204	0.816696938096387	0.9265774622536
179	C1368-151	179	0.926308930755859	1.01165564961005	1.11364911995076	0.937132157747028	1.01331053867755	1.10384226684774
180	C1368-151	180	0.956561689089356	1.05644945737635	1.18109606425538	0.963505051316363	1.05946948333023	1.16805241588678
181	C1368-151	181	0.544747943788884	0.616709445431954	0.714353819226057	0.57398765801135	0.643290020389435	0.734169501932018
182	C1368-151	182	0.334994455157447	0.415349162854273	0.552007134079892	0.37402313566854	0.459208781497261	0.5911214007988
183	C1368-151	183	0.570827016684089	0.687417152126482	0.866079377063652	0.623205680714365	0.743447819912293	0.917965022594037
184	C1368-151	184	0.338461120516869	0.423779525496906	0.558918499921033	0.357837034495108	0.441705501660693	0.563357167113823
185	C1368-151	185	0.395781850678897	0.445300779200488	0.513740000549356	0.405889195628124	0.452739296390392	0.511684867393854
186	C1368-151	186	0.231449016302042	0.276744968574533	0.34424321387194	0.239698999450511	0.282236473322767	0.339076226031196
187	C1368-151	187	0.780584691604866	0.889907364697182	1.01236623174875	0.819028261877117	0.927164580791872	1.04526751852243
188	C1368-151	188	0.770996917403995	0.883334430048412	1.02284072541517	0.807144198032111	0.91544796281084	1.04449700188965
189	C1368-151	189	0.970692463462588	1.15824427437874	1.41020928855086	0.997811298155583	1.18342298965185	1.42734208890693
190	C1368-151	190	0.983999148527397	1.12008290060567	1.31014691113672	0.980986837968626	1.10648047790095	1.26653210338905
191	C1368-151	191	0.868293611633434	0.963882049086735	1.06754409430668	0.910135039446015	0.997164904054458	1.09640024649478
192	C1368-151	192	0.741245978246444	0.814305712493822	0.906801604515396	0.776872315930256	0.847335679615019	0.930330386720174
193	C1379-121D132312333	1	0.680580075646639	0.875318878611864	1.27290960542706	0.775467223871974	0.977912508199093	1.30158086639845
194	C1379-121D132312333	2	0.708830081503066	0.946788908524952	1.351882376715	0.744862629504587	0.937599392733439	1.24633666272236
195	C1379-121D132312333	3	0.515032016977826	0.774617304424995	1.33711937637888	0.495597054314578	0.600486219391484	0.868721596841117
196	C1379-121D132312333	4	0.486635735735286	0.704366366434803	1.06070503014483	0.409119038689959	0.459846689560744	0.589982473120268
197	C1379-121D132312333	5	0.674109859529982	0.987263502179628	1.60856282387935	0.637443098211175	0.705148230309716	0.854457304566784
198	C1379-121D132312333	6	0.750850838850102	1.02852147031079	1.57162830155037	0.782705934849951	0.886888335848737	1.14802489835919
199	C1379-121D132312333	7	0.463416809845737	0.731512291080349	1.25302369349301	0.451984905101698	0.581265040328273	0.877777948367215
200	C1379-121D132312333	8	1.19037436876456	1.59271079731495	2.18643856319838	1.4116895020492	1.52422619759902	1.65195278469948
201	C1379-121D132312333	9	0.328068121990249	1.28839008371263	3.46239847038916	0.356834841030007	1.94355714640997	5.74830702784003
202	C1379-121D132312333	10	0.868582855323018	1.13757471161413	1.55424969463811	0.781658801993933	0.906290265589892	1.15283259464713
203	C1379-121D132312333	11	0.299819850499154	0.451492700319989	0.832502465892272	0.320028111706028	0.421130925070141	0.639001886869091
204	C1379-121D132312333	12	0.148864798263273	0.273786544058119	0.819874791566102	0.215276695910008	0.355386405943949	0.818405094726284
205	C1379-121D132312333	13	0.529211715378753	0.67113413404804	0.898337593499853	0.55231645660974	0.674610358076482	0.84497568534249
206	C1379-121D132312333	14	0.724559917730219	0.906398887271183	1.16770562381274	0.767752895781309	0.928760921860818	1.14753208595463
207	C1379-121D132312333	15	0.657889217470657	0.914483216277186	1.4441322280351	0.736930903764235	0.958370968007003	1.33912774338134
208	C1379-121D132312333	16	0.747175181509718	0.915547352027732	1.18397918387232	0.759815329361715	0.91506198669816	1.12070451126341
209	C1379-121D132312333	17	0.682830625172884	0.888614964467907	1.23283501588706	0.729982970276314	0.903804229102031	1.16162732835902
210	C1379-121D132312333	18	1.18260546900903	1.54065386142206	2.06768092196419	1.10665340078247	1.22551367575597	1.46745751851059
211	C1379-121D132312333	19	0.203570098012647	0.395904180404388	1.01899491125791	0.275395992000129	0.430570186573067	0.915769338280527
212	C1379-121D132312333	20	0.479586307996771	0.752301437490707	1.24548970890659	0.482910496470008	0.554243524557773	0.765249523474607
213	C1379-121D132312333	21	1.13876096785732	1.39178463055601	1.75743104576559	1.19920912754185	1.42842690464568	1.74264315122953
214	C1379-121D132312333	22	0.211944018934135	0.37156332868821	0.816847380358625	0.17679412657777	0.234444382895895	0.417629365969004
215	C1379-121D132312333	23	0.291856547049334	0.454409662582156	0.916378117483031	0.3406229969362	0.491587398771564	0.814075093576118
216	C1379-121D132312333	24	0.186015654250221	0.427266876817546	1.04636824850018	0.154541002065177	0.267932910954628	0.642612029650121
217	C1379-121D132312333	25	0.315587743318289	0.434287246285606	0.907997376941414	0.47011481921897	0.576895511027898	0.835058582513687
218	C1379-121D132312333	26	0.329259934841085	0.431093688437864	0.611895148566467	0.444622181441248	0.548548817954124	0.715701075746323
219	C1379-121D132312333	27	0.755534063351724	1.0296302835598	1.48114026618335	0.74412251444231	0.911927019117645	1.19896994920914
220	C1379-121D132312333	28	0.534760651926981	0.782696223420912	1.19311060015256	0.510102885260047	0.650784400921615	0.889479670884679
221	C1379-121D132312333	29	0.100850330609121	0.214075448681134	0.648686800489244	0.103521878929456	0.167249682362238	0.408697167008322
222	C1379-121D132312333	30	0.738754163814312	0.858837088057469	1.06143842404773	1.10138267393466	1.19243767499269	1.3245863353342
223	C1379-121D132312333	31	0.38700378251832	0.512426131876939	0.74428547418348	0.473421969496001	0.592471049274293	0.786121736440887
224	C1379-121D132312333	32	0.062913043982144	0.264539022902553	0.71052736512054	0.0295913245254965	0.179957166177129	0.694232937569447
225	C1379-121D132312333	33	0.0451276616301353	0.165079371146499	0.615544341051887	0.0638127797656568	0.175622314116491	0.616882840532592
226	C1379-121D132312333	34	0.596466617712969	0.75008704562748	0.971200310694763	0.666664035345138	0.812323336414678	1.00121289457876
227	C1379-121D132312333	35	0.577519863186333	0.791672414118731	1.13065857284243	0.56932985493895	0.713372989970633	0.944511146005579
228	C1379-121D132312333	36	1.19416534206148	1.49926039613453	2.00271976030643	1.11421673193885	1.35293657711356	1.71818577194145
229	C1379-121D132312333	37	0.81024828550322	1.03141543517043	1.45363496041535	0.827419717401569	1.00417802329598	1.27350723765475
230	C1379-121D132312333	38	1.17739133924979	1.42595998501595	1.78473627915798	1.23002948879835	1.47027211648585	1.79292875643323
231	C1379-121D132312333	39	0.980614410217094	1.18991503311683	1.47992883974196	1.04838393794545	1.25830765300006	1.51004844955377
232	C1379-121D132312333	40	0.399064850995714	0.482610345644531	0.637214873497099	0.496961612466489	0.594191553508842	0.747251434254464
233	C1379-121D132312333	41	0.34756877694713	0.453083984959998	0.652886299501035	0.410883703413145	0.523086058958239	0.692707535419033
234	C1379-121D132312333	42	0.176095966448611	0.386334215275526	1.11069840532464	0.219822242239717	0.394166935989245	0.922688139804822
235	C1379-121D132312333	43	0.103026173640995	0.265698425888576	0.588836140678506	0.0900751834874504	0.102909771589784	0.140314280888287
236	C1379-121D132312333	44	0.195380985906635	0.311666952173461	0.552345846659171	0.187186294267938	0.248870368922786	0.383788936831361
237	C1379-121D132312333	45	0.222410601405758	0.308521060703689	0.462769897550824	0.24737498583374	0.313629540562695	0.420727378222953
238	C1379-121D132312333	46	0.420670391455316	0.560266419999467	0.77445495231752	0.378480086708103	0.429402694307899	0.532572616745467
239	C1379-121D132312333	47	0.474763046687565	0.761423746329023	1.25122974709382	0.449686164081214	0.493760543426495	0.555420348778181
240	C1379-121D132312333	48	0.0805203711011458	0.305137062609213	0.85504499813426	0.0393188766926126	0.0841985159906735	0.721455146234045
241	C1379-121D132312333	49	0.579302163956057	0.773833693288763	1.03413735179345	0.620379483668459	0.770840276371939	0.988868976778527
242	C1379-121D132312333	50	0.601905584245916	0.789356773267513	1.11140116354752	0.651321060506895	0.814083454834655	1.05098027030413
243	C1379-121D132312333	51	0.719981719921085	0.882506777215148	1.09717045257528	0.797377546738088	0.95229682883735	1.15382689539689
244	C1379-121D132312333	52	0.396816186441026	0.490360287662216	0.647481505170471	0.477855415957028	0.579184591373488	0.729765087004311
245	C1379-121D132312333	53	0.534877776012708	0.68863363512393	0.93280924336119	0.517757266634808	0.636280947707316	0.796697159007946
246	C1379-121D132312333	54	0.291460812487834	0.387485329023073	0.590748593572866	0.354556644984514	0.458119906026338	0.622901834545036
247	C1379-121D132312333	55	0.936924136390796	1.16048333063552	1.51708666743877	0.932456399849025	1.11482515524117	1.39508679312099
248	C1379-121D132312333	56	0.735993288719921	0.913821079984368	1.18326892338623	0.67799649075155	0.797843439569412	0.98135490926063
249	C1379-121D132312333	57	0.749596077665699	0.931960648206382	1.16053592533708	0.902191271886166	1.08276071285292	1.31211849800054
250	C1379-121D132312333	58	0.781914098725482	0.978654882926947	1.2499851725717	0.881433426461119	1.06916379106536	1.31936582765634
251	C1379-121D132312333	59	0.721122517091003	0.918746327099608	1.2036093361195	0.713746616397679	0.873753991839915	1.09359668453908
252	C1379-121D132312333	60	0.229973296666747	0.42124108869755	0.972667936932399	0.235871743557331	0.353987391845198	0.649231979230205
253	C1379-121D132312333	61	0.139597999961966	0.294616493153089	0.897002666452076	0.164749222747839	0.28613610571282	0.687346506834999
254	C1379-121D132312333	62	1.06509312694819	1.2951529500248	1.6476165789619	1.17978232687851	1.40524385429233	1.6996501478842
255	C1379-121D132312333	63	0.424626912977315	0.533572970080544	0.689771383478222	0.521503869389561	0.644772080800899	0.797792637453835
256	C1379-121D132312333	64	0.351901840156377	0.473783605548646	0.713915892161555	0.376384366930227	0.467225685868543	0.62503567425446
257	C1379-121D132312333	65	0.70742003455234	0.83805937844936	1.00430632258267	0.87455922812684	1.02241637434462	1.21594342717101
258	C1379-121D132312333	66	0.236098856960519	0.354707679603542	0.624359099205563	0.247927749016907	0.341726761851147	0.506583690527106
259	C1379-121D132312333	67	0.338771060928866	0.451426179396227	0.637113613775109	0.404367044179404	0.502048683851086	0.663275268065924
260	C1379-121D132312333	68	0.674741568384862	0.80375724713233	0.991818200050112	0.859923699328927	0.976818604683376	1.12417164668279
261	C1379-121D132312333	69	0.342540056667027	0.445286390068188	0.619446571471473	0.406596667951913	0.511419964897291	0.673241672043762
262	C1379-121D132312333	70	0.767698849038291	1.07444715963458	1.5383349680181	0.729267123553862	0.806324211847945	1.00006976857106
263	C1379-121D132312333	71	0.611363156528095	0.834467835076646	1.20250494449866	0.608059981467212	0.749121415019099	0.994992710834371
264	C1379-121D132312333	72	0.753620860281422	1.07206080149081	1.73742729175268	0.75309873612259	0.930269776032232	1.26885301783881
265	C1379-121D132312333	73	0.65452493163307	0.965388508790403	1.50662503914935	0.570945699506621	0.672002679342689	0.921375432557213
266	C1379-121D132312333	74	0.982204417900973	1.1998522739815	1.53856382394627	0.927522397237236	1.09977400272944	1.35099193673875
267	C1379-121D132312333	75	0.313562058887936	0.453316960340276	0.750318827305247	0.304416882353859	0.394606474078229	0.554746630783375
268	C1379-121D132312333	76	0.762511797341402	0.912724290116623	1.11715589423951	0.879143313052367	1.03818918164822	1.24222115273671
269	C1379-121D132312333	77	0.67880113609506	0.839568401031745	1.0611903539091	0.741135819053193	0.903391993230495	1.11394029268635
270	C1379-121D132312333	78	0.685104200440089	0.892984661567122	1.19758166731209	0.682803264322049	0.828981240547484	1.05259759813891
271	C1379-121D132312333	79	0.656063389400417	0.859862772877796	1.19185617331938	0.638243361848559	0.780179017293554	1.00015558502338
272	C1379-121D132312333	80	0.704549625837534	0.951749189907675	1.27997274124988	0.659047931086716	0.747771996750277	0.939684999099507
273	C1379-121D132312333	81	1.88913352220541	2.38762128119435	3.07933570206137	1.93133452699182	2.08100268473967	2.30219646254074
274	C1379-121D132312333	82	1.40198770400041	1.81727372955947	2.45050630057014	1.3292541611869	1.5309750838874	1.91377686246135
275	C1379-121D132312333	83	0.302023742591224	0.372265711634143	0.476430354506234	0.353017626078403	0.422007046408799	0.509777738633518
276	C1379-121D132312333	84	1.27450402223753	1.67133160880081	2.26311149563983	1.36390945312198	1.47664864511083	1.63435743262541
277	C1379-121D132312333	85	0.292669214512081	0.388233305493777	0.577343323572248	0.297688490100604	0.378642320692761	0.498487315647094
278	C1379-121D132312333	86	0.349360968466836	0.530018141713602	0.987004421415132	0.361713618121729	0.48409722443719	0.723347936075112
279	C1379-121D132312333	87	0.783820940440064	0.95646333595212	1.17295224079259	0.947531230296986	1.13083019560385	1.37313286304453
280	C1379-121D132312333	88	0.40236624298095	0.54206777041618	0.774700918591281	0.401042133811215	0.493310548764101	0.645234063804012
281	C1379-121D132312333	89	0.736011563196525	0.90291708328249	1.16977981403881	0.843420303230699	1.0051588359852	1.23432827610466
282	C1379-121D132312333	90	0.428230479314616	0.599047210143606	0.919444840620798	0.452821820580615	0.591560791977666	0.833848855761695
283	C1379-121D132312333	91	0.925438181309445	1.09412716437	1.33255958024441	0.990929331595151	1.17846938053052	1.3979415282588
284	C1379-121D132312333	92	0.479490839526285	0.591019281704604	0.743076381778597	0.591615922924072	0.702624264595282	0.857238862980613
285	C1379-121D132312333	93	0.836896271465611	1.04853094525711	1.35238336761191	0.829326903657774	0.999051926657811	1.23221271602128
286	C1379-121D132312333	94	0.521767453210643	0.650796852816728	0.827786982008288	0.604028162428743	0.725499846371005	0.903952126271318
287	C1379-121D132312333	95	1.34436098476126	1.72076901683373	2.24758098975467	1.23843003144946	1.38187422503701	1.66234091283021
288	C1379-121D132312333	96	0.101100782691696	0.145827960677917	0.228715393360341	0.14233865396848	0.195447413869727	0.287123961606803
289	C1379-121D132312333	97	0.372480683064613	0.516741601474231	0.788521237395078	0.391624238027794	0.507195005286913	0.699818314607644
290	C1379-121D132312333	98	0.501373587404569	0.712239203662555	1.02366624295129	0.494193590663892	0.559687838859724	0.712382075248561
291	C1379-121D132312333	99	0.849193937590648	1.0907163750886	1.46012330183841	0.783258223015014	0.962449716608747	1.2266648199522
292	C1379-121D132312333	100	0.511297232517134	0.642031384891317	0.833312142067824	0.559849503627301	0.68636197266371	0.840438631011183
293	C1379-121D132312333	101	0.811440500776197	1.05856467068766	1.42721113108054	0.792979980250855	0.863397856761328	0.98200443045494
294	C1379-121D132312333	102	0.669070058664783	0.977472030206682	1.58775613719591	0.586999309699274	0.703223215323173	1.00009003755849
295	C1379-121D132312333	103	0.652531699729638	0.81200013852766	1.03749546858552	0.744138444640337	0.907991793891286	1.11263904285896
296	C1379-121D132312333	104	1.39690597766497	1.67379776866004	2.05997428391501	1.46977165197247	1.73165792640283	2.06507623168926
297	C1379-121D132312333	105	1.01279003042684	1.24857692937238	1.56529316673606	1.05249793684512	1.27761261007909	1.5737071057277
298	C1379-121D132312333	106	1.03301936941469	1.29160407944031	1.65771444749767	0.951151922429567	1.1396517283183	1.40913813556408
299	C1379-121D132312333	107	0.29830797755306	0.554593118361386	1.05520489132024	0.250839173787364	0.285112774316412	0.442109328949427
300	C1379-121D132312333	108	2.67697698469314	3.16893476105338	3.89167419266892	2.44295527050527	2.64429103552624	3.064208043192
301	C1379-121D132312333	109	0.437784513200055	0.563173169987393	0.757536988316408	0.49149043874078	0.606589097857867	0.77402522387096
302	C1379-121D132312333	110	0.458420852524873	0.660781120952114	1.05439309748231	0.432900027933808	0.559416577110742	0.800383053602761
303	C1379-121D132312333	111	0.197993499870511	0.297737129434766	0.548144306478861	0.194553984044302	0.258583249482549	0.394935162697077
304	C1379-121D132312333	112	0.356029749443171	0.470030161018649	0.656404911903226	0.413681563819895	0.519323380815803	0.676966668930537
305	C1379-121D132312333	113	0.772193571695504	0.92950255799055	1.14617366615874	0.849952547606898	1.00051166835826	1.20033920133193
306	C1379-121D132312333	114	0.544938581627108	0.649906822417467	0.790232515275489	0.64937746168854	0.768577438278057	0.913404465393169
307	C1379-121D132312333	115	0.868502281539409	1.01603398036104	1.20848795628402	1.1116995800612	1.29679517985119	1.50502692148623
308	C1379-121D132312333	116	0.897636115987564	1.13134869646677	1.48926792613046	0.865907852960269	1.04785674053003	1.31781327561577
309	C1379-121D132312333	117	1.23286100937781	1.50116815369649	1.88479990829209	1.27017891754758	1.52297189673842	1.84485854543796
310	C1379-121D132312333	118	0.827973447856921	0.996890648267115	1.24312948262053	0.861945560360671	1.02291256253062	1.23151697622603
311	C1379-121D132312333	119	1.01717234868515	1.23786375783877	1.54564393505329	1.07696519174691	1.29272829500133	1.56605819289407
312	C1379-121D132312333	120	0.539275023352917	0.78752438863615	1.30751184117269	0.506010805569817	0.605191179835972	0.829314267341105
313	C1379-121D132312333	121	0.436107492841612	0.597991597600878	0.892594038269414	0.423480930488179	0.505883950398888	0.6690152049678
314	C1379-121D132312333	122	0.224182548131055	0.324688458140323	0.582033548251252	0.305008333106452	0.416434352255174	0.652472190834738
315	C1379-121D132312333	123	0.375101925059414	0.537061252605221	0.862335489433465	0.367761610396709	0.464974456771986	0.634733894409589
316	C1379-121D132312333	124	0.657064503601882	0.964214053699495	1.49818130647088	0.628061842027944	0.777349141879565	1.1051932910286
317	C1379-121D132312333	125	0.796452075879791	1.06181154706268	1.53830416296604	0.810918165168859	1.03823340520584	1.37439745313847
318	C1379-121D132312333	126	0.792024993062665	0.955819279396636	1.19604026013386	0.836374557232531	0.997172847164583	1.19535992347895
319	C1379-121D132312333	127	1.13640125171953	1.28472977134063	1.45811732552034	1.54809624036568	1.7361384278279	1.94645634989437
320	C1379-121D132312333	128	1.31242050810386	1.7536846353994	2.40614869920112	1.25840087669023	1.36822862583064	1.57924315867009
321	C1379-121D132312333	129	0.569310015052227	0.797117304783926	1.2160690896892	0.542290720732142	0.65232187754811	0.866829381105311
322	C1379-121D132312333	130	0.371358199797233	0.45942513018283	0.588305136245192	0.462387087763802	0.55797885932063	0.686943202083925
323	C1379-121D132312333	131	0.5222616994804	0.67754651363412	0.939142420369764	0.47774354178899	0.585231085753168	0.750491626552205
324	C1379-121D132312333	132	1.41809069840575	1.74164544729888	2.11377972464691	1.37483718769128	1.64199455121393	1.99048788683474
325	C1379-121D132312333	133	0.507205956305254	0.674498171401131	0.94319841721473	0.494179415669837	0.615448335649238	0.783449829968006
326	C1379-121D132312333	134	1.4055830149186	1.66580444808827	2.0455567871234	1.40260225249557	1.67836496009551	2.01092813574825
327	C1379-121D132312333	135	0.866137736947761	1.08432948463207	1.40341055660117	0.87008180787148	1.05656797951533	1.30091361801015
328	C1379-121D132312333	136	0.990058857448404	1.19227179099675	1.4978926323728	1.07490914916384	1.28073232316517	1.54844721918871
329	C1379-121D132312333	137	0.425719367867703	0.528823588872135	0.692469814944005	0.528502672799996	0.637995661938069	0.792914273043687
330	C1379-121D132312333	138	0.718834442717751	0.856688839783222	1.02564471617599	0.810238803246258	0.957734124826879	1.12256686539808
331	C1379-121D132312333	139	0.685059876695888	0.8261599290296	0.994830990402621	0.728929743108405	0.865507636636	1.02678150058292
332	C1379-121D132312333	140	1.0627965255077	1.23729707626933	1.46008657189882	1.36275501889225	1.56816597465379	1.82058609684049
333	C1379-121D132312333	141	0.18388233385992	0.28138761340984	0.561221892568838	0.232668616065753	0.335402663329606	0.574869948906021
334	C1379-121D132312333	142	0.186933778255049	0.261324930797527	0.506482944552593	0.228335688516315	0.301385450928518	0.467862852727187
335	C1379-121D132312333	143	0.460890155160178	0.750296608060131	1.35944389528511	0.373037317414063	0.4536887238084	0.678612285885657
336	C1379-121D132312333	144	0.951259622736772	1.25494995627607	1.73562833124227	0.908609230525503	0.981666360982714	1.0779019448849
337	C1379-121D132312333	145	0.321828649701519	0.44067897000543	0.68728021373551	0.372470484093101	0.480641318202146	0.672197023064591
338	C1379-121D132312333	146	0.956384791717418	1.13766931513632	1.39926820336464	1.03835301998861	1.22599071105437	1.46145890697144
339	C1379-121D132312333	147	0.722957259192231	0.849665093477196	1.01978374344114	0.862336828797125	1.0001617805002	1.16287318893869
340	C1379-121D132312333	148	0.552633109435347	0.682733200240442	0.892453037121266	0.592355354582881	0.708767389830832	0.868124339042194
341	C1379-121D132312333	149	1.11926549838682	1.28014037392612	1.49289178247387	1.41488327332666	1.60266111911094	1.83689226755887
342	C1379-121D132312333	150	0.924042141336293	1.11902303538699	1.38988238984689	0.981415706153697	1.15800410687696	1.39372512252907
343	C1379-121D132312333	151	0.698021999029581	0.848376521825168	1.04832194566889	0.83491582489556	0.994674674000114	1.19571251997682
344	C1379-121D132312333	152	0.258534505688401	0.346002214393015	0.527429761249876	0.279822533435963	0.356116483212309	0.471596621036264
345	C1379-121D132312333	153	0.518129347629217	0.630357067556307	0.790071644061739	0.674302897288412	0.803338623833984	0.969823099686131
346	C1379-121D132312333	154	0.57578641463298	0.698119903321603	0.864590622453418	0.729157908653823	0.870068159203096	1.03887372243244
347	C1379-121D132312333	155	0.598916710048583	0.792943846038947	1.13366129210112	0.568321689379894	0.627061298227137	0.745719895930986
348	C1379-121D132312333	156	0.798669856103477	0.961161237282167	1.14505999275361	0.997010883706995	1.16545052422327	1.37125443027626
349	C1379-121D132312333	157	0.0853210824747248	0.311503969090562	0.739464072183926	0.0413939828207348	0.142889996229804	0.58764438381418
350	C1379-121D132312333	158	0.0497935492678895	0.216111119637792	0.502936626375301	0.0267986356660346	0.0797466899297749	0.303828593941993
351	C1379-121D132312333	159	0.0705431769416856	0.202289526381316	0.484064877388612	0.0398595593280803	0.0719252600009893	0.211896588821148
352	C1379-121D132312333	160	0.2304363957814	0.347621014222223	0.670009642993594	0.261198601698176	0.354914150302247	0.547558934783737
353	C1379-121D132312333	161	0.805947993394763	0.972610373202351	1.18804062862903	0.992773910241148	1.17222349729039	1.39669766585202
354	C1379-121D132312333	162	0.739566817887374	0.844325874905384	0.963424953274073	0.970362213025999	1.08948142279714	1.239293209839
355	C1379-121D132312333	163	1.11481240649407	1.34039085224073	1.66441904147175	1.07978295385191	1.2862700514478	1.57446052499808
356	C1379-121D132312333	164	1.23296096843004	1.497104086042	1.87752081668245	1.2300117258547	1.46344334535958	1.78066358308992
357	C1379-121D132312333	165	0.967120108410938	1.24251257933492	1.63571324425188	0.875334497432105	0.971171749759332	1.15945106591365
358	C1379-121D132312333	166	0.276578817307691	0.377651935713726	0.581173906176329	0.302329570191685	0.393946317154017	0.546460691396145
359	C1379-121D132312333	167	0.781679749503961	0.982697942519734	1.25851967743126	0.759215509035412	0.910702347816586	1.11022360685481
360	C1379-121D132312333	168	1.51232776258961	1.77972617889222	2.145265155015	1.74237402036356	2.03661279159767	2.41556264202417
361	C1379-121D132312333	169	0.358167815544457	0.533552848746342	0.874731780949197	0.346404350853225	0.443851517840774	0.635550811017991
362	C1379-121D132312333	170	0.479058221031612	0.59863137117848	0.777960413148942	0.548091970926809	0.673454788978751	0.840282655527548
363	C1379-121D132312333	171	0.306359166579189	0.415009576411431	0.636541590598096	0.306750588182084	0.383612857570957	0.507640183545526
364	C1379-121D132312333	172	0.296614892131155	0.420760705400208	0.644768672679523	0.291869028677453	0.364459451154575	0.494970292011938
365	C1379-121D132312333	173	0.233423049698729	0.301789741295405	0.406532296219481	0.236893201307456	0.29307070200002	0.375310273231686
366	C1379-121D132312333	174	0.484732984686147	0.617494846102792	0.845183546070884	0.429423285733024	0.513908913158624	0.63539564627106
367	C1379-121D132312333	175	0.373888779207682	0.49275653477803	0.687010141328958	0.401679114941281	0.494877472817915	0.64469407950867
368	C1379-121D132312333	176	0.491060891181611	0.663216646730515	0.960727443720853	0.512108326176882	0.665268339224603	0.879907044758107
369	C1379-121D132312333	177	0.547155159839145	0.683417327608491	0.931508820630187	0.576158302668603	0.709720079787645	0.896976531914001
370	C1379-121D132312333	178	0.559758557323958	0.686837233921657	0.87231835594899	0.603274437933832	0.730748586584018	0.90027910317069
371	C1379-121D132312333	179	1.00098059754778	1.26480173196325	1.63009000753004	0.93665489051978	1.11762751437521	1.38675422036187
372	C1379-121D132312333	180	0.756688148073014	1.037279838094	1.5489591063042	0.737887529483037	0.827945943916816	1.05549414807423
373	C1379-121D132312333	181	0.29605215108017	0.387911645161911	0.542640931977711	0.310593506905611	0.373723249419786	0.470333783330348
374	C1379-121D132312333	182	0.25047478443763	0.437793193533915	0.909111097327478	0.221831847488358	0.304307017566951	0.508664370354252
375	C1379-121D132312333	183	0.371111267010505	0.458975512778823	0.607342698104744	0.377487644470021	0.454608338787251	0.564974944079579
376	C1379-121D132312333	184	0.0900750426899073	0.197190595554004	0.54355338336884	0.0927505801113309	0.143486212525096	0.310636345874081
377	C1379-121D132312333	185	0.202463457715865	0.261248612233444	0.375017636417791	0.221824655951799	0.276054247363829	0.366048969860169
378	C1379-121D132312333	186	0.146193731933108	0.206789132826364	0.349696590742043	0.134775005323977	0.166403852151445	0.220458514935445
379	C1379-121D132312333	187	0.99869740644684	1.18117045747291	1.41855700584818	1.10133059655585	1.30003547646226	1.53603421359045
380	C1379-121D132312333	188	0.729445479045061	0.937887063779186	1.26301270381212	0.6949171413068	0.843167505857878	1.06013090656599
381	C1379-121D132312333	189	0.586783113580191	0.679554098128837	0.811301940363068	0.794744795055425	0.912492802803632	1.06063446414415
382	C1379-121D132312333	190	0.83161838691374	1.05115780533609	1.44961290411075	0.881044742985877	1.06120163640065	1.3496944930885
383	C1379-121D132312333	191	0.877529083521062	1.09586849744711	1.42383869553045	0.87098054333332	1.04582422667961	1.30005722097413
384	C1379-121D132312333	192	0.732747322611446	1.00098869629743	1.4147321523097	0.684683015768869	0.832127509606859	1.08268802686083
385	C2191-4222342	1	0.769897801429438	0.912958186456035	1.11704540818701	0.777099572470573	0.9214164883341	1.11995157427345
386	C2191-4222342	2	1.12181164974609	1.20961308299301	1.31369841537621	1.12296265186974	1.20904615501642	1.31343193761182
387	C2191-4222342	3	1.00593372058505	1.11058310364661	1.2303306918535	1.0135954461282	1.11701170294072	1.23533880998888
388	C2191-4222342	4	1.02606901734465	1.11807264231435	1.22588869447573	1.03415074799382	1.12492632954342	1.2293325337707
389	C2191-4222342	5	0.994840110997252	1.13520080866944	1.31411250838875	0.983019592676625	1.11723324773279	1.28478903919809
390	C2191-4222342	6	1.04435160120145	1.11888891045706	1.19862718534083	1.04539295844519	1.11661027716044	1.19469347597815
391	C2191-4222342	7	1.11191233839645	1.22220859701415	1.3556241325717	1.11000729220385	1.21950721465063	1.3457327447583
392	C2191-4222342	8	1.18636186819261	1.28571562891006	1.39841580406385	1.1741221971525	1.26943658335391	1.37868106645302
393	C2191-4222342	9	1.16596044283137	1.2415020784521	1.32468097939257	1.15872518906167	1.23117563162362	1.31109374110225
394	C2191-4222342	10	1.1092688180769	1.16869837742527	1.22958496680212	1.11396068849545	1.17093698419254	1.23136735492805
395	C2191-4222342	11	0.982670579627805	1.05968680785976	1.14560485829456	0.98420342311213	1.05966498871882	1.14328128219234
396	C2191-4222342	12	1.18971397679655	1.27038198901098	1.36286010496685	1.17950796665143	1.25955969601487	1.34589536952516
397	C2191-4222342	13	1.11529523591491	1.19677898618617	1.28179921386518	1.11367571501935	1.19165816068143	1.2759615372626
398	C2191-4222342	14	1.0100507302985	1.10871656746926	1.23024255610652	1.01506060120198	1.11041194170569	1.22632500313367
399	C2191-4222342	15	1.04053368301192	1.13791445059455	1.25385386258239	1.04436735334733	1.14121114701843	1.25792516707054
400	C2191-4222342	16	1.15022538698166	1.26940495565249	1.41247056278307	1.14528864584775	1.26346722034419	1.4047899231143
401	C2191-4222342	17	1.13926946299759	1.20523517518535	1.27799972947736	1.13523126503039	1.19882230289585	1.27067618056367
402	C2191-4222342	18	1.0649106593315	1.22352452401177	1.42590700678145	1.05746961673783	1.21419936748142	1.40920675912477
403	C2191-4222342	19	1.146583548204	1.24355087926558	1.34896319800644	1.14180406386634	1.23662033492616	1.33937951376366
404	C2191-4222342	20	1.08060357871055	1.15774857313811	1.23797110292112	1.07593046485643	1.15297295895525	1.23234720704665
405	C2191-4222342	21	1.02338022568037	1.10816875304907	1.20994516210828	1.02179489410358	1.10528803258788	1.20284329932187
406	C2191-4222342	22	1.40927870641466	1.50499408339205	1.61451149572627	1.39098878742034	1.48487454379456	1.58828443253257
407	C2191-4222342	23	1.05168853298402	1.12770523555391	1.20861709394213	1.04866157363005	1.122160759152	1.20084975032879
408	C2191-4222342	24	1.07557792131241	1.18228347355086	1.30409392253567	1.08430468869196	1.19059847382794	1.31332824493122
409	C2191-4222342	25	0.333755080566715	0.380298288501289	0.436715667389807	0.343758544548307	0.391364851649419	0.448834256066323
410	C2191-4222342	26	0.955323183118124	1.04834556458647	1.15542061350658	0.967476059546072	1.06397027498701	1.17141742577379
411	C2191-4222342	27	0.740932003400915	0.813243872359112	0.897500905995436	0.748839438008905	0.817347102250398	0.898687273791898
412	C2191-4222342	28	0.807567314073176	0.8879336794194	0.979635397204804	0.824670053183404	0.905895124300194	0.999368279512195
413	C2191-4222342	29	0.998877542037321	1.07798236659979	1.17043704653432	1.00005266202403	1.07892090465693	1.16836867079147
414	C2191-4222342	30	0.932796511179733	1.0338957349332	1.16200377632658	0.914705116214137	1.00968792945796	1.12656839893585
415	C2191-4222342	31	0.554955417579279	0.592990730887002	0.636339448309613	0.569611650255568	0.608258102396208	0.652005333540724
416	C2191-4222342	32	0.722181992663681	0.782701150471806	0.850519273798273	0.737877874806076	0.798799763410267	0.86591808055792
417	C2191-4222342	33	0.496941572522759	0.576021594876295	0.671457494371748	0.508508983304887	0.587459358494543	0.681947713090984
418	C2191-4222342	34	0.718112275454524	0.762535271653485	0.811858770391873	0.725113169160845	0.770580931622921	0.819599098082382
419	C2191-4222342	35	0.715119632218671	0.776270994896204	0.846298275471836	0.722970908653616	0.784777271321832	0.852422582794128
420	C2191-4222342	36	0.676752306772641	0.74444410927245	0.81825336475438	0.685340551800857	0.751220028274585	0.8243774248843
421	C2191-4222342	37	0.924967114215842	0.987123134685171	1.05339829493645	0.934939727500838	0.996936920081722	1.06142743992511
422	C2191-4222342	38	0.992900127124113	1.06881193331193	1.1587067006426	1.00024949936499	1.07845157339854	1.16895517139092
423	C2191-4222342	39	1.23310604585442	1.33862718234479	1.46685640347476	1.22803570470927	1.33450189212199	1.45285091628799
424	C2191-4222342	40	0.903322829979736	0.976532374057071	1.05495479148538	0.899637909717432	0.970745917217381	1.04546051606554
425	C2191-4222342	41	0.835749480798074	0.901789108663537	0.979184731245436	0.846080602511899	0.912928502110404	0.990942673059721
426	C2191-4222342	42	1.17373788882897	1.23334310347583	1.29641201624115	1.16634932677828	1.224809696326	1.28663054826709
427	C2191-4222342	43	0.259463259455524	0.307477615970192	0.372706351998351	0.259564992263157	0.307069946519461	0.368902788839172
428	C2191-4222342	44	0.15947061987814	0.184850866125558	0.219643152570176	0.160393889003989	0.185626013306341	0.218113669312235
429	C2191-4222342	45	0.443122497558881	0.477293609610215	0.515611410646399	0.449273209500687	0.482778393289544	0.520045828004983
430	C2191-4222342	46	0.484579806183753	0.51975048306222	0.560639438571086	0.492118180278908	0.526557598163477	0.565780446272048
431	C2191-4222342	47	0.285749208746422	0.322603910586933	0.365814656342203	0.289330652880964	0.326090892886785	0.369263153468385
432	C2191-4222342	48	0.781114625047412	0.834147573313299	0.888681907495037	0.787678800144468	0.840467379034825	0.894723862850524
433	C2191-4222342	49	0.696168806353885	0.789876066985207	0.909931438180144	0.701535921641399	0.795181326657726	0.91039841588699
434	C2191-4222342	50	0.726227532958088	0.821679337213238	0.945952942145671	0.72428996296186	0.819522987922785	0.936322784809667
435	C2191-4222342	51	0.790105336814616	0.853137814404989	0.92706925052024	0.795798006795394	0.85728587206916	0.930315331905593
436	C2191-4222342	52	0.565619854497924	0.6275449666451	0.700034177570639	0.574040818280022	0.63445283046019	0.70480400671631
437	C2191-4222342	53	0.751737029601853	0.812037774929781	0.884624851546636	0.760445072574785	0.822066605528378	0.894101177192248
438	C2191-4222342	54	0.78451216387027	0.851078327124065	0.935166852053396	0.786408501355692	0.853608636550116	0.935162784329756
439	C2191-4222342	55	0.882262625165255	0.955065662240982	1.03560334587008	0.885409169403839	0.958113809459383	1.03625982806563
440	C2191-4222342	56	0.836214449259466	0.921969185278328	1.02176973823553	0.830879825896723	0.914150556885604	1.00818012244951
441	C2191-4222342	57	0.614944452038334	0.666913583980629	0.725521966530395	0.624884649950167	0.677555005898958	0.73522730914291
442	C2191-4222342	58	0.937194116520766	0.998509004338712	1.06320299640086	0.93620093810007	0.997707727367576	1.06016672065745
443	C2191-4222342	59	0.809250424187853	0.872307599795508	0.941207703776447	0.815113622318018	0.87746556834266	0.945927388920697
444	C2191-4222342	60	0.719049856958046	0.801941220392611	0.895005684511416	0.720589447045422	0.802442206454341	0.892219711089593
445	C2191-4222342	61	0.736595224763338	0.836476595036414	0.954873921038553	0.743868630589728	0.842562275836529	0.960373301180589
446	C2191-4222342	62	0.85990876183109	0.943176107734277	1.03616091546168	0.857428132053471	0.938906603435494	1.02728152956317
447	C2191-4222342	63	0.733762679406836	0.795608918149222	0.864202397804092	0.739046466304396	0.799209410560359	0.865070421796351
448	C2191-4222342	64	0.741498274361078	0.801733797589466	0.867840299016856	0.742616302255809	0.801301483525197	0.866115749638807
449	C2191-4222342	65	0.941145641350635	0.999218898459984	1.05864868602299	0.942633202881849	0.998368381689627	1.05701354169674
450	C2191-4222342	66	0.667968085728603	0.729196183693335	0.800644396410311	0.671626348782587	0.7330837676954	0.801984441196676
451	C2191-4222342	67	0.617159490937313	0.657795904458534	0.699405772435913	0.627286418630459	0.667137367275468	0.709474535003005
452	C2191-4222342	68	0.819284230361383	0.917119848900932	1.03246877460398	0.816441425578986	0.910746999454674	1.01948896603399
453	C2191-4222342	69	0.854146566494408	0.912325902875665	0.976824023756811	0.86005091458694	0.917666853438573	0.98048268447456
454	C2191-4222342	70	0.901415075982167	0.969727152245908	1.04667454756006	0.907213328712961	0.974652040980641	1.04943819606413
455	C2191-4222342	71	0.903457447118135	0.989180813240154	1.08414090549646	0.906497279925508	0.991461908397083	1.08392333721522
456	C2191-4222342	72	0.984489877974926	1.0527482196447	1.13125838214982	0.98539665132736	1.05015999695381	1.12798412385184
457	C2191-4222342	73	1.00753481248599	1.11369362865017	1.24938591231464	1.01206169008245	1.11601320312103	1.24988938336519
458	C2191-4222342	74	0.991230547037163	1.06202850052607	1.13983877605126	0.990766234318546	1.0574784160185	1.13428339592526
459	C2191-4222342	75	1.10384956301057	1.1924514568418	1.28978740067716	1.11400867210874	1.2041244133666	1.30151867452281
460	C2191-4222342	76	0.748092095469299	0.840933314050359	0.954235181908946	0.753033102961406	0.844304947204343	0.9518056789342
461	C2191-4222342	77	0.856004287911971	0.941868165352932	1.03887717551953	0.85558426513904	0.939557751511787	1.03189117356411
462	C2191-4222342	78	0.938647449253036	1.023833131003	1.1271582593203	0.930554014615424	1.01380119261693	1.11215994401109
463	C2191-4222342	79	0.832939174081684	0.900488298037865	0.974968438190595	0.838526260068046	0.904257789818686	0.976619143111412
464	C2191-4222342	80	1.07244842169624	1.17274518410774	1.30366075470203	1.07296683643598	1.17169614662316	1.3002906400855
465	C2191-4222342	81	1.07013971336188	1.1616109284865	1.25991913076161	1.07835100379038	1.16831189403081	1.26147552408898
466	C2191-4222342	82	0.972195284382745	1.05184575109433	1.14438916346569	0.967661268115987	1.04759252877342	1.13936405169615
467	C2191-4222342	83	0.832773230247517	0.892331062119422	0.957664197358041	0.838345005978893	0.898557277406295	0.962966756960917
468	C2191-4222342	84	1.07532545060092	1.18474813634047	1.3150119935267	1.07623425109381	1.18238753470645	1.30812580331818
469	C2191-4222342	85	0.80433154180128	0.880411682592656	0.970857588086181	0.814085507015304	0.890317684329144	0.977817760762263
470	C2191-4222342	86	0.79911426506146	0.880469895113608	0.973483072341868	0.80430996262049	0.884726539522533	0.974340549605136
471	C2191-4222342	87	0.787069290709775	0.872172960339274	0.96356296387084	0.78728700449783	0.871609265275359	0.958740908249249
472	C2191-4222342	88	0.628967076531029	0.705048135593384	0.790769387826881	0.639046621492382	0.715247675964994	0.800987564418509
473	C2191-4222342	89	0.804251247317529	0.862789124880577	0.926598845537601	0.808142545973624	0.866880850847168	0.929364283787453
474	C2191-4222342	90	0.729573311337168	0.798923458632625	0.873623586533573	0.736112846402797	0.80413607323557	0.877325699254458
475	C2191-4222342	91	0.714476946829972	0.763947950470973	0.817762327969042	0.720568025858622	0.769764757258569	0.823470698216154
476	C2191-4222342	92	1.0233960385785	1.09114069439146	1.16351312403	1.02232159030344	1.08680133656504	1.15684414217062
477	C2191-4222342	93	0.926972173843339	0.992939059895191	1.07037034924524	0.929743666499322	0.994814503228506	1.07168447399006
478	C2191-4222342	94	0.759590592202548	0.817024349231687	0.878579487660184	0.761618465157006	0.818897926974659	0.88057608732753
479	C2191-4222342	95	0.805858377696059	0.857395846490663	0.913677668797857	0.816760831070018	0.867493104623145	0.922691130819701
480	C2191-4222342	96	0.794315329787918	0.86249893209704	0.951262850767992	0.79160734273658	0.859984384023992	0.943195958317453
481	C2191-4222342	97	0.784379008302421	0.880002051313142	0.99417449253049	0.786900836836883	0.880865476813123	0.991581933522058
482	C2191-4222342	98	0.781505303190777	0.905576170448276	1.05903571602973	0.789038416312597	0.914063509590312	1.06244659444463
483	C2191-4222342	99	0.780620100250235	0.902195694546082	1.06378901237028	0.783292005829608	0.90275744971609	1.05224263548935
484	C2191-4222342	100	0.700659403972409	0.757616555578682	0.825636344849409	0.70442053393403	0.760530197428988	0.826087861243211
485	C2191-4222342	101	0.710894750304215	0.791069952292902	0.895546536929546	0.719139327733708	0.800647643003715	0.903727477541743
486	C2191-4222342	102	0.706155527677732	0.782380368000864	0.871610544064544	0.710265130535964	0.784848214107319	0.869848897588634
487	C2191-4222342	103	1.08825191907631	1.14434516930967	1.20957232900235	1.0854775332486	1.14152752393804	1.20680455905683
488	C2191-4222342	104	0.859724339706228	0.919145396417629	0.984126252143162	0.862924964989886	0.921551931449723	0.984639332692763
489	C2191-4222342	105	0.844040316048657	0.906651033147531	0.968162797606015	0.843831400082611	0.902651017255222	0.963090097311735
490	C2191-4222342	106	0.890879624143179	0.964081356881059	1.03916569887172	0.889856198528489	0.960770749591661	1.03253457161815
491	C2191-4222342	107	1.02100142961017	1.08961386591692	1.17196701692192	1.0182801508324	1.08794450585686	1.16590330873869
492	C2191-4222342	108	0.969314443622216	1.02323087911636	1.08530270691998	0.964165042077971	1.01658288247352	1.07723650357451
493	C2191-4222342	109	0.789041780594263	0.905748066577142	1.05094575534554	0.796530971999989	0.910804918395462	1.04976744305682
494	C2191-4222342	110	0.828520768052688	0.934154030378254	1.05948340569161	0.832745280086117	0.934544904132146	1.05341201018545
495	C2191-4222342	111	0.917785570426506	1.02099009710037	1.14992573806307	0.914930719644253	1.01597269354372	1.13931010952388
496	C2191-4222342	112	0.960444563822889	1.07423506588734	1.20866922824222	0.957344311184783	1.06653609721405	1.19471833221731
497	C2191-4222342	113	1.00068688131959	1.06419856270991	1.13428218985196	1.00307993387707	1.0669797801204	1.13573599466952
498	C2191-4222342	114	1.04177565694418	1.11781841675758	1.20654009595638	1.03674384230015	1.10868281874007	1.1945722492941
499	C2191-4222342	115	0.900930842081382	0.959080206641437	1.02467040455845	0.901678275959347	0.960285169888048	1.02683911195443
500	C2191-4222342	116	0.852882807494889	0.966465684424701	1.1106848772089	0.856813730539794	0.96438794469653	1.10359280257811
501	C2191-4222342	117	0.963354642522694	1.02588849069952	1.09915940502175	0.960958285653257	1.02458721336729	1.09593460705852
502	C2191-4222342	118	0.975940210261237	1.03443873121822	1.10712919129069	0.978112262644568	1.03532501310435	1.10577917943721
503	C2191-4222342	119	1.03622591560767	1.10122435015155	1.16915062931685	1.03607324938859	1.10121708443415	1.16711310335968
504	C2191-4222342	120	0.738743057772156	0.810168202659742	0.891702025490744	0.74140471261681	0.809771142140998	0.889072367345253
505	C2191-4222342	121	0.597143335079604	0.651171538794366	0.71491288421397	0.605762157841619	0.66172447448077	0.723895439233563
506	C2191-4222342	122	0.822452064626362	0.95500193388656	1.11775645997591	0.826332459593716	0.958641449449188	1.11142502020101
507	C2191-4222342	123	0.937142955835089	1.1004881184499	1.30472526452086	0.937714543088624	1.09595835928638	1.29477812141258
508	C2191-4222342	124	0.64227762817793	0.740368459580875	0.866495884539657	0.647695596219323	0.745255823960714	0.868835410264808
509	C2191-4222342	125	0.736525998293264	0.819235774422993	0.906947599459968	0.742718215064061	0.825370382030483	0.912497510077079
510	C2191-4222342	126	0.698638435311855	0.753698826252162	0.813872963559166	0.704023675412063	0.757396086929311	0.816126861866842
511	C2191-4222342	127	0.776857830732667	0.831139308105029	0.896874515946701	0.786177823178488	0.839760350602162	0.904916324138841
512	C2191-4222342	128	0.769257542434485	0.855150443021944	0.949295314316971	0.775504071722781	0.860374102772282	0.954247922433335
513	C2191-4222342	129	1.04903133845075	1.14830346039261	1.25633820874571	1.05334500714602	1.15238617146464	1.25847220797992
514	C2191-4222342	130	0.77945420892091	0.847863511107922	0.929203130958852	0.780997183453215	0.847625451519257	0.926196079618032
515	C2191-4222342	131	0.745629694254935	0.820110750365107	0.899262782104365	0.745751198438704	0.818974628977816	0.894439910794459
516	C2191-4222342	132	0.882237564695703	0.940280873678512	0.997821676830215	0.887727080561651	0.945546750115529	1.00018230599248
517	C2191-4222342	133	0.845128994525826	0.935898070456657	1.04358031989104	0.840374999094577	0.929971673809866	1.03482644053522
518	C2191-4222342	134	0.83724368613684	0.901237720709509	0.971876278421897	0.837073767901674	0.897651568675859	0.965874018556357
519	C2191-4222342	135	0.838997543471486	0.91000198965248	0.993608735978998	0.840231363199045	0.911063504038323	0.991734915729805
520	C2191-4222342	136	1.05527364649271	1.12663651975181	1.20382505771188	1.05402006239321	1.12463002977331	1.20045618335937
521	C2191-4222342	137	0.790263134781255	0.867762875517012	0.962142509024769	0.794598635917512	0.871667735715731	0.964189214550177
522	C2191-4222342	138	0.821956052097508	0.889584011403267	0.966822957608706	0.822439783155806	0.887831120162569	0.962010782384276
523	C2191-4222342	139	0.866605656555759	0.933597789557061	1.00602981652221	0.867555295193365	0.931720327989173	1.00219811248768
524	C2191-4222342	140	0.937187675528554	0.983119896385199	1.03249483103648	0.942928769959133	0.989507181256578	1.03836084949399
525	C2191-4222342	141	0.874891260960465	0.968856604665224	1.07613731982841	0.878942412786774	0.971174597271293	1.07453840798649
526	C2191-4222342	142	0.449859488050696	0.49023130059985	0.537219805443399	0.455253461341437	0.495868834948333	0.542038954879468
527	C2191-4222342	143	0.509962493962236	0.566439439391201	0.631335643811503	0.514229802976351	0.569713496817483	0.632992522460801
528	C2191-4222342	144	0.871499785615878	0.975999129911335	1.10517976396611	0.857331123128847	0.957990137300163	1.07762342187993
529	C2191-4222342	145	1.16917103626628	1.30685071531449	1.46607866573393	1.17062079950647	1.30464188585417	1.46319170117149
530	C2191-4222342	146	1.03503642440237	1.0967289370342	1.16440469761042	1.03113444589395	1.09201073967257	1.15879123903166
531	C2191-4222342	147	0.952550499372709	1.03230711760182	1.12758436628464	0.955355087710894	1.03464884387863	1.12817273324913
532	C2191-4222342	148	0.99845775045343	1.08440555226046	1.18693155817448	1.00056854891488	1.08762174908218	1.18640766037108
533	C2191-4222342	149	1.17688880926593	1.25406682907533	1.34440349040304	1.17025566734965	1.24451859245174	1.33485443315673
534	C2191-4222342	150	1.01765024653659	1.08860087898996	1.16534918428063	1.014471421414	1.08430238342408	1.15854021522315
535	C2191-4222342	151	1.02254264279966	1.0846898454747	1.15423072776179	1.02177321259278	1.08386528591295	1.14981291050849
536	C2191-4222342	152	0.942807374608755	1.02536042251651	1.12295841817765	0.94882234541129	1.03238247631271	1.12773889371617
537	C2191-4222342	153	0.89129028262175	0.946857886650313	1.00955137977085	0.888384768514602	0.943163992920259	1.00295295990505
538	C2191-4222342	154	0.90220482615943	0.958079222796082	1.02080651900659	0.903944867601086	0.959569539481878	1.02159416677168
539	C2191-4222342	155	0.897703869119352	0.973903547913589	1.05827811248864	0.907488694856459	0.982046238603186	1.06562328490334
540	C2191-4222342	156	0.839230119831144	0.911663563585854	0.993920654314878	0.841481784994877	0.912492653523783	0.993811478462665
541	C2191-4222342	157	0.22872667130685	0.264330351602107	0.30996091665775	0.2354256060595	0.272023715758042	0.318292047189765
542	C2191-4222342	158	0.447655023102455	0.491500662891777	0.542868887602254	0.451838289810064	0.495530646197125	0.544574791885893
543	C2191-4222342	159	0.294211402729573	0.329212411830977	0.369455267064693	0.298745674281316	0.334667892863964	0.3752429301992
544	C2191-4222342	160	1.06207525067352	1.14301652062432	1.22716421296703	1.0646562184777	1.14451519327546	1.2303693467464
545	C2191-4222342	161	1.0225048425779	1.09603169819384	1.16869103503208	1.02718641555257	1.10169900161751	1.17596109481879
546	C2191-4222342	162	0.898801136850201	0.961866951522425	1.0265363956417	0.907952863162737	0.969703357574309	1.03446248809212
547	C2191-4222342	163	0.671025608750949	0.721366243037226	0.779232089071141	0.673759889070757	0.724960500765321	0.780503287372948
548	C2191-4222342	164	0.982435765730754	1.0651105184393	1.16001274843233	0.984424450793413	1.06672218052468	1.16212687654758
549	C2191-4222342	165	0.663730906454584	0.727306863450336	0.799970479437409	0.677816787539624	0.740761511273073	0.814696753244738
550	C2191-4222342	166	0.857135847471251	0.939709662354698	1.03475648527399	0.861729554705603	0.941784616005599	1.03698615944183
551	C2191-4222342	167	0.954652738840039	1.01979699084237	1.09386559125525	0.953960558357129	1.01792049619887	1.08900820298706
552	C2191-4222342	168	1.16416494188039	1.27513694489476	1.3926688313217	1.17724630123112	1.28705033307878	1.40749378432561
553	C2191-4222342	169	0.678189035474925	0.816192591548202	1.01330009006535	0.685713552149882	0.825349707934178	1.01345912511592
554	C2191-4222342	170	0.863426625679449	0.924679865722364	0.992447939701599	0.860674638928445	0.919118081091692	0.982914532357058
555	C2191-4222342	171	0.887549657990587	0.95933101469002	1.03447328112527	0.891656988241803	0.962715937514729	1.03393553955925
556	C2191-4222342	172	0.957717466295447	1.02722274836116	1.10885094811726	0.96587375046632	1.03481351456829	1.118680319093
557	C2191-4222342	173	0.849753663965757	0.926973904087088	1.00721248486761	0.84927962808022	0.923808072306646	1.00301726536153
558	C2191-4222342	174	0.863849948498234	0.948936440692111	1.04601366637507	0.877785718523736	0.963287057785211	1.0613390520267
559	C2191-4222342	175	0.622812173958313	0.669124362954827	0.722324076389668	0.634436645012057	0.682438988384618	0.736085932141159
560	C2191-4222342	176	0.815899638312582	0.923079996870843	1.05375740906478	0.818747398093205	0.923996776991086	1.0524720280889
561	C2191-4222342	177	0.565115331785475	0.612600220891863	0.667144991787081	0.575324608804247	0.623284884191291	0.678681189609751
562	C2191-4222342	178	0.828096504876533	0.890342469813486	0.959670129532641	0.832032520486881	0.892659367053916	0.962352877471184
563	C2191-4222342	179	0.886743182466212	0.933897539510333	0.982702980950485	0.892675121510101	0.937610492270825	0.98710242622602
564	C2191-4222342	180	0.953591876156256	1.0195217739682	1.09693990902464	0.945145209518473	1.0099726057668	1.08330820855877
565	C2191-4222342	181	0.399600248935437	0.439815986431029	0.490356550631839	0.400433996556546	0.440120379694759	0.489298375246448
566	C2191-4222342	182	0.210468445480078	0.250759758997674	0.302417139940378	0.216653745000722	0.257924810323011	0.310495719070574
567	C2191-4222342	183	0.526450857956809	0.602812763536615	0.701418769353616	0.535340443918058	0.609526473675068	0.707509826775588
568	C2191-4222342	184	0.135764778527782	0.170494737277455	0.226743780504774	0.137456089576056	0.171954086616591	0.225756383229883
569	C2191-4222342	185	0.164635991332087	0.184738553306413	0.211040680052537	0.162310838310046	0.18212991270187	0.20691405523706
570	C2191-4222342	186	0.12534154206759	0.142792909353391	0.162984912308638	0.127137328064171	0.144322297621203	0.164461522659911
571	C2191-4222342	187	0.853399433799867	0.929728608252221	1.01230040288708	0.852097890917971	0.926879664387194	1.00597177961587
572	C2191-4222342	188	0.809507424735257	0.888864767943771	0.971798982644583	0.818097237543213	0.896843221278112	0.980015537376606
573	C2191-4222342	189	0.944563128016165	1.07466387500007	1.2184687772409	0.959731583025887	1.09015354322937	1.23580135783733
574	C2191-4222342	190	1.03057725123907	1.13233938266876	1.24241108180324	1.02197090450138	1.11971353513561	1.22318414237358
575	C2191-4222342	191	1.06018165251504	1.13137718394022	1.2134798022886	1.05502166185485	1.1266158717958	1.20180209691063
576	C2191-4222342	192	0.950209119752567	1.00516173531312	1.06830198103678	0.951588343461704	1.00604316404175	1.06785583650021
577	C2271-12141	1	1.26874447564502	1.39146073383835	1.53159546280588	1.25842755313746	1.37734896430938	1.50983381580604
578	C2271-12141	2	0.957262561955684	1.06031707135191	1.18359947010024	0.950332263287411	1.0525493415013	1.16973159309958
579	C2271-12141	3	0.698116312614965	0.812667168233508	0.948147347006222	0.694047522267229	0.804141552456623	0.933772428034864
580	C2271-12141	4	0.36282263347708	0.410610764192994	0.473467235046627	0.359615452087717	0.404845008134818	0.463506865768055
581	C2271-12141	5	0.526472574655903	0.61950616641145	0.73127835935543	0.531390613310425	0.622603027764285	0.735023067131573
582	C2271-12141	6	0.924784679452118	1.0462368265224	1.20724980786234	0.913725104794338	1.03330606447996	1.18222452679419
583	C2271-12141	7	0.718883683376199	0.831645421573068	0.97162206942594	0.720716791162749	0.829432232135014	0.961424620936057
584	C2271-12141	8	0.687916858325384	0.801116366022267	0.943906723827859	0.70198332904096	0.818880827754827	0.962963727624244
585	C2271-12141	9	0.691482985614452	1.33106795789518	3.51521489022132	0.670783730030462	1.27260983489888	3.02243481374311
586	C2271-12141	10	0.910242576684684	0.991394712231574	1.08502185944388	0.922354786204305	1.00350574174912	1.09391990330274
587	C2271-12141	11	0.468453094914651	0.534922951773677	0.617832284399806	0.475375710279385	0.540914193177219	0.622764975987659
588	C2271-12141	12	1.0725574666328	1.25163656587231	1.4927788737883	1.04962464498031	1.21756444542648	1.44340201060531
589	C2271-12141	13	1.01708333636253	1.09196795495679	1.18020489248435	1.01891181348495	1.09261198183296	1.18008851728711
590	C2271-12141	14	0.881951394846709	0.948041270992506	1.02511198539263	0.88288418330425	0.948252175685839	1.02290640164488
591	C2271-12141	15	1.14658446493985	1.29061576985202	1.48762813182972	1.14566999816219	1.28992619304001	1.47889161361466
592	C2271-12141	16	0.501569521939486	0.540896302054566	0.587738700614593	0.507227498400206	0.547051630078438	0.59369114467424
593	C2271-12141	17	0.975374359154784	1.06980052701261	1.17593400291536	0.972462506460872	1.06446092939607	1.1714158705043
594	C2271-12141	18	1.07610595037247	1.18265001899318	1.30022218314753	1.07352754528288	1.1765876526857	1.28941556051834
595	C2271-12141	19	1.5446979543157	1.74345430972952	2.00498545405178	1.53707017136125	1.73720730302201	1.98724899614775
596	C2271-12141	20	0.877500246100055	0.999038129300558	1.14851359958296	0.872991463487425	0.986653282689644	1.13134054184055
597	C2271-12141	21	1.12616654321698	1.22403242691888	1.32562335683637	1.12190329668823	1.21553119493669	1.31316530153127
598	C2271-12141	22	0.324591626379462	0.376352027308326	0.43903926474644	0.326436998738816	0.377206523536062	0.437488270854842
599	C2271-12141	23	0.594328419472572	0.698337782379393	0.822616049353944	0.583645304073582	0.681676092985983	0.797337622454035
600	C2271-12141	24	0.518594095164716	0.608106890454798	0.719969477317916	0.530104630247029	0.619450785712229	0.733430873808902
601	C2271-12141	25	0.494959008005347	0.602430773182891	0.744297155320278	0.513293730376639	0.624167575805369	0.767832526304996
602	C2271-12141	26	0.564460306254409	0.626048739348231	0.703464954988024	0.584174399046399	0.645804040979828	0.722490675124945
603	C2271-12141	27	0.8199458912466	0.916333702371392	1.02701098619129	0.824074526123473	0.920073455679898	1.02713976233442
604	C2271-12141	28	0.819763351560724	0.901333856602149	1.00071535940469	0.826088249877587	0.906793899944876	1.00109960630067
605	C2271-12141	29	0.342068294262998	0.391573684944967	0.452820478236708	0.344858257211951	0.393499083446118	0.455179280832537
606	C2271-12141	30	0.54259603761794	0.632652846597496	0.741152485511271	0.537888254306938	0.626352331365655	0.726560919849038
607	C2271-12141	31	0.545444027524401	0.594681310261212	0.648226981316274	0.559297099659208	0.607500582238731	0.660251377197533
608	C2271-12141	32	0.245594700110618	0.295522919891882	0.374047398796989	0.252543261173595	0.302608026678526	0.376694994457795
609	C2271-12141	33	0.130926352641849	0.154388810316791	0.187628874792957	0.136086734354712	0.160217413284933	0.192476087942966
610	C2271-12141	34	0.706026426587302	0.760395004770325	0.816139373433058	0.717897100124832	0.771419544939816	0.826198427394891
611	C2271-12141	35	0.433364480246585	0.484476634504625	0.550533399319979	0.440947933759953	0.493523146361029	0.556685603407769
612	C2271-12141	36	0.817427441862443	0.899911917973244	0.990187139404544	0.837106339212368	0.920531759248428	1.0082247396834
613	C2271-12141	37	1.01963396862843	1.10189608833854	1.19770061666954	1.02213005531908	1.10216323851215	1.1914511239641
614	C2271-12141	38	1.17643879538321	1.26810405674902	1.36704285790444	1.16214875701847	1.2514992121	1.34601719736653
615	C2271-12141	39	0.966576162282561	1.0302084245925	1.10927251923498	0.973496141528848	1.03705250020673	1.11270339485551
616	C2271-12141	40	0.896601254442866	0.957251885199743	1.01731687304007	0.901842804741694	0.96073176579775	1.0186796410237
617	C2271-12141	41	0.936110190192653	1.00052329863299	1.08110559005091	0.920172262960467	0.984704043297001	1.05651479228147
618	C2271-12141	42	0.870048222566138	1.01232347275565	1.19284099375601	0.863916057782948	1.00321059851867	1.17368561975214
619	C2271-12141	43	0.130965596960488	0.164714919431847	0.21410965307795	0.133278884257646	0.165857792039867	0.213508699970203
620	C2271-12141	44	0.14569760824746	0.172604390938829	0.206564322918489	0.147017675748226	0.173101716047499	0.204950717476258
621	C2271-12141	45	0.156622408013643	0.181658536584815	0.213971834042722	0.158551746545843	0.182762847732901	0.21426739062404
622	C2271-12141	46	0.352032395221708	0.379151949632579	0.40883604978077	0.359595268993826	0.387113042753871	0.417181467407984
623	C2271-12141	47	0.237411532098948	0.281635322263538	0.344701513478862	0.243742431217033	0.287771104943493	0.347163044336332
624	C2271-12141	48	0.184778729853651	0.287733047066073	0.717665237257194	0.18637305137951	0.290537913440945	0.637873133350642
625	C2271-12141	49	0.98307084193168	1.08378887601646	1.20045997453993	0.97666894163805	1.07484125069556	1.18784239502801
626	C2271-12141	50	0.780751928506543	0.860594428458645	0.952280055554591	0.774725901167889	0.852766094105066	0.939643242478543
627	C2271-12141	51	0.855276122249358	0.914635084238498	0.978969493539455	0.869743282900483	0.929763709459877	0.995177053422265
628	C2271-12141	52	0.811617380297294	0.865244217969825	0.929411395674419	0.819920045961598	0.87394132090588	0.936812024956457
629	C2271-12141	53	0.627211938016004	0.677826753313265	0.733262675509101	0.633314422247674	0.681554793192133	0.735450104020421
630	C2271-12141	54	0.695461325694952	0.762008935585052	0.840348268790861	0.699362193418795	0.764586208788706	0.83937138618638
631	C2271-12141	55	0.936498793120821	1.01074911677856	1.10234887096764	0.941361436291669	1.01386613046319	1.1000812423913
632	C2271-12141	56	0.592500696474214	0.639509877958514	0.691114972391185	0.596863327698444	0.642121575651695	0.692239764270699
633	C2271-12141	57	0.889077047106865	0.949595844400944	1.01676504108726	0.89851909995562	0.959006595166325	1.0260561105809
634	C2271-12141	58	1.31012295342259	1.41279228294978	1.51549791674023	1.29130349913662	1.38727130063196	1.48565523867434
635	C2271-12141	59	0.873416183897409	0.946021318745722	1.02085969071473	0.877898116931029	0.945657249237134	1.01816260714015
636	C2271-12141	60	0.647620713611872	0.733178754345251	0.837516627417767	0.64904815465319	0.733599266321349	0.839196134440706
637	C2271-12141	61	0.422996065688047	0.502084082940261	0.618823562489109	0.42446337777177	0.502806082892299	0.615024624597381
638	C2271-12141	62	1.08207142477479	1.15117080015058	1.23117263971676	1.08356376848828	1.15160971829782	1.23026699834119
639	C2271-12141	63	0.59477218934157	0.6392371674475	0.690563325254129	0.601226081386998	0.645701457230128	0.696065680571499
640	C2271-12141	64	0.91914743787548	0.988785837220189	1.07580909259434	0.917875692907439	0.984672037808971	1.06437027240793
641	C2271-12141	65	1.00017937431442	1.04936163849676	1.10716277654423	1.00420516044944	1.05381970589778	1.10950036985063
642	C2271-12141	66	0.495433457354602	0.548544174924093	0.609185291626234	0.504177754331923	0.557196494219575	0.616878394613823
643	C2271-12141	67	0.826147782925536	0.886429075198843	0.94767668563255	0.835332845067569	0.893080093380016	0.952855182806365
644	C2271-12141	68	0.645708451262441	0.710059841468583	0.780101169174279	0.649582689271058	0.711516586753389	0.777267639715893
645	C2271-12141	69	0.974823291349634	1.04307908380829	1.12657367178759	0.974959262550376	1.04344723827227	1.12425962498971
646	C2271-12141	70	0.778281887397548	0.866678454270912	0.9732055595707	0.779009964719178	0.86514111488427	0.964298337552416
647	C2271-12141	71	0.527389285329565	0.598284809425502	0.686658812242348	0.530124941032769	0.599351729122966	0.685842337359266
648	C2271-12141	72	0.957835134372215	1.08003085948896	1.24648050689839	0.965370984664554	1.08703765742878	1.25185157510212
649	C2271-12141	73	0.508870977738348	0.581298854225128	0.669244481609976	0.502821172280989	0.571882119839258	0.653626687776497
650	C2271-12141	74	1.02962834189215	1.10239391265272	1.18334736632029	1.01998262318432	1.08976746713377	1.1670993847746
651	C2271-12141	75	0.327825972334403	0.368898597013622	0.416746867336813	0.334011974139534	0.374065507253611	0.419640618173249
652	C2271-12141	76	0.996014583870425	1.05743304980839	1.12840702136261	0.985181220571573	1.04428137484952	1.11112690449818
653	C2271-12141	77	0.998605232328536	1.07700666386339	1.15795631847232	1.0001835712663	1.07703831980549	1.15736631630029
654	C2271-12141	78	0.753594659996187	0.823707355544187	0.910182929387342	0.756552819868202	0.823404491928813	0.905860456841504
655	C2271-12141	79	0.976275647145924	1.04584923086984	1.12722211313976	0.992526813697832	1.06230806319613	1.14174610790842
656	C2271-12141	80	0.696577411470062	0.763834092789276	0.846447550734411	0.696865726319765	0.764601553588747	0.844312619023454
657	C2271-12141	81	0.732829340717044	0.839033446661563	0.967469298465468	0.73189832403573	0.8335448777279	0.955290087939792
658	C2271-12141	82	1.22726257701111	1.37722318756611	1.56755342838476	1.20493434350078	1.35506709445984	1.53167774799483
659	C2271-12141	83	0.829348011048918	0.877666760237822	0.930276709071565	0.824158196541429	0.8708379299205	0.919972725668017
660	C2271-12141	84	0.786791724016115	0.903513296146791	1.04119048956553	0.804735406801885	0.92181148681479	1.05735756260395
661	C2271-12141	85	0.524058355651808	0.570322918849074	0.628399603714424	0.529904945086703	0.576170441028034	0.633508096894794
662	C2271-12141	86	0.878119931849469	0.96964626053958	1.07575935898507	0.881508150338347	0.971395340422051	1.07318639282011
663	C2271-12141	87	0.925406695036108	1.00000477857911	1.07196604485081	0.93491324848512	1.00513883949962	1.08187702404038
664	C2271-12141	88	0.538153901672746	0.589737856357547	0.649401701949224	0.544353241179199	0.595159749118499	0.653583278391399
665	C2271-12141	89	1.02611480313201	1.095071568901	1.17685300247093	1.02670217598866	1.09397638507449	1.17132983146815
666	C2271-12141	90	0.601257961940882	0.664988718057501	0.741235915854063	0.608660078558659	0.672240056069252	0.747109641534399
667	C2271-12141	91	0.623898128259349	0.667841174080884	0.715034415668567	0.631005627686773	0.673132217320742	0.71796381486591
668	C2271-12141	92	0.84773015321769	0.902604460074584	0.96534005537126	0.852501125230107	0.908051781970743	0.971989637630088
669	C2271-12141	93	0.876894596917404	0.943750557937781	1.0170971905747	0.886636464803304	0.952874016855844	1.0290138477763
670	C2271-12141	94	0.807412013021736	0.856669588560331	0.917251058215019	0.812111736274135	0.860227821463542	0.919203140514141
671	C2271-12141	95	0.918379502863114	1.00678802414658	1.11015335645973	0.921495084147303	1.00874989666088	1.10770015268079
672	C2271-12141	96	0.519219153841934	0.573620735258765	0.640223349534694	0.518964877620967	0.570885923986936	0.634021506330545
673	C2271-12141	97	0.568749157371661	0.628844210053178	0.694909243783783	0.575058887478566	0.634864569733253	0.700044646744011
674	C2271-12141	98	0.627079390526461	0.699789205897607	0.785404998915653	0.631656844580052	0.702174495367559	0.783297168305714
675	C2271-12141	99	0.886992198997923	0.979076802979559	1.0860885537177	0.882021520801586	0.968977657644269	1.06967775312013
676	C2271-12141	100	0.186757514175929	0.208848369022845	0.234848645751868	0.190652247068962	0.212905086884736	0.239145540749224
677	C2271-12141	101	0.36853033756448	0.425155850841379	0.496243408895788	0.372661994676767	0.428893036942988	0.497135009526875
678	C2271-12141	102	0.293343013483718	0.352285405826806	0.423396543195638	0.298857680294557	0.357829185325696	0.429264605282682
679	C2271-12141	103	1.12544858456724	1.21494630528947	1.32514075297637	1.11057986951042	1.19637922799834	1.29821482444075
680	C2271-12141	104	1.19755916998946	1.28684413528217	1.38844456356689	1.18630532711627	1.26977951850236	1.36693111408556
681	C2271-12141	105	0.970374371885554	1.04672617283157	1.13977320721601	0.968424855541459	1.04159529493763	1.13044914699747
682	C2271-12141	106	1.01856568978648	1.10048425440233	1.19067753174283	1.0110447185393	1.08706172286543	1.17292474612741
683	C2271-12141	107	0.323982776645867	0.401928372217944	0.511500605494396	0.322919450562867	0.397954034563674	0.499732473442028
684	C2271-12141	108	0.925691455891336	1.00840341551496	1.11915650910912	0.924675435453262	1.00986915146574	1.11832428676837
685	C2271-12141	109	0.750604681379826	0.805042967226749	0.866557735918183	0.76147787323685	0.814960479402988	0.875716994453771
686	C2271-12141	110	0.615867002771973	0.694528519332068	0.789953796245703	0.610368868526689	0.68576578289973	0.774334232095992
687	C2271-12141	111	0.674408389757793	0.737295519302548	0.813061158423513	0.670250397621822	0.7311417085715	0.801865320645149
688	C2271-12141	112	0.802766690326011	0.866906983181623	0.946651842161967	0.793434600079908	0.855498636698159	0.931887872483697
689	C2271-12141	113	1.17205833340155	1.23963172482718	1.31382480909082	1.15958442244261	1.22376121387321	1.2942161970617
690	C2271-12141	114	1.03325735912974	1.09216559202237	1.15133058902952	1.02361543260204	1.07930706568936	1.13528484926157
691	C2271-12141	115	1.00711349323459	1.07113574116244	1.13642826487541	1.00366726800888	1.06532987685185	1.13025508564932
692	C2271-12141	116	0.959897425765083	1.03464053871666	1.1186614807288	0.964788867478228	1.03922935198925	1.12151795728863
693	C2271-12141	117	1.19249221363585	1.27418512938998	1.37346192333059	1.19271319053694	1.27511994620171	1.37192214813619
694	C2271-12141	118	0.9597719885095	1.0152846299616	1.0816615222559	0.968038033930511	1.02158080192241	1.08579928379373
695	C2271-12141	119	1.23124938368185	1.3129337790404	1.40542003907546	1.22347222916626	1.30002039299251	1.38747748648486
696	C2271-12141	120	0.479736579125136	0.539073866874263	0.618464749341591	0.481025664642536	0.540006571801102	0.615120121561832
697	C2271-12141	121	0.698436336094663	0.760806487175405	0.831227018663963	0.703915216651315	0.766499996620291	0.83894832024415
698	C2271-12141	122	0.871278816027019	0.984922235589824	1.10428439953073	0.877274582323751	0.990214579547933	1.10979001387015
699	C2271-12141	123	0.680251084344899	0.737779869943131	0.798496679274462	0.6892223189689	0.745397842846612	0.803798978935032
700	C2271-12141	124	0.548530538232154	0.655020286269158	0.817753883448542	0.545859173931545	0.64774540749512	0.797246024775241
701	C2271-12141	125	1.01824067510427	1.13418652808471	1.26845913899604	1.01904889539686	1.13076820024863	1.26085655614008
702	C2271-12141	126	0.705422666929773	0.745451936609805	0.790743039449141	0.711861063651347	0.751511709219553	0.795909696794263
703	C2271-12141	127	1.42768595644967	1.48816812375041	1.56027842389773	1.43146454816781	1.49303629510692	1.56127826353775
704	C2271-12141	128	1.02955610034364	1.14153741946628	1.27778203261872	1.02482193093673	1.13696488472681	1.26877222373968
705	C2271-12141	129	0.85364147126639	0.934544683422746	1.02266806565551	0.865499461990439	0.94797474383903	1.03637764373619
706	C2271-12141	130	0.619728580996943	0.664784580344027	0.715971375181875	0.624613463404084	0.668354250574214	0.718883947806435
707	C2271-12141	131	0.515932180183322	0.565060637206083	0.622572956637903	0.510037871603776	0.557559845655912	0.612816099812162
708	C2271-12141	132	0.901122819732745	0.977829743178332	1.05593469153875	0.898724505264862	0.972581163016172	1.04695618571069
709	C2271-12141	133	0.452413820036117	0.493769559253581	0.541672597548494	0.459742123901121	0.501168646686968	0.548010819308416
710	C2271-12141	134	0.806804071349131	0.8674496391459	0.936449661513107	0.808948261679575	0.867934608890995	0.932837504490454
711	C2271-12141	135	0.74289120609679	0.804116332135332	0.878723801705316	0.740807951019606	0.799616633660345	0.871469640756113
712	C2271-12141	136	1.18493080947204	1.25298383886721	1.33296777108334	1.1841654966547	1.24878895860582	1.3244557251037
713	C2271-12141	137	0.965864357616792	1.03668224482776	1.11844446742144	0.963198137415264	1.03094756658126	1.11041410268927
714	C2271-12141	138	0.985999774773455	1.03411914165271	1.09197932792652	0.983358228503789	1.03170859439837	1.0882714498711
715	C2271-12141	139	0.837748905956279	0.888281047453595	0.942607352207876	0.833660610991585	0.881492420800267	0.932973553006449
716	C2271-12141	140	1.46719154666137	1.54418292584658	1.63706054987487	1.45999204107959	1.53429179676368	1.61997506900643
717	C2271-12141	141	0.619240815197392	0.705632857026049	0.822436803266409	0.615816723364756	0.701023318973042	0.809684874234478
718	C2271-12141	142	0.464980646651968	0.515481072250382	0.575269121554894	0.457829509713351	0.50489385986155	0.56188149650447
719	C2271-12141	143	0.437322891540369	0.499510951271272	0.584343535882031	0.442239114706643	0.50251296364228	0.584967449232618
720	C2271-12141	144	0.408068654168557	0.474763089499468	0.555412144034932	0.415401084585719	0.482088990232843	0.5594288763256
721	C2271-12141	145	0.936119335230464	1.02702123800721	1.14787260175354	0.920031514013161	1.00602965816923	1.11812021445398
722	C2271-12141	146	0.915590810524446	0.966293401694647	1.01608577230323	0.925221123203992	0.974382316303326	1.02411141821206
723	C2271-12141	147	0.982852714997493	1.02374729961253	1.07580281440563	0.985619556222925	1.02623788765647	1.07651635934623
724	C2271-12141	148	0.834030787445059	0.8906853861204	0.957870350035648	0.822040597507018	0.877270928355837	0.943240350630184
725	C2271-12141	149	1.23685180701727	1.29458625373246	1.35724100234704	1.22716919443388	1.28401380426154	1.34304215846258
726	C2271-12141	150	1.00175445052662	1.06921123130681	1.1484201837208	0.998048229686904	1.06004465769598	1.13253552280335
727	C2271-12141	151	0.849309050744974	0.907484880926186	0.968818881904851	0.848979399841758	0.905183808039568	0.965045850280256
728	C2271-12141	152	0.563655164870197	0.610530900109406	0.66308699173533	0.560322965798774	0.606485028257664	0.657532179964956
729	C2271-12141	153	0.951342780385688	1.01529706325421	1.09406350261525	0.948235439743522	1.01032018643279	1.08685370058751
730	C2271-12141	154	0.952961305305205	1.0149176351299	1.08470425586271	0.954932377512036	1.01586884239858	1.08238388472646
731	C2271-12141	155	0.4838728546435	0.53744433582267	0.603420561726488	0.483913123690461	0.536202074408707	0.599413870069122
732	C2271-12141	156	0.970646488774625	1.02560449117708	1.09275337549298	0.974880526159346	1.02690127033297	1.09248889245235
733	C2271-12141	157	0.146977793307311	0.181626107025814	0.230050589303956	0.151349528856178	0.188394804403736	0.235044061756111
734	C2271-12141	158	0.254381419106922	0.282100273497291	0.315074956800552	0.262707163382992	0.290120444005449	0.322847293930752
735	C2271-12141	159	0.213626811719237	0.237883019703431	0.264233531579169	0.221687969388748	0.245880037624088	0.271969856228152
736	C2271-12141	160	0.568347495042139	0.640558339219838	0.728763705955551	0.561212325351526	0.629269547894828	0.711678790652087
737	C2271-12141	161	0.936979112099518	0.998965482286953	1.06894056574709	0.941293521566725	1.00030507748026	1.06864374349544
738	C2271-12141	162	0.917486048178417	0.953203842872334	0.994394494339189	0.927029355159469	0.962726669141609	1.00032773985912
739	C2271-12141	163	0.795883878422744	0.849444321632334	0.9090427514911	0.804643966060966	0.856625459600218	0.915261316433412
740	C2271-12141	164	0.66040403613692	0.713695153501637	0.777767161495567	0.666382727709002	0.719036268529856	0.77884279625101
741	C2271-12141	165	0.864811009480407	0.939964633870058	1.01789098851106	0.864274791811273	0.935801882156827	1.00886394901383
742	C2271-12141	166	0.571329767409511	0.620332947768042	0.678734071668158	0.576572621504017	0.624248496988424	0.681647431940025
743	C2271-12141	167	0.923979148288017	0.992863823965595	1.06690500371523	0.933247179573252	0.999916065672099	1.0717983331984
744	C2271-12141	168	1.55856748697134	1.6616772181963	1.77469051489131	1.55474840617693	1.65792645387297	1.76840654814593
745	C2271-12141	169	0.640853086063463	0.733967425362463	0.853734037333387	0.619652930362123	0.707736886031418	0.816372485097845
746	C2271-12141	170	0.857872011318722	0.912545449319922	0.972707427384794	0.862626845766183	0.914829427642164	0.973225694940516
747	C2271-12141	171	0.387014585787713	0.426771775764421	0.477320106637622	0.392327837131258	0.432304402597485	0.481566928810079
748	C2271-12141	172	0.771162648341421	0.834161317655134	0.905686227272788	0.786562536010919	0.848212451796495	0.916740916123378
749	C2271-12141	173	0.49069091896569	0.525788998782081	0.564488492779911	0.493231678434432	0.526894898097179	0.563991859221704
750	C2271-12141	174	0.400118709371518	0.430923758719787	0.465121020114941	0.402907234881192	0.432872040828287	0.4661764703747
751	C2271-12141	175	0.345700893289398	0.380567245803017	0.420609547454264	0.35469240058852	0.389860812384961	0.429703957107745
752	C2271-12141	176	0.40280104215146	0.45531098935118	0.517783392958246	0.406099766975701	0.45639529008395	0.515803460108676
753	C2271-12141	177	0.256363814627096	0.280112491938212	0.305728111593145	0.265517246539011	0.289594155658646	0.314905903771508
754	C2271-12141	178	0.63346734668133	0.680417007202324	0.72810793263288	0.638088347641953	0.683540605867086	0.730810078047033
755	C2271-12141	179	0.973116051450355	1.05517130770708	1.15299860194276	0.962096517747639	1.04039581405559	1.1331906627739
756	C2271-12141	180	1.11097127525472	1.24499873663989	1.3942355822102	1.10276496614869	1.23242633040815	1.37484301641173
757	C2271-12141	181	0.323643219651941	0.353512657549811	0.386545649837556	0.327805979365331	0.356692330039068	0.38892576134787
758	C2271-12141	182	0.224516934377471	0.26201060701546	0.311194077469624	0.228975650655323	0.265661336925151	0.313359085855409
759	C2271-12141	183	0.236961198342268	0.25679377257194	0.279644239071144	0.242501052644939	0.262139296724801	0.285212749843086
760	C2271-12141	184	0.168924706508593	0.200276084429974	0.241862014525696	0.170975280570353	0.202581709184803	0.242956554387097
761	C2271-12141	185	0.163246540791863	0.184084550212406	0.207645189152241	0.162501029535712	0.182464534043724	0.203916355076005
762	C2271-12141	186	0.132724473358186	0.144795134260296	0.158513449949369	0.13515639115406	0.146907291515588	0.160419028488894
763	C2271-12141	187	0.737184946787071	0.783725276542724	0.838748908945668	0.736608545676696	0.78267701165084	0.834799910858929
764	C2271-12141	188	0.892459208256505	0.961155664369537	1.04397824650551	0.902361992883435	0.970800685785044	1.05301914456624
765	C2271-12141	189	1.05031748049211	1.11163590973571	1.17802958849531	1.05126744634918	1.10915559512067	1.17186338548623
766	C2271-12141	190	1.21754435895237	1.32456086778509	1.44824140420588	1.1930944469479	1.29543466600598	1.4126485689629
767	C2271-12141	191	0.959310486544464	1.03315443575971	1.12219269908581	0.945162649141328	1.0156250697228	1.09668853523036
768	C2271-12141	192	1.23403890787866	1.36866175861163	1.52144354458748	1.21576880510504	1.34089420868101	1.48314399078164
769	C2657-3181	1	0.168097101848042	0.641944270041206	1.7485809112712	0.179481094317005	0.801064133790839	2.50038307060702
770	C2657-3181	2	1.07469113825305	1.68695976968476	2.56310006822757	0.776690012080383	1.51688386011073	2.62045304453869
771	C2657-3181	3	0.194903911110973	0.548077543711232	1.17806457721103	0.18363004625004	0.68057803568969	1.62021025755966
772	C2657-3181	4	0.287206670408247	0.707487320429401	1.32833070655922	0.103924058772802	0.359234010115052	1.08601261833637
773	C2657-3181	5	0.666244665825555	1.04321924675827	1.81285201653493	0.686136117774797	0.803330883514419	0.954441879001748
774	C2657-3181	6	0.532182267907153	0.973331330622973	1.67620878516079	0.21307955262628	0.713297919652405	1.59927049293147
775	C2657-3181	7	1.02769901985449	1.6982161830682	2.65756486041288	0.43919554809711	0.523017645306567	0.765657081798682
776	C2657-3181	8	0.136053680029671	0.345282375236869	0.780934950530035	0.0558537327301763	0.281542934393838	0.924229745146006
777	C2657-3181	9	0.137582939564544	0.321715932277765	0.737060725243819	0.0743556837090035	0.223104896394963	0.709059920320493
778	C2657-3181	10	0.282158461857517	0.48436203571453	0.846314940591268	0.369185493914207	0.64111311716435	1.10023992201078
779	C2657-3181	11	0.287238523133562	0.681116117724372	1.48499401580307	0.208670754191671	0.790616477652282	1.94502579069398
780	C2657-3181	12	0.49685945191326	0.906334572838372	1.5154079256352	0.495466526588679	0.97481863151951	1.70621131566748
781	C2657-3181	13	0.281003284484506	0.588307196103183	1.13404102764226	0.292085920670708	0.65631630654846	1.33441364387027
782	C2657-3181	14	0.825629884072463	1.47173974000984	2.35486831351731	0.427799250063253	0.50330967969681	0.702863029340323
783	C2657-3181	15	0.514407161265617	1.06243253874049	1.91102466838475	0.269687622355576	0.977360773981328	2.0905873798527
784	C2657-3181	16	0.155279549404675	0.450573775576999	1.01842912245299	0.125816579035705	0.548640996183847	1.41300638096504
785	C2657-3181	17	0.782536753405411	1.21985584050098	1.87505095340122	0.526593081502385	1.04278000062932	1.78962362417305
786	C2657-3181	18	0.276524624097994	0.735997286425064	1.58224436556622	0.188620639472384	0.785366565637773	1.95842667948471
787	C2657-3181	19	0.61294750258828	1.13652916578344	1.87997512055146	0.264255539847097	0.819953427246952	1.73064548890024
788	C2657-3181	20	1.11409925902104	1.70287637015686	2.44548944614433	1.01603657934448	1.73950777824142	2.60381121472142
789	C2657-3181	21	0.697209272038568	1.20187297460497	1.99200391669025	0.546630947821247	1.14410820547469	2.09799387752517
790	C2657-3181	22	0.967298889891987	1.48082111554986	2.18407636604015	0.733294817296994	1.31865478051384	2.16947880770655
791	C2657-3181	23	0.254455415273282	0.57756818853576	1.28921518722961	0.151778445077853	0.688147501185883	1.57617617781674
792	C2657-3181	24	1.12843537495732	1.98622036481112	3.23371850672848	0.479950169060591	0.582904966665219	1.06649137815137
793	C2657-3181	25	0.21436222136972	0.600170697763758	1.38806494122731	0.173997423636983	0.670067997063967	1.91876023708291
794	C2657-3181	26	0.59674721689712	1.04596045113896	1.86425777592893	0.585798482100752	1.14210153447794	2.17865463466539
795	C2657-3181	27	0.455378849527847	0.869889627008195	1.50620951125481	0.192316881053026	0.618059160147675	1.39216579908521
796	C2657-3181	28	0.188122814294841	0.545689468056788	1.16024343901296	0.2039176972943	0.626928442129053	1.41253905378871
797	C2657-3181	29	0.135224072689112	0.365595506918756	0.80363592630298	0.0815516096058671	0.353732953098724	0.993057322360077
798	C2657-3181	30	0.135378452272097	0.373225480072343	0.901491667247838	0.104256311067708	0.342911594296663	1.05216170050614
799	C2657-3181	31	0.44405535555538	0.791971629295777	1.46174359426392	0.569673077896952	1.03884918322499	1.93008358267777
800	C2657-3181	32	0.415010190374953	0.836536701112818	1.54100326123485	0.388050338931249	1.02450766907771	1.97831635435155
801	C2657-3181	33	0.0681006995502258	0.368906661162198	1.13136539884403	0.0550633018794055	0.41881019065427	1.62310236969695
802	C2657-3181	34	0.575215419187781	0.974213304280759	1.51598310432814	0.570596816166834	1.08462264630577	1.77497175308342
803	C2657-3181	35	0.15411168804872	0.398074925167864	0.880148621950241	0.107972359992274	0.343374815859548	0.93673234728776
804	C2657-3181	36	0.392164387145341	0.765958906153582	1.34306615195713	0.133491786734171	0.525635233436662	1.26133516951503
805	C2657-3181	37	0.751069900417494	1.30634484935339	2.05178431006147	0.438642497480021	1.25657074281181	2.21743039683166
806	C2657-3181	38	0.526436329377262	0.902669927792077	1.50390016744232	0.462119895410797	0.920099537037322	1.65283800665738
807	C2657-3181	39	0.122629297083433	0.367831072860495	0.84454339509246	0.0664515459491606	0.280139181718117	0.94163904860572
808	C2657-3181	40	0.762074285857037	1.23947043369338	1.89669058176378	0.491395765660768	1.0852787229049	1.9023460382329
809	C2657-3181	41	0.549660236014597	1.04089875810317	1.69943082218787	0.202019843734557	0.771564370433426	1.63240591524306
810	C2657-3181	42	0.846286070362751	1.24580903802609	1.79408911935206	0.862403842133386	1.33180313194003	1.97964654728204
811	C2657-3181	43	0.0654770129266831	0.211710309976097	0.692834826239832	0.0625228900479596	0.166786566087474	0.862687209001646
812	C2657-3181	44	0.215021427946558	0.510620654208215	0.997854824916673	0.202974168131966	0.60077093605249	1.19100428159461
813	C2657-3181	45	0.137813419944077	0.338537954247579	0.723769373817965	0.094210356010445	0.301039960380375	0.741191224574665
814	C2657-3181	46	0.1377562724083	0.27733998190095	0.639611883171594	0.177965076058007	0.313600836303553	0.709446432856927
815	C2657-3181	47	0.168230828963646	0.377323383519587	0.909702470820828	0.153672888921222	0.41012928801704	1.11586171624269
816	C2657-3181	48	0.581859240818847	0.953988138484949	1.57267310362654	0.693292714574331	1.14335388590236	1.92968408796002
817	C2657-3181	49	0.295422462461591	0.783093852099396	1.5679246959369	0.344405393292897	0.954084847475754	2.04620451185748
818	C2657-3181	50	0.0612454303949722	0.31543617680837	1.00070452889188	0.048959610447295	0.380979236297664	1.4039609165131
819	C2657-3181	51	0.274574698618979	0.602641622311295	1.1915341610701	0.354493453125469	0.755629549345578	1.52915515702512
820	C2657-3181	52	0.596596089810788	1.0238064391681	1.7145725015742	0.449636845011436	1.00003202187422	1.84498956413174
821	C2657-3181	53	0.434112016019881	0.882870933501965	1.51198497085666	0.498315986341522	1.05564445517403	1.86107703292075
822	C2657-3181	54	0.23855068841196	0.53971657579146	1.00366880890187	0.234883312922371	0.601054181404193	1.22419106336259
823	C2657-3181	55	0.596096285752235	1.05989593938997	1.75989825063502	0.524723405174202	1.06787798307103	1.95632744625758
824	C2657-3181	56	0.233536794925901	0.554837438102718	1.15341324321011	0.132851443151796	0.443400971222239	1.22335670965923
825	C2657-3181	57	0.135421786952511	0.330242990759874	0.762022614966354	0.130610174990964	0.365821670082469	0.963669254173345
826	C2657-3181	58	0.141560855581948	0.390776167626575	0.903680991585289	0.0545683922821804	0.232225948553392	1.01334718080079
827	C2657-3181	59	0.546863629433326	1.03439267668947	1.77456871851853	0.240950723026739	0.836737790484038	1.78366412736236
828	C2657-3181	60	0.145871162002644	0.379888687987197	0.913981854108816	0.13960670295102	0.420130640588302	1.14507012489209
829	C2657-3181	61	0.0968421402451244	0.34830060870132	1.15757737653815	0.0672878697016673	0.339566065299393	1.53650646682106
830	C2657-3181	62	0.229206189736176	0.577419664222956	1.16397570753694	0.236971876048824	0.674498219018665	1.53441358877419
831	C2657-3181	63	0.337227199025444	0.632255728509568	1.17791366359168	0.375325910306479	0.73381377030218	1.42559106038842
832	C2657-3181	64	0.086845580294615	0.229620753852199	0.60393873219339	0.0928503038275607	0.233675467418723	0.722945033806573
833	C2657-3181	65	0.430702934825858	0.785432565703038	1.34250564405657	0.302780125470039	0.749227383077026	1.42856600091517
834	C2657-3181	66	0.174438250373298	0.430179512580887	0.950326479312415	0.166735413180901	0.478639970857354	1.2135409955105
835	C2657-3181	67	0.288156647414408	0.584417750283409	1.06251064664977	0.321026375016307	0.682369933780785	1.27238344315226
836	C2657-3181	68	0.14778784318907	0.372253808453757	0.975929989760473	0.133072954559303	0.38136898591181	1.12239035269647
837	C2657-3181	69	0.306899868765265	0.621167423041674	1.08673630379655	0.123445185883123	0.297777184538854	0.891969889268954
838	C2657-3181	70	0.395176523800908	0.838642210042698	1.46984048321013	0.265304654008201	0.842362035247644	1.67368185714957
839	C2657-3181	71	0.249673277540677	0.659935377077572	1.33535653949317	0.187099837450331	0.750644847810636	1.62129401845171
840	C2657-3181	72	0.102099576725897	0.274083873247326	0.654310314289254	0.113235729928273	0.2860545829945	0.799427899705073
841	C2657-3181	73	0.237069534894969	0.581683047050957	1.25672378427564	0.181036621156903	0.589969538787469	1.56699080116241
842	C2657-3181	74	1.14842530894864	1.69728355325101	2.52154014887211	0.46179926326653	1.01015914084336	1.89494670390212
843	C2657-3181	75	0.963772424931935	1.54851921267295	2.45324173484705	0.265671246133651	0.663224251573106	1.67895988618474
844	C2657-3181	76	0.10719943553748	0.377603575689223	1.09676410436154	0.103322077410515	0.42583381442699	1.59116590344099
845	C2657-3181	77	0.255152264562487	0.603101658460606	1.14796402706321	0.171003869964992	0.604432505416646	1.30981160714536
846	C2657-3181	78	0.0870301243495075	0.25481273402056	0.712687376000696	0.0853371195389991	0.235530252978147	0.851194282226975
847	C2657-3181	79	0.0721892554612358	0.198426528020051	0.576074648850547	0.0763131476420112	0.181414485195151	0.670748542397016
848	C2657-3181	80	0.22251154304482	0.568310287657767	1.20983097854456	0.119881055740305	0.424318615781474	1.31415677709699
849	C2657-3181	81	0.459371801262624	0.936286148813846	1.65482338490439	0.15688388806583	0.279019693125177	0.968811954821754
850	C2657-3181	82	0.574380904818761	1.00867586394872	1.71162625828354	0.264857057205999	0.764442370763658	1.5731854946489
851	C2657-3181	83	0.559006303626538	1.07986055598892	1.83405404398219	0.261550292929697	0.950229282009138	1.89005612955544
852	C2657-3181	84	0.332253802671605	0.769735249985135	1.54521031408417	0.358971828259603	0.933992297367094	1.94278074936736
853	C2657-3181	85	0.217392633063781	0.462616496235318	1.03496961533776	0.198986859360467	0.456347789103934	1.18316127771374
854	C2657-3181	86	0.439094997300243	0.884492545148877	1.53297729566262	0.270158779425253	0.85984913061164	1.71319234711054
855	C2657-3181	87	1.14829291824742	1.8468013162361	2.731942887492	0.379631839697155	1.00703198164362	1.99914329001349
856	C2657-3181	88	0.533328938087367	1.03745960630788	1.86881396542165	0.596670083534126	1.23875216631575	2.32273633349322
857	C2657-3181	89	0.467748057085545	0.886782222711457	1.60298038319891	0.213236659091078	0.671865271862168	1.79287575443699
858	C2657-3181	90	0.139190138507658	0.317227326479343	0.690562652021303	0.121586155096262	0.1757878629879	0.382877425577771
859	C2657-3181	91	0.230268520174389	0.540133194160886	0.982176058497781	0.160421036534223	0.585902024716101	1.16945681860666
860	C2657-3181	92	0.473655754151835	0.835336308140232	1.35329984724632	0.526196767255716	0.948826764095384	1.58461502205591
861	C2657-3181	93	0.915734619937966	1.45534854291806	2.24046396445849	0.245639894205395	0.383797756477438	1.00188636949211
862	C2657-3181	94	0.771606622182262	1.22135353737022	1.8922161715321	0.845485909123173	1.38537462396774	2.20735704877778
863	C2657-3181	95	0.578725503664796	0.966057439349377	1.43727210357001	0.626298356912235	1.07055445893912	1.68878311661752
864	C2657-3181	96	0.458519489488359	0.856036985806009	1.58161315592226	0.420426579078219	0.951953045437155	1.84919390288835
865	C2657-3181	97	1.10283680197279	1.81523318423988	2.86308196583394	0.58369505996316	1.37503224382763	2.65969890792747
866	C2657-3181	98	0.292808273150658	0.750159028307289	1.63858966453339	0.2208459362447	0.832756448568576	2.06435761230865
867	C2657-3181	99	0.0588441142949441	0.2991321536499	0.781352713863746	0.0505421243219392	0.402157927161915	1.11053858169192
868	C2657-3181	100	0.183366289294811	0.481022951651083	0.975656255608452	0.20042571480765	0.543475201759048	1.15529538898957
869	C2657-3181	101	0.0521515535857775	0.303689458928427	0.831273835973033	0.0404071915060504	0.380745147699374	1.132973744171
870	C2657-3181	102	0.196947439805429	0.508455975292944	1.12890649029542	0.172663706850709	0.577565213796072	1.42215043126574
871	C2657-3181	103	1.03716040507683	1.53690957149401	2.20867624201872	0.668433920297056	1.47787424367729	2.33689964936897
872	C2657-3181	104	0.650641991050142	1.06419946806056	1.66116716658913	0.656735203119269	1.16814016850703	1.93198760951308
873	C2657-3181	105	0.484140050429922	0.874752300128062	1.5013336577452	0.145323395279456	0.467178016439428	1.18098747753929
874	C2657-3181	106	0.423171621313629	0.80496389559552	1.44739955192997	0.392113493497906	0.857900664075927	1.6156080292842
875	C2657-3181	107	0.393601008599047	0.750482659030996	1.31544869680475	0.458734961810969	0.893477890518289	1.6089794948262
876	C2657-3181	108	1.75262390219246	2.37187238218346	3.14591671535622	1.30581008133082	1.98408638728979	2.90157230989064
877	C2657-3181	109	0.492797090968459	1.04836711672478	1.94552805765301	0.32931778382833	1.03009984966345	2.21854181211705
878	C2657-3181	110	0.250467790240966	0.6786219280406	1.39461560981981	0.17730565576525	0.752742239063348	1.7015191382203
879	C2657-3181	111	0.399176681347491	0.853560299514195	1.6367837561171	0.164567853881607	0.303280604156797	1.12330559254003
880	C2657-3181	112	0.540533570068799	1.03555646124666	1.80170809197911	0.530391205000635	1.14036151001648	2.11194276792682
881	C2657-3181	113	0.544394249615016	0.940388271684678	1.59138802973507	0.640947603612454	1.111716646609	1.9278978853744
882	C2657-3181	114	0.486667987794083	0.856075229530722	1.48082322472953	0.254503929339003	0.649766080945946	1.34025687544441
883	C2657-3181	115	0.333088788489079	0.616349953950629	1.06508846787274	0.3381548171177	0.671516845319143	1.20157212153264
884	C2657-3181	116	0.45536368258802	0.998926665843904	1.80110061249436	0.207367342651604	0.672096641738457	1.61131857290959
885	C2657-3181	117	0.391587572081883	0.781676672568874	1.29713458863001	0.444382377339118	0.901622456659378	1.52822142176963
886	C2657-3181	118	1.06321627224719	1.65137909607171	2.33950306764526	0.62636656295448	1.30468136563765	2.17966415816299
887	C2657-3181	119	1.07038870519159	1.60677788063771	2.28515254751204	1.01781405482646	1.66100896774602	2.50874330587873
888	C2657-3181	120	0.299423550206102	0.629551881086643	1.28337755260357	0.283723971355622	0.694553132372058	1.53550186575551
889	C2657-3181	121	0.106309834728063	0.289804203797505	0.723900979195004	0.0612565013427791	0.251062106685944	0.85941039821988
890	C2657-3181	122	0.149630868053492	0.480847083968069	1.35605125145394	0.159930578440832	0.605055647431314	1.93990178913732
891	C2657-3181	123	0.0659078749451433	0.39691173428953	1.12724733457491	0.0416958630378798	0.471920664510657	1.57677960030242
892	C2657-3181	124	0.302130031060279	0.759236341456919	1.53949456213173	0.364118030494367	1.03754613197284	2.21414679165674
893	C2657-3181	125	0.173324159699992	0.508260548768807	1.10441622502515	0.182888513759795	0.667090073213951	1.55407661374096
894	C2657-3181	126	0.476704485070024	0.894088339919757	1.4649091436386	0.160116499894604	0.551441031278316	1.19699912129071
895	C2657-3181	127	0.299767756211804	0.584218048209897	1.11690484051619	0.285625935107533	0.63322071871946	1.31035555892102
896	C2657-3181	128	0.69637210734156	1.22838376477066	2.12631185424518	0.273022806522233	0.866778072470611	1.95908320494188
897	C2657-3181	129	0.873172468858212	1.46941271110676	2.37908477381479	0.493584976615816	1.20754945778332	2.34050501996485
898	C2657-3181	130	0.133387707590311	0.351452767860314	0.847277868109571	0.134989970189411	0.396976278692641	1.0915204082262
899	C2657-3181	131	0.133593230010064	0.335050621963497	0.774214188610771	0.0927346219165674	0.2537146872176	0.809180447844749
900	C2657-3181	132	0.868701145965059	1.32459408153532	1.95930062418952	0.794714177452063	1.32434388670191	2.09730696883441
901	C2657-3181	133	0.198250972442678	0.458655732403279	0.97084594985888	0.204603838401847	0.541809970447264	1.30716414498867
902	C2657-3181	134	0.157704485462368	0.358483341330964	0.799716751848068	0.145147822822873	0.334907536827727	0.869634448833762
903	C2657-3181	135	0.224010862443096	0.497170505429817	1.00580428388483	0.112835569294598	0.388760594471337	1.0487746432118
904	C2657-3181	136	0.772852578291123	1.18821343893961	1.85713450275265	0.726519027034971	1.22220424339266	2.05631086303711
905	C2657-3181	137	0.11294559071353	0.333605660551754	0.862669281418377	0.119368487756313	0.388795173388591	1.1690241686077
906	C2657-3181	138	1.02789583417926	1.57181881219767	2.39100752519088	0.793580384760737	1.41545682636736	2.42277492349719
907	C2657-3181	139	0.665276279998971	1.16103512926443	1.89871269953099	0.684070597560557	1.3426811465068	2.25049144198925
908	C2657-3181	140	0.60344219151913	0.957061347023618	1.46273397620145	0.499977932576046	0.930792050846068	1.5611673295902
909	C2657-3181	141	0.635266328163191	1.17351089782457	1.99154763353717	0.527989933458082	1.25440059488017	2.37158189739289
910	C2657-3181	142	0.699267164536617	1.16907705860826	1.84926438726774	0.774300461749758	1.36127214122128	2.23141444978511
911	C2657-3181	143	1.22937188947586	1.91108509006292	2.85385976438823	0.85307762375426	1.62853509887674	2.80058374126963
912	C2657-3181	144	0.110653916508996	0.332569130877006	0.840252060500846	0.0791041464517076	0.236415234251637	0.930402308232226
913	C2657-3181	145	0.239937060069852	0.595581552905504	1.25242043056255	0.167290770093078	0.611940713271234	1.44582781146812
914	C2657-3181	146	0.904983001792683	1.3649732969753	1.94379909041093	0.788213943407054	1.33005331174124	2.03226494130223
915	C2657-3181	147	0.267743473245304	0.617946949922359	1.23709500934305	0.155554316532332	0.542696230018641	1.24787003744347
916	C2657-3181	148	0.122749980344397	0.311806292641935	0.756934149378287	0.151155086011097	0.336130859087594	0.956491861860906
917	C2657-3181	149	0.322862062465414	0.619795560023628	1.1092814029693	0.414267016845612	0.803383749345715	1.42085895659572
918	C2657-3181	150	0.116862276314104	0.311979790119342	0.766770061534462	0.143505324316306	0.392690038054047	0.963373634251461
919	C2657-3181	151	0.28615533353618	0.602162725183453	1.26259419603112	0.0932117490834527	0.380580258953724	1.30766772415923
920	C2657-3181	152	0.516893011445616	0.960530781235913	1.7203718030077	0.575417897104534	1.11679115174494	2.04611883486631
921	C2657-3181	153	0.384111125737894	0.74636744699283	1.2628057139306	0.379298103411167	0.78155147301086	1.41371595114313
922	C2657-3181	154	1.13234084757692	1.69875747234406	2.38504973483889	0.948332068751318	1.54800972333724	2.39147664504642
923	C2657-3181	155	0.157768632768804	0.414931553364486	0.97857214620748	0.166109343587583	0.471610668854416	1.24187262124852
924	C2657-3181	156	0.198892001428454	0.436417169969656	0.946801103439948	0.247555216631981	0.521645118448447	1.20905952781775
925	C2657-3181	157	0.0846323180458967	0.353305265432026	0.993283727979834	0.081431068727186	0.406004821569604	1.39706171154569
926	C2657-3181	158	0.117286193575317	0.359983139167636	0.913802670647837	0.0712921789007169	0.303574320468861	1.0935505537913
927	C2657-3181	159	0.034388497207181	0.147638488405932	0.556121579261604	0.0279370455146178	0.101371171523589	0.686100450900864
928	C2657-3181	160	0.344294075625258	0.73542466182717	1.24061096038873	0.431700973337571	0.928316681849588	1.56111109474736
929	C2657-3181	161	0.207272179229774	0.436674834386714	0.857771793526662	0.171550020745586	0.446376295768511	0.995085375834315
930	C2657-3181	162	0.762118074002126	1.18979268105129	1.87194949304828	0.755770525808659	1.28397406002042	2.07546491487097
931	C2657-3181	163	0.568687375063456	0.981501676233902	1.66305400820656	0.450968648278834	0.978071149260202	1.81039823341887
932	C2657-3181	164	0.970039428095223	1.5558242297761	2.40636089123508	0.557134593434277	1.22103129708225	2.23888499969983
933	C2657-3181	165	1.39306889227753	2.11008258907423	3.17717868289644	0.371880645577204	0.879719111115757	1.92510129540648
934	C2657-3181	166	0.104903986067941	0.312270105702129	0.7916643871949	0.0863641243655755	0.313421564943344	0.972138354046465
935	C2657-3181	167	1.27369704929846	1.92677927931396	2.7335182043021	0.879560205639625	1.68642473066467	2.68056373695915
936	C2657-3181	168	0.147331852502256	0.486341787496165	1.06114935630346	0.071828353026137	0.447525091408965	1.1901348407315
937	C2657-3181	169	0.63970641610892	1.36869626901944	2.50343726413942	0.437343723096391	1.30688227177559	2.84354048294543
938	C2657-3181	170	0.276746166649923	0.560053139566424	1.02289621922863	0.347880243003544	0.709153830998513	1.31844930855217
939	C2657-3181	171	0.153772377029534	0.376144743721396	0.839647700648058	0.121515355790424	0.280159173419701	0.864112277133345
940	C2657-3181	172	0.441429211138446	0.923056394894964	1.70160526326721	0.157159595446979	0.570812972928112	1.61966569888369
941	C2657-3181	173	0.256732207111313	0.560450210676196	1.1289906470767	0.235907887908967	0.631901826648563	1.42832932445992
942	C2657-3181	174	0.870768188317815	1.46737705070398	2.30478817587545	0.453658160969608	1.10553338782291	2.09926399968053
943	C2657-3181	175	0.0989193061526547	0.287658236222906	0.72044969799491	0.057163396391355	0.214069951533998	0.794595684811369
944	C2657-3181	176	0.25940789667388	0.646017216926892	1.42955490917669	0.275920034846115	0.770686371344443	1.83650692306534
945	C2657-3181	177	0.158444315517739	0.387470685542454	0.831436252932539	0.0938057054679195	0.316962253738216	0.905905507619047
946	C2657-3181	178	0.358669864551866	0.74701943982516	1.44961127574976	0.342343864942176	0.828955555000871	1.73460679320623
947	C2657-3181	179	0.927287939859534	1.35011255246228	1.92988765853203	0.945943332316998	1.46663233195282	2.18714374961202
948	C2657-3181	180	0.856534470791692	1.37024791423283	2.01627546012896	0.64016655026043	1.32511138104597	2.16685665406601
949	C2657-3181	181	0.131799395498868	0.404087745480823	0.887103323490202	0.170454997361765	0.506452206228321	1.09531988098968
950	C2657-3181	182	0.0491350022586612	0.290897444096661	0.948836393167487	0.0331850682029975	0.303863394115509	1.31862397118161
951	C2657-3181	183	0.170200229528569	0.507031805838557	1.26651851427608	0.112104743736766	0.613370599008847	1.75492370925248
952	C2657-3181	184	0.153894189140978	0.422296374282778	1.04218073796876	0.142768131240467	0.48539489736476	1.37111960473341
953	C2657-3181	185	0.203950468528964	0.435425846856041	0.897049166768884	0.153866471423525	0.431771002467671	1.06554349580772
954	C2657-3181	186	0.0297601238877632	0.0981681207618188	0.345207053410278	0.0290723073557058	0.0615717332425463	0.324012563423485
955	C2657-3181	187	0.672170439449121	1.14742874565875	1.82415493477531	0.708466983716882	1.29105605773463	2.15461206563154
956	C2657-3181	188	0.386880798546773	0.770570067382641	1.36683231521715	0.291808632137936	0.739925345565783	1.46452429534857
957	C2657-3181	189	0.206597231870181	0.52687812042522	1.28136811459654	0.159183216613088	0.358112907499951	1.4443857071992
958	C2657-3181	190	0.197193301781669	0.510259895748112	1.08568751065346	0.15214317220695	0.586796569340449	1.364076631743
959	C2657-3181	191	0.323401008033897	0.61259093797373	1.12568960741862	0.42538259521586	0.802939413569635	1.47072000207798
960	C2657-3181	192	0.370720803682722	0.685509774026315	1.20454697397666	0.292204320596398	0.658373428096166	1.23910667666358
