# Supplementary material for: Accurate determination of CRISPR-mediated gene fitness in transplantable tumours
Source: Nat Commun. 2022 Aug 4;13:4534. doi: 10.1038/s41467-022-31830-2 (PMC9352714; doi:10.1038/s41467-022-31830-2)
Supplement: Supplementary file 5 — Source data [file 41467_2022_31830_MOESM5_ESM.zip › source_data/FigS5/FigS5a.csv]

sgrna	viral_IU	gene	MCMCsample	fitness
25	20E6	PIK3CA	2500	0.41033
25	20E6	PIK3CA	2501	0.40323
25	20E6	PIK3CA	2502	0.40878
25	20E6	PIK3CA	2503	0.37303
25	20E6	PIK3CA	2504	0.41412
25	20E6	PIK3CA	2505	0.40228
25	20E6	PIK3CA	2506	0.39963
25	20E6	PIK3CA	2507	0.40661
25	20E6	PIK3CA	2508	0.44827
25	20E6	PIK3CA	2509	0.43546
25	20E6	PIK3CA	2510	0.41557
25	20E6	PIK3CA	2511	0.36926
25	20E6	PIK3CA	2512	0.4327
25	20E6	PIK3CA	2513	0.38147
25	20E6	PIK3CA	2514	0.414
25	20E6	PIK3CA	2515	0.41842
25	20E6	PIK3CA	2516	0.40489
25	20E6	PIK3CA	2517	0.40598
25	20E6	PIK3CA	2518	0.43035
25	20E6	PIK3CA	2519	0.41508
25	20E6	PIK3CA	2520	0.41039
25	20E6	PIK3CA	2521	0.4453
25	20E6	PIK3CA	2522	0.40956
25	20E6	PIK3CA	2523	0.42039
25	20E6	PIK3CA	2524	0.40327
25	20E6	PIK3CA	2525	0.37775
25	20E6	PIK3CA	2526	0.39726
25	20E6	PIK3CA	2527	0.48773
25	20E6	PIK3CA	2528	0.43403
25	20E6	PIK3CA	2529	0.40401
25	20E6	PIK3CA	2530	0.41961
25	20E6	PIK3CA	2531	0.41617
25	20E6	PIK3CA	2532	0.44779
25	20E6	PIK3CA	2533	0.43647
25	20E6	PIK3CA	2534	0.43381
25	20E6	PIK3CA	2535	0.37081
25	20E6	PIK3CA	2536	0.43284
25	20E6	PIK3CA	2537	0.43383
25	20E6	PIK3CA	2538	0.41807
25	20E6	PIK3CA	2539	0.37931
25	20E6	PIK3CA	2540	0.39243
25	20E6	PIK3CA	2541	0.42892
25	20E6	PIK3CA	2542	0.42522
25	20E6	PIK3CA	2543	0.46285
25	20E6	PIK3CA	2544	0.40274
25	20E6	PIK3CA	2545	0.39175
25	20E6	PIK3CA	2546	0.45563
25	20E6	PIK3CA	2547	0.40239
25	20E6	PIK3CA	2548	0.38939
25	20E6	PIK3CA	2549	0.37207
25	20E6	PIK3CA	2550	0.40548
25	20E6	PIK3CA	2551	0.43357
25	20E6	PIK3CA	2552	0.40476
25	20E6	PIK3CA	2553	0.42102
25	20E6	PIK3CA	2554	0.44847
25	20E6	PIK3CA	2555	0.44776
25	20E6	PIK3CA	2556	0.40813
25	20E6	PIK3CA	2557	0.39718
25	20E6	PIK3CA	2558	0.38135
25	20E6	PIK3CA	2559	0.38134
25	20E6	PIK3CA	2560	0.39934
25	20E6	PIK3CA	2561	0.42319
25	20E6	PIK3CA	2562	0.36368
25	20E6	PIK3CA	2563	0.39929
25	20E6	PIK3CA	2564	0.35808
25	20E6	PIK3CA	2565	0.34785
25	20E6	PIK3CA	2566	0.33412
25	20E6	PIK3CA	2567	0.37133
25	20E6	PIK3CA	2568	0.41747
25	20E6	PIK3CA	2569	0.34511
25	20E6	PIK3CA	2570	0.36051
25	20E6	PIK3CA	2571	0.38811
25	20E6	PIK3CA	2572	0.36638
25	20E6	PIK3CA	2573	0.39117
25	20E6	PIK3CA	2574	0.37459
25	20E6	PIK3CA	2575	0.40716
25	20E6	PIK3CA	2576	0.44872
25	20E6	PIK3CA	2577	0.41285
25	20E6	PIK3CA	2578	0.43031
25	20E6	PIK3CA	2579	0.42745
25	20E6	PIK3CA	2580	0.41733
25	20E6	PIK3CA	2581	0.45513
25	20E6	PIK3CA	2582	0.46035
25	20E6	PIK3CA	2583	0.4876
25	20E6	PIK3CA	2584	0.4747
25	20E6	PIK3CA	2585	0.45352
25	20E6	PIK3CA	2586	0.4575
25	20E6	PIK3CA	2587	0.51758
25	20E6	PIK3CA	2588	0.50627
25	20E6	PIK3CA	2589	0.3637
25	20E6	PIK3CA	2590	0.42823
25	20E6	PIK3CA	2591	0.43611
25	20E6	PIK3CA	2592	0.42938
25	20E6	PIK3CA	2593	0.41942
25	20E6	PIK3CA	2594	0.43921
25	20E6	PIK3CA	2595	0.436
25	20E6	PIK3CA	2596	0.41144
25	20E6	PIK3CA	2597	0.48305
25	20E6	PIK3CA	2598	0.45072
25	20E6	PIK3CA	2599	0.42375
25	20E6	PIK3CA	2600	0.44448
25	20E6	PIK3CA	2601	0.3552
25	20E6	PIK3CA	2602	0.42353
25	20E6	PIK3CA	2603	0.43748
25	20E6	PIK3CA	2604	0.4304
25	20E6	PIK3CA	2605	0.41921
25	20E6	PIK3CA	2606	0.44021
25	20E6	PIK3CA	2607	0.43916
25	20E6	PIK3CA	2608	0.38881
25	20E6	PIK3CA	2609	0.4339
25	20E6	PIK3CA	2610	0.46935
25	20E6	PIK3CA	2611	0.49419
25	20E6	PIK3CA	2612	0.43072
25	20E6	PIK3CA	2613	0.40028
25	20E6	PIK3CA	2614	0.39845
25	20E6	PIK3CA	2615	0.42974
25	20E6	PIK3CA	2616	0.40255
25	20E6	PIK3CA	2617	0.40602
25	20E6	PIK3CA	2618	0.38527
25	20E6	PIK3CA	2619	0.39038
25	20E6	PIK3CA	2620	0.37474
25	20E6	PIK3CA	2621	0.36468
25	20E6	PIK3CA	2622	0.38534
25	20E6	PIK3CA	2623	0.3809
25	20E6	PIK3CA	2624	0.45534
25	20E6	PIK3CA	2625	0.43649
25	20E6	PIK3CA	2626	0.4491
25	20E6	PIK3CA	2627	0.51409
25	20E6	PIK3CA	2628	0.47767
25	20E6	PIK3CA	2629	0.39883
25	20E6	PIK3CA	2630	0.4095
25	20E6	PIK3CA	2631	0.44375
25	20E6	PIK3CA	2632	0.45737
25	20E6	PIK3CA	2633	0.39429
25	20E6	PIK3CA	2634	0.38362
25	20E6	PIK3CA	2635	0.36532
25	20E6	PIK3CA	2636	0.4926
25	20E6	PIK3CA	2637	0.47132
25	20E6	PIK3CA	2638	0.5067
25	20E6	PIK3CA	2639	0.50478
25	20E6	PIK3CA	2640	0.51147
25	20E6	PIK3CA	2641	0.51947
25	20E6	PIK3CA	2642	0.4869
25	20E6	PIK3CA	2643	0.47494
25	20E6	PIK3CA	2644	0.56167
25	20E6	PIK3CA	2645	0.37345
25	20E6	PIK3CA	2646	0.3527
25	20E6	PIK3CA	2647	0.3795
25	20E6	PIK3CA	2648	0.43315
25	20E6	PIK3CA	2649	0.40458
25	20E6	PIK3CA	2650	0.46344
25	20E6	PIK3CA	2651	0.41555
25	20E6	PIK3CA	2652	0.41829
25	20E6	PIK3CA	2653	0.42638
25	20E6	PIK3CA	2654	0.47614
25	20E6	PIK3CA	2655	0.52877
25	20E6	PIK3CA	2656	0.43769
25	20E6	PIK3CA	2657	0.52348
25	20E6	PIK3CA	2658	0.44895
25	20E6	PIK3CA	2659	0.44258
25	20E6	PIK3CA	2660	0.54805
25	20E6	PIK3CA	2661	0.53803
25	20E6	PIK3CA	2662	0.45188
25	20E6	PIK3CA	2663	0.4401
25	20E6	PIK3CA	2664	0.39871
25	20E6	PIK3CA	2665	0.404
25	20E6	PIK3CA	2666	0.44063
25	20E6	PIK3CA	2667	0.3757
25	20E6	PIK3CA	2668	0.38929
25	20E6	PIK3CA	2669	0.35762
25	20E6	PIK3CA	2670	0.38189
25	20E6	PIK3CA	2671	0.44074
25	20E6	PIK3CA	2672	0.42346
25	20E6	PIK3CA	2673	0.45993
25	20E6	PIK3CA	2674	0.40984
25	20E6	PIK3CA	2675	0.4207
25	20E6	PIK3CA	2676	0.43816
25	20E6	PIK3CA	2677	0.45596
25	20E6	PIK3CA	2678	0.45176
25	20E6	PIK3CA	2679	0.45015
25	20E6	PIK3CA	2680	0.4525
25	20E6	PIK3CA	2681	0.38808
25	20E6	PIK3CA	2682	0.44478
25	20E6	PIK3CA	2683	0.50279
25	20E6	PIK3CA	2684	0.4292
25	20E6	PIK3CA	2685	0.39502
25	20E6	PIK3CA	2686	0.37722
25	20E6	PIK3CA	2687	0.41446
25	20E6	PIK3CA	2688	0.40443
25	20E6	PIK3CA	2689	0.45971
25	20E6	PIK3CA	2690	0.4367
25	20E6	PIK3CA	2691	0.50226
25	20E6	PIK3CA	2692	0.45799
25	20E6	PIK3CA	2693	0.41498
25	20E6	PIK3CA	2694	0.40598
25	20E6	PIK3CA	2695	0.41696
25	20E6	PIK3CA	2696	0.43224
25	20E6	PIK3CA	2697	0.44506
25	20E6	PIK3CA	2698	0.42795
25	20E6	PIK3CA	2699	0.42104
25	20E6	PIK3CA	2700	0.43332
25	20E6	PIK3CA	2701	0.49718
25	20E6	PIK3CA	2702	0.49401
25	20E6	PIK3CA	2703	0.57136
25	20E6	PIK3CA	2704	0.50037
25	20E6	PIK3CA	2705	0.51569
25	20E6	PIK3CA	2706	0.41113
25	20E6	PIK3CA	2707	0.35188
25	20E6	PIK3CA	2708	0.36098
25	20E6	PIK3CA	2709	0.42194
25	20E6	PIK3CA	2710	0.37906
25	20E6	PIK3CA	2711	0.35315
25	20E6	PIK3CA	2712	0.44846
25	20E6	PIK3CA	2713	0.47178
25	20E6	PIK3CA	2714	0.35751
25	20E6	PIK3CA	2715	0.39621
25	20E6	PIK3CA	2716	0.3685
25	20E6	PIK3CA	2717	0.40277
25	20E6	PIK3CA	2718	0.37801
25	20E6	PIK3CA	2719	0.37548
25	20E6	PIK3CA	2720	0.44398
25	20E6	PIK3CA	2721	0.41616
25	20E6	PIK3CA	2722	0.47031
25	20E6	PIK3CA	2723	0.42106
25	20E6	PIK3CA	2724	0.40978
25	20E6	PIK3CA	2725	0.37625
25	20E6	PIK3CA	2726	0.37981
25	20E6	PIK3CA	2727	0.39309
25	20E6	PIK3CA	2728	0.39008
25	20E6	PIK3CA	2729	0.39832
25	20E6	PIK3CA	2730	0.39762
25	20E6	PIK3CA	2731	0.41062
25	20E6	PIK3CA	2732	0.46503
25	20E6	PIK3CA	2733	0.43307
25	20E6	PIK3CA	2734	0.39132
25	20E6	PIK3CA	2735	0.42814
25	20E6	PIK3CA	2736	0.45681
25	20E6	PIK3CA	2737	0.44084
25	20E6	PIK3CA	2738	0.43614
25	20E6	PIK3CA	2739	0.46482
25	20E6	PIK3CA	2740	0.45328
25	20E6	PIK3CA	2741	0.48042
25	20E6	PIK3CA	2742	0.48348
25	20E6	PIK3CA	2743	0.46053
25	20E6	PIK3CA	2744	0.51764
25	20E6	PIK3CA	2745	0.45509
25	20E6	PIK3CA	2746	0.46268
25	20E6	PIK3CA	2747	0.42521
25	20E6	PIK3CA	2748	0.39541
25	20E6	PIK3CA	2749	0.46404
25	20E6	PIK3CA	2750	0.35827
25	20E6	PIK3CA	2751	0.39401
25	20E6	PIK3CA	2752	0.38916
25	20E6	PIK3CA	2753	0.45232
25	20E6	PIK3CA	2754	0.42123
25	20E6	PIK3CA	2755	0.42644
25	20E6	PIK3CA	2756	0.41174
25	20E6	PIK3CA	2757	0.40211
25	20E6	PIK3CA	2758	0.38407
25	20E6	PIK3CA	2759	0.37631
25	20E6	PIK3CA	2760	0.39656
25	20E6	PIK3CA	2761	0.42168
25	20E6	PIK3CA	2762	0.44889
25	20E6	PIK3CA	2763	0.4557
25	20E6	PIK3CA	2764	0.45436
25	20E6	PIK3CA	2765	0.35884
25	20E6	PIK3CA	2766	0.4427
25	20E6	PIK3CA	2767	0.38982
25	20E6	PIK3CA	2768	0.36787
25	20E6	PIK3CA	2769	0.38059
25	20E6	PIK3CA	2770	0.454
25	20E6	PIK3CA	2771	0.48981
25	20E6	PIK3CA	2772	0.49168
25	20E6	PIK3CA	2773	0.43225
25	20E6	PIK3CA	2774	0.48325
25	20E6	PIK3CA	2775	0.44588
25	20E6	PIK3CA	2776	0.43195
25	20E6	PIK3CA	2777	0.47301
25	20E6	PIK3CA	2778	0.39173
25	20E6	PIK3CA	2779	0.34943
25	20E6	PIK3CA	2780	0.32642
25	20E6	PIK3CA	2781	0.42856
25	20E6	PIK3CA	2782	0.39965
25	20E6	PIK3CA	2783	0.43632
25	20E6	PIK3CA	2784	0.45971
25	20E6	PIK3CA	2785	0.43056
25	20E6	PIK3CA	2786	0.35385
25	20E6	PIK3CA	2787	0.38887
25	20E6	PIK3CA	2788	0.40976
25	20E6	PIK3CA	2789	0.43583
25	20E6	PIK3CA	2790	0.46846
25	20E6	PIK3CA	2791	0.519
25	20E6	PIK3CA	2792	0.5173
25	20E6	PIK3CA	2793	0.38188
25	20E6	PIK3CA	2794	0.57568
25	20E6	PIK3CA	2795	0.5678
25	20E6	PIK3CA	2796	0.5396
25	20E6	PIK3CA	2797	0.55054
25	20E6	PIK3CA	2798	0.65379
25	20E6	PIK3CA	2799	0.65371
25	20E6	PIK3CA	2800	0.53926
25	20E6	PIK3CA	2801	0.46408
25	20E6	PIK3CA	2802	0.49526
25	20E6	PIK3CA	2803	0.47215
25	20E6	PIK3CA	2804	0.38864
25	20E6	PIK3CA	2805	0.44236
25	20E6	PIK3CA	2806	0.50385
25	20E6	PIK3CA	2807	0.50089
25	20E6	PIK3CA	2808	0.51041
25	20E6	PIK3CA	2809	0.50975
25	20E6	PIK3CA	2810	0.5449
25	20E6	PIK3CA	2811	0.4656
25	20E6	PIK3CA	2812	0.36789
25	20E6	PIK3CA	2813	0.42286
25	20E6	PIK3CA	2814	0.42558
25	20E6	PIK3CA	2815	0.44367
25	20E6	PIK3CA	2816	0.35848
25	20E6	PIK3CA	2817	0.39276
25	20E6	PIK3CA	2818	0.41918
25	20E6	PIK3CA	2819	0.43973
25	20E6	PIK3CA	2820	0.48218
25	20E6	PIK3CA	2821	0.45094
25	20E6	PIK3CA	2822	0.45897
25	20E6	PIK3CA	2823	0.46811
25	20E6	PIK3CA	2824	0.43257
25	20E6	PIK3CA	2825	0.44477
25	20E6	PIK3CA	2826	0.48051
25	20E6	PIK3CA	2827	0.46085
25	20E6	PIK3CA	2828	0.4725
25	20E6	PIK3CA	2829	0.46671
25	20E6	PIK3CA	2830	0.41141
25	20E6	PIK3CA	2831	0.47966
25	20E6	PIK3CA	2832	0.5357
25	20E6	PIK3CA	2833	0.55192
25	20E6	PIK3CA	2834	0.46048
25	20E6	PIK3CA	2835	0.44281
25	20E6	PIK3CA	2836	0.39633
25	20E6	PIK3CA	2837	0.42512
25	20E6	PIK3CA	2838	0.41837
25	20E6	PIK3CA	2839	0.45918
25	20E6	PIK3CA	2840	0.46201
25	20E6	PIK3CA	2841	0.45478
25	20E6	PIK3CA	2842	0.45384
25	20E6	PIK3CA	2843	0.46551
25	20E6	PIK3CA	2844	0.41816
25	20E6	PIK3CA	2845	0.45165
25	20E6	PIK3CA	2846	0.46997
25	20E6	PIK3CA	2847	0.45257
25	20E6	PIK3CA	2848	0.41351
25	20E6	PIK3CA	2849	0.43304
25	20E6	PIK3CA	2850	0.44406
25	20E6	PIK3CA	2851	0.43605
25	20E6	PIK3CA	2852	0.42319
25	20E6	PIK3CA	2853	0.43286
25	20E6	PIK3CA	2854	0.44
25	20E6	PIK3CA	2855	0.43223
25	20E6	PIK3CA	2856	0.41593
25	20E6	PIK3CA	2857	0.44907
25	20E6	PIK3CA	2858	0.42165
25	20E6	PIK3CA	2859	0.45007
25	20E6	PIK3CA	2860	0.44708
25	20E6	PIK3CA	2861	0.45547
25	20E6	PIK3CA	2862	0.41206
25	20E6	PIK3CA	2863	0.41869
25	20E6	PIK3CA	2864	0.47338
25	20E6	PIK3CA	2865	0.39376
25	20E6	PIK3CA	2866	0.42747
25	20E6	PIK3CA	2867	0.43672
25	20E6	PIK3CA	2868	0.4479
25	20E6	PIK3CA	2869	0.38684
25	20E6	PIK3CA	2870	0.50065
25	20E6	PIK3CA	2871	0.51036
25	20E6	PIK3CA	2872	0.47781
25	20E6	PIK3CA	2873	0.53361
25	20E6	PIK3CA	2874	0.54133
25	20E6	PIK3CA	2875	0.42362
25	20E6	PIK3CA	2876	0.44533
25	20E6	PIK3CA	2877	0.36519
25	20E6	PIK3CA	2878	0.41004
25	20E6	PIK3CA	2879	0.41092
25	20E6	PIK3CA	2880	0.38995
25	20E6	PIK3CA	2881	0.36556
25	20E6	PIK3CA	2882	0.42174
25	20E6	PIK3CA	2883	0.42169
25	20E6	PIK3CA	2884	0.39863
25	20E6	PIK3CA	2885	0.43645
25	20E6	PIK3CA	2886	0.4346
25	20E6	PIK3CA	2887	0.41076
25	20E6	PIK3CA	2888	0.41176
25	20E6	PIK3CA	2889	0.43182
25	20E6	PIK3CA	2890	0.4935
25	20E6	PIK3CA	2891	0.48842
25	20E6	PIK3CA	2892	0.41194
25	20E6	PIK3CA	2893	0.42442
25	20E6	PIK3CA	2894	0.3845
25	20E6	PIK3CA	2895	0.37261
25	20E6	PIK3CA	2896	0.41722
25	20E6	PIK3CA	2897	0.56067
25	20E6	PIK3CA	2898	0.50491
25	20E6	PIK3CA	2899	0.46156
25	20E6	PIK3CA	2900	0.44931
25	20E6	PIK3CA	2901	0.40843
25	20E6	PIK3CA	2902	0.47866
25	20E6	PIK3CA	2903	0.43463
25	20E6	PIK3CA	2904	0.47815
25	20E6	PIK3CA	2905	0.49153
25	20E6	PIK3CA	2906	0.44809
25	20E6	PIK3CA	2907	0.38336
25	20E6	PIK3CA	2908	0.45598
25	20E6	PIK3CA	2909	0.47743
25	20E6	PIK3CA	2910	0.40595
25	20E6	PIK3CA	2911	0.37833
25	20E6	PIK3CA	2912	0.41182
25	20E6	PIK3CA	2913	0.42635
25	20E6	PIK3CA	2914	0.37101
25	20E6	PIK3CA	2915	0.38357
25	20E6	PIK3CA	2916	0.35684
25	20E6	PIK3CA	2917	0.36094
25	20E6	PIK3CA	2918	0.39253
25	20E6	PIK3CA	2919	0.398
25	20E6	PIK3CA	2920	0.52315
25	20E6	PIK3CA	2921	0.5421
25	20E6	PIK3CA	2922	0.50375
25	20E6	PIK3CA	2923	0.39723
25	20E6	PIK3CA	2924	0.42731
25	20E6	PIK3CA	2925	0.42213
25	20E6	PIK3CA	2926	0.43752
25	20E6	PIK3CA	2927	0.36256
25	20E6	PIK3CA	2928	0.48361
25	20E6	PIK3CA	2929	0.51867
25	20E6	PIK3CA	2930	0.47044
25	20E6	PIK3CA	2931	0.52421
25	20E6	PIK3CA	2932	0.50275
25	20E6	PIK3CA	2933	0.48882
25	20E6	PIK3CA	2934	0.48348
25	20E6	PIK3CA	2935	0.41342
25	20E6	PIK3CA	2936	0.45819
25	20E6	PIK3CA	2937	0.40423
25	20E6	PIK3CA	2938	0.43833
25	20E6	PIK3CA	2939	0.43041
25	20E6	PIK3CA	2940	0.44014
25	20E6	PIK3CA	2941	0.45965
25	20E6	PIK3CA	2942	0.51635
25	20E6	PIK3CA	2943	0.48273
25	20E6	PIK3CA	2944	0.45726
25	20E6	PIK3CA	2945	0.42183
25	20E6	PIK3CA	2946	0.40256
25	20E6	PIK3CA	2947	0.36982
25	20E6	PIK3CA	2948	0.37073
25	20E6	PIK3CA	2949	0.46354
25	20E6	PIK3CA	2950	0.55031
25	20E6	PIK3CA	2951	0.44933
25	20E6	PIK3CA	2952	0.42987
25	20E6	PIK3CA	2953	0.35247
25	20E6	PIK3CA	2954	0.44973
25	20E6	PIK3CA	2955	0.38406
25	20E6	PIK3CA	2956	0.37381
25	20E6	PIK3CA	2957	0.41365
25	20E6	PIK3CA	2958	0.37733
25	20E6	PIK3CA	2959	0.41509
25	20E6	PIK3CA	2960	0.37513
25	20E6	PIK3CA	2961	0.36281
25	20E6	PIK3CA	2962	0.41434
25	20E6	PIK3CA	2963	0.41721
25	20E6	PIK3CA	2964	0.35317
25	20E6	PIK3CA	2965	0.40857
25	20E6	PIK3CA	2966	0.40858
25	20E6	PIK3CA	2967	0.42245
25	20E6	PIK3CA	2968	0.39506
25	20E6	PIK3CA	2969	0.4131
25	20E6	PIK3CA	2970	0.39947
25	20E6	PIK3CA	2971	0.33299
25	20E6	PIK3CA	2972	0.42448
25	20E6	PIK3CA	2973	0.43347
25	20E6	PIK3CA	2974	0.44712
25	20E6	PIK3CA	2975	0.39057
25	20E6	PIK3CA	2976	0.43813
25	20E6	PIK3CA	2977	0.4396
25	20E6	PIK3CA	2978	0.44063
25	20E6	PIK3CA	2979	0.43415
25	20E6	PIK3CA	2980	0.49799
25	20E6	PIK3CA	2981	0.47183
25	20E6	PIK3CA	2982	0.48427
25	20E6	PIK3CA	2983	0.4015
25	20E6	PIK3CA	2984	0.56566
25	20E6	PIK3CA	2985	0.51554
25	20E6	PIK3CA	2986	0.54855
25	20E6	PIK3CA	2987	0.55136
25	20E6	PIK3CA	2988	0.49814
25	20E6	PIK3CA	2989	0.45907
25	20E6	PIK3CA	2990	0.51568
25	20E6	PIK3CA	2991	0.56057
25	20E6	PIK3CA	2992	0.50471
25	20E6	PIK3CA	2993	0.62312
25	20E6	PIK3CA	2994	0.6072
25	20E6	PIK3CA	2995	0.55582
25	20E6	PIK3CA	2996	0.56787
25	20E6	PIK3CA	2997	0.52248
25	20E6	PIK3CA	2998	0.47081
25	20E6	PIK3CA	2999	0.48647
25	20E6	PIK3CA	3000	0.45771
25	20E6	PIK3CA	3001	0.47441
25	20E6	PIK3CA	3002	0.55863
25	20E6	PIK3CA	3003	0.53374
25	20E6	PIK3CA	3004	0.49508
25	20E6	PIK3CA	3005	0.46494
25	20E6	PIK3CA	3006	0.5033
25	20E6	PIK3CA	3007	0.47552
25	20E6	PIK3CA	3008	0.64219
25	20E6	PIK3CA	3009	0.4205
25	20E6	PIK3CA	3010	0.41997
25	20E6	PIK3CA	3011	0.42244
25	20E6	PIK3CA	3012	0.42347
25	20E6	PIK3CA	3013	0.45291
25	20E6	PIK3CA	3014	0.48714
25	20E6	PIK3CA	3015	0.4969
25	20E6	PIK3CA	3016	0.44592
25	20E6	PIK3CA	3017	0.41767
25	20E6	PIK3CA	3018	0.45242
25	20E6	PIK3CA	3019	0.40188
25	20E6	PIK3CA	3020	0.46827
25	20E6	PIK3CA	3021	0.59521
25	20E6	PIK3CA	3022	0.54258
25	20E6	PIK3CA	3023	0.49506
25	20E6	PIK3CA	3024	0.48294
25	20E6	PIK3CA	3025	0.48335
25	20E6	PIK3CA	3026	0.47586
25	20E6	PIK3CA	3027	0.46523
25	20E6	PIK3CA	3028	0.51134
25	20E6	PIK3CA	3029	0.41194
25	20E6	PIK3CA	3030	0.37604
25	20E6	PIK3CA	3031	0.42573
25	20E6	PIK3CA	3032	0.47051
25	20E6	PIK3CA	3033	0.41267
25	20E6	PIK3CA	3034	0.47214
25	20E6	PIK3CA	3035	0.40907
25	20E6	PIK3CA	3036	0.44073
25	20E6	PIK3CA	3037	0.44237
25	20E6	PIK3CA	3038	0.4248
25	20E6	PIK3CA	3039	0.38768
25	20E6	PIK3CA	3040	0.40222
25	20E6	PIK3CA	3041	0.43455
25	20E6	PIK3CA	3042	0.404
25	20E6	PIK3CA	3043	0.39604
25	20E6	PIK3CA	3044	0.43071
25	20E6	PIK3CA	3045	0.41917
25	20E6	PIK3CA	3046	0.4829
25	20E6	PIK3CA	3047	0.38428
25	20E6	PIK3CA	3048	0.35625
25	20E6	PIK3CA	3049	0.3787
25	20E6	PIK3CA	3050	0.38963
25	20E6	PIK3CA	3051	0.50031
25	20E6	PIK3CA	3052	0.53856
25	20E6	PIK3CA	3053	0.5259
25	20E6	PIK3CA	3054	0.51637
25	20E6	PIK3CA	3055	0.59836
25	20E6	PIK3CA	3056	0.44109
25	20E6	PIK3CA	3057	0.4381
25	20E6	PIK3CA	3058	0.40431
25	20E6	PIK3CA	3059	0.45978
25	20E6	PIK3CA	3060	0.40658
25	20E6	PIK3CA	3061	0.36903
25	20E6	PIK3CA	3062	0.50041
25	20E6	PIK3CA	3063	0.50819
25	20E6	PIK3CA	3064	0.52737
25	20E6	PIK3CA	3065	0.41044
25	20E6	PIK3CA	3066	0.44717
25	20E6	PIK3CA	3067	0.40717
25	20E6	PIK3CA	3068	0.36194
25	20E6	PIK3CA	3069	0.49629
25	20E6	PIK3CA	3070	0.55954
25	20E6	PIK3CA	3071	0.41629
25	20E6	PIK3CA	3072	0.41907
25	20E6	PIK3CA	3073	0.44916
25	20E6	PIK3CA	3074	0.58587
25	20E6	PIK3CA	3075	0.53022
25	20E6	PIK3CA	3076	0.5246
25	20E6	PIK3CA	3077	0.6201
25	20E6	PIK3CA	3078	0.62148
25	20E6	PIK3CA	3079	0.49032
25	20E6	PIK3CA	3080	0.6036
25	20E6	PIK3CA	3081	0.51317
25	20E6	PIK3CA	3082	0.56109
25	20E6	PIK3CA	3083	0.51997
25	20E6	PIK3CA	3084	0.53134
25	20E6	PIK3CA	3085	0.48279
25	20E6	PIK3CA	3086	0.38198
25	20E6	PIK3CA	3087	0.43278
25	20E6	PIK3CA	3088	0.43957
25	20E6	PIK3CA	3089	0.41651
25	20E6	PIK3CA	3090	0.46752
25	20E6	PIK3CA	3091	0.42574
25	20E6	PIK3CA	3092	0.44393
25	20E6	PIK3CA	3093	0.44642
25	20E6	PIK3CA	3094	0.49641
25	20E6	PIK3CA	3095	0.42567
25	20E6	PIK3CA	3096	0.41424
25	20E6	PIK3CA	3097	0.45967
25	20E6	PIK3CA	3098	0.35802
25	20E6	PIK3CA	3099	0.45254
25	20E6	PIK3CA	3100	0.44356
25	20E6	PIK3CA	3101	0.46323
25	20E6	PIK3CA	3102	0.47631
25	20E6	PIK3CA	3103	0.44986
25	20E6	PIK3CA	3104	0.3873
25	20E6	PIK3CA	3105	0.42759
25	20E6	PIK3CA	3106	0.40452
25	20E6	PIK3CA	3107	0.39331
25	20E6	PIK3CA	3108	0.41426
25	20E6	PIK3CA	3109	0.40734
25	20E6	PIK3CA	3110	0.46491
25	20E6	PIK3CA	3111	0.43239
25	20E6	PIK3CA	3112	0.35632
25	20E6	PIK3CA	3113	0.46583
25	20E6	PIK3CA	3114	0.38576
25	20E6	PIK3CA	3115	0.40237
25	20E6	PIK3CA	3116	0.3952
25	20E6	PIK3CA	3117	0.39097
25	20E6	PIK3CA	3118	0.46462
25	20E6	PIK3CA	3119	0.48643
25	20E6	PIK3CA	3120	0.47266
25	20E6	PIK3CA	3121	0.47126
25	20E6	PIK3CA	3122	0.48098
25	20E6	PIK3CA	3123	0.41278
25	20E6	PIK3CA	3124	0.43999
25	20E6	PIK3CA	3125	0.46545
25	20E6	PIK3CA	3126	0.41309
25	20E6	PIK3CA	3127	0.39745
25	20E6	PIK3CA	3128	0.34382
25	20E6	PIK3CA	3129	0.46922
25	20E6	PIK3CA	3130	0.37761
25	20E6	PIK3CA	3131	0.39528
25	20E6	PIK3CA	3132	0.55615
25	20E6	PIK3CA	3133	0.39873
25	20E6	PIK3CA	3134	0.43414
25	20E6	PIK3CA	3135	0.40763
25	20E6	PIK3CA	3136	0.37176
25	20E6	PIK3CA	3137	0.39388
25	20E6	PIK3CA	3138	0.40603
25	20E6	PIK3CA	3139	0.41586
25	20E6	PIK3CA	3140	0.47728
25	20E6	PIK3CA	3141	0.41617
25	20E6	PIK3CA	3142	0.42996
25	20E6	PIK3CA	3143	0.45476
25	20E6	PIK3CA	3144	0.39553
25	20E6	PIK3CA	3145	0.3812
25	20E6	PIK3CA	3146	0.39226
25	20E6	PIK3CA	3147	0.3781
25	20E6	PIK3CA	3148	0.41371
25	20E6	PIK3CA	3149	0.40147
25	20E6	PIK3CA	3150	0.43796
25	20E6	PIK3CA	3151	0.4535
25	20E6	PIK3CA	3152	0.39031
25	20E6	PIK3CA	3153	0.47801
25	20E6	PIK3CA	3154	0.45302
25	20E6	PIK3CA	3155	0.4824
25	20E6	PIK3CA	3156	0.45753
25	20E6	PIK3CA	3157	0.42137
25	20E6	PIK3CA	3158	0.4102
25	20E6	PIK3CA	3159	0.49888
25	20E6	PIK3CA	3160	0.51283
25	20E6	PIK3CA	3161	0.46663
25	20E6	PIK3CA	3162	0.42976
25	20E6	PIK3CA	3163	0.43747
25	20E6	PIK3CA	3164	0.42713
25	20E6	PIK3CA	3165	0.45865
25	20E6	PIK3CA	3166	0.43435
25	20E6	PIK3CA	3167	0.39459
25	20E6	PIK3CA	3168	0.40381
25	20E6	PIK3CA	3169	0.40489
25	20E6	PIK3CA	3170	0.46511
25	20E6	PIK3CA	3171	0.42784
25	20E6	PIK3CA	3172	0.38929
25	20E6	PIK3CA	3173	0.43679
25	20E6	PIK3CA	3174	0.46
25	20E6	PIK3CA	3175	0.42427
25	20E6	PIK3CA	3176	0.46785
25	20E6	PIK3CA	3177	0.42333
25	20E6	PIK3CA	3178	0.50427
25	20E6	PIK3CA	3179	0.45417
25	20E6	PIK3CA	3180	0.45899
25	20E6	PIK3CA	3181	0.43285
25	20E6	PIK3CA	3182	0.50315
25	20E6	PIK3CA	3183	0.51221
25	20E6	PIK3CA	3184	0.50993
25	20E6	PIK3CA	3185	0.47693
25	20E6	PIK3CA	3186	0.38746
25	20E6	PIK3CA	3187	0.40386
25	20E6	PIK3CA	3188	0.40417
25	20E6	PIK3CA	3189	0.39111
25	20E6	PIK3CA	3190	0.39322
25	20E6	PIK3CA	3191	0.42605
25	20E6	PIK3CA	3192	0.45091
25	20E6	PIK3CA	3193	0.47295
25	20E6	PIK3CA	3194	0.42145
25	20E6	PIK3CA	3195	0.43864
25	20E6	PIK3CA	3196	0.39536
25	20E6	PIK3CA	3197	0.49324
25	20E6	PIK3CA	3198	0.43338
25	20E6	PIK3CA	3199	0.41463
25	20E6	PIK3CA	3200	0.41894
25	20E6	PIK3CA	3201	0.39773
25	20E6	PIK3CA	3202	0.39898
25	20E6	PIK3CA	3203	0.39524
25	20E6	PIK3CA	3204	0.41715
25	20E6	PIK3CA	3205	0.4136
25	20E6	PIK3CA	3206	0.41522
25	20E6	PIK3CA	3207	0.41136
25	20E6	PIK3CA	3208	0.48019
25	20E6	PIK3CA	3209	0.47186
25	20E6	PIK3CA	3210	0.39686
25	20E6	PIK3CA	3211	0.4132
25	20E6	PIK3CA	3212	0.44953
25	20E6	PIK3CA	3213	0.42024
25	20E6	PIK3CA	3214	0.37505
25	20E6	PIK3CA	3215	0.42488
25	20E6	PIK3CA	3216	0.38249
25	20E6	PIK3CA	3217	0.41351
25	20E6	PIK3CA	3218	0.43723
25	20E6	PIK3CA	3219	0.43043
25	20E6	PIK3CA	3220	0.40148
25	20E6	PIK3CA	3221	0.47483
25	20E6	PIK3CA	3222	0.40482
25	20E6	PIK3CA	3223	0.36232
25	20E6	PIK3CA	3224	0.46735
25	20E6	PIK3CA	3225	0.47996
25	20E6	PIK3CA	3226	0.42979
25	20E6	PIK3CA	3227	0.41802
25	20E6	PIK3CA	3228	0.47103
25	20E6	PIK3CA	3229	0.43825
25	20E6	PIK3CA	3230	0.40296
25	20E6	PIK3CA	3231	0.38743
25	20E6	PIK3CA	3232	0.42893
25	20E6	PIK3CA	3233	0.3431
25	20E6	PIK3CA	3234	0.35897
25	20E6	PIK3CA	3235	0.34937
25	20E6	PIK3CA	3236	0.38411
25	20E6	PIK3CA	3237	0.35616
25	20E6	PIK3CA	3238	0.35433
25	20E6	PIK3CA	3239	0.44584
25	20E6	PIK3CA	3240	0.42796
25	20E6	PIK3CA	3241	0.40289
25	20E6	PIK3CA	3242	0.35775
25	20E6	PIK3CA	3243	0.45877
25	20E6	PIK3CA	3244	0.40926
25	20E6	PIK3CA	3245	0.44788
25	20E6	PIK3CA	3246	0.43742
25	20E6	PIK3CA	3247	0.41127
25	20E6	PIK3CA	3248	0.5022
25	20E6	PIK3CA	3249	0.57357
25	20E6	PIK3CA	3250	0.48343
25	20E6	PIK3CA	3251	0.39937
25	20E6	PIK3CA	3252	0.46412
25	20E6	PIK3CA	3253	0.52806
25	20E6	PIK3CA	3254	0.48573
25	20E6	PIK3CA	3255	0.51148
25	20E6	PIK3CA	3256	0.50514
25	20E6	PIK3CA	3257	0.41737
25	20E6	PIK3CA	3258	0.48893
25	20E6	PIK3CA	3259	0.4662
25	20E6	PIK3CA	3260	0.42331
25	20E6	PIK3CA	3261	0.43726
25	20E6	PIK3CA	3262	0.43926
25	20E6	PIK3CA	3263	0.46591
25	20E6	PIK3CA	3264	0.41619
25	20E6	PIK3CA	3265	0.39295
25	20E6	PIK3CA	3266	0.43996
25	20E6	PIK3CA	3267	0.4285
25	20E6	PIK3CA	3268	0.39826
25	20E6	PIK3CA	3269	0.44837
25	20E6	PIK3CA	3270	0.38512
25	20E6	PIK3CA	3271	0.41854
25	20E6	PIK3CA	3272	0.40467
25	20E6	PIK3CA	3273	0.41283
25	20E6	PIK3CA	3274	0.45076
25	20E6	PIK3CA	3275	0.49611
25	20E6	PIK3CA	3276	0.52012
25	20E6	PIK3CA	3277	0.45948
25	20E6	PIK3CA	3278	0.35385
25	20E6	PIK3CA	3279	0.39838
25	20E6	PIK3CA	3280	0.39229
25	20E6	PIK3CA	3281	0.36226
25	20E6	PIK3CA	3282	0.39369
25	20E6	PIK3CA	3283	0.4337
25	20E6	PIK3CA	3284	0.42369
25	20E6	PIK3CA	3285	0.51675
25	20E6	PIK3CA	3286	0.42666
25	20E6	PIK3CA	3287	0.46852
25	20E6	PIK3CA	3288	0.39915
25	20E6	PIK3CA	3289	0.47102
25	20E6	PIK3CA	3290	0.40781
25	20E6	PIK3CA	3291	0.37207
25	20E6	PIK3CA	3292	0.39347
25	20E6	PIK3CA	3293	0.38763
25	20E6	PIK3CA	3294	0.34017
25	20E6	PIK3CA	3295	0.44826
25	20E6	PIK3CA	3296	0.35376
25	20E6	PIK3CA	3297	0.34803
25	20E6	PIK3CA	3298	0.34041
25	20E6	PIK3CA	3299	0.32869
25	20E6	PIK3CA	3300	0.36378
25	20E6	PIK3CA	3301	0.49591
25	20E6	PIK3CA	3302	0.45139
25	20E6	PIK3CA	3303	0.37852
25	20E6	PIK3CA	3304	0.38363
25	20E6	PIK3CA	3305	0.43512
25	20E6	PIK3CA	3306	0.36343
25	20E6	PIK3CA	3307	0.39099
25	20E6	PIK3CA	3308	0.44745
25	20E6	PIK3CA	3309	0.38794
25	20E6	PIK3CA	3310	0.3854
25	20E6	PIK3CA	3311	0.34688
25	20E6	PIK3CA	3312	0.37968
25	20E6	PIK3CA	3313	0.35402
25	20E6	PIK3CA	3314	0.39797
25	20E6	PIK3CA	3315	0.37642
25	20E6	PIK3CA	3316	0.45364
25	20E6	PIK3CA	3317	0.44479
25	20E6	PIK3CA	3318	0.48418
25	20E6	PIK3CA	3319	0.4524
25	20E6	PIK3CA	3320	0.37563
25	20E6	PIK3CA	3321	0.39287
25	20E6	PIK3CA	3322	0.39787
25	20E6	PIK3CA	3323	0.41407
25	20E6	PIK3CA	3324	0.47189
25	20E6	PIK3CA	3325	0.46531
25	20E6	PIK3CA	3326	0.48729
25	20E6	PIK3CA	3327	0.46264
25	20E6	PIK3CA	3328	0.43971
25	20E6	PIK3CA	3329	0.44003
25	20E6	PIK3CA	3330	0.46479
25	20E6	PIK3CA	3331	0.43871
25	20E6	PIK3CA	3332	0.53431
25	20E6	PIK3CA	3333	0.40591
25	20E6	PIK3CA	3334	0.45622
25	20E6	PIK3CA	3335	0.43897
25	20E6	PIK3CA	3336	0.46761
25	20E6	PIK3CA	3337	0.44372
25	20E6	PIK3CA	3338	0.42828
25	20E6	PIK3CA	3339	0.50886
25	20E6	PIK3CA	3340	0.52571
25	20E6	PIK3CA	3341	0.47652
25	20E6	PIK3CA	3342	0.52766
25	20E6	PIK3CA	3343	0.47281
25	20E6	PIK3CA	3344	0.46779
25	20E6	PIK3CA	3345	0.55529
25	20E6	PIK3CA	3346	0.38953
25	20E6	PIK3CA	3347	0.46624
25	20E6	PIK3CA	3348	0.50956
25	20E6	PIK3CA	3349	0.49885
25	20E6	PIK3CA	3350	0.40402
25	20E6	PIK3CA	3351	0.3733
25	20E6	PIK3CA	3352	0.402
25	20E6	PIK3CA	3353	0.39832
25	20E6	PIK3CA	3354	0.38876
25	20E6	PIK3CA	3355	0.43552
25	20E6	PIK3CA	3356	0.4423
25	20E6	PIK3CA	3357	0.43824
25	20E6	PIK3CA	3358	0.4301
25	20E6	PIK3CA	3359	0.4598
25	20E6	PIK3CA	3360	0.45743
25	20E6	PIK3CA	3361	0.48809
25	20E6	PIK3CA	3362	0.44345
25	20E6	PIK3CA	3363	0.47251
25	20E6	PIK3CA	3364	0.42776
25	20E6	PIK3CA	3365	0.43623
25	20E6	PIK3CA	3366	0.40475
25	20E6	PIK3CA	3367	0.37212
25	20E6	PIK3CA	3368	0.34576
25	20E6	PIK3CA	3369	0.42183
25	20E6	PIK3CA	3370	0.40815
25	20E6	PIK3CA	3371	0.45711
25	20E6	PIK3CA	3372	0.4311
25	20E6	PIK3CA	3373	0.48629
25	20E6	PIK3CA	3374	0.41585
25	20E6	PIK3CA	3375	0.45435
25	20E6	PIK3CA	3376	0.42962
25	20E6	PIK3CA	3377	0.47754
25	20E6	PIK3CA	3378	0.40005
25	20E6	PIK3CA	3379	0.42312
25	20E6	PIK3CA	3380	0.43159
25	20E6	PIK3CA	3381	0.45602
25	20E6	PIK3CA	3382	0.41947
25	20E6	PIK3CA	3383	0.53851
25	20E6	PIK3CA	3384	0.54253
25	20E6	PIK3CA	3385	0.53974
25	20E6	PIK3CA	3386	0.48411
25	20E6	PIK3CA	3387	0.51463
25	20E6	PIK3CA	3388	0.47706
25	20E6	PIK3CA	3389	0.36924
25	20E6	PIK3CA	3390	0.4104
25	20E6	PIK3CA	3391	0.46666
25	20E6	PIK3CA	3392	0.41426
25	20E6	PIK3CA	3393	0.42951
25	20E6	PIK3CA	3394	0.42104
25	20E6	PIK3CA	3395	0.45994
25	20E6	PIK3CA	3396	0.4382
25	20E6	PIK3CA	3397	0.45723
25	20E6	PIK3CA	3398	0.36989
25	20E6	PIK3CA	3399	0.35943
25	20E6	PIK3CA	3400	0.49264
25	20E6	PIK3CA	3401	0.36464
25	20E6	PIK3CA	3402	0.39939
25	20E6	PIK3CA	3403	0.44017
25	20E6	PIK3CA	3404	0.42427
25	20E6	PIK3CA	3405	0.41924
25	20E6	PIK3CA	3406	0.43315
25	20E6	PIK3CA	3407	0.4407
25	20E6	PIK3CA	3408	0.46801
25	20E6	PIK3CA	3409	0.35337
25	20E6	PIK3CA	3410	0.4041
25	20E6	PIK3CA	3411	0.41638
25	20E6	PIK3CA	3412	0.34968
25	20E6	PIK3CA	3413	0.37343
25	20E6	PIK3CA	3414	0.4177
25	20E6	PIK3CA	3415	0.43366
25	20E6	PIK3CA	3416	0.40998
25	20E6	PIK3CA	3417	0.44703
25	20E6	PIK3CA	3418	0.46563
25	20E6	PIK3CA	3419	0.50163
25	20E6	PIK3CA	3420	0.51448
25	20E6	PIK3CA	3421	0.48441
25	20E6	PIK3CA	3422	0.46078
25	20E6	PIK3CA	3423	0.47921
25	20E6	PIK3CA	3424	0.42282
25	20E6	PIK3CA	3425	0.49511
25	20E6	PIK3CA	3426	0.53162
25	20E6	PIK3CA	3427	0.49853
25	20E6	PIK3CA	3428	0.4617
25	20E6	PIK3CA	3429	0.49945
25	20E6	PIK3CA	3430	0.38497
25	20E6	PIK3CA	3431	0.31885
25	20E6	PIK3CA	3432	0.37587
25	20E6	PIK3CA	3433	0.35011
25	20E6	PIK3CA	3434	0.35257
25	20E6	PIK3CA	3435	0.36772
25	20E6	PIK3CA	3436	0.36657
25	20E6	PIK3CA	3437	0.37596
25	20E6	PIK3CA	3438	0.40504
25	20E6	PIK3CA	3439	0.47038
25	20E6	PIK3CA	3440	0.45016
25	20E6	PIK3CA	3441	0.38923
25	20E6	PIK3CA	3442	0.40246
25	20E6	PIK3CA	3443	0.45153
25	20E6	PIK3CA	3444	0.43291
25	20E6	PIK3CA	3445	0.41919
25	20E6	PIK3CA	3446	0.4129
25	20E6	PIK3CA	3447	0.41482
25	20E6	PIK3CA	3448	0.42121
25	20E6	PIK3CA	3449	0.46803
25	20E6	PIK3CA	3450	0.45257
25	20E6	PIK3CA	3451	0.44055
25	20E6	PIK3CA	3452	0.424
25	20E6	PIK3CA	3453	0.43928
25	20E6	PIK3CA	3454	0.42897
25	20E6	PIK3CA	3455	0.36686
25	20E6	PIK3CA	3456	0.43617
25	20E6	PIK3CA	3457	0.39134
25	20E6	PIK3CA	3458	0.5005
25	20E6	PIK3CA	3459	0.47499
25	20E6	PIK3CA	3460	0.49206
25	20E6	PIK3CA	3461	0.39316
25	20E6	PIK3CA	3462	0.42186
25	20E6	PIK3CA	3463	0.40234
25	20E6	PIK3CA	3464	0.45563
25	20E6	PIK3CA	3465	0.46405
25	20E6	PIK3CA	3466	0.4805
25	20E6	PIK3CA	3467	0.49491
25	20E6	PIK3CA	3468	0.4591
25	20E6	PIK3CA	3469	0.4852
25	20E6	PIK3CA	3470	0.437
25	20E6	PIK3CA	3471	0.46252
25	20E6	PIK3CA	3472	0.4678
25	20E6	PIK3CA	3473	0.45066
25	20E6	PIK3CA	3474	0.41365
25	20E6	PIK3CA	3475	0.39632
25	20E6	PIK3CA	3476	0.33637
25	20E6	PIK3CA	3477	0.36733
25	20E6	PIK3CA	3478	0.45168
25	20E6	PIK3CA	3479	0.35398
25	20E6	PIK3CA	3480	0.37754
25	20E6	PIK3CA	3481	0.42538
25	20E6	PIK3CA	3482	0.46508
25	20E6	PIK3CA	3483	0.40788
25	20E6	PIK3CA	3484	0.45705
25	20E6	PIK3CA	3485	0.42117
25	20E6	PIK3CA	3486	0.48051
25	20E6	PIK3CA	3487	0.43945
25	20E6	PIK3CA	3488	0.41595
25	20E6	PIK3CA	3489	0.41015
25	20E6	PIK3CA	3490	0.39431
25	20E6	PIK3CA	3491	0.39546
25	20E6	PIK3CA	3492	0.40669
25	20E6	PIK3CA	3493	0.39232
25	20E6	PIK3CA	3494	0.35316
25	20E6	PIK3CA	3495	0.46416
25	20E6	PIK3CA	3496	0.43451
25	20E6	PIK3CA	3497	0.37456
25	20E6	PIK3CA	3498	0.42592
25	20E6	PIK3CA	3499	0.46708
25	20E6	PIK3CA	3500	0.41999
25	20E6	PIK3CA	3501	0.41978
25	20E6	PIK3CA	3502	0.41517
25	20E6	PIK3CA	3503	0.5306
25	20E6	PIK3CA	3504	0.45161
25	20E6	PIK3CA	3505	0.58503
25	20E6	PIK3CA	3506	0.49757
25	20E6	PIK3CA	3507	0.49247
25	20E6	PIK3CA	3508	0.41232
25	20E6	PIK3CA	3509	0.46175
25	20E6	PIK3CA	3510	0.45819
25	20E6	PIK3CA	3511	0.48657
25	20E6	PIK3CA	3512	0.37238
25	20E6	PIK3CA	3513	0.45747
25	20E6	PIK3CA	3514	0.43762
25	20E6	PIK3CA	3515	0.43519
25	20E6	PIK3CA	3516	0.46049
25	20E6	PIK3CA	3517	0.41833
25	20E6	PIK3CA	3518	0.4719
25	20E6	PIK3CA	3519	0.40128
25	20E6	PIK3CA	3520	0.40749
25	20E6	PIK3CA	3521	0.44111
25	20E6	PIK3CA	3522	0.43127
25	20E6	PIK3CA	3523	0.35675
25	20E6	PIK3CA	3524	0.43453
25	20E6	PIK3CA	3525	0.44435
25	20E6	PIK3CA	3526	0.38425
25	20E6	PIK3CA	3527	0.37092
25	20E6	PIK3CA	3528	0.39963
25	20E6	PIK3CA	3529	0.39125
25	20E6	PIK3CA	3530	0.3799
25	20E6	PIK3CA	3531	0.40269
25	20E6	PIK3CA	3532	0.38287
25	20E6	PIK3CA	3533	0.38282
25	20E6	PIK3CA	3534	0.38752
25	20E6	PIK3CA	3535	0.40199
25	20E6	PIK3CA	3536	0.41714
25	20E6	PIK3CA	3537	0.50576
25	20E6	PIK3CA	3538	0.49342
25	20E6	PIK3CA	3539	0.44998
25	20E6	PIK3CA	3540	0.38366
25	20E6	PIK3CA	3541	0.46778
25	20E6	PIK3CA	3542	0.46382
25	20E6	PIK3CA	3543	0.483
25	20E6	PIK3CA	3544	0.4894
25	20E6	PIK3CA	3545	0.47949
25	20E6	PIK3CA	3546	0.44069
25	20E6	PIK3CA	3547	0.41001
25	20E6	PIK3CA	3548	0.38336
25	20E6	PIK3CA	3549	0.36413
25	20E6	PIK3CA	3550	0.35946
25	20E6	PIK3CA	3551	0.42258
25	20E6	PIK3CA	3552	0.41633
25	20E6	PIK3CA	3553	0.36408
25	20E6	PIK3CA	3554	0.3803
25	20E6	PIK3CA	3555	0.45793
25	20E6	PIK3CA	3556	0.36595
25	20E6	PIK3CA	3557	0.37245
25	20E6	PIK3CA	3558	0.49174
25	20E6	PIK3CA	3559	0.5512
25	20E6	PIK3CA	3560	0.42715
25	20E6	PIK3CA	3561	0.44011
25	20E6	PIK3CA	3562	0.41796
25	20E6	PIK3CA	3563	0.36821
25	20E6	PIK3CA	3564	0.45615
25	20E6	PIK3CA	3565	0.45742
25	20E6	PIK3CA	3566	0.39528
25	20E6	PIK3CA	3567	0.40582
25	20E6	PIK3CA	3568	0.47196
25	20E6	PIK3CA	3569	0.3932
25	20E6	PIK3CA	3570	0.39493
25	20E6	PIK3CA	3571	0.38429
25	20E6	PIK3CA	3572	0.38205
25	20E6	PIK3CA	3573	0.37647
25	20E6	PIK3CA	3574	0.4059
25	20E6	PIK3CA	3575	0.3645
25	20E6	PIK3CA	3576	0.41633
25	20E6	PIK3CA	3577	0.3788
25	20E6	PIK3CA	3578	0.33652
25	20E6	PIK3CA	3579	0.38963
25	20E6	PIK3CA	3580	0.40418
25	20E6	PIK3CA	3581	0.34455
25	20E6	PIK3CA	3582	0.39489
25	20E6	PIK3CA	3583	0.41078
25	20E6	PIK3CA	3584	0.46056
25	20E6	PIK3CA	3585	0.44574
25	20E6	PIK3CA	3586	0.44542
25	20E6	PIK3CA	3587	0.44158
25	20E6	PIK3CA	3588	0.43553
25	20E6	PIK3CA	3589	0.38695
25	20E6	PIK3CA	3590	0.38355
25	20E6	PIK3CA	3591	0.39781
25	20E6	PIK3CA	3592	0.33793
25	20E6	PIK3CA	3593	0.42029
25	20E6	PIK3CA	3594	0.40191
25	20E6	PIK3CA	3595	0.38894
25	20E6	PIK3CA	3596	0.35666
25	20E6	PIK3CA	3597	0.33705
25	20E6	PIK3CA	3598	0.42723
25	20E6	PIK3CA	3599	0.45984
25	20E6	PIK3CA	3600	0.44662
25	20E6	PIK3CA	3601	0.45527
25	20E6	PIK3CA	3602	0.44896
25	20E6	PIK3CA	3603	0.41389
25	20E6	PIK3CA	3604	0.39101
25	20E6	PIK3CA	3605	0.45361
25	20E6	PIK3CA	3606	0.50822
25	20E6	PIK3CA	3607	0.50682
25	20E6	PIK3CA	3608	0.42111
25	20E6	PIK3CA	3609	0.4573
25	20E6	PIK3CA	3610	0.51154
25	20E6	PIK3CA	3611	0.44244
25	20E6	PIK3CA	3612	0.43544
25	20E6	PIK3CA	3613	0.38328
25	20E6	PIK3CA	3614	0.37906
25	20E6	PIK3CA	3615	0.38788
25	20E6	PIK3CA	3616	0.3745
25	20E6	PIK3CA	3617	0.36014
25	20E6	PIK3CA	3618	0.38351
25	20E6	PIK3CA	3619	0.4
25	20E6	PIK3CA	3620	0.36333
25	20E6	PIK3CA	3621	0.46699
25	20E6	PIK3CA	3622	0.38838
25	20E6	PIK3CA	3623	0.47376
25	20E6	PIK3CA	3624	0.44768
25	20E6	PIK3CA	3625	0.40653
25	20E6	PIK3CA	3626	0.37981
25	20E6	PIK3CA	3627	0.42819
25	20E6	PIK3CA	3628	0.48895
25	20E6	PIK3CA	3629	0.41232
25	20E6	PIK3CA	3630	0.4592
25	20E6	PIK3CA	3631	0.39895
25	20E6	PIK3CA	3632	0.51946
25	20E6	PIK3CA	3633	0.53072
25	20E6	PIK3CA	3634	0.52222
25	20E6	PIK3CA	3635	0.51772
25	20E6	PIK3CA	3636	0.51526
25	20E6	PIK3CA	3637	0.39092
25	20E6	PIK3CA	3638	0.41124
25	20E6	PIK3CA	3639	0.37633
25	20E6	PIK3CA	3640	0.39661
25	20E6	PIK3CA	3641	0.46881
25	20E6	PIK3CA	3642	0.47299
25	20E6	PIK3CA	3643	0.42106
25	20E6	PIK3CA	3644	0.49228
25	20E6	PIK3CA	3645	0.37945
25	20E6	PIK3CA	3646	0.44757
25	20E6	PIK3CA	3647	0.4335
25	20E6	PIK3CA	3648	0.49844
25	20E6	PIK3CA	3649	0.4226
25	20E6	PIK3CA	3650	0.47404
25	20E6	PIK3CA	3651	0.5026
25	20E6	PIK3CA	3652	0.59557
25	20E6	PIK3CA	3653	0.52182
25	20E6	PIK3CA	3654	0.60812
25	20E6	PIK3CA	3655	0.44831
25	20E6	PIK3CA	3656	0.41876
25	20E6	PIK3CA	3657	0.39847
25	20E6	PIK3CA	3658	0.40461
25	20E6	PIK3CA	3659	0.38385
25	20E6	PIK3CA	3660	0.4348
25	20E6	PIK3CA	3661	0.39631
25	20E6	PIK3CA	3662	0.4354
25	20E6	PIK3CA	3663	0.46395
25	20E6	PIK3CA	3664	0.49586
25	20E6	PIK3CA	3665	0.41301
25	20E6	PIK3CA	3666	0.4551
25	20E6	PIK3CA	3667	0.34975
25	20E6	PIK3CA	3668	0.38994
25	20E6	PIK3CA	3669	0.44079
25	20E6	PIK3CA	3670	0.49551
25	20E6	PIK3CA	3671	0.48296
25	20E6	PIK3CA	3672	0.45231
25	20E6	PIK3CA	3673	0.40079
25	20E6	PIK3CA	3674	0.36704
25	20E6	PIK3CA	3675	0.34548
25	20E6	PIK3CA	3676	0.35955
25	20E6	PIK3CA	3677	0.35546
25	20E6	PIK3CA	3678	0.37388
25	20E6	PIK3CA	3679	0.4202
25	20E6	PIK3CA	3680	0.45478
25	20E6	PIK3CA	3681	0.38103
25	20E6	PIK3CA	3682	0.35731
25	20E6	PIK3CA	3683	0.36469
25	20E6	PIK3CA	3684	0.33593
25	20E6	PIK3CA	3685	0.38258
25	20E6	PIK3CA	3686	0.39824
25	20E6	PIK3CA	3687	0.40342
25	20E6	PIK3CA	3688	0.41799
25	20E6	PIK3CA	3689	0.558
25	20E6	PIK3CA	3690	0.46084
25	20E6	PIK3CA	3691	0.46258
25	20E6	PIK3CA	3692	0.43074
25	20E6	PIK3CA	3693	0.45499
25	20E6	PIK3CA	3694	0.44027
25	20E6	PIK3CA	3695	0.41748
25	20E6	PIK3CA	3696	0.40395
25	20E6	PIK3CA	3697	0.45559
25	20E6	PIK3CA	3698	0.43984
25	20E6	PIK3CA	3699	0.4915
25	20E6	PIK3CA	3700	0.50047
25	20E6	PIK3CA	3701	0.45434
25	20E6	PIK3CA	3702	0.44459
25	20E6	PIK3CA	3703	0.42712
25	20E6	PIK3CA	3704	0.44373
25	20E6	PIK3CA	3705	0.42804
25	20E6	PIK3CA	3706	0.45343
25	20E6	PIK3CA	3707	0.5398
25	20E6	PIK3CA	3708	0.49796
25	20E6	PIK3CA	3709	0.46431
25	20E6	PIK3CA	3710	0.48043
25	20E6	PIK3CA	3711	0.46915
25	20E6	PIK3CA	3712	0.43114
25	20E6	PIK3CA	3713	0.45122
25	20E6	PIK3CA	3714	0.5314
25	20E6	PIK3CA	3715	0.49631
25	20E6	PIK3CA	3716	0.43251
25	20E6	PIK3CA	3717	0.44046
25	20E6	PIK3CA	3718	0.47565
25	20E6	PIK3CA	3719	0.45057
25	20E6	PIK3CA	3720	0.39492
25	20E6	PIK3CA	3721	0.39189
25	20E6	PIK3CA	3722	0.42058
25	20E6	PIK3CA	3723	0.37573
25	20E6	PIK3CA	3724	0.42524
25	20E6	PIK3CA	3725	0.39696
25	20E6	PIK3CA	3726	0.37797
25	20E6	PIK3CA	3727	0.38231
25	20E6	PIK3CA	3728	0.39774
25	20E6	PIK3CA	3729	0.46695
25	20E6	PIK3CA	3730	0.45851
25	20E6	PIK3CA	3731	0.42025
25	20E6	PIK3CA	3732	0.43484
25	20E6	PIK3CA	3733	0.47811
25	20E6	PIK3CA	3734	0.43521
25	20E6	PIK3CA	3735	0.41886
25	20E6	PIK3CA	3736	0.36143
25	20E6	PIK3CA	3737	0.42705
25	20E6	PIK3CA	3738	0.42054
25	20E6	PIK3CA	3739	0.41283
25	20E6	PIK3CA	3740	0.36459
25	20E6	PIK3CA	3741	0.39514
25	20E6	PIK3CA	3742	0.42913
25	20E6	PIK3CA	3743	0.43802
25	20E6	PIK3CA	3744	0.40889
25	20E6	PIK3CA	3745	0.42385
25	20E6	PIK3CA	3746	0.44309
25	20E6	PIK3CA	3747	0.46113
25	20E6	PIK3CA	3748	0.44785
25	20E6	PIK3CA	3749	0.4717
25	20E6	PIK3CA	3750	0.49247
25	20E6	PIK3CA	3751	0.50184
25	20E6	PIK3CA	3752	0.43739
25	20E6	PIK3CA	3753	0.42298
25	20E6	PIK3CA	3754	0.49035
25	20E6	PIK3CA	3755	0.45546
25	20E6	PIK3CA	3756	0.41167
25	20E6	PIK3CA	3757	0.38611
25	20E6	PIK3CA	3758	0.4143
25	20E6	PIK3CA	3759	0.37313
25	20E6	PIK3CA	3760	0.41005
25	20E6	PIK3CA	3761	0.43684
25	20E6	PIK3CA	3762	0.43233
25	20E6	PIK3CA	3763	0.38224
25	20E6	PIK3CA	3764	0.39483
25	20E6	PIK3CA	3765	0.42981
25	20E6	PIK3CA	3766	0.418
25	20E6	PIK3CA	3767	0.44659
25	20E6	PIK3CA	3768	0.45861
25	20E6	PIK3CA	3769	0.47025
25	20E6	PIK3CA	3770	0.4147
25	20E6	PIK3CA	3771	0.39624
25	20E6	PIK3CA	3772	0.44775
25	20E6	PIK3CA	3773	0.4656
25	20E6	PIK3CA	3774	0.42478
25	20E6	PIK3CA	3775	0.46957
25	20E6	PIK3CA	3776	0.45623
25	20E6	PIK3CA	3777	0.45886
25	20E6	PIK3CA	3778	0.46461
25	20E6	PIK3CA	3779	0.48989
25	20E6	PIK3CA	3780	0.49008
25	20E6	PIK3CA	3781	0.46601
25	20E6	PIK3CA	3782	0.50222
25	20E6	PIK3CA	3783	0.53216
25	20E6	PIK3CA	3784	0.50329
25	20E6	PIK3CA	3785	0.49347
25	20E6	PIK3CA	3786	0.43099
25	20E6	PIK3CA	3787	0.46186
25	20E6	PIK3CA	3788	0.39983
25	20E6	PIK3CA	3789	0.36492
25	20E6	PIK3CA	3790	0.37714
25	20E6	PIK3CA	3791	0.39813
25	20E6	PIK3CA	3792	0.44448
25	20E6	PIK3CA	3793	0.44576
25	20E6	PIK3CA	3794	0.49538
25	20E6	PIK3CA	3795	0.50227
25	20E6	PIK3CA	3796	0.54988
25	20E6	PIK3CA	3797	0.54156
25	20E6	PIK3CA	3798	0.49844
25	20E6	PIK3CA	3799	0.52664
25	20E6	PIK3CA	3800	0.4975
25	20E6	PIK3CA	3801	0.52659
25	20E6	PIK3CA	3802	0.54841
25	20E6	PIK3CA	3803	0.54128
25	20E6	PIK3CA	3804	0.50188
25	20E6	PIK3CA	3805	0.51461
25	20E6	PIK3CA	3806	0.51066
25	20E6	PIK3CA	3807	0.49561
25	20E6	PIK3CA	3808	0.55974
25	20E6	PIK3CA	3809	0.50108
25	20E6	PIK3CA	3810	0.46798
25	20E6	PIK3CA	3811	0.48082
25	20E6	PIK3CA	3812	0.45252
25	20E6	PIK3CA	3813	0.45227
25	20E6	PIK3CA	3814	0.46925
25	20E6	PIK3CA	3815	0.49063
25	20E6	PIK3CA	3816	0.48281
25	20E6	PIK3CA	3817	0.46056
25	20E6	PIK3CA	3818	0.40714
25	20E6	PIK3CA	3819	0.4121
25	20E6	PIK3CA	3820	0.44883
25	20E6	PIK3CA	3821	0.3356
25	20E6	PIK3CA	3822	0.33862
25	20E6	PIK3CA	3823	0.41072
25	20E6	PIK3CA	3824	0.42958
25	20E6	PIK3CA	3825	0.43027
25	20E6	PIK3CA	3826	0.52205
25	20E6	PIK3CA	3827	0.46362
25	20E6	PIK3CA	3828	0.42096
25	20E6	PIK3CA	3829	0.44943
25	20E6	PIK3CA	3830	0.38452
25	20E6	PIK3CA	3831	0.41689
25	20E6	PIK3CA	3832	0.44324
25	20E6	PIK3CA	3833	0.40347
25	20E6	PIK3CA	3834	0.42844
25	20E6	PIK3CA	3835	0.40981
25	20E6	PIK3CA	3836	0.38123
25	20E6	PIK3CA	3837	0.39791
25	20E6	PIK3CA	3838	0.48799
25	20E6	PIK3CA	3839	0.53581
25	20E6	PIK3CA	3840	0.44498
25	20E6	PIK3CA	3841	0.43188
25	20E6	PIK3CA	3842	0.51018
25	20E6	PIK3CA	3843	0.48091
25	20E6	PIK3CA	3844	0.53981
25	20E6	PIK3CA	3845	0.52499
25	20E6	PIK3CA	3846	0.51279
25	20E6	PIK3CA	3847	0.4294
25	20E6	PIK3CA	3848	0.4138
25	20E6	PIK3CA	3849	0.40917
25	20E6	PIK3CA	3850	0.45005
25	20E6	PIK3CA	3851	0.49803
25	20E6	PIK3CA	3852	0.45364
25	20E6	PIK3CA	3853	0.4993
25	20E6	PIK3CA	3854	0.49704
25	20E6	PIK3CA	3855	0.45898
25	20E6	PIK3CA	3856	0.48782
25	20E6	PIK3CA	3857	0.49334
25	20E6	PIK3CA	3858	0.43984
25	20E6	PIK3CA	3859	0.44684
25	20E6	PIK3CA	3860	0.43419
25	20E6	PIK3CA	3861	0.43557
25	20E6	PIK3CA	3862	0.47946
25	20E6	PIK3CA	3863	0.50941
25	20E6	PIK3CA	3864	0.44036
25	20E6	PIK3CA	3865	0.47482
25	20E6	PIK3CA	3866	0.47257
25	20E6	PIK3CA	3867	0.54775
25	20E6	PIK3CA	3868	0.51911
25	20E6	PIK3CA	3869	0.45528
25	20E6	PIK3CA	3870	0.55953
25	20E6	PIK3CA	3871	0.63555
25	20E6	PIK3CA	3872	0.50608
25	20E6	PIK3CA	3873	0.57965
25	20E6	PIK3CA	3874	0.51492
25	20E6	PIK3CA	3875	0.51985
25	20E6	PIK3CA	3876	0.50126
25	20E6	PIK3CA	3877	0.56049
25	20E6	PIK3CA	3878	0.52284
25	20E6	PIK3CA	3879	0.45813
25	20E6	PIK3CA	3880	0.46573
25	20E6	PIK3CA	3881	0.4636
25	20E6	PIK3CA	3882	0.53476
25	20E6	PIK3CA	3883	0.55061
25	20E6	PIK3CA	3884	0.54127
25	20E6	PIK3CA	3885	0.53777
25	20E6	PIK3CA	3886	0.43534
25	20E6	PIK3CA	3887	0.42508
25	20E6	PIK3CA	3888	0.38766
25	20E6	PIK3CA	3889	0.40824
25	20E6	PIK3CA	3890	0.4538
25	20E6	PIK3CA	3891	0.46847
25	20E6	PIK3CA	3892	0.43074
25	20E6	PIK3CA	3893	0.35177
25	20E6	PIK3CA	3894	0.38454
25	20E6	PIK3CA	3895	0.38731
25	20E6	PIK3CA	3896	0.40063
25	20E6	PIK3CA	3897	0.3752
25	20E6	PIK3CA	3898	0.38515
25	20E6	PIK3CA	3899	0.3447
25	20E6	PIK3CA	3900	0.41753
25	20E6	PIK3CA	3901	0.48928
25	20E6	PIK3CA	3902	0.49031
25	20E6	PIK3CA	3903	0.44292
25	20E6	PIK3CA	3904	0.4865
25	20E6	PIK3CA	3905	0.45888
25	20E6	PIK3CA	3906	0.53649
25	20E6	PIK3CA	3907	0.51057
25	20E6	PIK3CA	3908	0.45261
25	20E6	PIK3CA	3909	0.4802
25	20E6	PIK3CA	3910	0.44043
25	20E6	PIK3CA	3911	0.42038
25	20E6	PIK3CA	3912	0.4382
25	20E6	PIK3CA	3913	0.43084
25	20E6	PIK3CA	3914	0.43712
25	20E6	PIK3CA	3915	0.42766
25	20E6	PIK3CA	3916	0.47153
25	20E6	PIK3CA	3917	0.44073
25	20E6	PIK3CA	3918	0.39972
25	20E6	PIK3CA	3919	0.41504
25	20E6	PIK3CA	3920	0.4089
25	20E6	PIK3CA	3921	0.44703
25	20E6	PIK3CA	3922	0.41174
25	20E6	PIK3CA	3923	0.41489
25	20E6	PIK3CA	3924	0.42141
25	20E6	PIK3CA	3925	0.49648
25	20E6	PIK3CA	3926	0.42421
25	20E6	PIK3CA	3927	0.44451
25	20E6	PIK3CA	3928	0.48763
25	20E6	PIK3CA	3929	0.40798
25	20E6	PIK3CA	3930	0.46364
25	20E6	PIK3CA	3931	0.44739
25	20E6	PIK3CA	3932	0.4459
25	20E6	PIK3CA	3933	0.54087
25	20E6	PIK3CA	3934	0.48898
25	20E6	PIK3CA	3935	0.60705
25	20E6	PIK3CA	3936	0.61163
25	20E6	PIK3CA	3937	0.5787
25	20E6	PIK3CA	3938	0.56513
25	20E6	PIK3CA	3939	0.4705
25	20E6	PIK3CA	3940	0.48009
25	20E6	PIK3CA	3941	0.39708
25	20E6	PIK3CA	3942	0.46504
25	20E6	PIK3CA	3943	0.46323
25	20E6	PIK3CA	3944	0.4583
25	20E6	PIK3CA	3945	0.48327
25	20E6	PIK3CA	3946	0.40668
25	20E6	PIK3CA	3947	0.44566
25	20E6	PIK3CA	3948	0.51261
25	20E6	PIK3CA	3949	0.52944
25	20E6	PIK3CA	3950	0.51611
25	20E6	PIK3CA	3951	0.53872
25	20E6	PIK3CA	3952	0.48336
25	20E6	PIK3CA	3953	0.42488
25	20E6	PIK3CA	3954	0.39526
25	20E6	PIK3CA	3955	0.42038
25	20E6	PIK3CA	3956	0.4004
25	20E6	PIK3CA	3957	0.39868
25	20E6	PIK3CA	3958	0.46747
25	20E6	PIK3CA	3959	0.43371
25	20E6	PIK3CA	3960	0.46673
25	20E6	PIK3CA	3961	0.51287
25	20E6	PIK3CA	3962	0.50903
25	20E6	PIK3CA	3963	0.4819
25	20E6	PIK3CA	3964	0.50054
25	20E6	PIK3CA	3965	0.49963
25	20E6	PIK3CA	3966	0.46518
25	20E6	PIK3CA	3967	0.40525
25	20E6	PIK3CA	3968	0.38912
25	20E6	PIK3CA	3969	0.37829
25	20E6	PIK3CA	3970	0.47219
25	20E6	PIK3CA	3971	0.39797
25	20E6	PIK3CA	3972	0.43406
25	20E6	PIK3CA	3973	0.38926
25	20E6	PIK3CA	3974	0.39738
25	20E6	PIK3CA	3975	0.40055
25	20E6	PIK3CA	3976	0.41255
25	20E6	PIK3CA	3977	0.43355
25	20E6	PIK3CA	3978	0.44068
25	20E6	PIK3CA	3979	0.52138
25	20E6	PIK3CA	3980	0.48581
25	20E6	PIK3CA	3981	0.45232
25	20E6	PIK3CA	3982	0.43388
25	20E6	PIK3CA	3983	0.39567
25	20E6	PIK3CA	3984	0.45219
25	20E6	PIK3CA	3985	0.39226
25	20E6	PIK3CA	3986	0.44087
25	20E6	PIK3CA	3987	0.41381
25	20E6	PIK3CA	3988	0.43303
25	20E6	PIK3CA	3989	0.41122
25	20E6	PIK3CA	3990	0.4033
25	20E6	PIK3CA	3991	0.38614
25	20E6	PIK3CA	3992	0.33716
25	20E6	PIK3CA	3993	0.3392
25	20E6	PIK3CA	3994	0.45066
25	20E6	PIK3CA	3995	0.43995
25	20E6	PIK3CA	3996	0.45358
25	20E6	PIK3CA	3997	0.37834
25	20E6	PIK3CA	3998	0.47805
25	20E6	PIK3CA	3999	0.40387
25	20E6	PIK3CA	4000	0.35743
25	20E6	PIK3CA	4001	0.42225
25	20E6	PIK3CA	4002	0.44439
25	20E6	PIK3CA	4003	0.43272
25	20E6	PIK3CA	4004	0.46745
25	20E6	PIK3CA	4005	0.41709
25	20E6	PIK3CA	4006	0.43236
25	20E6	PIK3CA	4007	0.38564
25	20E6	PIK3CA	4008	0.37263
25	20E6	PIK3CA	4009	0.42705
25	20E6	PIK3CA	4010	0.35294
25	20E6	PIK3CA	4011	0.42782
25	20E6	PIK3CA	4012	0.4144
25	20E6	PIK3CA	4013	0.40435
25	20E6	PIK3CA	4014	0.42373
25	20E6	PIK3CA	4015	0.44087
25	20E6	PIK3CA	4016	0.41288
25	20E6	PIK3CA	4017	0.43677
25	20E6	PIK3CA	4018	0.37872
25	20E6	PIK3CA	4019	0.39407
25	20E6	PIK3CA	4020	0.3549
25	20E6	PIK3CA	4021	0.44171
25	20E6	PIK3CA	4022	0.37764
25	20E6	PIK3CA	4023	0.4121
25	20E6	PIK3CA	4024	0.38402
25	20E6	PIK3CA	4025	0.39033
25	20E6	PIK3CA	4026	0.38464
25	20E6	PIK3CA	4027	0.396
25	20E6	PIK3CA	4028	0.43891
25	20E6	PIK3CA	4029	0.46749
25	20E6	PIK3CA	4030	0.4064
25	20E6	PIK3CA	4031	0.54827
25	20E6	PIK3CA	4032	0.49791
25	20E6	PIK3CA	4033	0.50063
25	20E6	PIK3CA	4034	0.54397
25	20E6	PIK3CA	4035	0.47282
25	20E6	PIK3CA	4036	0.444
25	20E6	PIK3CA	4037	0.38778
25	20E6	PIK3CA	4038	0.37666
25	20E6	PIK3CA	4039	0.37869
25	20E6	PIK3CA	4040	0.38207
25	20E6	PIK3CA	4041	0.3595
25	20E6	PIK3CA	4042	0.39936
25	20E6	PIK3CA	4043	0.34019
25	20E6	PIK3CA	4044	0.38198
25	20E6	PIK3CA	4045	0.50077
25	20E6	PIK3CA	4046	0.51871
25	20E6	PIK3CA	4047	0.39889
25	20E6	PIK3CA	4048	0.43358
25	20E6	PIK3CA	4049	0.56415
25	20E6	PIK3CA	4050	0.50949
25	20E6	PIK3CA	4051	0.53086
25	20E6	PIK3CA	4052	0.48699
25	20E6	PIK3CA	4053	0.46213
25	20E6	PIK3CA	4054	0.46459
25	20E6	PIK3CA	4055	0.39666
25	20E6	PIK3CA	4056	0.43721
25	20E6	PIK3CA	4057	0.4939
25	20E6	PIK3CA	4058	0.46374
25	20E6	PIK3CA	4059	0.42922
25	20E6	PIK3CA	4060	0.35559
25	20E6	PIK3CA	4061	0.39396
25	20E6	PIK3CA	4062	0.41336
25	20E6	PIK3CA	4063	0.38926
25	20E6	PIK3CA	4064	0.45225
25	20E6	PIK3CA	4065	0.4731
25	20E6	PIK3CA	4066	0.50013
25	20E6	PIK3CA	4067	0.47363
25	20E6	PIK3CA	4068	0.36516
25	20E6	PIK3CA	4069	0.4485
25	20E6	PIK3CA	4070	0.44728
25	20E6	PIK3CA	4071	0.41409
25	20E6	PIK3CA	4072	0.40718
25	20E6	PIK3CA	4073	0.46533
25	20E6	PIK3CA	4074	0.46934
25	20E6	PIK3CA	4075	0.44369
25	20E6	PIK3CA	4076	0.45584
25	20E6	PIK3CA	4077	0.4467
25	20E6	PIK3CA	4078	0.45058
25	20E6	PIK3CA	4079	0.50324
25	20E6	PIK3CA	4080	0.49455
25	20E6	PIK3CA	4081	0.51742
25	20E6	PIK3CA	4082	0.47246
25	20E6	PIK3CA	4083	0.49448
25	20E6	PIK3CA	4084	0.58471
25	20E6	PIK3CA	4085	0.57794
25	20E6	PIK3CA	4086	0.50425
25	20E6	PIK3CA	4087	0.40505
25	20E6	PIK3CA	4088	0.4745
25	20E6	PIK3CA	4089	0.43699
25	20E6	PIK3CA	4090	0.43027
25	20E6	PIK3CA	4091	0.42421
25	20E6	PIK3CA	4092	0.40295
25	20E6	PIK3CA	4093	0.36797
25	20E6	PIK3CA	4094	0.43914
25	20E6	PIK3CA	4095	0.46003
25	20E6	PIK3CA	4096	0.44813
25	20E6	PIK3CA	4097	0.39837
25	20E6	PIK3CA	4098	0.4309
25	20E6	PIK3CA	4099	0.44597
25	20E6	PIK3CA	4100	0.39388
25	20E6	PIK3CA	4101	0.38838
25	20E6	PIK3CA	4102	0.37703
25	20E6	PIK3CA	4103	0.39265
25	20E6	PIK3CA	4104	0.37369
25	20E6	PIK3CA	4105	0.40872
25	20E6	PIK3CA	4106	0.44009
25	20E6	PIK3CA	4107	0.4345
25	20E6	PIK3CA	4108	0.39024
25	20E6	PIK3CA	4109	0.41843
25	20E6	PIK3CA	4110	0.45168
25	20E6	PIK3CA	4111	0.42476
25	20E6	PIK3CA	4112	0.43817
25	20E6	PIK3CA	4113	0.41517
25	20E6	PIK3CA	4114	0.45427
25	20E6	PIK3CA	4115	0.44206
25	20E6	PIK3CA	4116	0.40898
25	20E6	PIK3CA	4117	0.39395
25	20E6	PIK3CA	4118	0.48067
25	20E6	PIK3CA	4119	0.40125
25	20E6	PIK3CA	4120	0.4389
25	20E6	PIK3CA	4121	0.4656
25	20E6	PIK3CA	4122	0.37657
25	20E6	PIK3CA	4123	0.48644
25	20E6	PIK3CA	4124	0.43742
25	20E6	PIK3CA	4125	0.44718
25	20E6	PIK3CA	4126	0.42645
25	20E6	PIK3CA	4127	0.51997
25	20E6	PIK3CA	4128	0.47536
25	20E6	PIK3CA	4129	0.46717
25	20E6	PIK3CA	4130	0.47405
25	20E6	PIK3CA	4131	0.47161
25	20E6	PIK3CA	4132	0.45596
25	20E6	PIK3CA	4133	0.45871
25	20E6	PIK3CA	4134	0.47751
25	20E6	PIK3CA	4135	0.44545
25	20E6	PIK3CA	4136	0.49722
25	20E6	PIK3CA	4137	0.49723
25	20E6	PIK3CA	4138	0.48852
25	20E6	PIK3CA	4139	0.39364
25	20E6	PIK3CA	4140	0.52629
25	20E6	PIK3CA	4141	0.49462
25	20E6	PIK3CA	4142	0.47726
25	20E6	PIK3CA	4143	0.44145
25	20E6	PIK3CA	4144	0.4645
25	20E6	PIK3CA	4145	0.48097
25	20E6	PIK3CA	4146	0.45486
25	20E6	PIK3CA	4147	0.45854
25	20E6	PIK3CA	4148	0.4457
25	20E6	PIK3CA	4149	0.37591
25	20E6	PIK3CA	4150	0.38369
25	20E6	PIK3CA	4151	0.44088
25	20E6	PIK3CA	4152	0.4266
25	20E6	PIK3CA	4153	0.42154
25	20E6	PIK3CA	4154	0.39692
25	20E6	PIK3CA	4155	0.38726
25	20E6	PIK3CA	4156	0.37128
25	20E6	PIK3CA	4157	0.39457
25	20E6	PIK3CA	4158	0.37557
25	20E6	PIK3CA	4159	0.33907
25	20E6	PIK3CA	4160	0.50786
25	20E6	PIK3CA	4161	0.35419
25	20E6	PIK3CA	4162	0.36038
25	20E6	PIK3CA	4163	0.39719
25	20E6	PIK3CA	4164	0.4025
25	20E6	PIK3CA	4165	0.416
25	20E6	PIK3CA	4166	0.44361
25	20E6	PIK3CA	4167	0.44762
25	20E6	PIK3CA	4168	0.41025
25	20E6	PIK3CA	4169	0.4185
25	20E6	PIK3CA	4170	0.40517
25	20E6	PIK3CA	4171	0.43728
25	20E6	PIK3CA	4172	0.42269
25	20E6	PIK3CA	4173	0.42862
25	20E6	PIK3CA	4174	0.46891
25	20E6	PIK3CA	4175	0.36476
25	20E6	PIK3CA	4176	0.3539
25	20E6	PIK3CA	4177	0.47446
25	20E6	PIK3CA	4178	0.45738
25	20E6	PIK3CA	4179	0.48715
25	20E6	PIK3CA	4180	0.40908
25	20E6	PIK3CA	4181	0.42412
25	20E6	PIK3CA	4182	0.42614
25	20E6	PIK3CA	4183	0.42493
25	20E6	PIK3CA	4184	0.52191
25	20E6	PIK3CA	4185	0.50108
25	20E6	PIK3CA	4186	0.47395
25	20E6	PIK3CA	4187	0.43638
25	20E6	PIK3CA	4188	0.43952
25	20E6	PIK3CA	4189	0.43164
25	20E6	PIK3CA	4190	0.44393
25	20E6	PIK3CA	4191	0.43362
25	20E6	PIK3CA	4192	0.3983
25	20E6	PIK3CA	4193	0.41234
25	20E6	PIK3CA	4194	0.38936
25	20E6	PIK3CA	4195	0.48801
25	20E6	PIK3CA	4196	0.46615
25	20E6	PIK3CA	4197	0.44145
25	20E6	PIK3CA	4198	0.50374
25	20E6	PIK3CA	4199	0.50698
25	20E6	PIK3CA	4200	0.53498
25	20E6	PIK3CA	4201	0.40637
25	20E6	PIK3CA	4202	0.4297
25	20E6	PIK3CA	4203	0.41112
25	20E6	PIK3CA	4204	0.43371
25	20E6	PIK3CA	4205	0.48606
25	20E6	PIK3CA	4206	0.51637
25	20E6	PIK3CA	4207	0.45875
25	20E6	PIK3CA	4208	0.46565
25	20E6	PIK3CA	4209	0.49709
25	20E6	PIK3CA	4210	0.47144
25	20E6	PIK3CA	4211	0.44101
25	20E6	PIK3CA	4212	0.45203
25	20E6	PIK3CA	4213	0.46326
25	20E6	PIK3CA	4214	0.42511
25	20E6	PIK3CA	4215	0.43218
25	20E6	PIK3CA	4216	0.51095
25	20E6	PIK3CA	4217	0.52057
25	20E6	PIK3CA	4218	0.51139
25	20E6	PIK3CA	4219	0.46822
25	20E6	PIK3CA	4220	0.49779
25	20E6	PIK3CA	4221	0.45007
25	20E6	PIK3CA	4222	0.46262
25	20E6	PIK3CA	4223	0.39425
25	20E6	PIK3CA	4224	0.39903
25	20E6	PIK3CA	4225	0.46555
25	20E6	PIK3CA	4226	0.44869
25	20E6	PIK3CA	4227	0.4246
25	20E6	PIK3CA	4228	0.37299
25	20E6	PIK3CA	4229	0.38428
25	20E6	PIK3CA	4230	0.42042
25	20E6	PIK3CA	4231	0.46086
25	20E6	PIK3CA	4232	0.40917
25	20E6	PIK3CA	4233	0.41919
25	20E6	PIK3CA	4234	0.41904
25	20E6	PIK3CA	4235	0.50426
25	20E6	PIK3CA	4236	0.45189
25	20E6	PIK3CA	4237	0.42197
25	20E6	PIK3CA	4238	0.43227
25	20E6	PIK3CA	4239	0.4403
25	20E6	PIK3CA	4240	0.4894
25	20E6	PIK3CA	4241	0.45978
25	20E6	PIK3CA	4242	0.42007
25	20E6	PIK3CA	4243	0.45334
25	20E6	PIK3CA	4244	0.43461
25	20E6	PIK3CA	4245	0.40635
25	20E6	PIK3CA	4246	0.40358
25	20E6	PIK3CA	4247	0.45081
25	20E6	PIK3CA	4248	0.46607
25	20E6	PIK3CA	4249	0.4345
25	20E6	PIK3CA	4250	0.42263
25	20E6	PIK3CA	4251	0.4185
25	20E6	PIK3CA	4252	0.43779
25	20E6	PIK3CA	4253	0.46566
25	20E6	PIK3CA	4254	0.47434
25	20E6	PIK3CA	4255	0.44145
25	20E6	PIK3CA	4256	0.44429
25	20E6	PIK3CA	4257	0.46088
25	20E6	PIK3CA	4258	0.49237
25	20E6	PIK3CA	4259	0.43445
25	20E6	PIK3CA	4260	0.40871
25	20E6	PIK3CA	4261	0.43547
25	20E6	PIK3CA	4262	0.42137
25	20E6	PIK3CA	4263	0.41626
25	20E6	PIK3CA	4264	0.39871
25	20E6	PIK3CA	4265	0.41059
25	20E6	PIK3CA	4266	0.37605
25	20E6	PIK3CA	4267	0.48128
25	20E6	PIK3CA	4268	0.41793
25	20E6	PIK3CA	4269	0.40277
25	20E6	PIK3CA	4270	0.42221
25	20E6	PIK3CA	4271	0.45658
25	20E6	PIK3CA	4272	0.36825
25	20E6	PIK3CA	4273	0.415
25	20E6	PIK3CA	4274	0.40947
25	20E6	PIK3CA	4275	0.39556
25	20E6	PIK3CA	4276	0.41881
25	20E6	PIK3CA	4277	0.40426
25	20E6	PIK3CA	4278	0.4349
25	20E6	PIK3CA	4279	0.43881
25	20E6	PIK3CA	4280	0.41004
25	20E6	PIK3CA	4281	0.46535
25	20E6	PIK3CA	4282	0.45921
25	20E6	PIK3CA	4283	0.44527
25	20E6	PIK3CA	4284	0.44753
25	20E6	PIK3CA	4285	0.41096
25	20E6	PIK3CA	4286	0.46986
25	20E6	PIK3CA	4287	0.46921
25	20E6	PIK3CA	4288	0.49107
25	20E6	PIK3CA	4289	0.42534
25	20E6	PIK3CA	4290	0.41954
25	20E6	PIK3CA	4291	0.41255
25	20E6	PIK3CA	4292	0.39349
25	20E6	PIK3CA	4293	0.41528
25	20E6	PIK3CA	4294	0.40055
25	20E6	PIK3CA	4295	0.41539
25	20E6	PIK3CA	4296	0.43512
25	20E6	PIK3CA	4297	0.45419
25	20E6	PIK3CA	4298	0.41745
25	20E6	PIK3CA	4299	0.37958
25	20E6	PIK3CA	4300	0.41748
25	20E6	PIK3CA	4301	0.45714
25	20E6	PIK3CA	4302	0.39944
25	20E6	PIK3CA	4303	0.43107
25	20E6	PIK3CA	4304	0.44412
25	20E6	PIK3CA	4305	0.4738
25	20E6	PIK3CA	4306	0.40307
25	20E6	PIK3CA	4307	0.4448
25	20E6	PIK3CA	4308	0.46489
25	20E6	PIK3CA	4309	0.46395
25	20E6	PIK3CA	4310	0.47326
25	20E6	PIK3CA	4311	0.46891
25	20E6	PIK3CA	4312	0.46963
25	20E6	PIK3CA	4313	0.57669
25	20E6	PIK3CA	4314	0.56263
25	20E6	PIK3CA	4315	0.53761
25	20E6	PIK3CA	4316	0.55011
25	20E6	PIK3CA	4317	0.48688
25	20E6	PIK3CA	4318	0.53507
25	20E6	PIK3CA	4319	0.53039
25	20E6	PIK3CA	4320	0.55914
25	20E6	PIK3CA	4321	0.5186
25	20E6	PIK3CA	4322	0.45733
25	20E6	PIK3CA	4323	0.43446
25	20E6	PIK3CA	4324	0.4374
25	20E6	PIK3CA	4325	0.46797
25	20E6	PIK3CA	4326	0.43943
25	20E6	PIK3CA	4327	0.40522
25	20E6	PIK3CA	4328	0.39672
25	20E6	PIK3CA	4329	0.39874
25	20E6	PIK3CA	4330	0.42417
25	20E6	PIK3CA	4331	0.41751
25	20E6	PIK3CA	4332	0.48421
25	20E6	PIK3CA	4333	0.48482
25	20E6	PIK3CA	4334	0.51434
25	20E6	PIK3CA	4335	0.49278
25	20E6	PIK3CA	4336	0.42116
25	20E6	PIK3CA	4337	0.43179
25	20E6	PIK3CA	4338	0.41932
25	20E6	PIK3CA	4339	0.43458
25	20E6	PIK3CA	4340	0.46516
25	20E6	PIK3CA	4341	0.43986
25	20E6	PIK3CA	4342	0.48487
25	20E6	PIK3CA	4343	0.47203
25	20E6	PIK3CA	4344	0.51746
25	20E6	PIK3CA	4345	0.46321
25	20E6	PIK3CA	4346	0.48645
25	20E6	PIK3CA	4347	0.40974
25	20E6	PIK3CA	4348	0.38726
25	20E6	PIK3CA	4349	0.38523
25	20E6	PIK3CA	4350	0.37125
25	20E6	PIK3CA	4351	0.44011
25	20E6	PIK3CA	4352	0.42081
25	20E6	PIK3CA	4353	0.52071
25	20E6	PIK3CA	4354	0.43376
25	20E6	PIK3CA	4355	0.42592
25	20E6	PIK3CA	4356	0.46162
25	20E6	PIK3CA	4357	0.38934
25	20E6	PIK3CA	4358	0.40064
25	20E6	PIK3CA	4359	0.39806
25	20E6	PIK3CA	4360	0.39937
25	20E6	PIK3CA	4361	0.36583
25	20E6	PIK3CA	4362	0.35653
25	20E6	PIK3CA	4363	0.36336
25	20E6	PIK3CA	4364	0.35358
25	20E6	PIK3CA	4365	0.34481
25	20E6	PIK3CA	4366	0.364
25	20E6	PIK3CA	4367	0.33364
25	20E6	PIK3CA	4368	0.36169
25	20E6	PIK3CA	4369	0.43805
25	20E6	PIK3CA	4370	0.42594
25	20E6	PIK3CA	4371	0.44257
25	20E6	PIK3CA	4372	0.34694
25	20E6	PIK3CA	4373	0.35717
25	20E6	PIK3CA	4374	0.35953
25	20E6	PIK3CA	4375	0.40206
25	20E6	PIK3CA	4376	0.47236
25	20E6	PIK3CA	4377	0.43761
25	20E6	PIK3CA	4378	0.50341
25	20E6	PIK3CA	4379	0.47586
25	20E6	PIK3CA	4380	0.48965
25	20E6	PIK3CA	4381	0.47011
25	20E6	PIK3CA	4382	0.42877
25	20E6	PIK3CA	4383	0.45234
25	20E6	PIK3CA	4384	0.44692
25	20E6	PIK3CA	4385	0.46861
25	20E6	PIK3CA	4386	0.41956
25	20E6	PIK3CA	4387	0.41718
25	20E6	PIK3CA	4388	0.43178
25	20E6	PIK3CA	4389	0.44345
25	20E6	PIK3CA	4390	0.43309
25	20E6	PIK3CA	4391	0.43711
25	20E6	PIK3CA	4392	0.44781
25	20E6	PIK3CA	4393	0.41417
25	20E6	PIK3CA	4394	0.4596
25	20E6	PIK3CA	4395	0.4043
25	20E6	PIK3CA	4396	0.40137
25	20E6	PIK3CA	4397	0.45606
25	20E6	PIK3CA	4398	0.4314
25	20E6	PIK3CA	4399	0.47737
25	20E6	PIK3CA	4400	0.48142
25	20E6	PIK3CA	4401	0.49763
25	20E6	PIK3CA	4402	0.52092
25	20E6	PIK3CA	4403	0.51069
25	20E6	PIK3CA	4404	0.47016
25	20E6	PIK3CA	4405	0.45384
25	20E6	PIK3CA	4406	0.48049
25	20E6	PIK3CA	4407	0.46184
25	20E6	PIK3CA	4408	0.44158
25	20E6	PIK3CA	4409	0.4577
25	20E6	PIK3CA	4410	0.4814
25	20E6	PIK3CA	4411	0.40612
25	20E6	PIK3CA	4412	0.38133
25	20E6	PIK3CA	4413	0.35145
25	20E6	PIK3CA	4414	0.3372
25	20E6	PIK3CA	4415	0.38835
25	20E6	PIK3CA	4416	0.37525
25	20E6	PIK3CA	4417	0.42462
25	20E6	PIK3CA	4418	0.44512
25	20E6	PIK3CA	4419	0.45155
25	20E6	PIK3CA	4420	0.44562
25	20E6	PIK3CA	4421	0.41821
25	20E6	PIK3CA	4422	0.43234
25	20E6	PIK3CA	4423	0.46102
25	20E6	PIK3CA	4424	0.40993
25	20E6	PIK3CA	4425	0.37625
25	20E6	PIK3CA	4426	0.38652
25	20E6	PIK3CA	4427	0.41604
25	20E6	PIK3CA	4428	0.36825
25	20E6	PIK3CA	4429	0.36033
25	20E6	PIK3CA	4430	0.35659
25	20E6	PIK3CA	4431	0.38642
25	20E6	PIK3CA	4432	0.37967
25	20E6	PIK3CA	4433	0.46967
25	20E6	PIK3CA	4434	0.45384
25	20E6	PIK3CA	4435	0.46751
25	20E6	PIK3CA	4436	0.39787
25	20E6	PIK3CA	4437	0.4127
25	20E6	PIK3CA	4438	0.38501
25	20E6	PIK3CA	4439	0.33962
25	20E6	PIK3CA	4440	0.40605
25	20E6	PIK3CA	4441	0.40836
25	20E6	PIK3CA	4442	0.40677
25	20E6	PIK3CA	4443	0.4138
25	20E6	PIK3CA	4444	0.40485
25	20E6	PIK3CA	4445	0.4024
25	20E6	PIK3CA	4446	0.47751
25	20E6	PIK3CA	4447	0.45189
25	20E6	PIK3CA	4448	0.40774
25	20E6	PIK3CA	4449	0.40887
25	20E6	PIK3CA	4450	0.5186
25	20E6	PIK3CA	4451	0.57321
25	20E6	PIK3CA	4452	0.52073
25	20E6	PIK3CA	4453	0.57112
25	20E6	PIK3CA	4454	0.52206
25	20E6	PIK3CA	4455	0.48242
25	20E6	PIK3CA	4456	0.41456
25	20E6	PIK3CA	4457	0.42917
25	20E6	PIK3CA	4458	0.43657
25	20E6	PIK3CA	4459	0.41848
25	20E6	PIK3CA	4460	0.46768
25	20E6	PIK3CA	4461	0.41618
25	20E6	PIK3CA	4462	0.47498
25	20E6	PIK3CA	4463	0.40136
25	20E6	PIK3CA	4464	0.44643
25	20E6	PIK3CA	4465	0.53194
25	20E6	PIK3CA	4466	0.50017
25	20E6	PIK3CA	4467	0.49677
25	20E6	PIK3CA	4468	0.39615
25	20E6	PIK3CA	4469	0.46187
25	20E6	PIK3CA	4470	0.4776
25	20E6	PIK3CA	4471	0.47479
25	20E6	PIK3CA	4472	0.45927
25	20E6	PIK3CA	4473	0.44075
25	20E6	PIK3CA	4474	0.37986
25	20E6	PIK3CA	4475	0.4647
25	20E6	PIK3CA	4476	0.48134
25	20E6	PIK3CA	4477	0.44727
25	20E6	PIK3CA	4478	0.40958
25	20E6	PIK3CA	4479	0.45076
25	20E6	PIK3CA	4480	0.38383
25	20E6	PIK3CA	4481	0.44514
25	20E6	PIK3CA	4482	0.50403
25	20E6	PIK3CA	4483	0.45847
25	20E6	PIK3CA	4484	0.45256
25	20E6	PIK3CA	4485	0.43546
25	20E6	PIK3CA	4486	0.43822
25	20E6	PIK3CA	4487	0.3918
25	20E6	PIK3CA	4488	0.48027
25	20E6	PIK3CA	4489	0.43697
25	20E6	PIK3CA	4490	0.40674
25	20E6	PIK3CA	4491	0.39631
25	20E6	PIK3CA	4492	0.4493
25	20E6	PIK3CA	4493	0.45554
25	20E6	PIK3CA	4494	0.45975
25	20E6	PIK3CA	4495	0.41396
25	20E6	PIK3CA	4496	0.42654
25	20E6	PIK3CA	4497	0.41357
25	20E6	PIK3CA	4498	0.48412
[truncated: 998,000+ more rows]
