# Supplementary material for: Accurate determination of CRISPR-mediated gene fitness in transplantable tumours
Source: Nat Commun. 2022 Aug 4;13:4534. doi: 10.1038/s41467-022-31830-2 (PMC9352714; doi:10.1038/s41467-022-31830-2)
Supplement: Supplementary file 5 — Source data [file 41467_2022_31830_MOESM5_ESM.zip › source_data/FigS5/FigS5b.csv]

sgrna	days	gene	MCMCsample	fitness
25	19	PIK3CA	2500	0.44669
25	19	PIK3CA	2501	0.4039
25	19	PIK3CA	2502	0.46039
25	19	PIK3CA	2503	0.47758
25	19	PIK3CA	2504	0.45064
25	19	PIK3CA	2505	0.4953
25	19	PIK3CA	2506	0.55071
25	19	PIK3CA	2507	0.50215
25	19	PIK3CA	2508	0.55284
25	19	PIK3CA	2509	0.62638
25	19	PIK3CA	2510	0.6307
25	19	PIK3CA	2511	0.49078
25	19	PIK3CA	2512	0.54468
25	19	PIK3CA	2513	0.49226
25	19	PIK3CA	2514	0.44561
25	19	PIK3CA	2515	0.48837
25	19	PIK3CA	2516	0.56468
25	19	PIK3CA	2517	0.59472
25	19	PIK3CA	2518	0.53655
25	19	PIK3CA	2519	0.45902
25	19	PIK3CA	2520	0.4665
25	19	PIK3CA	2521	0.42491
25	19	PIK3CA	2522	0.36516
25	19	PIK3CA	2523	0.41928
25	19	PIK3CA	2524	0.49006
25	19	PIK3CA	2525	0.48899
25	19	PIK3CA	2526	0.5065
25	19	PIK3CA	2527	0.44725
25	19	PIK3CA	2528	0.4249
25	19	PIK3CA	2529	0.50233
25	19	PIK3CA	2530	0.44155
25	19	PIK3CA	2531	0.45459
25	19	PIK3CA	2532	0.42197
25	19	PIK3CA	2533	0.47605
25	19	PIK3CA	2534	0.43924
25	19	PIK3CA	2535	0.50774
25	19	PIK3CA	2536	0.46628
25	19	PIK3CA	2537	0.46442
25	19	PIK3CA	2538	0.4169
25	19	PIK3CA	2539	0.49708
25	19	PIK3CA	2540	0.43685
25	19	PIK3CA	2541	0.45153
25	19	PIK3CA	2542	0.51422
25	19	PIK3CA	2543	0.47151
25	19	PIK3CA	2544	0.48193
25	19	PIK3CA	2545	0.42311
25	19	PIK3CA	2546	0.44081
25	19	PIK3CA	2547	0.4546
25	19	PIK3CA	2548	0.43786
25	19	PIK3CA	2549	0.50363
25	19	PIK3CA	2550	0.47174
25	19	PIK3CA	2551	0.47124
25	19	PIK3CA	2552	0.53368
25	19	PIK3CA	2553	0.58163
25	19	PIK3CA	2554	0.52554
25	19	PIK3CA	2555	0.44141
25	19	PIK3CA	2556	0.42814
25	19	PIK3CA	2557	0.50037
25	19	PIK3CA	2558	0.44171
25	19	PIK3CA	2559	0.44728
25	19	PIK3CA	2560	0.42296
25	19	PIK3CA	2561	0.41953
25	19	PIK3CA	2562	0.45989
25	19	PIK3CA	2563	0.52355
25	19	PIK3CA	2564	0.558
25	19	PIK3CA	2565	0.58831
25	19	PIK3CA	2566	0.56537
25	19	PIK3CA	2567	0.58927
25	19	PIK3CA	2568	0.52496
25	19	PIK3CA	2569	0.51749
25	19	PIK3CA	2570	0.59238
25	19	PIK3CA	2571	0.57009
25	19	PIK3CA	2572	0.54059
25	19	PIK3CA	2573	0.52161
25	19	PIK3CA	2574	0.5203
25	19	PIK3CA	2575	0.45058
25	19	PIK3CA	2576	0.4109
25	19	PIK3CA	2577	0.49066
25	19	PIK3CA	2578	0.47225
25	19	PIK3CA	2579	0.51847
25	19	PIK3CA	2580	0.58194
25	19	PIK3CA	2581	0.52624
25	19	PIK3CA	2582	0.53297
25	19	PIK3CA	2583	0.54808
25	19	PIK3CA	2584	0.51348
25	19	PIK3CA	2585	0.46714
25	19	PIK3CA	2586	0.50939
25	19	PIK3CA	2587	0.48616
25	19	PIK3CA	2588	0.4388
25	19	PIK3CA	2589	0.47839
25	19	PIK3CA	2590	0.49751
25	19	PIK3CA	2591	0.50813
25	19	PIK3CA	2592	0.41568
25	19	PIK3CA	2593	0.54766
25	19	PIK3CA	2594	0.42403
25	19	PIK3CA	2595	0.49277
25	19	PIK3CA	2596	0.5214
25	19	PIK3CA	2597	0.5796
25	19	PIK3CA	2598	0.50126
25	19	PIK3CA	2599	0.572
25	19	PIK3CA	2600	0.53182
25	19	PIK3CA	2601	0.68436
25	19	PIK3CA	2602	0.48879
25	19	PIK3CA	2603	0.47701
25	19	PIK3CA	2604	0.42476
25	19	PIK3CA	2605	0.46686
25	19	PIK3CA	2606	0.47895
25	19	PIK3CA	2607	0.50059
25	19	PIK3CA	2608	0.5241
25	19	PIK3CA	2609	0.48585
25	19	PIK3CA	2610	0.49344
25	19	PIK3CA	2611	0.48285
25	19	PIK3CA	2612	0.52904
25	19	PIK3CA	2613	0.49888
25	19	PIK3CA	2614	0.5468
25	19	PIK3CA	2615	0.61894
25	19	PIK3CA	2616	0.58511
25	19	PIK3CA	2617	0.55229
25	19	PIK3CA	2618	0.53339
25	19	PIK3CA	2619	0.56433
25	19	PIK3CA	2620	0.48599
25	19	PIK3CA	2621	0.51315
25	19	PIK3CA	2622	0.49001
25	19	PIK3CA	2623	0.48935
25	19	PIK3CA	2624	0.48108
25	19	PIK3CA	2625	0.46062
25	19	PIK3CA	2626	0.45015
25	19	PIK3CA	2627	0.46721
25	19	PIK3CA	2628	0.45058
25	19	PIK3CA	2629	0.46439
25	19	PIK3CA	2630	0.56401
25	19	PIK3CA	2631	0.51136
25	19	PIK3CA	2632	0.50468
25	19	PIK3CA	2633	0.51859
25	19	PIK3CA	2634	0.49541
25	19	PIK3CA	2635	0.50831
25	19	PIK3CA	2636	0.45411
25	19	PIK3CA	2637	0.48621
25	19	PIK3CA	2638	0.48471
25	19	PIK3CA	2639	0.5136
25	19	PIK3CA	2640	0.55458
25	19	PIK3CA	2641	0.60184
25	19	PIK3CA	2642	0.65282
25	19	PIK3CA	2643	0.55565
25	19	PIK3CA	2644	0.55167
25	19	PIK3CA	2645	0.51065
25	19	PIK3CA	2646	0.47085
25	19	PIK3CA	2647	0.60486
25	19	PIK3CA	2648	0.49571
25	19	PIK3CA	2649	0.54698
25	19	PIK3CA	2650	0.6066
25	19	PIK3CA	2651	0.55876
25	19	PIK3CA	2652	0.57056
25	19	PIK3CA	2653	0.50169
25	19	PIK3CA	2654	0.50374
25	19	PIK3CA	2655	0.57468
25	19	PIK3CA	2656	0.5875
25	19	PIK3CA	2657	0.63426
25	19	PIK3CA	2658	0.5736
25	19	PIK3CA	2659	0.66948
25	19	PIK3CA	2660	0.38566
25	19	PIK3CA	2661	0.43602
25	19	PIK3CA	2662	0.41658
25	19	PIK3CA	2663	0.44067
25	19	PIK3CA	2664	0.42641
25	19	PIK3CA	2665	0.50278
25	19	PIK3CA	2666	0.44914
25	19	PIK3CA	2667	0.55998
25	19	PIK3CA	2668	0.51668
25	19	PIK3CA	2669	0.42259
25	19	PIK3CA	2670	0.4266
25	19	PIK3CA	2671	0.47355
25	19	PIK3CA	2672	0.51535
25	19	PIK3CA	2673	0.44441
25	19	PIK3CA	2674	0.42557
25	19	PIK3CA	2675	0.51878
25	19	PIK3CA	2676	0.54266
25	19	PIK3CA	2677	0.50203
25	19	PIK3CA	2678	0.56367
25	19	PIK3CA	2679	0.51779
25	19	PIK3CA	2680	0.57022
25	19	PIK3CA	2681	0.58955
25	19	PIK3CA	2682	0.53567
25	19	PIK3CA	2683	0.5638
25	19	PIK3CA	2684	0.60435
25	19	PIK3CA	2685	0.52959
25	19	PIK3CA	2686	0.50872
25	19	PIK3CA	2687	0.47156
25	19	PIK3CA	2688	0.49304
25	19	PIK3CA	2689	0.41989
25	19	PIK3CA	2690	0.41816
25	19	PIK3CA	2691	0.49039
25	19	PIK3CA	2692	0.4399
25	19	PIK3CA	2693	0.56724
25	19	PIK3CA	2694	0.55037
25	19	PIK3CA	2695	0.55029
25	19	PIK3CA	2696	0.44827
25	19	PIK3CA	2697	0.53225
25	19	PIK3CA	2698	0.53128
25	19	PIK3CA	2699	0.47402
25	19	PIK3CA	2700	0.48729
25	19	PIK3CA	2701	0.48332
25	19	PIK3CA	2702	0.57205
25	19	PIK3CA	2703	0.5354
25	19	PIK3CA	2704	0.46737
25	19	PIK3CA	2705	0.4759
25	19	PIK3CA	2706	0.48022
25	19	PIK3CA	2707	0.44331
25	19	PIK3CA	2708	0.52636
25	19	PIK3CA	2709	0.52351
25	19	PIK3CA	2710	0.48014
25	19	PIK3CA	2711	0.46513
25	19	PIK3CA	2712	0.44382
25	19	PIK3CA	2713	0.45368
25	19	PIK3CA	2714	0.51635
25	19	PIK3CA	2715	0.45838
25	19	PIK3CA	2716	0.49494
25	19	PIK3CA	2717	0.5676
25	19	PIK3CA	2718	0.6032
25	19	PIK3CA	2719	0.53064
25	19	PIK3CA	2720	0.50657
25	19	PIK3CA	2721	0.45062
25	19	PIK3CA	2722	0.52388
25	19	PIK3CA	2723	0.58355
25	19	PIK3CA	2724	0.49738
25	19	PIK3CA	2725	0.54585
25	19	PIK3CA	2726	0.49923
25	19	PIK3CA	2727	0.49651
25	19	PIK3CA	2728	0.49681
25	19	PIK3CA	2729	0.45253
25	19	PIK3CA	2730	0.4569
25	19	PIK3CA	2731	0.39592
25	19	PIK3CA	2732	0.5783
25	19	PIK3CA	2733	0.43655
25	19	PIK3CA	2734	0.47138
25	19	PIK3CA	2735	0.4484
25	19	PIK3CA	2736	0.56338
25	19	PIK3CA	2737	0.51825
25	19	PIK3CA	2738	0.47039
25	19	PIK3CA	2739	0.51341
25	19	PIK3CA	2740	0.4915
25	19	PIK3CA	2741	0.53593
25	19	PIK3CA	2742	0.53137
25	19	PIK3CA	2743	0.45069
25	19	PIK3CA	2744	0.53807
25	19	PIK3CA	2745	0.56274
25	19	PIK3CA	2746	0.4196
25	19	PIK3CA	2747	0.57067
25	19	PIK3CA	2748	0.5583
25	19	PIK3CA	2749	0.5929
25	19	PIK3CA	2750	0.55557
25	19	PIK3CA	2751	0.54405
25	19	PIK3CA	2752	0.54946
25	19	PIK3CA	2753	0.55248
25	19	PIK3CA	2754	0.46779
25	19	PIK3CA	2755	0.65495
25	19	PIK3CA	2756	0.46899
25	19	PIK3CA	2757	0.56979
25	19	PIK3CA	2758	0.52887
25	19	PIK3CA	2759	0.54202
25	19	PIK3CA	2760	0.55866
25	19	PIK3CA	2761	0.51569
25	19	PIK3CA	2762	0.48685
25	19	PIK3CA	2763	0.52522
25	19	PIK3CA	2764	0.46
25	19	PIK3CA	2765	0.55881
25	19	PIK3CA	2766	0.47731
25	19	PIK3CA	2767	0.46461
25	19	PIK3CA	2768	0.53215
25	19	PIK3CA	2769	0.53097
25	19	PIK3CA	2770	0.51645
25	19	PIK3CA	2771	0.56839
25	19	PIK3CA	2772	0.6051
25	19	PIK3CA	2773	0.5244
25	19	PIK3CA	2774	0.56961
25	19	PIK3CA	2775	0.47488
25	19	PIK3CA	2776	0.4903
25	19	PIK3CA	2777	0.47757
25	19	PIK3CA	2778	0.47165
25	19	PIK3CA	2779	0.42002
25	19	PIK3CA	2780	0.41531
25	19	PIK3CA	2781	0.56305
25	19	PIK3CA	2782	0.48901
25	19	PIK3CA	2783	0.53015
25	19	PIK3CA	2784	0.50016
25	19	PIK3CA	2785	0.50677
25	19	PIK3CA	2786	0.51355
25	19	PIK3CA	2787	0.47246
25	19	PIK3CA	2788	0.48417
25	19	PIK3CA	2789	0.57985
25	19	PIK3CA	2790	0.5517
25	19	PIK3CA	2791	0.5348
25	19	PIK3CA	2792	0.58715
25	19	PIK3CA	2793	0.53579
25	19	PIK3CA	2794	0.48935
25	19	PIK3CA	2795	0.42363
25	19	PIK3CA	2796	0.42398
25	19	PIK3CA	2797	0.44526
25	19	PIK3CA	2798	0.40561
25	19	PIK3CA	2799	0.44526
25	19	PIK3CA	2800	0.58478
25	19	PIK3CA	2801	0.62545
25	19	PIK3CA	2802	0.63081
25	19	PIK3CA	2803	0.65339
25	19	PIK3CA	2804	0.57234
25	19	PIK3CA	2805	0.49035
25	19	PIK3CA	2806	0.42552
25	19	PIK3CA	2807	0.4554
25	19	PIK3CA	2808	0.48507
25	19	PIK3CA	2809	0.47659
25	19	PIK3CA	2810	0.62414
25	19	PIK3CA	2811	0.60966
25	19	PIK3CA	2812	0.63175
25	19	PIK3CA	2813	0.4146
25	19	PIK3CA	2814	0.497
25	19	PIK3CA	2815	0.52366
25	19	PIK3CA	2816	0.52256
25	19	PIK3CA	2817	0.47719
25	19	PIK3CA	2818	0.48841
25	19	PIK3CA	2819	0.50772
25	19	PIK3CA	2820	0.45164
25	19	PIK3CA	2821	0.53139
25	19	PIK3CA	2822	0.41978
25	19	PIK3CA	2823	0.52622
25	19	PIK3CA	2824	0.52001
25	19	PIK3CA	2825	0.46425
25	19	PIK3CA	2826	0.53428
25	19	PIK3CA	2827	0.62742
25	19	PIK3CA	2828	0.45688
25	19	PIK3CA	2829	0.5806
25	19	PIK3CA	2830	0.47028
25	19	PIK3CA	2831	0.5264
25	19	PIK3CA	2832	0.52184
25	19	PIK3CA	2833	0.47922
25	19	PIK3CA	2834	0.4661
25	19	PIK3CA	2835	0.56776
25	19	PIK3CA	2836	0.5363
25	19	PIK3CA	2837	0.40741
25	19	PIK3CA	2838	0.49307
25	19	PIK3CA	2839	0.4657
25	19	PIK3CA	2840	0.47369
25	19	PIK3CA	2841	0.3752
25	19	PIK3CA	2842	0.50284
25	19	PIK3CA	2843	0.47112
25	19	PIK3CA	2844	0.4587
25	19	PIK3CA	2845	0.46072
25	19	PIK3CA	2846	0.50207
25	19	PIK3CA	2847	0.53059
25	19	PIK3CA	2848	0.50376
25	19	PIK3CA	2849	0.47964
25	19	PIK3CA	2850	0.49227
25	19	PIK3CA	2851	0.43355
25	19	PIK3CA	2852	0.46446
25	19	PIK3CA	2853	0.50627
25	19	PIK3CA	2854	0.53102
25	19	PIK3CA	2855	0.43221
25	19	PIK3CA	2856	0.45076
25	19	PIK3CA	2857	0.46238
25	19	PIK3CA	2858	0.54387
25	19	PIK3CA	2859	0.56084
25	19	PIK3CA	2860	0.59089
25	19	PIK3CA	2861	0.56795
25	19	PIK3CA	2862	0.54714
25	19	PIK3CA	2863	0.52447
25	19	PIK3CA	2864	0.45358
25	19	PIK3CA	2865	0.42229
25	19	PIK3CA	2866	0.47597
25	19	PIK3CA	2867	0.49711
25	19	PIK3CA	2868	0.4939
25	19	PIK3CA	2869	0.41529
25	19	PIK3CA	2870	0.41167
25	19	PIK3CA	2871	0.49071
25	19	PIK3CA	2872	0.48338
25	19	PIK3CA	2873	0.46215
25	19	PIK3CA	2874	0.47839
25	19	PIK3CA	2875	0.50253
25	19	PIK3CA	2876	0.50895
25	19	PIK3CA	2877	0.50137
25	19	PIK3CA	2878	0.53305
25	19	PIK3CA	2879	0.53379
25	19	PIK3CA	2880	0.53435
25	19	PIK3CA	2881	0.46588
25	19	PIK3CA	2882	0.42449
25	19	PIK3CA	2883	0.4228
25	19	PIK3CA	2884	0.41242
25	19	PIK3CA	2885	0.46372
25	19	PIK3CA	2886	0.4374
25	19	PIK3CA	2887	0.47216
25	19	PIK3CA	2888	0.48312
25	19	PIK3CA	2889	0.55435
25	19	PIK3CA	2890	0.55813
25	19	PIK3CA	2891	0.42326
25	19	PIK3CA	2892	0.48096
25	19	PIK3CA	2893	0.51439
25	19	PIK3CA	2894	0.46929
25	19	PIK3CA	2895	0.4548
25	19	PIK3CA	2896	0.42933
25	19	PIK3CA	2897	0.48133
25	19	PIK3CA	2898	0.46925
25	19	PIK3CA	2899	0.45009
25	19	PIK3CA	2900	0.45901
25	19	PIK3CA	2901	0.48887
25	19	PIK3CA	2902	0.51454
25	19	PIK3CA	2903	0.53633
25	19	PIK3CA	2904	0.5112
25	19	PIK3CA	2905	0.50294
25	19	PIK3CA	2906	0.49494
25	19	PIK3CA	2907	0.4593
25	19	PIK3CA	2908	0.57257
25	19	PIK3CA	2909	0.58365
25	19	PIK3CA	2910	0.4781
25	19	PIK3CA	2911	0.49284
25	19	PIK3CA	2912	0.65924
25	19	PIK3CA	2913	0.62213
25	19	PIK3CA	2914	0.54605
25	19	PIK3CA	2915	0.60509
25	19	PIK3CA	2916	0.50037
25	19	PIK3CA	2917	0.53924
25	19	PIK3CA	2918	0.52255
25	19	PIK3CA	2919	0.45912
25	19	PIK3CA	2920	0.48395
25	19	PIK3CA	2921	0.52181
25	19	PIK3CA	2922	0.48591
25	19	PIK3CA	2923	0.48414
25	19	PIK3CA	2924	0.53098
25	19	PIK3CA	2925	0.40844
25	19	PIK3CA	2926	0.4627
25	19	PIK3CA	2927	0.57661
25	19	PIK3CA	2928	0.5588
25	19	PIK3CA	2929	0.58199
25	19	PIK3CA	2930	0.55746
25	19	PIK3CA	2931	0.51226
25	19	PIK3CA	2932	0.49542
25	19	PIK3CA	2933	0.50753
25	19	PIK3CA	2934	0.49243
25	19	PIK3CA	2935	0.55301
25	19	PIK3CA	2936	0.43251
25	19	PIK3CA	2937	0.45157
25	19	PIK3CA	2938	0.47181
25	19	PIK3CA	2939	0.48101
25	19	PIK3CA	2940	0.47822
25	19	PIK3CA	2941	0.62479
25	19	PIK3CA	2942	0.5935
25	19	PIK3CA	2943	0.69839
25	19	PIK3CA	2944	0.78422
25	19	PIK3CA	2945	0.77944
25	19	PIK3CA	2946	0.74633
25	19	PIK3CA	2947	0.68734
25	19	PIK3CA	2948	0.56658
25	19	PIK3CA	2949	0.60053
25	19	PIK3CA	2950	0.51996
25	19	PIK3CA	2951	0.60655
25	19	PIK3CA	2952	0.52722
25	19	PIK3CA	2953	0.55352
25	19	PIK3CA	2954	0.48138
25	19	PIK3CA	2955	0.57928
25	19	PIK3CA	2956	0.51811
25	19	PIK3CA	2957	0.5192
25	19	PIK3CA	2958	0.56546
25	19	PIK3CA	2959	0.50317
25	19	PIK3CA	2960	0.4687
25	19	PIK3CA	2961	0.46517
25	19	PIK3CA	2962	0.45453
25	19	PIK3CA	2963	0.44072
25	19	PIK3CA	2964	0.50473
25	19	PIK3CA	2965	0.46905
25	19	PIK3CA	2966	0.4595
25	19	PIK3CA	2967	0.50534
25	19	PIK3CA	2968	0.60406
25	19	PIK3CA	2969	0.5572
25	19	PIK3CA	2970	0.52712
25	19	PIK3CA	2971	0.48179
25	19	PIK3CA	2972	0.47608
25	19	PIK3CA	2973	0.48319
25	19	PIK3CA	2974	0.47993
25	19	PIK3CA	2975	0.46996
25	19	PIK3CA	2976	0.42096
25	19	PIK3CA	2977	0.49902
25	19	PIK3CA	2978	0.46621
25	19	PIK3CA	2979	0.50353
25	19	PIK3CA	2980	0.52181
25	19	PIK3CA	2981	0.51975
25	19	PIK3CA	2982	0.51816
25	19	PIK3CA	2983	0.42494
25	19	PIK3CA	2984	0.49122
25	19	PIK3CA	2985	0.47231
25	19	PIK3CA	2986	0.493
25	19	PIK3CA	2987	0.49586
25	19	PIK3CA	2988	0.44483
25	19	PIK3CA	2989	0.52841
25	19	PIK3CA	2990	0.45214
25	19	PIK3CA	2991	0.45112
25	19	PIK3CA	2992	0.50851
25	19	PIK3CA	2993	0.4857
25	19	PIK3CA	2994	0.47451
25	19	PIK3CA	2995	0.49949
25	19	PIK3CA	2996	0.49017
25	19	PIK3CA	2997	0.54764
25	19	PIK3CA	2998	0.54845
25	19	PIK3CA	2999	0.50129
25	19	PIK3CA	3000	0.57306
25	19	PIK3CA	3001	0.51994
25	19	PIK3CA	3002	0.5211
25	19	PIK3CA	3003	0.5068
25	19	PIK3CA	3004	0.39862
25	19	PIK3CA	3005	0.43878
25	19	PIK3CA	3006	0.43648
25	19	PIK3CA	3007	0.43517
25	19	PIK3CA	3008	0.52834
25	19	PIK3CA	3009	0.5214
25	19	PIK3CA	3010	0.52421
25	19	PIK3CA	3011	0.55473
25	19	PIK3CA	3012	0.58045
25	19	PIK3CA	3013	0.58449
25	19	PIK3CA	3014	0.61952
25	19	PIK3CA	3015	0.59418
25	19	PIK3CA	3016	0.6144
25	19	PIK3CA	3017	0.59761
25	19	PIK3CA	3018	0.60521
25	19	PIK3CA	3019	0.50187
25	19	PIK3CA	3020	0.46753
25	19	PIK3CA	3021	0.43719
25	19	PIK3CA	3022	0.49441
25	19	PIK3CA	3023	0.433
25	19	PIK3CA	3024	0.42996
25	19	PIK3CA	3025	0.51109
25	19	PIK3CA	3026	0.45917
25	19	PIK3CA	3027	0.52955
25	19	PIK3CA	3028	0.53667
25	19	PIK3CA	3029	0.62538
25	19	PIK3CA	3030	0.5876
25	19	PIK3CA	3031	0.53702
25	19	PIK3CA	3032	0.56808
25	19	PIK3CA	3033	0.53387
25	19	PIK3CA	3034	0.46528
25	19	PIK3CA	3035	0.52959
25	19	PIK3CA	3036	0.39789
25	19	PIK3CA	3037	0.50055
25	19	PIK3CA	3038	0.4797
25	19	PIK3CA	3039	0.56261
25	19	PIK3CA	3040	0.44163
25	19	PIK3CA	3041	0.44329
25	19	PIK3CA	3042	0.54884
25	19	PIK3CA	3043	0.4923
25	19	PIK3CA	3044	0.47381
25	19	PIK3CA	3045	0.66282
25	19	PIK3CA	3046	0.65027
25	19	PIK3CA	3047	0.53629
25	19	PIK3CA	3048	0.4678
25	19	PIK3CA	3049	0.48124
25	19	PIK3CA	3050	0.45133
25	19	PIK3CA	3051	0.48146
25	19	PIK3CA	3052	0.52917
25	19	PIK3CA	3053	0.47818
25	19	PIK3CA	3054	0.5121
25	19	PIK3CA	3055	0.48271
25	19	PIK3CA	3056	0.55702
25	19	PIK3CA	3057	0.55191
25	19	PIK3CA	3058	0.49077
25	19	PIK3CA	3059	0.538
25	19	PIK3CA	3060	0.57941
25	19	PIK3CA	3061	0.54608
25	19	PIK3CA	3062	0.62177
25	19	PIK3CA	3063	0.555
25	19	PIK3CA	3064	0.46816
25	19	PIK3CA	3065	0.50897
25	19	PIK3CA	3066	0.53027
25	19	PIK3CA	3067	0.56508
25	19	PIK3CA	3068	0.52754
25	19	PIK3CA	3069	0.55227
25	19	PIK3CA	3070	0.57514
25	19	PIK3CA	3071	0.53448
25	19	PIK3CA	3072	0.47581
25	19	PIK3CA	3073	0.49334
25	19	PIK3CA	3074	0.53059
25	19	PIK3CA	3075	0.53817
25	19	PIK3CA	3076	0.58244
25	19	PIK3CA	3077	0.59467
25	19	PIK3CA	3078	0.55027
25	19	PIK3CA	3079	0.52166
25	19	PIK3CA	3080	0.52193
25	19	PIK3CA	3081	0.51545
25	19	PIK3CA	3082	0.55227
25	19	PIK3CA	3083	0.57611
25	19	PIK3CA	3084	0.61528
25	19	PIK3CA	3085	0.49573
25	19	PIK3CA	3086	0.45321
25	19	PIK3CA	3087	0.50972
25	19	PIK3CA	3088	0.51289
25	19	PIK3CA	3089	0.48098
25	19	PIK3CA	3090	0.45181
25	19	PIK3CA	3091	0.41925
25	19	PIK3CA	3092	0.44067
25	19	PIK3CA	3093	0.45045
25	19	PIK3CA	3094	0.43827
25	19	PIK3CA	3095	0.43773
25	19	PIK3CA	3096	0.46917
25	19	PIK3CA	3097	0.52427
25	19	PIK3CA	3098	0.45866
25	19	PIK3CA	3099	0.48799
25	19	PIK3CA	3100	0.48307
25	19	PIK3CA	3101	0.5554
25	19	PIK3CA	3102	0.49605
25	19	PIK3CA	3103	0.4726
25	19	PIK3CA	3104	0.49387
25	19	PIK3CA	3105	0.48869
25	19	PIK3CA	3106	0.4781
25	19	PIK3CA	3107	0.52435
25	19	PIK3CA	3108	0.37681
25	19	PIK3CA	3109	0.52711
25	19	PIK3CA	3110	0.49527
25	19	PIK3CA	3111	0.49759
25	19	PIK3CA	3112	0.60097
25	19	PIK3CA	3113	0.62242
25	19	PIK3CA	3114	0.49738
25	19	PIK3CA	3115	0.50275
25	19	PIK3CA	3116	0.52833
25	19	PIK3CA	3117	0.52523
25	19	PIK3CA	3118	0.50533
25	19	PIK3CA	3119	0.58322
25	19	PIK3CA	3120	0.53928
25	19	PIK3CA	3121	0.49331
25	19	PIK3CA	3122	0.51613
25	19	PIK3CA	3123	0.51236
25	19	PIK3CA	3124	0.58774
25	19	PIK3CA	3125	0.5101
25	19	PIK3CA	3126	0.40163
25	19	PIK3CA	3127	0.42843
25	19	PIK3CA	3128	0.41242
25	19	PIK3CA	3129	0.4653
25	19	PIK3CA	3130	0.51414
25	19	PIK3CA	3131	0.54283
25	19	PIK3CA	3132	0.49696
25	19	PIK3CA	3133	0.45646
25	19	PIK3CA	3134	0.3811
25	19	PIK3CA	3135	0.46605
25	19	PIK3CA	3136	0.48671
25	19	PIK3CA	3137	0.41637
25	19	PIK3CA	3138	0.50436
25	19	PIK3CA	3139	0.51706
25	19	PIK3CA	3140	0.58637
25	19	PIK3CA	3141	0.55756
25	19	PIK3CA	3142	0.42174
25	19	PIK3CA	3143	0.45072
25	19	PIK3CA	3144	0.47179
25	19	PIK3CA	3145	0.45527
25	19	PIK3CA	3146	0.41404
25	19	PIK3CA	3147	0.48834
25	19	PIK3CA	3148	0.49618
25	19	PIK3CA	3149	0.53359
25	19	PIK3CA	3150	0.62703
25	19	PIK3CA	3151	0.60694
25	19	PIK3CA	3152	0.59919
25	19	PIK3CA	3153	0.71788
25	19	PIK3CA	3154	0.61653
25	19	PIK3CA	3155	0.5454
25	19	PIK3CA	3156	0.54793
25	19	PIK3CA	3157	0.53409
25	19	PIK3CA	3158	0.46139
25	19	PIK3CA	3159	0.55
25	19	PIK3CA	3160	0.49928
25	19	PIK3CA	3161	0.46601
25	19	PIK3CA	3162	0.58854
25	19	PIK3CA	3163	0.39895
25	19	PIK3CA	3164	0.4646
25	19	PIK3CA	3165	0.53066
25	19	PIK3CA	3166	0.60907
25	19	PIK3CA	3167	0.57945
25	19	PIK3CA	3168	0.50715
25	19	PIK3CA	3169	0.50572
25	19	PIK3CA	3170	0.61325
25	19	PIK3CA	3171	0.59224
25	19	PIK3CA	3172	0.43951
25	19	PIK3CA	3173	0.50085
25	19	PIK3CA	3174	0.4216
25	19	PIK3CA	3175	0.45847
25	19	PIK3CA	3176	0.43195
25	19	PIK3CA	3177	0.42311
25	19	PIK3CA	3178	0.43705
25	19	PIK3CA	3179	0.48156
25	19	PIK3CA	3180	0.47033
25	19	PIK3CA	3181	0.49328
25	19	PIK3CA	3182	0.44753
25	19	PIK3CA	3183	0.43878
25	19	PIK3CA	3184	0.49477
25	19	PIK3CA	3185	0.5015
25	19	PIK3CA	3186	0.56409
25	19	PIK3CA	3187	0.45962
25	19	PIK3CA	3188	0.50088
25	19	PIK3CA	3189	0.53614
25	19	PIK3CA	3190	0.46846
25	19	PIK3CA	3191	0.56247
25	19	PIK3CA	3192	0.48034
25	19	PIK3CA	3193	0.49274
25	19	PIK3CA	3194	0.49052
25	19	PIK3CA	3195	0.52946
25	19	PIK3CA	3196	0.43739
25	19	PIK3CA	3197	0.44054
25	19	PIK3CA	3198	0.48836
25	19	PIK3CA	3199	0.4525
25	19	PIK3CA	3200	0.42092
25	19	PIK3CA	3201	0.51619
25	19	PIK3CA	3202	0.46995
25	19	PIK3CA	3203	0.56471
25	19	PIK3CA	3204	0.58278
25	19	PIK3CA	3205	0.62032
25	19	PIK3CA	3206	0.62448
25	19	PIK3CA	3207	0.61143
25	19	PIK3CA	3208	0.61695
25	19	PIK3CA	3209	0.60791
25	19	PIK3CA	3210	0.56747
25	19	PIK3CA	3211	0.6506
25	19	PIK3CA	3212	0.58557
25	19	PIK3CA	3213	0.47523
25	19	PIK3CA	3214	0.58822
25	19	PIK3CA	3215	0.53263
25	19	PIK3CA	3216	0.61472
25	19	PIK3CA	3217	0.59054
25	19	PIK3CA	3218	0.53696
25	19	PIK3CA	3219	0.48952
25	19	PIK3CA	3220	0.50978
25	19	PIK3CA	3221	0.47672
25	19	PIK3CA	3222	0.43217
25	19	PIK3CA	3223	0.44196
25	19	PIK3CA	3224	0.42978
25	19	PIK3CA	3225	0.40591
25	19	PIK3CA	3226	0.37305
25	19	PIK3CA	3227	0.4655
25	19	PIK3CA	3228	0.51001
25	19	PIK3CA	3229	0.52654
25	19	PIK3CA	3230	0.53936
25	19	PIK3CA	3231	0.50341
25	19	PIK3CA	3232	0.57716
25	19	PIK3CA	3233	0.62579
25	19	PIK3CA	3234	0.46
25	19	PIK3CA	3235	0.50009
25	19	PIK3CA	3236	0.54822
25	19	PIK3CA	3237	0.50031
25	19	PIK3CA	3238	0.44408
25	19	PIK3CA	3239	0.52126
25	19	PIK3CA	3240	0.51278
25	19	PIK3CA	3241	0.5509
25	19	PIK3CA	3242	0.50501
25	19	PIK3CA	3243	0.52937
25	19	PIK3CA	3244	0.55234
25	19	PIK3CA	3245	0.623
25	19	PIK3CA	3246	0.54484
25	19	PIK3CA	3247	0.59072
25	19	PIK3CA	3248	0.43907
25	19	PIK3CA	3249	0.48881
25	19	PIK3CA	3250	0.48466
25	19	PIK3CA	3251	0.516
25	19	PIK3CA	3252	0.52932
25	19	PIK3CA	3253	0.50737
25	19	PIK3CA	3254	0.5983
25	19	PIK3CA	3255	0.56748
25	19	PIK3CA	3256	0.53948
25	19	PIK3CA	3257	0.6414
25	19	PIK3CA	3258	0.51792
25	19	PIK3CA	3259	0.50358
25	19	PIK3CA	3260	0.53462
25	19	PIK3CA	3261	0.47728
25	19	PIK3CA	3262	0.54629
25	19	PIK3CA	3263	0.47509
25	19	PIK3CA	3264	0.54407
25	19	PIK3CA	3265	0.45739
25	19	PIK3CA	3266	0.47855
25	19	PIK3CA	3267	0.50603
25	19	PIK3CA	3268	0.49509
25	19	PIK3CA	3269	0.49051
25	19	PIK3CA	3270	0.42177
25	19	PIK3CA	3271	0.50704
25	19	PIK3CA	3272	0.47304
25	19	PIK3CA	3273	0.47255
25	19	PIK3CA	3274	0.46475
25	19	PIK3CA	3275	0.4882
25	19	PIK3CA	3276	0.4601
25	19	PIK3CA	3277	0.53673
25	19	PIK3CA	3278	0.55765
25	19	PIK3CA	3279	0.61564
25	19	PIK3CA	3280	0.59657
25	19	PIK3CA	3281	0.40941
25	19	PIK3CA	3282	0.50563
25	19	PIK3CA	3283	0.51426
25	19	PIK3CA	3284	0.49887
25	19	PIK3CA	3285	0.54159
25	19	PIK3CA	3286	0.57189
25	19	PIK3CA	3287	0.67114
25	19	PIK3CA	3288	0.62448
25	19	PIK3CA	3289	0.49389
25	19	PIK3CA	3290	0.48799
25	19	PIK3CA	3291	0.46869
25	19	PIK3CA	3292	0.41386
25	19	PIK3CA	3293	0.47258
25	19	PIK3CA	3294	0.44039
25	19	PIK3CA	3295	0.54682
25	19	PIK3CA	3296	0.51478
25	19	PIK3CA	3297	0.4602
25	19	PIK3CA	3298	0.52445
25	19	PIK3CA	3299	0.50402
25	19	PIK3CA	3300	0.47401
25	19	PIK3CA	3301	0.5694
25	19	PIK3CA	3302	0.55369
25	19	PIK3CA	3303	0.65571
25	19	PIK3CA	3304	0.5592
25	19	PIK3CA	3305	0.52681
25	19	PIK3CA	3306	0.54567
25	19	PIK3CA	3307	0.63787
25	19	PIK3CA	3308	0.49572
25	19	PIK3CA	3309	0.46349
25	19	PIK3CA	3310	0.46415
25	19	PIK3CA	3311	0.48666
25	19	PIK3CA	3312	0.5723
25	19	PIK3CA	3313	0.62212
25	19	PIK3CA	3314	0.49265
25	19	PIK3CA	3315	0.50674
25	19	PIK3CA	3316	0.40821
25	19	PIK3CA	3317	0.56261
25	19	PIK3CA	3318	0.52925
25	19	PIK3CA	3319	0.52777
25	19	PIK3CA	3320	0.4921
25	19	PIK3CA	3321	0.64429
25	19	PIK3CA	3322	0.68038
25	19	PIK3CA	3323	0.51948
25	19	PIK3CA	3324	0.45348
25	19	PIK3CA	3325	0.4748
25	19	PIK3CA	3326	0.4758
25	19	PIK3CA	3327	0.49907
25	19	PIK3CA	3328	0.47734
25	19	PIK3CA	3329	0.49778
25	19	PIK3CA	3330	0.54933
25	19	PIK3CA	3331	0.50212
25	19	PIK3CA	3332	0.52289
25	19	PIK3CA	3333	0.55712
25	19	PIK3CA	3334	0.60181
25	19	PIK3CA	3335	0.52719
25	19	PIK3CA	3336	0.58972
25	19	PIK3CA	3337	0.64585
25	19	PIK3CA	3338	0.56278
25	19	PIK3CA	3339	0.58779
25	19	PIK3CA	3340	0.48193
25	19	PIK3CA	3341	0.51139
25	19	PIK3CA	3342	0.51862
25	19	PIK3CA	3343	0.55366
25	19	PIK3CA	3344	0.5241
25	19	PIK3CA	3345	0.45015
25	19	PIK3CA	3346	0.48944
25	19	PIK3CA	3347	0.47353
25	19	PIK3CA	3348	0.42927
25	19	PIK3CA	3349	0.46246
25	19	PIK3CA	3350	0.48378
25	19	PIK3CA	3351	0.51054
25	19	PIK3CA	3352	0.48419
25	19	PIK3CA	3353	0.43742
25	19	PIK3CA	3354	0.54657
25	19	PIK3CA	3355	0.56562
25	19	PIK3CA	3356	0.48057
25	19	PIK3CA	3357	0.50015
25	19	PIK3CA	3358	0.47462
25	19	PIK3CA	3359	0.44424
25	19	PIK3CA	3360	0.49879
25	19	PIK3CA	3361	0.50899
25	19	PIK3CA	3362	0.4944
25	19	PIK3CA	3363	0.47642
25	19	PIK3CA	3364	0.52281
25	19	PIK3CA	3365	0.50248
25	19	PIK3CA	3366	0.53166
25	19	PIK3CA	3367	0.46445
25	19	PIK3CA	3368	0.57986
25	19	PIK3CA	3369	0.56027
25	19	PIK3CA	3370	0.48911
25	19	PIK3CA	3371	0.55247
25	19	PIK3CA	3372	0.54019
25	19	PIK3CA	3373	0.46528
25	19	PIK3CA	3374	0.5418
25	19	PIK3CA	3375	0.58463
25	19	PIK3CA	3376	0.67037
25	19	PIK3CA	3377	0.63609
25	19	PIK3CA	3378	0.48858
25	19	PIK3CA	3379	0.48548
25	19	PIK3CA	3380	0.47924
25	19	PIK3CA	3381	0.41761
25	19	PIK3CA	3382	0.52537
25	19	PIK3CA	3383	0.56069
25	19	PIK3CA	3384	0.51764
25	19	PIK3CA	3385	0.51038
25	19	PIK3CA	3386	0.55095
25	19	PIK3CA	3387	0.41795
25	19	PIK3CA	3388	0.5711
25	19	PIK3CA	3389	0.53138
25	19	PIK3CA	3390	0.50801
25	19	PIK3CA	3391	0.49002
25	19	PIK3CA	3392	0.50654
25	19	PIK3CA	3393	0.42865
25	19	PIK3CA	3394	0.47759
25	19	PIK3CA	3395	0.46824
25	19	PIK3CA	3396	0.41375
25	19	PIK3CA	3397	0.50124
25	19	PIK3CA	3398	0.5459
25	19	PIK3CA	3399	0.54863
25	19	PIK3CA	3400	0.44822
25	19	PIK3CA	3401	0.41751
25	19	PIK3CA	3402	0.50893
25	19	PIK3CA	3403	0.4849
25	19	PIK3CA	3404	0.5256
25	19	PIK3CA	3405	0.49357
25	19	PIK3CA	3406	0.52183
25	19	PIK3CA	3407	0.51168
25	19	PIK3CA	3408	0.51951
25	19	PIK3CA	3409	0.47267
25	19	PIK3CA	3410	0.45153
25	19	PIK3CA	3411	0.47503
25	19	PIK3CA	3412	0.42145
25	19	PIK3CA	3413	0.40495
25	19	PIK3CA	3414	0.49277
25	19	PIK3CA	3415	0.44684
25	19	PIK3CA	3416	0.50391
25	19	PIK3CA	3417	0.49439
25	19	PIK3CA	3418	0.52477
25	19	PIK3CA	3419	0.66579
25	19	PIK3CA	3420	0.64591
25	19	PIK3CA	3421	0.63082
25	19	PIK3CA	3422	0.55377
25	19	PIK3CA	3423	0.58919
25	19	PIK3CA	3424	0.5114
25	19	PIK3CA	3425	0.48442
25	19	PIK3CA	3426	0.44493
25	19	PIK3CA	3427	0.58394
25	19	PIK3CA	3428	0.58541
25	19	PIK3CA	3429	0.59368
25	19	PIK3CA	3430	0.61711
25	19	PIK3CA	3431	0.56588
25	19	PIK3CA	3432	0.55392
25	19	PIK3CA	3433	0.6057
25	19	PIK3CA	3434	0.60413
25	19	PIK3CA	3435	0.58242
25	19	PIK3CA	3436	0.54791
25	19	PIK3CA	3437	0.56353
25	19	PIK3CA	3438	0.45571
25	19	PIK3CA	3439	0.4241
25	19	PIK3CA	3440	0.43698
25	19	PIK3CA	3441	0.54957
25	19	PIK3CA	3442	0.50859
25	19	PIK3CA	3443	0.5707
25	19	PIK3CA	3444	0.44272
25	19	PIK3CA	3445	0.52661
25	19	PIK3CA	3446	0.51263
25	19	PIK3CA	3447	0.42841
25	19	PIK3CA	3448	0.45932
25	19	PIK3CA	3449	0.45451
25	19	PIK3CA	3450	0.56095
25	19	PIK3CA	3451	0.3921
25	19	PIK3CA	3452	0.37747
25	19	PIK3CA	3453	0.39554
25	19	PIK3CA	3454	0.49822
25	19	PIK3CA	3455	0.45312
25	19	PIK3CA	3456	0.48709
25	19	PIK3CA	3457	0.45813
25	19	PIK3CA	3458	0.55465
25	19	PIK3CA	3459	0.45336
25	19	PIK3CA	3460	0.50762
25	19	PIK3CA	3461	0.4796
25	19	PIK3CA	3462	0.47259
25	19	PIK3CA	3463	0.46185
25	19	PIK3CA	3464	0.40238
25	19	PIK3CA	3465	0.44326
25	19	PIK3CA	3466	0.42823
25	19	PIK3CA	3467	0.42018
25	19	PIK3CA	3468	0.55261
25	19	PIK3CA	3469	0.6856
25	19	PIK3CA	3470	0.6107
25	19	PIK3CA	3471	0.61064
25	19	PIK3CA	3472	0.50384
25	19	PIK3CA	3473	0.54885
25	19	PIK3CA	3474	0.48839
25	19	PIK3CA	3475	0.43816
25	19	PIK3CA	3476	0.43577
25	19	PIK3CA	3477	0.5157
25	19	PIK3CA	3478	0.52403
25	19	PIK3CA	3479	0.50836
25	19	PIK3CA	3480	0.57203
25	19	PIK3CA	3481	0.51428
25	19	PIK3CA	3482	0.49706
25	19	PIK3CA	3483	0.4471
25	19	PIK3CA	3484	0.47294
25	19	PIK3CA	3485	0.44987
25	19	PIK3CA	3486	0.53308
25	19	PIK3CA	3487	0.48663
25	19	PIK3CA	3488	0.48146
25	19	PIK3CA	3489	0.53185
25	19	PIK3CA	3490	0.46993
25	19	PIK3CA	3491	0.48362
25	19	PIK3CA	3492	0.44495
25	19	PIK3CA	3493	0.53856
25	19	PIK3CA	3494	0.46941
25	19	PIK3CA	3495	0.49324
25	19	PIK3CA	3496	0.39489
25	19	PIK3CA	3497	0.48121
25	19	PIK3CA	3498	0.46524
25	19	PIK3CA	3499	0.59881
25	19	PIK3CA	3500	0.42982
25	19	PIK3CA	3501	0.47077
25	19	PIK3CA	3502	0.43968
25	19	PIK3CA	3503	0.53248
25	19	PIK3CA	3504	0.67494
25	19	PIK3CA	3505	0.64527
25	19	PIK3CA	3506	0.57115
25	19	PIK3CA	3507	0.4854
25	19	PIK3CA	3508	0.57375
25	19	PIK3CA	3509	0.49831
25	19	PIK3CA	3510	0.43366
25	19	PIK3CA	3511	0.56187
25	19	PIK3CA	3512	0.51528
25	19	PIK3CA	3513	0.48471
25	19	PIK3CA	3514	0.48146
25	19	PIK3CA	3515	0.49305
25	19	PIK3CA	3516	0.48725
25	19	PIK3CA	3517	0.46307
25	19	PIK3CA	3518	0.45482
25	19	PIK3CA	3519	0.53261
25	19	PIK3CA	3520	0.51961
25	19	PIK3CA	3521	0.52756
25	19	PIK3CA	3522	0.47563
25	19	PIK3CA	3523	0.4413
25	19	PIK3CA	3524	0.52623
25	19	PIK3CA	3525	0.52288
25	19	PIK3CA	3526	0.45131
25	19	PIK3CA	3527	0.52597
25	19	PIK3CA	3528	0.4837
25	19	PIK3CA	3529	0.51556
25	19	PIK3CA	3530	0.57626
25	19	PIK3CA	3531	0.53242
25	19	PIK3CA	3532	0.54335
25	19	PIK3CA	3533	0.53777
25	19	PIK3CA	3534	0.54741
25	19	PIK3CA	3535	0.43249
25	19	PIK3CA	3536	0.51091
25	19	PIK3CA	3537	0.41544
25	19	PIK3CA	3538	0.42433
25	19	PIK3CA	3539	0.51178
25	19	PIK3CA	3540	0.45736
25	19	PIK3CA	3541	0.44485
25	19	PIK3CA	3542	0.44192
25	19	PIK3CA	3543	0.46957
25	19	PIK3CA	3544	0.47245
25	19	PIK3CA	3545	0.43735
25	19	PIK3CA	3546	0.442
25	19	PIK3CA	3547	0.38943
25	19	PIK3CA	3548	0.49751
25	19	PIK3CA	3549	0.45159
25	19	PIK3CA	3550	0.55663
25	19	PIK3CA	3551	0.45301
25	19	PIK3CA	3552	0.48786
25	19	PIK3CA	3553	0.45671
25	19	PIK3CA	3554	0.5053
25	19	PIK3CA	3555	0.57781
25	19	PIK3CA	3556	0.56805
25	19	PIK3CA	3557	0.54942
25	19	PIK3CA	3558	0.5413
25	19	PIK3CA	3559	0.5724
25	19	PIK3CA	3560	0.4065
25	19	PIK3CA	3561	0.48015
25	19	PIK3CA	3562	0.66246
25	19	PIK3CA	3563	0.61375
25	19	PIK3CA	3564	0.54911
25	19	PIK3CA	3565	0.50414
25	19	PIK3CA	3566	0.49545
25	19	PIK3CA	3567	0.46618
25	19	PIK3CA	3568	0.54011
25	19	PIK3CA	3569	0.49108
25	19	PIK3CA	3570	0.43411
25	19	PIK3CA	3571	0.50273
25	19	PIK3CA	3572	0.56215
25	19	PIK3CA	3573	0.56353
25	19	PIK3CA	3574	0.52691
25	19	PIK3CA	3575	0.48196
25	19	PIK3CA	3576	0.45387
25	19	PIK3CA	3577	0.45478
25	19	PIK3CA	3578	0.52973
25	19	PIK3CA	3579	0.52
25	19	PIK3CA	3580	0.56746
25	19	PIK3CA	3581	0.52982
25	19	PIK3CA	3582	0.50843
25	19	PIK3CA	3583	0.50812
25	19	PIK3CA	3584	0.51645
25	19	PIK3CA	3585	0.48558
25	19	PIK3CA	3586	0.50788
25	19	PIK3CA	3587	0.54106
25	19	PIK3CA	3588	0.54211
25	19	PIK3CA	3589	0.43513
25	19	PIK3CA	3590	0.55794
25	19	PIK3CA	3591	0.58563
25	19	PIK3CA	3592	0.57454
25	19	PIK3CA	3593	0.4133
25	19	PIK3CA	3594	0.43679
25	19	PIK3CA	3595	0.48502
25	19	PIK3CA	3596	0.40508
25	19	PIK3CA	3597	0.4377
25	19	PIK3CA	3598	0.40504
25	19	PIK3CA	3599	0.4255
25	19	PIK3CA	3600	0.55843
25	19	PIK3CA	3601	0.5126
25	19	PIK3CA	3602	0.57088
25	19	PIK3CA	3603	0.55988
25	19	PIK3CA	3604	0.46837
25	19	PIK3CA	3605	0.54597
25	19	PIK3CA	3606	0.54841
25	19	PIK3CA	3607	0.48973
25	19	PIK3CA	3608	0.49394
25	19	PIK3CA	3609	0.52734
25	19	PIK3CA	3610	0.47675
25	19	PIK3CA	3611	0.45747
25	19	PIK3CA	3612	0.46642
25	19	PIK3CA	3613	0.45929
25	19	PIK3CA	3614	0.46281
25	19	PIK3CA	3615	0.47317
25	19	PIK3CA	3616	0.47524
25	19	PIK3CA	3617	0.42147
25	19	PIK3CA	3618	0.49431
25	19	PIK3CA	3619	0.50269
25	19	PIK3CA	3620	0.43573
25	19	PIK3CA	3621	0.46846
25	19	PIK3CA	3622	0.50077
25	19	PIK3CA	3623	0.47045
25	19	PIK3CA	3624	0.50465
25	19	PIK3CA	3625	0.55028
25	19	PIK3CA	3626	0.57764
25	19	PIK3CA	3627	0.47596
25	19	PIK3CA	3628	0.47107
25	19	PIK3CA	3629	0.43672
25	19	PIK3CA	3630	0.43243
25	19	PIK3CA	3631	0.45599
25	19	PIK3CA	3632	0.52005
25	19	PIK3CA	3633	0.44494
25	19	PIK3CA	3634	0.49812
25	19	PIK3CA	3635	0.52024
25	19	PIK3CA	3636	0.49718
25	19	PIK3CA	3637	0.474
25	19	PIK3CA	3638	0.47129
25	19	PIK3CA	3639	0.56485
25	19	PIK3CA	3640	0.45436
25	19	PIK3CA	3641	0.42555
25	19	PIK3CA	3642	0.46341
25	19	PIK3CA	3643	0.45653
25	19	PIK3CA	3644	0.45159
25	19	PIK3CA	3645	0.50588
25	19	PIK3CA	3646	0.56506
25	19	PIK3CA	3647	0.57692
25	19	PIK3CA	3648	0.44194
25	19	PIK3CA	3649	0.44265
25	19	PIK3CA	3650	0.50233
25	19	PIK3CA	3651	0.4638
25	19	PIK3CA	3652	0.50724
25	19	PIK3CA	3653	0.65748
25	19	PIK3CA	3654	0.57913
25	19	PIK3CA	3655	0.48447
25	19	PIK3CA	3656	0.49215
25	19	PIK3CA	3657	0.54969
25	19	PIK3CA	3658	0.56084
25	19	PIK3CA	3659	0.56442
25	19	PIK3CA	3660	0.52294
25	19	PIK3CA	3661	0.59619
25	19	PIK3CA	3662	0.51846
25	19	PIK3CA	3663	0.53487
25	19	PIK3CA	3664	0.51352
25	19	PIK3CA	3665	0.48588
25	19	PIK3CA	3666	0.65748
25	19	PIK3CA	3667	0.62049
25	19	PIK3CA	3668	0.56919
25	19	PIK3CA	3669	0.43687
25	19	PIK3CA	3670	0.45876
25	19	PIK3CA	3671	0.5297
25	19	PIK3CA	3672	0.55917
25	19	PIK3CA	3673	0.39174
25	19	PIK3CA	3674	0.38159
25	19	PIK3CA	3675	0.47229
25	19	PIK3CA	3676	0.48199
25	19	PIK3CA	3677	0.48336
25	19	PIK3CA	3678	0.47034
25	19	PIK3CA	3679	0.4889
25	19	PIK3CA	3680	0.51512
25	19	PIK3CA	3681	0.39821
25	19	PIK3CA	3682	0.42562
25	19	PIK3CA	3683	0.46988
25	19	PIK3CA	3684	0.46639
25	19	PIK3CA	3685	0.53311
25	19	PIK3CA	3686	0.4755
25	19	PIK3CA	3687	0.46821
25	19	PIK3CA	3688	0.46851
25	19	PIK3CA	3689	0.43455
25	19	PIK3CA	3690	0.4474
25	19	PIK3CA	3691	0.40565
25	19	PIK3CA	3692	0.60417
25	19	PIK3CA	3693	0.46591
25	19	PIK3CA	3694	0.44299
25	19	PIK3CA	3695	0.45862
25	19	PIK3CA	3696	0.53876
25	19	PIK3CA	3697	0.52918
25	19	PIK3CA	3698	0.40674
25	19	PIK3CA	3699	0.46928
25	19	PIK3CA	3700	0.44749
25	19	PIK3CA	3701	0.55507
25	19	PIK3CA	3702	0.53184
25	19	PIK3CA	3703	0.51734
25	19	PIK3CA	3704	0.48002
25	19	PIK3CA	3705	0.51478
25	19	PIK3CA	3706	0.53679
25	19	PIK3CA	3707	0.56049
25	19	PIK3CA	3708	0.47804
25	19	PIK3CA	3709	0.47795
25	19	PIK3CA	3710	0.52586
25	19	PIK3CA	3711	0.4502
25	19	PIK3CA	3712	0.48356
25	19	PIK3CA	3713	0.53766
25	19	PIK3CA	3714	0.40931
25	19	PIK3CA	3715	0.58113
25	19	PIK3CA	3716	0.5815
25	19	PIK3CA	3717	0.51405
25	19	PIK3CA	3718	0.49095
25	19	PIK3CA	3719	0.53841
25	19	PIK3CA	3720	0.5329
25	19	PIK3CA	3721	0.46119
25	19	PIK3CA	3722	0.43974
25	19	PIK3CA	3723	0.42143
25	19	PIK3CA	3724	0.50564
25	19	PIK3CA	3725	0.4808
25	19	PIK3CA	3726	0.56179
25	19	PIK3CA	3727	0.53555
25	19	PIK3CA	3728	0.55528
25	19	PIK3CA	3729	0.5614
25	19	PIK3CA	3730	0.5475
25	19	PIK3CA	3731	0.41324
25	19	PIK3CA	3732	0.45604
25	19	PIK3CA	3733	0.51276
25	19	PIK3CA	3734	0.41531
25	19	PIK3CA	3735	0.42664
25	19	PIK3CA	3736	0.49542
25	19	PIK3CA	3737	0.42163
25	19	PIK3CA	3738	0.56377
25	19	PIK3CA	3739	0.49653
25	19	PIK3CA	3740	0.45925
25	19	PIK3CA	3741	0.44594
25	19	PIK3CA	3742	0.41109
25	19	PIK3CA	3743	0.4891
25	19	PIK3CA	3744	0.55803
25	19	PIK3CA	3745	0.53169
25	19	PIK3CA	3746	0.47869
25	19	PIK3CA	3747	0.56281
25	19	PIK3CA	3748	0.5622
25	19	PIK3CA	3749	0.5369
25	19	PIK3CA	3750	0.5247
25	19	PIK3CA	3751	0.45649
25	19	PIK3CA	3752	0.46771
25	19	PIK3CA	3753	0.48945
25	19	PIK3CA	3754	0.5016
25	19	PIK3CA	3755	0.59312
25	19	PIK3CA	3756	0.58948
25	19	PIK3CA	3757	0.6606
25	19	PIK3CA	3758	0.59148
25	19	PIK3CA	3759	0.60084
25	19	PIK3CA	3760	0.53692
25	19	PIK3CA	3761	0.49152
25	19	PIK3CA	3762	0.56065
25	19	PIK3CA	3763	0.55597
25	19	PIK3CA	3764	0.58542
25	19	PIK3CA	3765	0.42148
25	19	PIK3CA	3766	0.55447
25	19	PIK3CA	3767	0.50676
25	19	PIK3CA	3768	0.51969
25	19	PIK3CA	3769	0.52252
25	19	PIK3CA	3770	0.50746
25	19	PIK3CA	3771	0.47751
25	19	PIK3CA	3772	0.47993
25	19	PIK3CA	3773	0.48909
25	19	PIK3CA	3774	0.56126
25	19	PIK3CA	3775	0.54734
25	19	PIK3CA	3776	0.51055
25	19	PIK3CA	3777	0.54642
25	19	PIK3CA	3778	0.51708
25	19	PIK3CA	3779	0.50849
25	19	PIK3CA	3780	0.45336
25	19	PIK3CA	3781	0.50463
25	19	PIK3CA	3782	0.51186
25	19	PIK3CA	3783	0.4465
25	19	PIK3CA	3784	0.53851
25	19	PIK3CA	3785	0.50922
25	19	PIK3CA	3786	0.45053
25	19	PIK3CA	3787	0.39569
25	19	PIK3CA	3788	0.42004
25	19	PIK3CA	3789	0.47638
25	19	PIK3CA	3790	0.47369
25	19	PIK3CA	3791	0.47856
25	19	PIK3CA	3792	0.48874
25	19	PIK3CA	3793	0.43912
25	19	PIK3CA	3794	0.57032
25	19	PIK3CA	3795	0.48774
25	19	PIK3CA	3796	0.59676
25	19	PIK3CA	3797	0.43563
25	19	PIK3CA	3798	0.52448
25	19	PIK3CA	3799	0.4426
25	19	PIK3CA	3800	0.44024
25	19	PIK3CA	3801	0.48568
25	19	PIK3CA	3802	0.51752
25	19	PIK3CA	3803	0.52417
25	19	PIK3CA	3804	0.51421
25	19	PIK3CA	3805	0.51292
25	19	PIK3CA	3806	0.45804
25	19	PIK3CA	3807	0.45451
25	19	PIK3CA	3808	0.47601
25	19	PIK3CA	3809	0.42955
25	19	PIK3CA	3810	0.46559
25	19	PIK3CA	3811	0.60592
25	19	PIK3CA	3812	0.56071
25	19	PIK3CA	3813	0.55375
25	19	PIK3CA	3814	0.48469
25	19	PIK3CA	3815	0.43579
25	19	PIK3CA	3816	0.56124
25	19	PIK3CA	3817	0.60544
25	19	PIK3CA	3818	0.56843
25	19	PIK3CA	3819	0.69979
25	19	PIK3CA	3820	0.66575
25	19	PIK3CA	3821	0.64359
25	19	PIK3CA	3822	0.63114
25	19	PIK3CA	3823	0.5981
25	19	PIK3CA	3824	0.58855
25	19	PIK3CA	3825	0.67326
25	19	PIK3CA	3826	0.48014
25	19	PIK3CA	3827	0.61649
25	19	PIK3CA	3828	0.43086
25	19	PIK3CA	3829	0.70388
25	19	PIK3CA	3830	0.67909
25	19	PIK3CA	3831	0.74578
25	19	PIK3CA	3832	0.68826
25	19	PIK3CA	3833	0.69723
25	19	PIK3CA	3834	0.6259
25	19	PIK3CA	3835	0.6579
25	19	PIK3CA	3836	0.64209
25	19	PIK3CA	3837	0.68285
25	19	PIK3CA	3838	0.61991
25	19	PIK3CA	3839	0.59641
25	19	PIK3CA	3840	0.58816
25	19	PIK3CA	3841	0.62042
25	19	PIK3CA	3842	0.58339
25	19	PIK3CA	3843	0.48119
25	19	PIK3CA	3844	0.50893
25	19	PIK3CA	3845	0.40541
25	19	PIK3CA	3846	0.4694
25	19	PIK3CA	3847	0.44358
25	19	PIK3CA	3848	0.46609
25	19	PIK3CA	3849	0.45
25	19	PIK3CA	3850	0.43536
25	19	PIK3CA	3851	0.4341
25	19	PIK3CA	3852	0.42224
25	19	PIK3CA	3853	0.45115
25	19	PIK3CA	3854	0.52067
25	19	PIK3CA	3855	0.45238
25	19	PIK3CA	3856	0.5185
25	19	PIK3CA	3857	0.56069
25	19	PIK3CA	3858	0.55065
25	19	PIK3CA	3859	0.50282
25	19	PIK3CA	3860	0.50991
25	19	PIK3CA	3861	0.50543
25	19	PIK3CA	3862	0.484
25	19	PIK3CA	3863	0.51874
25	19	PIK3CA	3864	0.57073
25	19	PIK3CA	3865	0.59144
25	19	PIK3CA	3866	0.51711
25	19	PIK3CA	3867	0.4993
25	19	PIK3CA	3868	0.49501
25	19	PIK3CA	3869	0.5965
25	19	PIK3CA	3870	0.56702
25	19	PIK3CA	3871	0.45646
25	19	PIK3CA	3872	0.50017
25	19	PIK3CA	3873	0.42906
25	19	PIK3CA	3874	0.41528
25	19	PIK3CA	3875	0.39911
25	19	PIK3CA	3876	0.39318
25	19	PIK3CA	3877	0.52669
25	19	PIK3CA	3878	0.5581
25	19	PIK3CA	3879	0.53423
25	19	PIK3CA	3880	0.54203
25	19	PIK3CA	3881	0.53695
25	19	PIK3CA	3882	0.57864
25	19	PIK3CA	3883	0.42372
25	19	PIK3CA	3884	0.41158
25	19	PIK3CA	3885	0.46385
25	19	PIK3CA	3886	0.43302
25	19	PIK3CA	3887	0.44704
25	19	PIK3CA	3888	0.44962
25	19	PIK3CA	3889	0.4762
25	19	PIK3CA	3890	0.5976
25	19	PIK3CA	3891	0.47126
25	19	PIK3CA	3892	0.38168
25	19	PIK3CA	3893	0.49409
25	19	PIK3CA	3894	0.42583
25	19	PIK3CA	3895	0.47868
25	19	PIK3CA	3896	0.51829
25	19	PIK3CA	3897	0.51732
25	19	PIK3CA	3898	0.62071
25	19	PIK3CA	3899	0.45915
25	19	PIK3CA	3900	0.44099
25	19	PIK3CA	3901	0.52938
25	19	PIK3CA	3902	0.55801
25	19	PIK3CA	3903	0.59708
25	19	PIK3CA	3904	0.54228
25	19	PIK3CA	3905	0.46597
25	19	PIK3CA	3906	0.4442
25	19	PIK3CA	3907	0.49517
25	19	PIK3CA	3908	0.4977
25	19	PIK3CA	3909	0.53494
25	19	PIK3CA	3910	0.6236
25	19	PIK3CA	3911	0.64762
25	19	PIK3CA	3912	0.62692
25	19	PIK3CA	3913	0.58868
25	19	PIK3CA	3914	0.46664
25	19	PIK3CA	3915	0.53658
25	19	PIK3CA	3916	0.46
25	19	PIK3CA	3917	0.46227
25	19	PIK3CA	3918	0.46072
25	19	PIK3CA	3919	0.49448
25	19	PIK3CA	3920	0.44788
25	19	PIK3CA	3921	0.53109
25	19	PIK3CA	3922	0.44433
25	19	PIK3CA	3923	0.4868
25	19	PIK3CA	3924	0.48438
25	19	PIK3CA	3925	0.50817
25	19	PIK3CA	3926	0.52007
25	19	PIK3CA	3927	0.60216
25	19	PIK3CA	3928	0.61956
25	19	PIK3CA	3929	0.54376
25	19	PIK3CA	3930	0.48531
25	19	PIK3CA	3931	0.5167
25	19	PIK3CA	3932	0.55101
25	19	PIK3CA	3933	0.49112
25	19	PIK3CA	3934	0.47827
25	19	PIK3CA	3935	0.52514
25	19	PIK3CA	3936	0.43261
25	19	PIK3CA	3937	0.45616
25	19	PIK3CA	3938	0.51324
25	19	PIK3CA	3939	0.42286
25	19	PIK3CA	3940	0.5132
25	19	PIK3CA	3941	0.53032
25	19	PIK3CA	3942	0.44963
25	19	PIK3CA	3943	0.50532
25	19	PIK3CA	3944	0.50184
25	19	PIK3CA	3945	0.51443
25	19	PIK3CA	3946	0.49567
25	19	PIK3CA	3947	0.61142
25	19	PIK3CA	3948	0.53176
25	19	PIK3CA	3949	0.4864
25	19	PIK3CA	3950	0.52543
25	19	PIK3CA	3951	0.48417
25	19	PIK3CA	3952	0.47434
25	19	PIK3CA	3953	0.51605
25	19	PIK3CA	3954	0.52819
25	19	PIK3CA	3955	0.55582
25	19	PIK3CA	3956	0.46032
25	19	PIK3CA	3957	0.46477
25	19	PIK3CA	3958	0.60779
25	19	PIK3CA	3959	0.54679
25	19	PIK3CA	3960	0.49859
25	19	PIK3CA	3961	0.49876
25	19	PIK3CA	3962	0.54651
25	19	PIK3CA	3963	0.44817
25	19	PIK3CA	3964	0.44075
25	19	PIK3CA	3965	0.44457
25	19	PIK3CA	3966	0.44249
25	19	PIK3CA	3967	0.45105
25	19	PIK3CA	3968	0.42374
25	19	PIK3CA	3969	0.48946
25	19	PIK3CA	3970	0.44233
25	19	PIK3CA	3971	0.4198
25	19	PIK3CA	3972	0.41954
25	19	PIK3CA	3973	0.43179
25	19	PIK3CA	3974	0.41437
25	19	PIK3CA	3975	0.53745
25	19	PIK3CA	3976	0.55477
25	19	PIK3CA	3977	0.38082
25	19	PIK3CA	3978	0.4804
25	19	PIK3CA	3979	0.41599
25	19	PIK3CA	3980	0.45161
25	19	PIK3CA	3981	0.45487
25	19	PIK3CA	3982	0.51879
25	19	PIK3CA	3983	0.54169
25	19	PIK3CA	3984	0.45405
25	19	PIK3CA	3985	0.50378
25	19	PIK3CA	3986	0.46168
25	19	PIK3CA	3987	0.53413
25	19	PIK3CA	3988	0.52049
25	19	PIK3CA	3989	0.60302
25	19	PIK3CA	3990	0.53595
25	19	PIK3CA	3991	0.57606
25	19	PIK3CA	3992	0.56977
25	19	PIK3CA	3993	0.74389
25	19	PIK3CA	3994	0.49295
25	19	PIK3CA	3995	0.65522
25	19	PIK3CA	3996	0.52628
25	19	PIK3CA	3997	0.48791
25	19	PIK3CA	3998	0.48446
25	19	PIK3CA	3999	0.5276
25	19	PIK3CA	4000	0.57847
25	19	PIK3CA	4001	0.55172
25	19	PIK3CA	4002	0.57902
25	19	PIK3CA	4003	0.58166
25	19	PIK3CA	4004	0.52359
25	19	PIK3CA	4005	0.56213
25	19	PIK3CA	4006	0.52536
25	19	PIK3CA	4007	0.48011
25	19	PIK3CA	4008	0.56558
25	19	PIK3CA	4009	0.69594
25	19	PIK3CA	4010	0.58146
25	19	PIK3CA	4011	0.44509
25	19	PIK3CA	4012	0.44388
25	19	PIK3CA	4013	0.45387
25	19	PIK3CA	4014	0.49296
25	19	PIK3CA	4015	0.49937
25	19	PIK3CA	4016	0.52869
25	19	PIK3CA	4017	0.55267
25	19	PIK3CA	4018	0.56912
25	19	PIK3CA	4019	0.4813
25	19	PIK3CA	4020	0.55491
25	19	PIK3CA	4021	0.55013
25	19	PIK3CA	4022	0.53391
25	19	PIK3CA	4023	0.58789
25	19	PIK3CA	4024	0.62824
25	19	PIK3CA	4025	0.55692
25	19	PIK3CA	4026	0.37119
25	19	PIK3CA	4027	0.52141
25	19	PIK3CA	4028	0.48107
25	19	PIK3CA	4029	0.47814
25	19	PIK3CA	4030	0.50118
25	19	PIK3CA	4031	0.4635
25	19	PIK3CA	4032	0.47715
25	19	PIK3CA	4033	0.44949
25	19	PIK3CA	4034	0.46401
25	19	PIK3CA	4035	0.54366
25	19	PIK3CA	4036	0.54682
25	19	PIK3CA	4037	0.50898
25	19	PIK3CA	4038	0.56614
25	19	PIK3CA	4039	0.47167
25	19	PIK3CA	4040	0.4417
25	19	PIK3CA	4041	0.47174
25	19	PIK3CA	4042	0.47183
25	19	PIK3CA	4043	0.4716
25	19	PIK3CA	4044	0.48367
25	19	PIK3CA	4045	0.49545
25	19	PIK3CA	4046	0.47256
25	19	PIK3CA	4047	0.45567
25	19	PIK3CA	4048	0.4507
25	19	PIK3CA	4049	0.53781
25	19	PIK3CA	4050	0.48055
25	19	PIK3CA	4051	0.55897
25	19	PIK3CA	4052	0.58213
25	19	PIK3CA	4053	0.48598
25	19	PIK3CA	4054	0.45421
25	19	PIK3CA	4055	0.67239
25	19	PIK3CA	4056	0.53255
25	19	PIK3CA	4057	0.53657
25	19	PIK3CA	4058	0.49246
25	19	PIK3CA	4059	0.63377
25	19	PIK3CA	4060	0.627
25	19	PIK3CA	4061	0.74215
25	19	PIK3CA	4062	0.61314
25	19	PIK3CA	4063	0.69615
25	19	PIK3CA	4064	0.58003
25	19	PIK3CA	4065	0.61404
25	19	PIK3CA	4066	0.53676
25	19	PIK3CA	4067	0.55377
25	19	PIK3CA	4068	0.45807
25	19	PIK3CA	4069	0.54388
25	19	PIK3CA	4070	0.55276
25	19	PIK3CA	4071	0.44684
25	19	PIK3CA	4072	0.46074
25	19	PIK3CA	4073	0.45376
25	19	PIK3CA	4074	0.45841
25	19	PIK3CA	4075	0.46925
25	19	PIK3CA	4076	0.40835
25	19	PIK3CA	4077	0.41434
25	19	PIK3CA	4078	0.45362
25	19	PIK3CA	4079	0.54995
25	19	PIK3CA	4080	0.49118
25	19	PIK3CA	4081	0.49849
25	19	PIK3CA	4082	0.53936
25	19	PIK3CA	4083	0.50831
25	19	PIK3CA	4084	0.50483
25	19	PIK3CA	4085	0.51941
25	19	PIK3CA	4086	0.43526
25	19	PIK3CA	4087	0.41251
25	19	PIK3CA	4088	0.53177
25	19	PIK3CA	4089	0.53066
25	19	PIK3CA	4090	0.49121
25	19	PIK3CA	4091	0.57077
25	19	PIK3CA	4092	0.57019
25	19	PIK3CA	4093	0.58889
25	19	PIK3CA	4094	0.52399
25	19	PIK3CA	4095	0.49875
25	19	PIK3CA	4096	0.44173
25	19	PIK3CA	4097	0.48703
25	19	PIK3CA	4098	0.52554
25	19	PIK3CA	4099	0.45471
25	19	PIK3CA	4100	0.50174
25	19	PIK3CA	4101	0.50824
25	19	PIK3CA	4102	0.53871
25	19	PIK3CA	4103	0.53947
25	19	PIK3CA	4104	0.47472
25	19	PIK3CA	4105	0.50274
25	19	PIK3CA	4106	0.47501
25	19	PIK3CA	4107	0.65352
25	19	PIK3CA	4108	0.58929
25	19	PIK3CA	4109	0.56649
25	19	PIK3CA	4110	0.54773
25	19	PIK3CA	4111	0.67179
25	19	PIK3CA	4112	0.58744
25	19	PIK3CA	4113	0.5031
25	19	PIK3CA	4114	0.58633
25	19	PIK3CA	4115	0.63149
25	19	PIK3CA	4116	0.6074
25	19	PIK3CA	4117	0.53293
25	19	PIK3CA	4118	0.55129
25	19	PIK3CA	4119	0.61784
25	19	PIK3CA	4120	0.50522
25	19	PIK3CA	4121	0.54106
25	19	PIK3CA	4122	0.49222
25	19	PIK3CA	4123	0.59075
25	19	PIK3CA	4124	0.47022
25	19	PIK3CA	4125	0.5176
25	19	PIK3CA	4126	0.51651
25	19	PIK3CA	4127	0.53013
25	19	PIK3CA	4128	0.51853
25	19	PIK3CA	4129	0.573
25	19	PIK3CA	4130	0.57558
25	19	PIK3CA	4131	0.46766
25	19	PIK3CA	4132	0.4911
25	19	PIK3CA	4133	0.49912
25	19	PIK3CA	4134	0.44114
25	19	PIK3CA	4135	0.44582
25	19	PIK3CA	4136	0.51009
25	19	PIK3CA	4137	0.55237
25	19	PIK3CA	4138	0.49587
25	19	PIK3CA	4139	0.47312
25	19	PIK3CA	4140	0.53827
25	19	PIK3CA	4141	0.49842
25	19	PIK3CA	4142	0.45171
25	19	PIK3CA	4143	0.46923
25	19	PIK3CA	4144	0.46469
25	19	PIK3CA	4145	0.50597
25	19	PIK3CA	4146	0.47681
25	19	PIK3CA	4147	0.57195
25	19	PIK3CA	4148	0.48475
25	19	PIK3CA	4149	0.48998
25	19	PIK3CA	4150	0.47745
25	19	PIK3CA	4151	0.4608
25	19	PIK3CA	4152	0.47321
25	19	PIK3CA	4153	0.41535
25	19	PIK3CA	4154	0.45121
25	19	PIK3CA	4155	0.38531
25	19	PIK3CA	4156	0.51085
25	19	PIK3CA	4157	0.51288
25	19	PIK3CA	4158	0.38285
25	19	PIK3CA	4159	0.42985
25	19	PIK3CA	4160	0.52634
25	19	PIK3CA	4161	0.49124
25	19	PIK3CA	4162	0.46801
25	19	PIK3CA	4163	0.42125
25	19	PIK3CA	4164	0.55436
25	19	PIK3CA	4165	0.44553
25	19	PIK3CA	4166	0.42826
25	19	PIK3CA	4167	0.41861
25	19	PIK3CA	4168	0.40958
25	19	PIK3CA	4169	0.37617
25	19	PIK3CA	4170	0.47725
25	19	PIK3CA	4171	0.5072
25	19	PIK3CA	4172	0.52224
25	19	PIK3CA	4173	0.53264
25	19	PIK3CA	4174	0.59286
25	19	PIK3CA	4175	0.61472
25	19	PIK3CA	4176	0.56903
25	19	PIK3CA	4177	0.59262
25	19	PIK3CA	4178	0.56753
25	19	PIK3CA	4179	0.67147
25	19	PIK3CA	4180	0.50064
25	19	PIK3CA	4181	0.47257
25	19	PIK3CA	4182	0.53915
25	19	PIK3CA	4183	0.50367
25	19	PIK3CA	4184	0.52527
25	19	PIK3CA	4185	0.3996
25	19	PIK3CA	4186	0.39752
25	19	PIK3CA	4187	0.48406
25	19	PIK3CA	4188	0.50117
25	19	PIK3CA	4189	0.48839
25	19	PIK3CA	4190	0.46613
25	19	PIK3CA	4191	0.58254
25	19	PIK3CA	4192	0.50323
25	19	PIK3CA	4193	0.51013
25	19	PIK3CA	4194	0.5131
25	19	PIK3CA	4195	0.4254
25	19	PIK3CA	4196	0.53715
25	19	PIK3CA	4197	0.55707
25	19	PIK3CA	4198	0.56601
25	19	PIK3CA	4199	0.66489
25	19	PIK3CA	4200	0.7043
25	19	PIK3CA	4201	0.60376
25	19	PIK3CA	4202	0.60259
25	19	PIK3CA	4203	0.54613
25	19	PIK3CA	4204	0.52139
25	19	PIK3CA	4205	0.62598
25	19	PIK3CA	4206	0.54738
25	19	PIK3CA	4207	0.4959
25	19	PIK3CA	4208	0.56747
25	19	PIK3CA	4209	0.47606
25	19	PIK3CA	4210	0.41841
25	19	PIK3CA	4211	0.4647
25	19	PIK3CA	4212	0.50046
25	19	PIK3CA	4213	0.49152
25	19	PIK3CA	4214	0.56033
25	19	PIK3CA	4215	0.4489
25	19	PIK3CA	4216	0.50082
25	19	PIK3CA	4217	0.47648
25	19	PIK3CA	4218	0.3753
25	19	PIK3CA	4219	0.43033
25	19	PIK3CA	4220	0.47089
25	19	PIK3CA	4221	0.42497
25	19	PIK3CA	4222	0.55238
25	19	PIK3CA	4223	0.5071
25	19	PIK3CA	4224	0.40736
25	19	PIK3CA	4225	0.5187
25	19	PIK3CA	4226	0.58009
25	19	PIK3CA	4227	0.53662
25	19	PIK3CA	4228	0.50661
25	19	PIK3CA	4229	0.59065
25	19	PIK3CA	4230	0.51358
25	19	PIK3CA	4231	0.44508
25	19	PIK3CA	4232	0.41216
25	19	PIK3CA	4233	0.47781
25	19	PIK3CA	4234	0.5372
25	19	PIK3CA	4235	0.53493
25	19	PIK3CA	4236	0.46506
25	19	PIK3CA	4237	0.51911
25	19	PIK3CA	4238	0.45609
25	19	PIK3CA	4239	0.49295
25	19	PIK3CA	4240	0.43804
25	19	PIK3CA	4241	0.40341
25	19	PIK3CA	4242	0.39503
25	19	PIK3CA	4243	0.42715
25	19	PIK3CA	4244	0.48108
25	19	PIK3CA	4245	0.64261
25	19	PIK3CA	4246	0.46167
25	19	PIK3CA	4247	0.50966
25	19	PIK3CA	4248	0.50013
25	19	PIK3CA	4249	0.51279
25	19	PIK3CA	4250	0.53759
25	19	PIK3CA	4251	0.4993
25	19	PIK3CA	4252	0.47084
25	19	PIK3CA	4253	0.50065
25	19	PIK3CA	4254	0.48256
25	19	PIK3CA	4255	0.4784
25	19	PIK3CA	4256	0.48054
25	19	PIK3CA	4257	0.43694
25	19	PIK3CA	4258	0.41585
25	19	PIK3CA	4259	0.44423
25	19	PIK3CA	4260	0.47111
25	19	PIK3CA	4261	0.54468
25	19	PIK3CA	4262	0.40552
25	19	PIK3CA	4263	0.47075
25	19	PIK3CA	4264	0.57935
25	19	PIK3CA	4265	0.59003
25	19	PIK3CA	4266	0.39528
25	19	PIK3CA	4267	0.48259
25	19	PIK3CA	4268	0.42612
25	19	PIK3CA	4269	0.53443
25	19	PIK3CA	4270	0.42278
25	19	PIK3CA	4271	0.5101
25	19	PIK3CA	4272	0.51648
25	19	PIK3CA	4273	0.45963
25	19	PIK3CA	4274	0.50656
25	19	PIK3CA	4275	0.47287
25	19	PIK3CA	4276	0.48001
25	19	PIK3CA	4277	0.39825
25	19	PIK3CA	4278	0.43613
25	19	PIK3CA	4279	0.59337
25	19	PIK3CA	4280	0.64011
25	19	PIK3CA	4281	0.52659
25	19	PIK3CA	4282	0.51337
25	19	PIK3CA	4283	0.585
25	19	PIK3CA	4284	0.55805
25	19	PIK3CA	4285	0.48727
25	19	PIK3CA	4286	0.5006
25	19	PIK3CA	4287	0.58388
25	19	PIK3CA	4288	0.62965
25	19	PIK3CA	4289	0.59567
25	19	PIK3CA	4290	0.51405
25	19	PIK3CA	4291	0.55972
25	19	PIK3CA	4292	0.57668
25	19	PIK3CA	4293	0.56141
25	19	PIK3CA	4294	0.51146
25	19	PIK3CA	4295	0.53499
25	19	PIK3CA	4296	0.51425
25	19	PIK3CA	4297	0.41125
25	19	PIK3CA	4298	0.50563
25	19	PIK3CA	4299	0.51444
25	19	PIK3CA	4300	0.43671
25	19	PIK3CA	4301	0.50969
25	19	PIK3CA	4302	0.57798
25	19	PIK3CA	4303	0.41612
25	19	PIK3CA	4304	0.47533
25	19	PIK3CA	4305	0.56713
25	19	PIK3CA	4306	0.56953
25	19	PIK3CA	4307	0.51335
25	19	PIK3CA	4308	0.46195
25	19	PIK3CA	4309	0.67527
25	19	PIK3CA	4310	0.76316
25	19	PIK3CA	4311	0.76845
25	19	PIK3CA	4312	0.74395
25	19	PIK3CA	4313	0.88334
25	19	PIK3CA	4314	0.86258
25	19	PIK3CA	4315	0.73428
25	19	PIK3CA	4316	0.50478
25	19	PIK3CA	4317	0.56513
25	19	PIK3CA	4318	0.56751
25	19	PIK3CA	4319	0.54415
25	19	PIK3CA	4320	0.6398
25	19	PIK3CA	4321	0.60426
25	19	PIK3CA	4322	0.55957
25	19	PIK3CA	4323	0.57627
25	19	PIK3CA	4324	0.48412
25	19	PIK3CA	4325	0.56839
25	19	PIK3CA	4326	0.47011
25	19	PIK3CA	4327	0.47067
25	19	PIK3CA	4328	0.42384
25	19	PIK3CA	4329	0.51272
25	19	PIK3CA	4330	0.50217
25	19	PIK3CA	4331	0.55881
25	19	PIK3CA	4332	0.56241
25	19	PIK3CA	4333	0.63475
25	19	PIK3CA	4334	0.57087
25	19	PIK3CA	4335	0.42514
25	19	PIK3CA	4336	0.48341
25	19	PIK3CA	4337	0.44642
25	19	PIK3CA	4338	0.45873
25	19	PIK3CA	4339	0.57579
25	19	PIK3CA	4340	0.50145
25	19	PIK3CA	4341	0.58734
25	19	PIK3CA	4342	0.58815
25	19	PIK3CA	4343	0.49564
25	19	PIK3CA	4344	0.54112
25	19	PIK3CA	4345	0.48994
25	19	PIK3CA	4346	0.50733
25	19	PIK3CA	4347	0.49109
25	19	PIK3CA	4348	0.46922
25	19	PIK3CA	4349	0.56523
25	19	PIK3CA	4350	0.50022
25	19	PIK3CA	4351	0.53828
25	19	PIK3CA	4352	0.46891
25	19	PIK3CA	4353	0.43381
25	19	PIK3CA	4354	0.42867
25	19	PIK3CA	4355	0.52399
25	19	PIK3CA	4356	0.43797
25	19	PIK3CA	4357	0.5143
25	19	PIK3CA	4358	0.5832
25	19	PIK3CA	4359	0.56208
25	19	PIK3CA	4360	0.54324
25	19	PIK3CA	4361	0.53174
25	19	PIK3CA	4362	0.48737
25	19	PIK3CA	4363	0.52925
25	19	PIK3CA	4364	0.51314
25	19	PIK3CA	4365	0.54934
25	19	PIK3CA	4366	0.53528
25	19	PIK3CA	4367	0.50445
25	19	PIK3CA	4368	0.49439
25	19	PIK3CA	4369	0.57389
25	19	PIK3CA	4370	0.55086
25	19	PIK3CA	4371	0.50614
25	19	PIK3CA	4372	0.49464
25	19	PIK3CA	4373	0.69649
25	19	PIK3CA	4374	0.57734
25	19	PIK3CA	4375	0.57219
25	19	PIK3CA	4376	0.42727
25	19	PIK3CA	4377	0.4919
25	19	PIK3CA	4378	0.47737
25	19	PIK3CA	4379	0.5159
25	19	PIK3CA	4380	0.53766
25	19	PIK3CA	4381	0.62132
25	19	PIK3CA	4382	0.5444
25	19	PIK3CA	4383	0.5677
25	19	PIK3CA	4384	0.55331
25	19	PIK3CA	4385	0.47934
25	19	PIK3CA	4386	0.48938
25	19	PIK3CA	4387	0.45321
25	19	PIK3CA	4388	0.43067
25	19	PIK3CA	4389	0.48791
25	19	PIK3CA	4390	0.44505
25	19	PIK3CA	4391	0.51393
25	19	PIK3CA	4392	0.51925
25	19	PIK3CA	4393	0.57434
25	19	PIK3CA	4394	0.56323
25	19	PIK3CA	4395	0.51803
25	19	PIK3CA	4396	0.51432
25	19	PIK3CA	4397	0.45162
25	19	PIK3CA	4398	0.6204
25	19	PIK3CA	4399	0.55656
25	19	PIK3CA	4400	0.51545
25	19	PIK3CA	4401	0.44829
25	19	PIK3CA	4402	0.46048
25	19	PIK3CA	4403	0.51907
25	19	PIK3CA	4404	0.42153
25	19	PIK3CA	4405	0.47269
25	19	PIK3CA	4406	0.52435
25	19	PIK3CA	4407	0.56602
25	19	PIK3CA	4408	0.46576
25	19	PIK3CA	4409	0.46388
25	19	PIK3CA	4410	0.50165
25	19	PIK3CA	4411	0.44671
25	19	PIK3CA	4412	0.38788
25	19	PIK3CA	4413	0.45086
25	19	PIK3CA	4414	0.42815
25	19	PIK3CA	4415	0.4181
25	19	PIK3CA	4416	0.48034
25	19	PIK3CA	4417	0.52544
25	19	PIK3CA	4418	0.42094
25	19	PIK3CA	4419	0.50551
25	19	PIK3CA	4420	0.48517
25	19	PIK3CA	4421	0.47337
25	19	PIK3CA	4422	0.5321
25	19	PIK3CA	4423	0.4358
25	19	PIK3CA	4424	0.44086
25	19	PIK3CA	4425	0.52152
25	19	PIK3CA	4426	0.54713
25	19	PIK3CA	4427	0.49947
25	19	PIK3CA	4428	0.5771
25	19	PIK3CA	4429	0.57438
25	19	PIK3CA	4430	0.56736
25	19	PIK3CA	4431	0.55485
25	19	PIK3CA	4432	0.54212
25	19	PIK3CA	4433	0.43779
25	19	PIK3CA	4434	0.53717
25	19	PIK3CA	4435	0.47576
25	19	PIK3CA	4436	0.43507
25	19	PIK3CA	4437	0.42635
25	19	PIK3CA	4438	0.44227
25	19	PIK3CA	4439	0.51529
25	19	PIK3CA	4440	0.53311
25	19	PIK3CA	4441	0.52757
25	19	PIK3CA	4442	0.48472
25	19	PIK3CA	4443	0.48307
25	19	PIK3CA	4444	0.51614
25	19	PIK3CA	4445	0.49049
25	19	PIK3CA	4446	0.49514
25	19	PIK3CA	4447	0.42788
25	19	PIK3CA	4448	0.46372
25	19	PIK3CA	4449	0.45064
25	19	PIK3CA	4450	0.57738
25	19	PIK3CA	4451	0.54951
25	19	PIK3CA	4452	0.48462
25	19	PIK3CA	4453	0.48497
25	19	PIK3CA	4454	0.48046
25	19	PIK3CA	4455	0.41397
25	19	PIK3CA	4456	0.45752
25	19	PIK3CA	4457	0.40135
25	19	PIK3CA	4458	0.33648
25	19	PIK3CA	4459	0.45671
25	19	PIK3CA	4460	0.55864
25	19	PIK3CA	4461	0.53549
25	19	PIK3CA	4462	0.55026
25	19	PIK3CA	4463	0.49953
25	19	PIK3CA	4464	0.59865
25	19	PIK3CA	4465	0.46394
25	19	PIK3CA	4466	0.57616
25	19	PIK3CA	4467	0.54376
25	19	PIK3CA	4468	0.49929
25	19	PIK3CA	4469	0.45099
25	19	PIK3CA	4470	0.49297
25	19	PIK3CA	4471	0.49635
25	19	PIK3CA	4472	0.41546
25	19	PIK3CA	4473	0.38817
25	19	PIK3CA	4474	0.44299
25	19	PIK3CA	4475	0.44594
25	19	PIK3CA	4476	0.46103
25	19	PIK3CA	4477	0.46109
25	19	PIK3CA	4478	0.45969
25	19	PIK3CA	4479	0.60434
25	19	PIK3CA	4480	0.49973
25	19	PIK3CA	4481	0.55015
25	19	PIK3CA	4482	0.54277
25	19	PIK3CA	4483	0.46035
25	19	PIK3CA	4484	0.54218
25	19	PIK3CA	4485	0.4858
25	19	PIK3CA	4486	0.63392
25	19	PIK3CA	4487	0.49865
25	19	PIK3CA	4488	0.48604
25	19	PIK3CA	4489	0.56898
25	19	PIK3CA	4490	0.55649
25	19	PIK3CA	4491	0.47005
25	19	PIK3CA	4492	0.50026
25	19	PIK3CA	4493	0.50508
25	19	PIK3CA	4494	0.45029
25	19	PIK3CA	4495	0.57283
25	19	PIK3CA	4496	0.51597
25	19	PIK3CA	4497	0.4875
25	19	PIK3CA	4498	0.53616
[truncated: 998,000+ more rows]
