# Supplementary material for: Accurate determination of CRISPR-mediated gene fitness in transplantable tumours
Source: Nat Commun. 2022 Aug 4;13:4534. doi: 10.1038/s41467-022-31830-2 (PMC9352714; doi:10.1038/s41467-022-31830-2)
Supplement: Supplementary file 5 — Source data [file 41467_2022_31830_MOESM5_ESM.zip › source_data/FigS6/C2191-4222341_s250.dot]

digraph G {
  1 [ label="AKT1 (36)" ];
  2 [ label="PLK1 (44)" ];
  3 [ label="PLK1 (45)" ];
  4 [ label="PLK4 (46)" ];
  5 [ label="PLK4 (47)" ];
  6 [ label="ILK (121)" ];
  7 [ label="PTK2 (126)" ];
  8 [ label="RAF1 (142)" ];
  9 [ label="RAF1 (143)" ];
  10 [ label="MYC (159)" ];
  11 [ label="PARP1 (175)" ];
  12 [ label="PARP1 (177)" ];
  13 [ label="CHEK1 (185)" ];
  14 [ label="CHEK1 (186)" ];
  15 [ label="controls" ];
  1 -> 2 [ ];
  1 -> 12 [ ];
  1 -> 13 [ ];
  3 -> 12 [ ];
  3 -> 13 [ ];
  4 -> 12 [ ];
  4 -> 13 [ ];
  5 -> 13 [ ];
  5 -> 14 [ ];
  6 -> 2 [ ];
  6 -> 12 [ ];
  6 -> 13 [ ];
  7 -> 2 [ ];
  7 -> 12 [ ];
  7 -> 13 [ ];
  8 -> 13 [ ];
  8 -> 14 [ ];
  9 -> 13 [ ];
  9 -> 14 [ ];
  11 -> 2 [ ];
  11 -> 12 [ ];
  11 -> 13 [ ];
  12 -> 14 [ ];
  15 -> 1 [ ];
  15 -> 3 [ ];
  15 -> 4 [ ];
  15 -> 5 [ ];
  15 -> 6 [ ];
  15 -> 7 [ ];
  15 -> 8 [ ];
  15 -> 9 [ ];
  15 -> 10 [ ];
  15 -> 11 [ ];
}
