# Supplementary material for: Accurate determination of CRISPR-mediated gene fitness in transplantable tumours
Source: Nat Commun. 2022 Aug 4;13:4534. doi: 10.1038/s41467-022-31830-2 (PMC9352714; doi:10.1038/s41467-022-31830-2)
Supplement: Supplementary file 5 — Source data [file 41467_2022_31830_MOESM5_ESM.zip › source_data/FigS6/C2191-4222341_s62.dot]

digraph G {
  1 [ label="PLK4 (46)" ];
  2 [ label="PDGFRA (82)" ];
  3 [ label="RAF1 (142)" ];
  4 [ label="MYC (158)" ];
  5 [ label="CHEK1 (185)" ];
  6 [ label="CHEK1 (186)" ];
  7 [ label="controls" ];
  7 -> 1 [ ];
  7 -> 2 [ ];
  7 -> 3 [ ];
  7 -> 4 [ ];
  7 -> 5 [ ];
  7 -> 6 [ ];
}
