# Supplementary material for: Accurate determination of CRISPR-mediated gene fitness in transplantable tumours
Source: Nat Commun. 2022 Aug 4;13:4534. doi: 10.1038/s41467-022-31830-2 (PMC9352714; doi:10.1038/s41467-022-31830-2)
Supplement: Supplementary file 5 — Source data [file 41467_2022_31830_MOESM5_ESM.zip › source_data/FigS7/FigS7.csv]

	gene	sgrna	series	MCMCsample	log2_SQ_MFP_ratio
1	AKT1	34	C0331	2500	1.4883
2	AKT1	34	C0331	2501	1.2522
3	AKT1	34	C0331	2502	1.3766
4	AKT1	34	C0331	2503	1.3628
5	AKT1	34	C0331	2504	1.176
6	AKT1	34	C0331	2505	1.3321
7	AKT1	34	C0331	2506	1.3735
8	AKT1	34	C0331	2507	1.3941
9	AKT1	34	C0331	2508	1.2166
10	AKT1	34	C0331	2509	1.267
11	AKT1	34	C0331	2510	1.4846
12	AKT1	34	C0331	2511	1.3204
13	AKT1	34	C0331	2512	1.248
14	AKT1	34	C0331	2513	1.1958
15	AKT1	34	C0331	2514	1.3253
16	AKT1	34	C0331	2515	1.3701
17	AKT1	34	C0331	2516	1.313
18	AKT1	34	C0331	2517	1.275
19	AKT1	34	C0331	2518	1.205
20	AKT1	34	C0331	2519	1.2751
21	AKT1	34	C0331	2520	1.4387
22	AKT1	34	C0331	2521	1.2436
23	AKT1	34	C0331	2522	1.2088
24	AKT1	34	C0331	2523	1.2316
25	AKT1	34	C0331	2524	1.0883
26	AKT1	34	C0331	2525	1.2371
27	AKT1	34	C0331	2526	1.2439
28	AKT1	34	C0331	2527	1.2951
29	AKT1	34	C0331	2528	1.3139
30	AKT1	34	C0331	2529	1.1959
31	AKT1	34	C0331	2530	1.2419
32	AKT1	34	C0331	2531	1.1847
33	AKT1	34	C0331	2532	1.4743
34	AKT1	34	C0331	2533	1.0301
35	AKT1	34	C0331	2534	1.0196
36	AKT1	34	C0331	2535	1.2902
37	AKT1	34	C0331	2536	1.4169
38	AKT1	34	C0331	2537	1.1788
39	AKT1	34	C0331	2538	1.1865
40	AKT1	34	C0331	2539	1.1435
41	AKT1	34	C0331	2540	1.1381
42	AKT1	34	C0331	2541	1.1466
43	AKT1	34	C0331	2542	1.0486
44	AKT1	34	C0331	2543	1.2336
45	AKT1	34	C0331	2544	1.2169
46	AKT1	34	C0331	2545	1.1772
47	AKT1	34	C0331	2546	1.0375
48	AKT1	34	C0331	2547	1.1276
49	AKT1	34	C0331	2548	1.0791
50	AKT1	34	C0331	2549	1.2048
51	AKT1	34	C0331	2550	1.2823
52	AKT1	34	C0331	2551	1.283
53	AKT1	34	C0331	2552	1.1074
54	AKT1	34	C0331	2553	1.0908
55	AKT1	34	C0331	2554	1.1563
56	AKT1	34	C0331	2555	1.2535
57	AKT1	34	C0331	2556	1.221
58	AKT1	34	C0331	2557	1.22
59	AKT1	34	C0331	2558	1.2044
60	AKT1	34	C0331	2559	1.3405
61	AKT1	34	C0331	2560	1.2516
62	AKT1	34	C0331	2561	1.1944
63	AKT1	34	C0331	2562	1.0961
64	AKT1	34	C0331	2563	1.1662
65	AKT1	34	C0331	2564	1.0293
66	AKT1	34	C0331	2565	1.0996
67	AKT1	34	C0331	2566	1.1227
68	AKT1	34	C0331	2567	0.9853
69	AKT1	34	C0331	2568	1.3399
70	AKT1	34	C0331	2569	1.0632
71	AKT1	34	C0331	2570	1.2024
72	AKT1	34	C0331	2571	1.1521
73	AKT1	34	C0331	2572	1.0681
74	AKT1	34	C0331	2573	1.1402
75	AKT1	34	C0331	2574	1.0622
76	AKT1	34	C0331	2575	1.1279
77	AKT1	34	C0331	2576	1.171
78	AKT1	34	C0331	2577	1.1931
79	AKT1	34	C0331	2578	1.1341
80	AKT1	34	C0331	2579	1.2906
81	AKT1	34	C0331	2580	1.3658
82	AKT1	34	C0331	2581	1.1763
83	AKT1	34	C0331	2582	1.3577
84	AKT1	34	C0331	2583	1.4866
85	AKT1	34	C0331	2584	1.394
86	AKT1	34	C0331	2585	1.4475
87	AKT1	34	C0331	2586	1.2136
88	AKT1	34	C0331	2587	1.3042
89	AKT1	34	C0331	2588	1.2451
90	AKT1	34	C0331	2589	1.3342
91	AKT1	34	C0331	2590	1.3799
92	AKT1	34	C0331	2591	1.4589
93	AKT1	34	C0331	2592	1.3885
94	AKT1	34	C0331	2593	1.1362
95	AKT1	34	C0331	2594	1.4198
96	AKT1	34	C0331	2595	1.3389
97	AKT1	34	C0331	2596	1.2213
98	AKT1	34	C0331	2597	1.0513
99	AKT1	34	C0331	2598	1.2561
100	AKT1	34	C0331	2599	1.2431
101	AKT1	34	C0331	2600	1.2198
102	AKT1	34	C0331	2601	1.2442
103	AKT1	34	C0331	2602	1.3189
104	AKT1	34	C0331	2603	1.3372
105	AKT1	34	C0331	2604	1.3804
106	AKT1	34	C0331	2605	1.1143
107	AKT1	34	C0331	2606	1.4264
108	AKT1	34	C0331	2607	1.2246
109	AKT1	34	C0331	2608	1.3598
110	AKT1	34	C0331	2609	1.2877
111	AKT1	34	C0331	2610	1.2586
112	AKT1	34	C0331	2611	1.314
113	AKT1	34	C0331	2612	1.5298
114	AKT1	34	C0331	2613	1.3088
115	AKT1	34	C0331	2614	1.2296
116	AKT1	34	C0331	2615	1.3232
117	AKT1	34	C0331	2616	1.4692
118	AKT1	34	C0331	2617	1.3863
119	AKT1	34	C0331	2618	1.4536
120	AKT1	34	C0331	2619	1.4428
121	AKT1	34	C0331	2620	1.2397
122	AKT1	34	C0331	2621	1.6641
123	AKT1	34	C0331	2622	1.5673
124	AKT1	34	C0331	2623	1.5324
125	AKT1	34	C0331	2624	1.3481
126	AKT1	34	C0331	2625	1.1912
127	AKT1	34	C0331	2626	1.1252
128	AKT1	34	C0331	2627	1.1994
129	AKT1	34	C0331	2628	1.1931
130	AKT1	34	C0331	2629	1.1565
131	AKT1	34	C0331	2630	1.134
132	AKT1	34	C0331	2631	1.1666
133	AKT1	34	C0331	2632	1.1185
134	AKT1	34	C0331	2633	1.1735
135	AKT1	34	C0331	2634	1.1708
136	AKT1	34	C0331	2635	1.1192
137	AKT1	34	C0331	2636	1.2947
138	AKT1	34	C0331	2637	1.2751
139	AKT1	34	C0331	2638	1.1642
140	AKT1	34	C0331	2639	1.1945
141	AKT1	34	C0331	2640	1.236
142	AKT1	34	C0331	2641	1.3321
143	AKT1	34	C0331	2642	1.2386
144	AKT1	34	C0331	2643	1.2583
145	AKT1	34	C0331	2644	1.1235
146	AKT1	34	C0331	2645	1.2329
147	AKT1	34	C0331	2646	1.2802
148	AKT1	34	C0331	2647	1.0929
149	AKT1	34	C0331	2648	1.3947
150	AKT1	34	C0331	2649	1.3547
151	AKT1	34	C0331	2650	1.3962
152	AKT1	34	C0331	2651	1.2445
153	AKT1	34	C0331	2652	1.276
154	AKT1	34	C0331	2653	1.2517
155	AKT1	34	C0331	2654	1.3586
156	AKT1	34	C0331	2655	1.456
157	AKT1	34	C0331	2656	1.4685
158	AKT1	34	C0331	2657	1.3121
159	AKT1	34	C0331	2658	1.4155
160	AKT1	34	C0331	2659	1.3392
161	AKT1	34	C0331	2660	1.3081
162	AKT1	34	C0331	2661	1.3089
163	AKT1	34	C0331	2662	1.2144
164	AKT1	34	C0331	2663	1.2851
165	AKT1	34	C0331	2664	1.1514
166	AKT1	34	C0331	2665	1.1497
167	AKT1	34	C0331	2666	1.0439
168	AKT1	34	C0331	2667	1.2752
169	AKT1	34	C0331	2668	1.382
170	AKT1	34	C0331	2669	1.3332
171	AKT1	34	C0331	2670	1.2405
172	AKT1	34	C0331	2671	1.3396
173	AKT1	34	C0331	2672	1.1679
174	AKT1	34	C0331	2673	1.4747
175	AKT1	34	C0331	2674	1.1727
176	AKT1	34	C0331	2675	1.3993
177	AKT1	34	C0331	2676	1.1817
178	AKT1	34	C0331	2677	1.1413
179	AKT1	34	C0331	2678	1.3708
180	AKT1	34	C0331	2679	1.2097
181	AKT1	34	C0331	2680	1.4158
182	AKT1	34	C0331	2681	1.4978
183	AKT1	34	C0331	2682	1.4998
184	AKT1	34	C0331	2683	1.61
185	AKT1	34	C0331	2684	1.5259
186	AKT1	34	C0331	2685	1.9696
187	AKT1	34	C0331	2686	1.4867
188	AKT1	34	C0331	2687	1.4258
189	AKT1	34	C0331	2688	1.4547
190	AKT1	34	C0331	2689	1.1819
191	AKT1	34	C0331	2690	1.2631
192	AKT1	34	C0331	2691	1.2654
193	AKT1	34	C0331	2692	1.2351
194	AKT1	34	C0331	2693	1.1664
195	AKT1	34	C0331	2694	1.2671
196	AKT1	34	C0331	2695	1.3755
197	AKT1	34	C0331	2696	1.3332
198	AKT1	34	C0331	2697	1.5195
199	AKT1	34	C0331	2698	1.3011
200	AKT1	34	C0331	2699	1.3345
201	AKT1	34	C0331	2700	1.3762
202	AKT1	34	C0331	2701	1.3562
203	AKT1	34	C0331	2702	1.274
204	AKT1	34	C0331	2703	1.1894
205	AKT1	34	C0331	2704	1.273
206	AKT1	34	C0331	2705	1.4102
207	AKT1	34	C0331	2706	1.5579
208	AKT1	34	C0331	2707	1.5364
209	AKT1	34	C0331	2708	1.4567
210	AKT1	34	C0331	2709	1.4092
211	AKT1	34	C0331	2710	1.3522
212	AKT1	34	C0331	2711	1.3237
213	AKT1	34	C0331	2712	1.2689
214	AKT1	34	C0331	2713	1.4625
215	AKT1	34	C0331	2714	1.2338
216	AKT1	34	C0331	2715	1.3012
217	AKT1	34	C0331	2716	1.4834
218	AKT1	34	C0331	2717	1.3116
219	AKT1	34	C0331	2718	1.285
220	AKT1	34	C0331	2719	1.4373
221	AKT1	34	C0331	2720	1.3923
222	AKT1	34	C0331	2721	1.4784
223	AKT1	34	C0331	2722	1.2013
224	AKT1	34	C0331	2723	1.2762
225	AKT1	34	C0331	2724	1.0879
226	AKT1	34	C0331	2725	1.3084
227	AKT1	34	C0331	2726	1.4645
228	AKT1	34	C0331	2727	1.4295
229	AKT1	34	C0331	2728	1.3487
230	AKT1	34	C0331	2729	1.2748
231	AKT1	34	C0331	2730	1.3158
232	AKT1	34	C0331	2731	1.2174
233	AKT1	34	C0331	2732	1.3782
234	AKT1	34	C0331	2733	1.2765
235	AKT1	34	C0331	2734	1.4767
236	AKT1	34	C0331	2735	1.4298
237	AKT1	34	C0331	2736	1.3184
238	AKT1	34	C0331	2737	1.2291
239	AKT1	34	C0331	2738	1.2092
240	AKT1	34	C0331	2739	1.0721
241	AKT1	34	C0331	2740	1.145
242	AKT1	34	C0331	2741	1.2681
243	AKT1	34	C0331	2742	1.1889
244	AKT1	34	C0331	2743	0.9471
245	AKT1	34	C0331	2744	0.9942
246	AKT1	34	C0331	2745	1.1592
247	AKT1	34	C0331	2746	1.132
248	AKT1	34	C0331	2747	1.3134
249	AKT1	34	C0331	2748	1.1821
250	AKT1	34	C0331	2749	1.3481
251	AKT1	34	C0331	2750	1.3123
252	AKT1	34	C0331	2751	1.4243
253	AKT1	34	C0331	2752	1.2053
254	AKT1	34	C0331	2753	1.047
255	AKT1	34	C0331	2754	1.0732
256	AKT1	34	C0331	2755	1.1995
257	AKT1	34	C0331	2756	1.209
258	AKT1	34	C0331	2757	1.221
259	AKT1	34	C0331	2758	1.2016
260	AKT1	34	C0331	2759	1.1094
261	AKT1	34	C0331	2760	1.3389
262	AKT1	34	C0331	2761	1.194
263	AKT1	34	C0331	2762	1.1696
264	AKT1	34	C0331	2763	1.1118
265	AKT1	34	C0331	2764	1.0467
266	AKT1	34	C0331	2765	1.1083
267	AKT1	34	C0331	2766	1.2623
268	AKT1	34	C0331	2767	1.3
269	AKT1	34	C0331	2768	1.2144
270	AKT1	34	C0331	2769	1.2599
271	AKT1	34	C0331	2770	1.2104
272	AKT1	34	C0331	2771	1.508
273	AKT1	34	C0331	2772	1.5113
274	AKT1	34	C0331	2773	1.4409
275	AKT1	34	C0331	2774	1.2089
276	AKT1	34	C0331	2775	1.3727
277	AKT1	34	C0331	2776	1.4256
278	AKT1	34	C0331	2777	1.3043
279	AKT1	34	C0331	2778	1.3308
280	AKT1	34	C0331	2779	1.4082
281	AKT1	34	C0331	2780	1.5726
282	AKT1	34	C0331	2781	1.366
283	AKT1	34	C0331	2782	1.3433
284	AKT1	34	C0331	2783	1.2823
285	AKT1	34	C0331	2784	1.3286
286	AKT1	34	C0331	2785	1.2024
287	AKT1	34	C0331	2786	1.3459
288	AKT1	34	C0331	2787	1.5647
289	AKT1	34	C0331	2788	1.6987
290	AKT1	34	C0331	2789	1.5678
291	AKT1	34	C0331	2790	1.3055
292	AKT1	34	C0331	2791	1.4194
293	AKT1	34	C0331	2792	1.2358
294	AKT1	34	C0331	2793	1.5558
295	AKT1	34	C0331	2794	1.4538
296	AKT1	34	C0331	2795	1.3898
297	AKT1	34	C0331	2796	1.2701
298	AKT1	34	C0331	2797	1.3981
299	AKT1	34	C0331	2798	1.3441
300	AKT1	34	C0331	2799	1.459
301	AKT1	34	C0331	2800	1.3867
302	AKT1	34	C0331	2801	1.2316
303	AKT1	34	C0331	2802	1.4516
304	AKT1	34	C0331	2803	1.089
305	AKT1	34	C0331	2804	1.5012
306	AKT1	34	C0331	2805	1.1777
307	AKT1	34	C0331	2806	1.327
308	AKT1	34	C0331	2807	1.2083
309	AKT1	34	C0331	2808	1.1162
310	AKT1	34	C0331	2809	1.1843
311	AKT1	34	C0331	2810	1.2149
312	AKT1	34	C0331	2811	1.1904
313	AKT1	34	C0331	2812	1.1696
314	AKT1	34	C0331	2813	1.3268
315	AKT1	34	C0331	2814	1.2451
316	AKT1	34	C0331	2815	1.4162
317	AKT1	34	C0331	2816	1.2542
318	AKT1	34	C0331	2817	1.1072
319	AKT1	34	C0331	2818	1.212
320	AKT1	34	C0331	2819	1.1925
321	AKT1	34	C0331	2820	1.2587
322	AKT1	34	C0331	2821	1.2207
323	AKT1	34	C0331	2822	1.1347
324	AKT1	34	C0331	2823	1.1988
325	AKT1	34	C0331	2824	1.1751
326	AKT1	34	C0331	2825	1.2271
327	AKT1	34	C0331	2826	1.2387
328	AKT1	34	C0331	2827	1.4438
329	AKT1	34	C0331	2828	1.2724
330	AKT1	34	C0331	2829	1.2447
331	AKT1	34	C0331	2830	1.1092
332	AKT1	34	C0331	2831	1.1526
333	AKT1	34	C0331	2832	1.3285
334	AKT1	34	C0331	2833	1.1062
335	AKT1	34	C0331	2834	1.1988
336	AKT1	34	C0331	2835	1.2621
337	AKT1	34	C0331	2836	1.2035
338	AKT1	34	C0331	2837	1.0799
339	AKT1	34	C0331	2838	1.2672
340	AKT1	34	C0331	2839	1.4336
341	AKT1	34	C0331	2840	1.3572
342	AKT1	34	C0331	2841	1.2764
343	AKT1	34	C0331	2842	1.3067
344	AKT1	34	C0331	2843	1.304
345	AKT1	34	C0331	2844	1.3743
346	AKT1	34	C0331	2845	1.32
347	AKT1	34	C0331	2846	1.4237
348	AKT1	34	C0331	2847	1.3892
349	AKT1	34	C0331	2848	1.2234
350	AKT1	34	C0331	2849	1.3973
351	AKT1	34	C0331	2850	1.4413
352	AKT1	34	C0331	2851	1.2571
353	AKT1	34	C0331	2852	1.4927
354	AKT1	34	C0331	2853	1.2921
355	AKT1	34	C0331	2854	1.3096
356	AKT1	34	C0331	2855	1.3379
357	AKT1	34	C0331	2856	1.3609
358	AKT1	34	C0331	2857	1.5609
359	AKT1	34	C0331	2858	1.4775
360	AKT1	34	C0331	2859	1.3966
361	AKT1	34	C0331	2860	1.3245
362	AKT1	34	C0331	2861	1.3147
363	AKT1	34	C0331	2862	1.2652
364	AKT1	34	C0331	2863	1.3616
365	AKT1	34	C0331	2864	1.523
366	AKT1	34	C0331	2865	1.3461
367	AKT1	34	C0331	2866	1.2878
368	AKT1	34	C0331	2867	1.4208
369	AKT1	34	C0331	2868	1.2873
370	AKT1	34	C0331	2869	1.3048
371	AKT1	34	C0331	2870	1.2613
372	AKT1	34	C0331	2871	1.4121
373	AKT1	34	C0331	2872	1.1842
374	AKT1	34	C0331	2873	1.4678
375	AKT1	34	C0331	2874	1.4174
376	AKT1	34	C0331	2875	1.2517
377	AKT1	34	C0331	2876	1.2217
378	AKT1	34	C0331	2877	1.3539
379	AKT1	34	C0331	2878	1.4163
380	AKT1	34	C0331	2879	1.2966
381	AKT1	34	C0331	2880	1.2861
382	AKT1	34	C0331	2881	1.289
383	AKT1	34	C0331	2882	1.5012
384	AKT1	34	C0331	2883	1.3017
385	AKT1	34	C0331	2884	1.4638
386	AKT1	34	C0331	2885	1.3425
387	AKT1	34	C0331	2886	1.3305
388	AKT1	34	C0331	2887	1.5006
389	AKT1	34	C0331	2888	1.1914
390	AKT1	34	C0331	2889	1.2075
391	AKT1	34	C0331	2890	1.5321
392	AKT1	34	C0331	2891	1.3999
393	AKT1	34	C0331	2892	1.179
394	AKT1	34	C0331	2893	1.1423
395	AKT1	34	C0331	2894	1.484
396	AKT1	34	C0331	2895	1.3477
397	AKT1	34	C0331	2896	1.2672
398	AKT1	34	C0331	2897	1.347
399	AKT1	34	C0331	2898	1.4612
400	AKT1	34	C0331	2899	1.4975
401	AKT1	34	C0331	2900	1.4829
402	AKT1	34	C0331	2901	1.4545
403	AKT1	34	C0331	2902	1.4923
404	AKT1	34	C0331	2903	1.6402
405	AKT1	34	C0331	2904	1.6446
406	AKT1	34	C0331	2905	1.4516
407	AKT1	34	C0331	2906	1.2246
408	AKT1	34	C0331	2907	1.221
409	AKT1	34	C0331	2908	1.059
410	AKT1	34	C0331	2909	1.2918
411	AKT1	34	C0331	2910	1.5411
412	AKT1	34	C0331	2911	1.2485
413	AKT1	34	C0331	2912	1.2107
414	AKT1	34	C0331	2913	1.2051
415	AKT1	34	C0331	2914	1.4015
416	AKT1	34	C0331	2915	1.1725
417	AKT1	34	C0331	2916	1.2066
418	AKT1	34	C0331	2917	1.2602
419	AKT1	34	C0331	2918	1.4502
420	AKT1	34	C0331	2919	1.2306
421	AKT1	34	C0331	2920	1.2321
422	AKT1	34	C0331	2921	1.2479
423	AKT1	34	C0331	2922	1.0725
424	AKT1	34	C0331	2923	1.2257
425	AKT1	34	C0331	2924	1.1736
426	AKT1	34	C0331	2925	1.3959
427	AKT1	34	C0331	2926	1.2516
428	AKT1	34	C0331	2927	1.2875
429	AKT1	34	C0331	2928	1.2066
430	AKT1	34	C0331	2929	1.4133
431	AKT1	34	C0331	2930	1.1906
432	AKT1	34	C0331	2931	1.345
433	AKT1	34	C0331	2932	1.3201
434	AKT1	34	C0331	2933	1.3375
435	AKT1	34	C0331	2934	1.3111
436	AKT1	34	C0331	2935	1.3345
437	AKT1	34	C0331	2936	1.3341
438	AKT1	34	C0331	2937	1.2899
439	AKT1	34	C0331	2938	1.1944
440	AKT1	34	C0331	2939	0.9293
441	AKT1	34	C0331	2940	1.2001
442	AKT1	34	C0331	2941	1.1118
443	AKT1	34	C0331	2942	1.1809
444	AKT1	34	C0331	2943	1.109
445	AKT1	34	C0331	2944	1.1218
446	AKT1	34	C0331	2945	1.1484
447	AKT1	34	C0331	2946	1.117
448	AKT1	34	C0331	2947	1.4062
449	AKT1	34	C0331	2948	1.0368
450	AKT1	34	C0331	2949	1.5512
451	AKT1	34	C0331	2950	1.4372
452	AKT1	34	C0331	2951	1.3163
453	AKT1	34	C0331	2952	1.5007
454	AKT1	34	C0331	2953	1.2159
455	AKT1	34	C0331	2954	1.3196
456	AKT1	34	C0331	2955	1.2179
457	AKT1	34	C0331	2956	1.305
458	AKT1	34	C0331	2957	1.259
459	AKT1	34	C0331	2958	1.2644
460	AKT1	34	C0331	2959	1.3107
461	AKT1	34	C0331	2960	1.2598
462	AKT1	34	C0331	2961	1.354
463	AKT1	34	C0331	2962	1.3366
464	AKT1	34	C0331	2963	1.2097
465	AKT1	34	C0331	2964	1.3552
466	AKT1	34	C0331	2965	1.4401
467	AKT1	34	C0331	2966	1.3657
468	AKT1	34	C0331	2967	1.475
469	AKT1	34	C0331	2968	1.4526
470	AKT1	34	C0331	2969	1.5877
471	AKT1	34	C0331	2970	1.4431
472	AKT1	34	C0331	2971	1.236
473	AKT1	34	C0331	2972	1.4059
474	AKT1	34	C0331	2973	1.2167
475	AKT1	34	C0331	2974	1.5267
476	AKT1	34	C0331	2975	1.2701
477	AKT1	34	C0331	2976	1.4046
478	AKT1	34	C0331	2977	1.1291
479	AKT1	34	C0331	2978	1.1902
480	AKT1	34	C0331	2979	1.0842
481	AKT1	34	C0331	2980	1.2017
482	AKT1	34	C0331	2981	1.3413
483	AKT1	34	C0331	2982	1.4778
484	AKT1	34	C0331	2983	1.355
485	AKT1	34	C0331	2984	1.2632
486	AKT1	34	C0331	2985	1.4874
487	AKT1	34	C0331	2986	1.3197
488	AKT1	34	C0331	2987	1.3065
489	AKT1	34	C0331	2988	1.3657
490	AKT1	34	C0331	2989	1.5485
491	AKT1	34	C0331	2990	1.365
492	AKT1	34	C0331	2991	1.4075
493	AKT1	34	C0331	2992	1.3606
494	AKT1	34	C0331	2993	1.4896
495	AKT1	34	C0331	2994	1.4169
496	AKT1	34	C0331	2995	1.2027
497	AKT1	34	C0331	2996	1.3387
498	AKT1	34	C0331	2997	1.1601
499	AKT1	34	C0331	2998	1.2117
500	AKT1	34	C0331	2999	1.0621
501	AKT1	34	C0331	3000	1.1331
502	AKT1	34	C0331	3001	1.1485
503	AKT1	34	C0331	3002	1.1264
504	AKT1	34	C0331	3003	1.1226
505	AKT1	34	C0331	3004	1.1963
506	AKT1	34	C0331	3005	1.3804
507	AKT1	34	C0331	3006	1.2028
508	AKT1	34	C0331	3007	1.2005
509	AKT1	34	C0331	3008	1.3994
510	AKT1	34	C0331	3009	1.3288
511	AKT1	34	C0331	3010	1.1714
512	AKT1	34	C0331	3011	1.2447
513	AKT1	34	C0331	3012	1.4685
514	AKT1	34	C0331	3013	1.5284
515	AKT1	34	C0331	3014	1.2809
516	AKT1	34	C0331	3015	1.218
517	AKT1	34	C0331	3016	1.2759
518	AKT1	34	C0331	3017	1.0735
519	AKT1	34	C0331	3018	1.2651
520	AKT1	34	C0331	3019	1.2735
521	AKT1	34	C0331	3020	1.3802
522	AKT1	34	C0331	3021	1.2616
523	AKT1	34	C0331	3022	1.3516
524	AKT1	34	C0331	3023	1.4402
525	AKT1	34	C0331	3024	1.3712
526	AKT1	34	C0331	3025	1.2869
527	AKT1	34	C0331	3026	1.4915
528	AKT1	34	C0331	3027	1.5606
529	AKT1	34	C0331	3028	1.4792
530	AKT1	34	C0331	3029	1.3332
531	AKT1	34	C0331	3030	1.4015
532	AKT1	34	C0331	3031	1.1973
533	AKT1	34	C0331	3032	1.5397
534	AKT1	34	C0331	3033	1.4964
535	AKT1	34	C0331	3034	1.3865
536	AKT1	34	C0331	3035	1.469
537	AKT1	34	C0331	3036	1.3558
538	AKT1	34	C0331	3037	1.3389
539	AKT1	34	C0331	3038	1.3124
540	AKT1	34	C0331	3039	1.2828
541	AKT1	34	C0331	3040	1.5439
542	AKT1	34	C0331	3041	1.3222
543	AKT1	34	C0331	3042	1.5773
544	AKT1	34	C0331	3043	1.5787
545	AKT1	34	C0331	3044	1.3911
546	AKT1	34	C0331	3045	1.391
547	AKT1	34	C0331	3046	1.4528
548	AKT1	34	C0331	3047	1.5916
549	AKT1	34	C0331	3048	1.5948
550	AKT1	34	C0331	3049	1.2848
551	AKT1	34	C0331	3050	1.2299
552	AKT1	34	C0331	3051	1.4231
553	AKT1	34	C0331	3052	1.4804
554	AKT1	34	C0331	3053	1.5067
555	AKT1	34	C0331	3054	1.55
556	AKT1	34	C0331	3055	1.4309
557	AKT1	34	C0331	3056	1.3859
558	AKT1	34	C0331	3057	1.5957
559	AKT1	34	C0331	3058	1.519
560	AKT1	34	C0331	3059	1.8415
561	AKT1	34	C0331	3060	1.5242
562	AKT1	34	C0331	3061	1.7885
563	AKT1	34	C0331	3062	1.363
564	AKT1	34	C0331	3063	1.3583
565	AKT1	34	C0331	3064	1.8376
566	AKT1	34	C0331	3065	1.714
567	AKT1	34	C0331	3066	1.5454
568	AKT1	34	C0331	3067	1.509
569	AKT1	34	C0331	3068	1.585
570	AKT1	34	C0331	3069	1.4093
571	AKT1	34	C0331	3070	1.4049
572	AKT1	34	C0331	3071	1.38
573	AKT1	34	C0331	3072	1.3443
574	AKT1	34	C0331	3073	1.3862
575	AKT1	34	C0331	3074	1.3542
576	AKT1	34	C0331	3075	1.567
577	AKT1	34	C0331	3076	1.3857
578	AKT1	34	C0331	3077	1.335
579	AKT1	34	C0331	3078	1.1397
580	AKT1	34	C0331	3079	1.2475
581	AKT1	34	C0331	3080	1.1821
582	AKT1	34	C0331	3081	1.137
583	AKT1	34	C0331	3082	1.3435
584	AKT1	34	C0331	3083	1.3581
585	AKT1	34	C0331	3084	1.3496
586	AKT1	34	C0331	3085	1.2274
587	AKT1	34	C0331	3086	1.2403
588	AKT1	34	C0331	3087	1.1597
589	AKT1	34	C0331	3088	1.258
590	AKT1	34	C0331	3089	1.1518
591	AKT1	34	C0331	3090	1.0747
592	AKT1	34	C0331	3091	1.1614
593	AKT1	34	C0331	3092	1.3651
594	AKT1	34	C0331	3093	1.2356
595	AKT1	34	C0331	3094	1.2348
596	AKT1	34	C0331	3095	1.3166
597	AKT1	34	C0331	3096	1.1148
598	AKT1	34	C0331	3097	1.1089
599	AKT1	34	C0331	3098	1.2636
600	AKT1	34	C0331	3099	1.215
601	AKT1	34	C0331	3100	1.3522
602	AKT1	34	C0331	3101	1.4583
603	AKT1	34	C0331	3102	1.5728
604	AKT1	34	C0331	3103	1.4177
605	AKT1	34	C0331	3104	1.3946
606	AKT1	34	C0331	3105	1.3578
607	AKT1	34	C0331	3106	1.2016
608	AKT1	34	C0331	3107	1.2175
609	AKT1	34	C0331	3108	1.1433
610	AKT1	34	C0331	3109	1.4092
611	AKT1	34	C0331	3110	1.2832
612	AKT1	34	C0331	3111	1.4992
613	AKT1	34	C0331	3112	1.3287
614	AKT1	34	C0331	3113	1.4374
615	AKT1	34	C0331	3114	1.6332
616	AKT1	34	C0331	3115	1.3812
617	AKT1	34	C0331	3116	1.4701
618	AKT1	34	C0331	3117	1.3713
619	AKT1	34	C0331	3118	1.2802
620	AKT1	34	C0331	3119	1.3451
621	AKT1	34	C0331	3120	1.4197
622	AKT1	34	C0331	3121	1.3422
623	AKT1	34	C0331	3122	1.3405
624	AKT1	34	C0331	3123	1.5205
625	AKT1	34	C0331	3124	1.3035
626	AKT1	34	C0331	3125	1.2852
627	AKT1	34	C0331	3126	1.5188
628	AKT1	34	C0331	3127	1.3282
629	AKT1	34	C0331	3128	1.2442
630	AKT1	34	C0331	3129	1.3726
631	AKT1	34	C0331	3130	1.5413
632	AKT1	34	C0331	3131	1.4737
633	AKT1	34	C0331	3132	1.4409
634	AKT1	34	C0331	3133	1.4901
635	AKT1	34	C0331	3134	1.3625
636	AKT1	34	C0331	3135	1.558
637	AKT1	34	C0331	3136	1.4479
638	AKT1	34	C0331	3137	1.3095
639	AKT1	34	C0331	3138	1.4337
640	AKT1	34	C0331	3139	1.4313
641	AKT1	34	C0331	3140	1.3348
642	AKT1	34	C0331	3141	1.4034
643	AKT1	34	C0331	3142	1.3669
644	AKT1	34	C0331	3143	1.248
645	AKT1	34	C0331	3144	1.4385
646	AKT1	34	C0331	3145	1.4472
647	AKT1	34	C0331	3146	1.3411
648	AKT1	34	C0331	3147	1.2794
649	AKT1	34	C0331	3148	1.3936
650	AKT1	34	C0331	3149	1.4136
651	AKT1	34	C0331	3150	1.315
652	AKT1	34	C0331	3151	1.4105
653	AKT1	34	C0331	3152	1.3583
654	AKT1	34	C0331	3153	1.3689
655	AKT1	34	C0331	3154	1.3263
656	AKT1	34	C0331	3155	1.2804
657	AKT1	34	C0331	3156	1.1901
658	AKT1	34	C0331	3157	1.3006
659	AKT1	34	C0331	3158	1.3949
660	AKT1	34	C0331	3159	1.3754
661	AKT1	34	C0331	3160	1.398
662	AKT1	34	C0331	3161	1.2882
663	AKT1	34	C0331	3162	1.2831
664	AKT1	34	C0331	3163	1.4143
665	AKT1	34	C0331	3164	1.3185
666	AKT1	34	C0331	3165	1.2867
667	AKT1	34	C0331	3166	1.3527
668	AKT1	34	C0331	3167	1.3956
669	AKT1	34	C0331	3168	1.303
670	AKT1	34	C0331	3169	1.4183
671	AKT1	34	C0331	3170	1.1554
672	AKT1	34	C0331	3171	1.5912
673	AKT1	34	C0331	3172	1.4752
674	AKT1	34	C0331	3173	1.2947
675	AKT1	34	C0331	3174	1.2609
676	AKT1	34	C0331	3175	1.3783
677	AKT1	34	C0331	3176	1.3512
678	AKT1	34	C0331	3177	1.3825
679	AKT1	34	C0331	3178	1.3079
680	AKT1	34	C0331	3179	1.209
681	AKT1	34	C0331	3180	1.1857
682	AKT1	34	C0331	3181	1.2277
683	AKT1	34	C0331	3182	1.2433
684	AKT1	34	C0331	3183	1.1556
685	AKT1	34	C0331	3184	1.2093
686	AKT1	34	C0331	3185	1.3055
687	AKT1	34	C0331	3186	1.2526
688	AKT1	34	C0331	3187	1.204
689	AKT1	34	C0331	3188	1.3037
690	AKT1	34	C0331	3189	1.287
691	AKT1	34	C0331	3190	1.5202
692	AKT1	34	C0331	3191	1.3231
693	AKT1	34	C0331	3192	1.3136
694	AKT1	34	C0331	3193	1.5099
695	AKT1	34	C0331	3194	1.3382
696	AKT1	34	C0331	3195	1.4819
697	AKT1	34	C0331	3196	1.586
698	AKT1	34	C0331	3197	1.4671
699	AKT1	34	C0331	3198	1.3795
700	AKT1	34	C0331	3199	1.2739
701	AKT1	34	C0331	3200	1.3922
702	AKT1	34	C0331	3201	1.3985
703	AKT1	34	C0331	3202	1.2376
704	AKT1	34	C0331	3203	1.2392
705	AKT1	34	C0331	3204	1.2372
706	AKT1	34	C0331	3205	1.1454
707	AKT1	34	C0331	3206	1.1049
708	AKT1	34	C0331	3207	1.2551
709	AKT1	34	C0331	3208	1.22
710	AKT1	34	C0331	3209	1.2403
711	AKT1	34	C0331	3210	1.2992
712	AKT1	34	C0331	3211	1.4126
713	AKT1	34	C0331	3212	1.4168
714	AKT1	34	C0331	3213	1.2441
715	AKT1	34	C0331	3214	1.4625
716	AKT1	34	C0331	3215	1.2882
717	AKT1	34	C0331	3216	1.3867
718	AKT1	34	C0331	3217	1.3048
719	AKT1	34	C0331	3218	1.3052
720	AKT1	34	C0331	3219	1.54
721	AKT1	34	C0331	3220	1.3596
722	AKT1	34	C0331	3221	1.353
723	AKT1	34	C0331	3222	1.2196
724	AKT1	34	C0331	3223	1.4274
725	AKT1	34	C0331	3224	1.3896
726	AKT1	34	C0331	3225	1.1804
727	AKT1	34	C0331	3226	1.1242
728	AKT1	34	C0331	3227	1.1842
729	AKT1	34	C0331	3228	1.0909
730	AKT1	34	C0331	3229	1.212
731	AKT1	34	C0331	3230	1.3005
732	AKT1	34	C0331	3231	1.1944
733	AKT1	34	C0331	3232	1.4146
734	AKT1	34	C0331	3233	1.1866
735	AKT1	34	C0331	3234	1.4063
736	AKT1	34	C0331	3235	1.3865
737	AKT1	34	C0331	3236	1.2175
738	AKT1	34	C0331	3237	1.3587
739	AKT1	34	C0331	3238	1.3101
740	AKT1	34	C0331	3239	1.1637
741	AKT1	34	C0331	3240	1.2845
742	AKT1	34	C0331	3241	1.5153
743	AKT1	34	C0331	3242	1.2825
744	AKT1	34	C0331	3243	1.3722
745	AKT1	34	C0331	3244	1.2039
746	AKT1	34	C0331	3245	1.0977
747	AKT1	34	C0331	3246	1.3637
748	AKT1	34	C0331	3247	1.0782
749	AKT1	34	C0331	3248	1.1642
750	AKT1	34	C0331	3249	1.3786
751	AKT1	34	C0331	3250	1.2853
752	AKT1	34	C0331	3251	1.3534
753	AKT1	34	C0331	3252	1.3413
754	AKT1	34	C0331	3253	1.4715
755	AKT1	34	C0331	3254	1.507
756	AKT1	34	C0331	3255	1.2615
757	AKT1	34	C0331	3256	1.2413
758	AKT1	34	C0331	3257	1.1966
759	AKT1	34	C0331	3258	1.2488
760	AKT1	34	C0331	3259	1.2761
761	AKT1	34	C0331	3260	1.3039
762	AKT1	34	C0331	3261	1.4469
763	AKT1	34	C0331	3262	1.3671
764	AKT1	34	C0331	3263	1.3532
765	AKT1	34	C0331	3264	1.342
766	AKT1	34	C0331	3265	1.3032
767	AKT1	34	C0331	3266	1.2844
768	AKT1	34	C0331	3267	1.1926
769	AKT1	34	C0331	3268	1.2172
770	AKT1	34	C0331	3269	1.1648
771	AKT1	34	C0331	3270	1.223
772	AKT1	34	C0331	3271	1.2692
773	AKT1	34	C0331	3272	1.2736
774	AKT1	34	C0331	3273	1.3491
775	AKT1	34	C0331	3274	1.1721
776	AKT1	34	C0331	3275	1.27
777	AKT1	34	C0331	3276	1.2915
778	AKT1	34	C0331	3277	1.2999
779	AKT1	34	C0331	3278	1.3432
780	AKT1	34	C0331	3279	1.231
781	AKT1	34	C0331	3280	1.2388
782	AKT1	34	C0331	3281	1.2261
783	AKT1	34	C0331	3282	1.2626
784	AKT1	34	C0331	3283	1.4683
785	AKT1	34	C0331	3284	1.3673
786	AKT1	34	C0331	3285	1.2673
787	AKT1	34	C0331	3286	1.4044
788	AKT1	34	C0331	3287	1.1765
789	AKT1	34	C0331	3288	1.1723
790	AKT1	34	C0331	3289	1.2168
791	AKT1	34	C0331	3290	1.2481
792	AKT1	34	C0331	3291	1.2462
793	AKT1	34	C0331	3292	1.3488
794	AKT1	34	C0331	3293	1.2577
795	AKT1	34	C0331	3294	1.2684
796	AKT1	34	C0331	3295	1.3416
797	AKT1	34	C0331	3296	1.1552
798	AKT1	34	C0331	3297	1.2557
799	AKT1	34	C0331	3298	1.1719
800	AKT1	34	C0331	3299	1.2893
801	AKT1	34	C0331	3300	1.3734
802	AKT1	34	C0331	3301	1.2666
803	AKT1	34	C0331	3302	1.1731
804	AKT1	34	C0331	3303	1.1821
805	AKT1	34	C0331	3304	1.2694
806	AKT1	34	C0331	3305	1.2825
807	AKT1	34	C0331	3306	1.2265
808	AKT1	34	C0331	3307	1.1941
809	AKT1	34	C0331	3308	1.3138
810	AKT1	34	C0331	3309	1.2461
811	AKT1	34	C0331	3310	1.3063
812	AKT1	34	C0331	3311	1.229
813	AKT1	34	C0331	3312	1.3735
814	AKT1	34	C0331	3313	1.2531
815	AKT1	34	C0331	3314	1.2109
816	AKT1	34	C0331	3315	1.2717
817	AKT1	34	C0331	3316	1.1843
818	AKT1	34	C0331	3317	1.1251
819	AKT1	34	C0331	3318	1.2474
820	AKT1	34	C0331	3319	1.4731
821	AKT1	34	C0331	3320	1.2406
822	AKT1	34	C0331	3321	1.3369
823	AKT1	34	C0331	3322	1.18
824	AKT1	34	C0331	3323	1.2859
825	AKT1	34	C0331	3324	1.2853
826	AKT1	34	C0331	3325	1.161
827	AKT1	34	C0331	3326	1.1041
828	AKT1	34	C0331	3327	1.3449
829	AKT1	34	C0331	3328	1.1722
830	AKT1	34	C0331	3329	1.3694
831	AKT1	34	C0331	3330	1.3802
832	AKT1	34	C0331	3331	1.4351
833	AKT1	34	C0331	3332	1.435
834	AKT1	34	C0331	3333	1.3943
835	AKT1	34	C0331	3334	1.2827
836	AKT1	34	C0331	3335	1.3228
837	AKT1	34	C0331	3336	1.4243
838	AKT1	34	C0331	3337	1.372
839	AKT1	34	C0331	3338	1.4424
840	AKT1	34	C0331	3339	1.3558
841	AKT1	34	C0331	3340	1.6068
842	AKT1	34	C0331	3341	1.3713
843	AKT1	34	C0331	3342	1.45
844	AKT1	34	C0331	3343	1.5688
845	AKT1	34	C0331	3344	1.4428
846	AKT1	34	C0331	3345	1.3948
847	AKT1	34	C0331	3346	1.5313
848	AKT1	34	C0331	3347	1.4091
849	AKT1	34	C0331	3348	1.348
850	AKT1	34	C0331	3349	1.199
851	AKT1	34	C0331	3350	1.3261
852	AKT1	34	C0331	3351	1.2126
853	AKT1	34	C0331	3352	1.2413
854	AKT1	34	C0331	3353	1.205
855	AKT1	34	C0331	3354	1.2551
856	AKT1	34	C0331	3355	1.3487
857	AKT1	34	C0331	3356	1.0556
858	AKT1	34	C0331	3357	1.2098
859	AKT1	34	C0331	3358	1.1055
860	AKT1	34	C0331	3359	1.1429
861	AKT1	34	C0331	3360	1.334
862	AKT1	34	C0331	3361	1.128
863	AKT1	34	C0331	3362	1.0964
864	AKT1	34	C0331	3363	1.3155
865	AKT1	34	C0331	3364	1.2108
866	AKT1	34	C0331	3365	1.2363
867	AKT1	34	C0331	3366	1.1312
868	AKT1	34	C0331	3367	1.3861
869	AKT1	34	C0331	3368	1.2083
870	AKT1	34	C0331	3369	1.3672
871	AKT1	34	C0331	3370	1.3771
872	AKT1	34	C0331	3371	1.3865
873	AKT1	34	C0331	3372	1.6054
874	AKT1	34	C0331	3373	1.3077
875	AKT1	34	C0331	3374	1.3969
876	AKT1	34	C0331	3375	1.4979
877	AKT1	34	C0331	3376	1.4784
878	AKT1	34	C0331	3377	1.5059
879	AKT1	34	C0331	3378	1.4172
880	AKT1	34	C0331	3379	1.4683
881	AKT1	34	C0331	3380	1.3428
882	AKT1	34	C0331	3381	1.2076
883	AKT1	34	C0331	3382	1.399
884	AKT1	34	C0331	3383	1.2536
885	AKT1	34	C0331	3384	1.2614
886	AKT1	34	C0331	3385	1.3008
887	AKT1	34	C0331	3386	1.2086
888	AKT1	34	C0331	3387	1.3081
889	AKT1	34	C0331	3388	1.3217
890	AKT1	34	C0331	3389	1.4396
891	AKT1	34	C0331	3390	1.42
892	AKT1	34	C0331	3391	1.2419
893	AKT1	34	C0331	3392	1.2093
894	AKT1	34	C0331	3393	1.2204
895	AKT1	34	C0331	3394	1.0787
896	AKT1	34	C0331	3395	1.2696
897	AKT1	34	C0331	3396	1.1435
898	AKT1	34	C0331	3397	1.1516
899	AKT1	34	C0331	3398	1.0508
900	AKT1	34	C0331	3399	1.3303
901	AKT1	34	C0331	3400	1.2487
902	AKT1	34	C0331	3401	1.4323
903	AKT1	34	C0331	3402	1.2585
904	AKT1	34	C0331	3403	1.1337
905	AKT1	34	C0331	3404	1.2984
906	AKT1	34	C0331	3405	1.3058
907	AKT1	34	C0331	3406	1.2317
908	AKT1	34	C0331	3407	1.1166
909	AKT1	34	C0331	3408	1.1599
910	AKT1	34	C0331	3409	1.3211
911	AKT1	34	C0331	3410	1.5319
912	AKT1	34	C0331	3411	1.4
913	AKT1	34	C0331	3412	1.4308
914	AKT1	34	C0331	3413	1.1889
915	AKT1	34	C0331	3414	1.3734
916	AKT1	34	C0331	3415	1.2573
917	AKT1	34	C0331	3416	1.2268
918	AKT1	34	C0331	3417	1.1664
919	AKT1	34	C0331	3418	1.3593
920	AKT1	34	C0331	3419	1.3533
921	AKT1	34	C0331	3420	1.4026
922	AKT1	34	C0331	3421	1.3794
923	AKT1	34	C0331	3422	1.5543
924	AKT1	34	C0331	3423	1.4109
925	AKT1	34	C0331	3424	1.3349
926	AKT1	34	C0331	3425	1.3789
927	AKT1	34	C0331	3426	1.4147
928	AKT1	34	C0331	3427	1.5717
929	AKT1	34	C0331	3428	1.4487
930	AKT1	34	C0331	3429	1.3609
931	AKT1	34	C0331	3430	1.2848
932	AKT1	34	C0331	3431	1.142
933	AKT1	34	C0331	3432	1.2316
934	AKT1	34	C0331	3433	1.576
935	AKT1	34	C0331	3434	1.3089
936	AKT1	34	C0331	3435	1.2499
937	AKT1	34	C0331	3436	1.4617
938	AKT1	34	C0331	3437	1.4438
939	AKT1	34	C0331	3438	1.6059
940	AKT1	34	C0331	3439	1.1816
941	AKT1	34	C0331	3440	1.4439
942	AKT1	34	C0331	3441	1.3869
943	AKT1	34	C0331	3442	1.3061
944	AKT1	34	C0331	3443	1.3687
945	AKT1	34	C0331	3444	1.286
946	AKT1	34	C0331	3445	1.2372
947	AKT1	34	C0331	3446	1.0543
948	AKT1	34	C0331	3447	1.1914
949	AKT1	34	C0331	3448	1.2955
950	AKT1	34	C0331	3449	1.0841
951	AKT1	34	C0331	3450	1.0945
952	AKT1	34	C0331	3451	1.245
953	AKT1	34	C0331	3452	1.2465
954	AKT1	34	C0331	3453	1.3386
955	AKT1	34	C0331	3454	1.1459
956	AKT1	34	C0331	3455	1.3914
957	AKT1	34	C0331	3456	1.5137
958	AKT1	34	C0331	3457	1.4453
959	AKT1	34	C0331	3458	1.3312
960	AKT1	34	C0331	3459	1.4571
961	AKT1	34	C0331	3460	1.6473
962	AKT1	34	C0331	3461	1.6521
963	AKT1	34	C0331	3462	1.4365
964	AKT1	34	C0331	3463	1.3382
965	AKT1	34	C0331	3464	1.4748
966	AKT1	34	C0331	3465	1.3675
967	AKT1	34	C0331	3466	1.3994
968	AKT1	34	C0331	3467	1.4061
969	AKT1	34	C0331	3468	1.2403
970	AKT1	34	C0331	3469	1.3191
971	AKT1	34	C0331	3470	1.4361
972	AKT1	34	C0331	3471	1.4086
973	AKT1	34	C0331	3472	1.1658
974	AKT1	34	C0331	3473	1.4574
975	AKT1	34	C0331	3474	1.3853
976	AKT1	34	C0331	3475	1.1792
977	AKT1	34	C0331	3476	1.3736
978	AKT1	34	C0331	3477	1.1656
979	AKT1	34	C0331	3478	1.1493
980	AKT1	34	C0331	3479	1.1803
981	AKT1	34	C0331	3480	1.3172
982	AKT1	34	C0331	3481	1.3084
983	AKT1	34	C0331	3482	1.3764
984	AKT1	34	C0331	3483	1.2165
985	AKT1	34	C0331	3484	1.1655
986	AKT1	34	C0331	3485	1.1414
987	AKT1	34	C0331	3486	1.2758
988	AKT1	34	C0331	3487	1.2477
989	AKT1	34	C0331	3488	1.3274
990	AKT1	34	C0331	3489	1.2463
991	AKT1	34	C0331	3490	1.5041
992	AKT1	34	C0331	3491	1.3184
993	AKT1	34	C0331	3492	1.2275
994	AKT1	34	C0331	3493	1.182
995	AKT1	34	C0331	3494	1.3904
996	AKT1	34	C0331	3495	1.2711
997	AKT1	34	C0331	3496	1.2236
998	AKT1	34	C0331	3497	1.3907
999	AKT1	34	C0331	3498	1.509
1000	AKT1	34	C0331	3499	1.3985
1001	AKT1	34	C0331	3500	1.503
1002	AKT1	34	C0331	3501	1.1894
1003	AKT1	34	C0331	3502	1.5564
1004	AKT1	34	C0331	3503	1.3638
1005	AKT1	34	C0331	3504	1.1937
1006	AKT1	34	C0331	3505	1.2049
1007	AKT1	34	C0331	3506	1.1727
1008	AKT1	34	C0331	3507	1.2181
1009	AKT1	34	C0331	3508	1.158
1010	AKT1	34	C0331	3509	1.201
1011	AKT1	34	C0331	3510	1.2812
1012	AKT1	34	C0331	3511	1.2471
1013	AKT1	34	C0331	3512	1.1062
1014	AKT1	34	C0331	3513	1.3088
1015	AKT1	34	C0331	3514	1.0472
1016	AKT1	34	C0331	3515	1.0829
1017	AKT1	34	C0331	3516	1.1859
1018	AKT1	34	C0331	3517	1.0821
1019	AKT1	34	C0331	3518	1.1272
1020	AKT1	34	C0331	3519	1.3176
1021	AKT1	34	C0331	3520	1.1712
1022	AKT1	34	C0331	3521	1.3228
1023	AKT1	34	C0331	3522	1.2835
1024	AKT1	34	C0331	3523	1.4573
1025	AKT1	34	C0331	3524	1.4224
1026	AKT1	34	C0331	3525	1.4098
1027	AKT1	34	C0331	3526	1.5837
1028	AKT1	34	C0331	3527	1.6617
1029	AKT1	34	C0331	3528	1.5433
1030	AKT1	34	C0331	3529	1.3795
1031	AKT1	34	C0331	3530	1.5592
1032	AKT1	34	C0331	3531	1.3592
1033	AKT1	34	C0331	3532	1.3249
1034	AKT1	34	C0331	3533	1.2476
1035	AKT1	34	C0331	3534	1.0356
1036	AKT1	34	C0331	3535	1.1474
1037	AKT1	34	C0331	3536	1.2573
1038	AKT1	34	C0331	3537	1.4095
1039	AKT1	34	C0331	3538	1.4442
1040	AKT1	34	C0331	3539	1.293
1041	AKT1	34	C0331	3540	1.2513
1042	AKT1	34	C0331	3541	1.3345
1043	AKT1	34	C0331	3542	1.2753
1044	AKT1	34	C0331	3543	1.2396
1045	AKT1	34	C0331	3544	1.267
1046	AKT1	34	C0331	3545	1.391
1047	AKT1	34	C0331	3546	1.2551
1048	AKT1	34	C0331	3547	1.4612
1049	AKT1	34	C0331	3548	1.4682
1050	AKT1	34	C0331	3549	1.6023
1051	AKT1	34	C0331	3550	1.4305
1052	AKT1	34	C0331	3551	1.4411
1053	AKT1	34	C0331	3552	1.4182
1054	AKT1	34	C0331	3553	1.3325
1055	AKT1	34	C0331	3554	1.3143
1056	AKT1	34	C0331	3555	1.1321
1057	AKT1	34	C0331	3556	1.2194
1058	AKT1	34	C0331	3557	1.2816
1059	AKT1	34	C0331	3558	1.2479
1060	AKT1	34	C0331	3559	1.3183
1061	AKT1	34	C0331	3560	1.2635
1062	AKT1	34	C0331	3561	1.1673
1063	AKT1	34	C0331	3562	1.3428
1064	AKT1	34	C0331	3563	1.3362
1065	AKT1	34	C0331	3564	1.5039
1066	AKT1	34	C0331	3565	1.304
1067	AKT1	34	C0331	3566	1.2262
1068	AKT1	34	C0331	3567	1.4319
1069	AKT1	34	C0331	3568	1.583
1070	AKT1	34	C0331	3569	1.4689
1071	AKT1	34	C0331	3570	1.5722
1072	AKT1	34	C0331	3571	1.4157
1073	AKT1	34	C0331	3572	1.2343
1074	AKT1	34	C0331	3573	1.4734
1075	AKT1	34	C0331	3574	1.4558
1076	AKT1	34	C0331	3575	1.4138
1077	AKT1	34	C0331	3576	1.4005
1078	AKT1	34	C0331	3577	1.3168
1079	AKT1	34	C0331	3578	1.412
1080	AKT1	34	C0331	3579	1.4393
1081	AKT1	34	C0331	3580	1.4452
1082	AKT1	34	C0331	3581	1.3695
1083	AKT1	34	C0331	3582	1.2811
1084	AKT1	34	C0331	3583	1.3191
1085	AKT1	34	C0331	3584	1.2579
1086	AKT1	34	C0331	3585	1.2538
1087	AKT1	34	C0331	3586	1.2409
1088	AKT1	34	C0331	3587	1.3529
1089	AKT1	34	C0331	3588	1.4685
1090	AKT1	34	C0331	3589	1.0995
1091	AKT1	34	C0331	3590	1.3533
1092	AKT1	34	C0331	3591	1.1722
1093	AKT1	34	C0331	3592	1.2238
1094	AKT1	34	C0331	3593	1.3332
1095	AKT1	34	C0331	3594	1.1232
1096	AKT1	34	C0331	3595	1.2019
1097	AKT1	34	C0331	3596	1.1303
1098	AKT1	34	C0331	3597	1.1203
1099	AKT1	34	C0331	3598	1.1514
1100	AKT1	34	C0331	3599	1.3278
1101	AKT1	34	C0331	3600	1.2988
1102	AKT1	34	C0331	3601	1.3644
1103	AKT1	34	C0331	3602	1.247
1104	AKT1	34	C0331	3603	1.43
1105	AKT1	34	C0331	3604	1.3134
1106	AKT1	34	C0331	3605	1.3902
1107	AKT1	34	C0331	3606	1.3638
1108	AKT1	34	C0331	3607	1.4524
1109	AKT1	34	C0331	3608	1.3433
1110	AKT1	34	C0331	3609	1.1589
1111	AKT1	34	C0331	3610	1.2356
1112	AKT1	34	C0331	3611	1.3151
1113	AKT1	34	C0331	3612	1.3303
1114	AKT1	34	C0331	3613	1.1619
1115	AKT1	34	C0331	3614	1.3
1116	AKT1	34	C0331	3615	1.2163
1117	AKT1	34	C0331	3616	1.244
1118	AKT1	34	C0331	3617	1.263
1119	AKT1	34	C0331	3618	1.2394
1120	AKT1	34	C0331	3619	1.3668
1121	AKT1	34	C0331	3620	1.3128
1122	AKT1	34	C0331	3621	1.3818
1123	AKT1	34	C0331	3622	1.3436
1124	AKT1	34	C0331	3623	1.2129
1125	AKT1	34	C0331	3624	1.1207
1126	AKT1	34	C0331	3625	1.2561
1127	AKT1	34	C0331	3626	1.2013
1128	AKT1	34	C0331	3627	1.1918
1129	AKT1	34	C0331	3628	1.2523
1130	AKT1	34	C0331	3629	1.3981
1131	AKT1	34	C0331	3630	1.1394
1132	AKT1	34	C0331	3631	1.1717
1133	AKT1	34	C0331	3632	1.1922
1134	AKT1	34	C0331	3633	1.6448
1135	AKT1	34	C0331	3634	1.6474
1136	AKT1	34	C0331	3635	1.3
1137	AKT1	34	C0331	3636	1.3621
1138	AKT1	34	C0331	3637	1.5884
1139	AKT1	34	C0331	3638	1.5263
1140	AKT1	34	C0331	3639	1.8845
1141	AKT1	34	C0331	3640	1.6362
1142	AKT1	34	C0331	3641	1.4266
1143	AKT1	34	C0331	3642	1.4119
1144	AKT1	34	C0331	3643	1.5252
1145	AKT1	34	C0331	3644	1.5673
1146	AKT1	34	C0331	3645	1.6568
1147	AKT1	34	C0331	3646	1.51
1148	AKT1	34	C0331	3647	1.4196
1149	AKT1	34	C0331	3648	1.3984
1150	AKT1	34	C0331	3649	1.7131
1151	AKT1	34	C0331	3650	1.3608
1152	AKT1	34	C0331	3651	1.4875
1153	AKT1	34	C0331	3652	1.3127
1154	AKT1	34	C0331	3653	1.0157
1155	AKT1	34	C0331	3654	1.3424
1156	AKT1	34	C0331	3655	1.0976
1157	AKT1	34	C0331	3656	1.4116
1158	AKT1	34	C0331	3657	1.2908
1159	AKT1	34	C0331	3658	1.6827
1160	AKT1	34	C0331	3659	1.4484
1161	AKT1	34	C0331	3660	1.4518
1162	AKT1	34	C0331	3661	1.4501
1163	AKT1	34	C0331	3662	1.3262
1164	AKT1	34	C0331	3663	1.4411
1165	AKT1	34	C0331	3664	1.3375
1166	AKT1	34	C0331	3665	1.3772
1167	AKT1	34	C0331	3666	1.4033
1168	AKT1	34	C0331	3667	1.4552
1169	AKT1	34	C0331	3668	1.5988
1170	AKT1	34	C0331	3669	1.4604
1171	AKT1	34	C0331	3670	1.3208
1172	AKT1	34	C0331	3671	1.4275
1173	AKT1	34	C0331	3672	1.3602
1174	AKT1	34	C0331	3673	1.4842
1175	AKT1	34	C0331	3674	1.2934
1176	AKT1	34	C0331	3675	1.4321
1177	AKT1	34	C0331	3676	1.4223
1178	AKT1	34	C0331	3677	1.2575
1179	AKT1	34	C0331	3678	1.5562
1180	AKT1	34	C0331	3679	1.248
1181	AKT1	34	C0331	3680	1.4039
1182	AKT1	34	C0331	3681	1.3974
1183	AKT1	34	C0331	3682	1.3107
1184	AKT1	34	C0331	3683	1.0816
1185	AKT1	34	C0331	3684	1.3248
1186	AKT1	34	C0331	3685	1.3014
1187	AKT1	34	C0331	3686	1.2557
1188	AKT1	34	C0331	3687	1.4341
1189	AKT1	34	C0331	3688	1.3093
1190	AKT1	34	C0331	3689	1.371
1191	AKT1	34	C0331	3690	1.3752
1192	AKT1	34	C0331	3691	1.295
1193	AKT1	34	C0331	3692	1.0485
1194	AKT1	34	C0331	3693	1.1206
1195	AKT1	34	C0331	3694	1.1123
1196	AKT1	34	C0331	3695	1.2405
1197	AKT1	34	C0331	3696	1.1836
1198	AKT1	34	C0331	3697	1.1309
1199	AKT1	34	C0331	3698	1.0293
1200	AKT1	34	C0331	3699	1.1547
1201	AKT1	34	C0331	3700	1.0492
1202	AKT1	34	C0331	3701	1.082
1203	AKT1	34	C0331	3702	1.0319
1204	AKT1	34	C0331	3703	1.1207
1205	AKT1	34	C0331	3704	1.1435
1206	AKT1	34	C0331	3705	1.3538
1207	AKT1	34	C0331	3706	1.1988
1208	AKT1	34	C0331	3707	1.3812
1209	AKT1	34	C0331	3708	1.3222
1210	AKT1	34	C0331	3709	1.0847
1211	AKT1	34	C0331	3710	1.2548
1212	AKT1	34	C0331	3711	1.2116
1213	AKT1	34	C0331	3712	1.1832
1214	AKT1	34	C0331	3713	1.1662
1215	AKT1	34	C0331	3714	1.0571
1216	AKT1	34	C0331	3715	1.4222
1217	AKT1	34	C0331	3716	1.2894
1218	AKT1	34	C0331	3717	1.2295
1219	AKT1	34	C0331	3718	1.2461
1220	AKT1	34	C0331	3719	1.4226
1221	AKT1	34	C0331	3720	1.4659
1222	AKT1	34	C0331	3721	1.3606
1223	AKT1	34	C0331	3722	1.4505
1224	AKT1	34	C0331	3723	1.1984
1225	AKT1	34	C0331	3724	1.3885
1226	AKT1	34	C0331	3725	1.2623
1227	AKT1	34	C0331	3726	1.0431
1228	AKT1	34	C0331	3727	1.1222
1229	AKT1	34	C0331	3728	1.0411
1230	AKT1	34	C0331	3729	1.065
1231	AKT1	34	C0331	3730	1.0791
1232	AKT1	34	C0331	3731	1.1354
1233	AKT1	34	C0331	3732	1.1788
1234	AKT1	34	C0331	3733	1.259
1235	AKT1	34	C0331	3734	1.3061
1236	AKT1	34	C0331	3735	1.5075
1237	AKT1	34	C0331	3736	1.51
1238	AKT1	34	C0331	3737	1.6274
1239	AKT1	34	C0331	3738	1.3705
1240	AKT1	34	C0331	3739	1.2699
1241	AKT1	34	C0331	3740	1.2552
1242	AKT1	34	C0331	3741	1.3202
1243	AKT1	34	C0331	3742	1.3876
1244	AKT1	34	C0331	3743	1.3413
1245	AKT1	34	C0331	3744	1.2836
1246	AKT1	34	C0331	3745	1.2801
1247	AKT1	34	C0331	3746	1.1055
1248	AKT1	34	C0331	3747	1.2889
1249	AKT1	34	C0331	3748	1.295
1250	AKT1	34	C0331	3749	1.2385
1251	AKT1	34	C0331	3750	1.3254
1252	AKT1	34	C0331	3751	1.2854
1253	AKT1	34	C0331	3752	1.1082
1254	AKT1	34	C0331	3753	1.1847
1255	AKT1	34	C0331	3754	1.1051
1256	AKT1	34	C0331	3755	1.1447
1257	AKT1	34	C0331	3756	1.2861
1258	AKT1	34	C0331	3757	1.1926
1259	AKT1	34	C0331	3758	1.1435
1260	AKT1	34	C0331	3759	1.2203
1261	AKT1	34	C0331	3760	1.4192
1262	AKT1	34	C0331	3761	1.3243
1263	AKT1	34	C0331	3762	1.1754
1264	AKT1	34	C0331	3763	1.257
1265	AKT1	34	C0331	3764	1.2309
1266	AKT1	34	C0331	3765	1.3197
1267	AKT1	34	C0331	3766	1.3618
1268	AKT1	34	C0331	3767	1.5752
1269	AKT1	34	C0331	3768	1.4353
1270	AKT1	34	C0331	3769	1.3096
1271	AKT1	34	C0331	3770	1.3673
1272	AKT1	34	C0331	3771	1.334
1273	AKT1	34	C0331	3772	1.165
1274	AKT1	34	C0331	3773	1.2081
1275	AKT1	34	C0331	3774	1.2646
1276	AKT1	34	C0331	3775	1.3298
1277	AKT1	34	C0331	3776	1.2095
1278	AKT1	34	C0331	3777	1.2479
1279	AKT1	34	C0331	3778	1.2361
1280	AKT1	34	C0331	3779	1.195
1281	AKT1	34	C0331	3780	1.3259
1282	AKT1	34	C0331	3781	1.3719
1283	AKT1	34	C0331	3782	1.2476
1284	AKT1	34	C0331	3783	1.1121
1285	AKT1	34	C0331	3784	1.2277
1286	AKT1	34	C0331	3785	1.3036
1287	AKT1	34	C0331	3786	1.3843
1288	AKT1	34	C0331	3787	1.2686
1289	AKT1	34	C0331	3788	1.3989
1290	AKT1	34	C0331	3789	1.2445
1291	AKT1	34	C0331	3790	1.2192
1292	AKT1	34	C0331	3791	1.1478
1293	AKT1	34	C0331	3792	1.1113
1294	AKT1	34	C0331	3793	1.208
1295	AKT1	34	C0331	3794	1.395
1296	AKT1	34	C0331	3795	1.2396
1297	AKT1	34	C0331	3796	1.2989
1298	AKT1	34	C0331	3797	1.2869
1299	AKT1	34	C0331	3798	1.4527
1300	AKT1	34	C0331	3799	1.1883
1301	AKT1	34	C0331	3800	1.1888
1302	AKT1	34	C0331	3801	1.0744
1303	AKT1	34	C0331	3802	1.1313
1304	AKT1	34	C0331	3803	1.1229
1305	AKT1	34	C0331	3804	1.1434
1306	AKT1	34	C0331	3805	1.4256
1307	AKT1	34	C0331	3806	1.5601
1308	AKT1	34	C0331	3807	1.5449
1309	AKT1	34	C0331	3808	1.4092
1310	AKT1	34	C0331	3809	1.4487
1311	AKT1	34	C0331	3810	1.5298
1312	AKT1	34	C0331	3811	1.4216
1313	AKT1	34	C0331	3812	1.4683
1314	AKT1	34	C0331	3813	1.4011
1315	AKT1	34	C0331	3814	1.4837
1316	AKT1	34	C0331	3815	1.3761
1317	AKT1	34	C0331	3816	1.4364
1318	AKT1	34	C0331	3817	1.3306
1319	AKT1	34	C0331	3818	1.2442
1320	AKT1	34	C0331	3819	1.5316
1321	AKT1	34	C0331	3820	1.4549
1322	AKT1	34	C0331	3821	1.5336
1323	AKT1	34	C0331	3822	1.5585
1324	AKT1	34	C0331	3823	1.4662
1325	AKT1	34	C0331	3824	1.4183
1326	AKT1	34	C0331	3825	1.4602
1327	AKT1	34	C0331	3826	1.5505
1328	AKT1	34	C0331	3827	1.2333
1329	AKT1	34	C0331	3828	1.3379
1330	AKT1	34	C0331	3829	1.3382
1331	AKT1	34	C0331	3830	1.2094
1332	AKT1	34	C0331	3831	1.3319
1333	AKT1	34	C0331	3832	1.3371
1334	AKT1	34	C0331	3833	1.2291
1335	AKT1	34	C0331	3834	1.2548
1336	AKT1	34	C0331	3835	1.1988
1337	AKT1	34	C0331	3836	1.1482
1338	AKT1	34	C0331	3837	1.2241
1339	AKT1	34	C0331	3838	1.3591
1340	AKT1	34	C0331	3839	1.2752
1341	AKT1	34	C0331	3840	1.262
1342	AKT1	34	C0331	3841	1.3133
1343	AKT1	34	C0331	3842	1.3469
1344	AKT1	34	C0331	3843	1.2016
1345	AKT1	34	C0331	3844	1.1194
1346	AKT1	34	C0331	3845	1.4296
1347	AKT1	34	C0331	3846	1.2263
1348	AKT1	34	C0331	3847	1.1798
1349	AKT1	34	C0331	3848	1.3673
1350	AKT1	34	C0331	3849	1.3512
1351	AKT1	34	C0331	3850	1.3982
1352	AKT1	34	C0331	3851	1.415
1353	AKT1	34	C0331	3852	1.4944
1354	AKT1	34	C0331	3853	1.471
1355	AKT1	34	C0331	3854	1.2957
1356	AKT1	34	C0331	3855	1.2825
1357	AKT1	34	C0331	3856	1.2914
1358	AKT1	34	C0331	3857	1.3456
1359	AKT1	34	C0331	3858	1.2989
1360	AKT1	34	C0331	3859	1.1901
1361	AKT1	34	C0331	3860	1.2604
1362	AKT1	34	C0331	3861	1.1502
1363	AKT1	34	C0331	3862	1.1319
1364	AKT1	34	C0331	3863	1.2508
1365	AKT1	34	C0331	3864	1.2622
1366	AKT1	34	C0331	3865	1.3326
1367	AKT1	34	C0331	3866	1.171
1368	AKT1	34	C0331	3867	1.1282
1369	AKT1	34	C0331	3868	1.2974
1370	AKT1	34	C0331	3869	1.355
1371	AKT1	34	C0331	3870	1.2679
1372	AKT1	34	C0331	3871	1.2928
1373	AKT1	34	C0331	3872	1.1533
1374	AKT1	34	C0331	3873	1.3307
1375	AKT1	34	C0331	3874	1.1222
1376	AKT1	34	C0331	3875	1.2037
1377	AKT1	34	C0331	3876	1.3563
1378	AKT1	34	C0331	3877	1.3569
1379	AKT1	34	C0331	3878	1.4118
1380	AKT1	34	C0331	3879	1.3515
1381	AKT1	34	C0331	3880	1.2815
1382	AKT1	34	C0331	3881	1.1826
1383	AKT1	34	C0331	3882	1.3108
1384	AKT1	34	C0331	3883	1.3024
1385	AKT1	34	C0331	3884	1.4629
1386	AKT1	34	C0331	3885	1.3226
1387	AKT1	34	C0331	3886	1.4428
1388	AKT1	34	C0331	3887	1.3994
1389	AKT1	34	C0331	3888	1.4028
1390	AKT1	34	C0331	3889	1.3311
1391	AKT1	34	C0331	3890	1.3448
1392	AKT1	34	C0331	3891	1.2533
1393	AKT1	34	C0331	3892	1.2916
1394	AKT1	34	C0331	3893	1.432
1395	AKT1	34	C0331	3894	1.1062
1396	AKT1	34	C0331	3895	1.263
1397	AKT1	34	C0331	3896	1.4001
1398	AKT1	34	C0331	3897	1.2661
1399	AKT1	34	C0331	3898	1.0942
1400	AKT1	34	C0331	3899	1.2297
1401	AKT1	34	C0331	3900	1.2839
1402	AKT1	34	C0331	3901	1.013
1403	AKT1	34	C0331	3902	1.1794
1404	AKT1	34	C0331	3903	1.1432
1405	AKT1	34	C0331	3904	1.1271
1406	AKT1	34	C0331	3905	1.1728
1407	AKT1	34	C0331	3906	1.2859
1408	AKT1	34	C0331	3907	1.1857
1409	AKT1	34	C0331	3908	1.0431
1410	AKT1	34	C0331	3909	1.1751
1411	AKT1	34	C0331	3910	1.1042
1412	AKT1	34	C0331	3911	1.0666
1413	AKT1	34	C0331	3912	0.9951
1414	AKT1	34	C0331	3913	1.0618
1415	AKT1	34	C0331	3914	1.153
1416	AKT1	34	C0331	3915	1.0804
1417	AKT1	34	C0331	3916	1.261
1418	AKT1	34	C0331	3917	1.098
1419	AKT1	34	C0331	3918	1.1391
1420	AKT1	34	C0331	3919	1.2096
1421	AKT1	34	C0331	3920	1.2388
1422	AKT1	34	C0331	3921	1.1998
1423	AKT1	34	C0331	3922	1.2976
1424	AKT1	34	C0331	3923	1.2299
1425	AKT1	34	C0331	3924	1.1826
1426	AKT1	34	C0331	3925	1.149
1427	AKT1	34	C0331	3926	1.3039
1428	AKT1	34	C0331	3927	1.3132
1429	AKT1	34	C0331	3928	1.3029
1430	AKT1	34	C0331	3929	1.333
1431	AKT1	34	C0331	3930	1.4934
1432	AKT1	34	C0331	3931	1.294
1433	AKT1	34	C0331	3932	1.2528
1434	AKT1	34	C0331	3933	1.3035
1435	AKT1	34	C0331	3934	1.302
1436	AKT1	34	C0331	3935	1.4344
1437	AKT1	34	C0331	3936	1.2211
1438	AKT1	34	C0331	3937	1.4235
1439	AKT1	34	C0331	3938	1.5393
1440	AKT1	34	C0331	3939	1.4994
1441	AKT1	34	C0331	3940	1.4701
1442	AKT1	34	C0331	3941	1.5433
1443	AKT1	34	C0331	3942	1.4302
1444	AKT1	34	C0331	3943	1.4842
1445	AKT1	34	C0331	3944	1.4944
1446	AKT1	34	C0331	3945	1.2974
1447	AKT1	34	C0331	3946	1.2959
1448	AKT1	34	C0331	3947	1.3113
1449	AKT1	34	C0331	3948	1.3732
1450	AKT1	34	C0331	3949	1.5161
1451	AKT1	34	C0331	3950	1.4868
1452	AKT1	34	C0331	3951	1.5101
1453	AKT1	34	C0331	3952	1.4125
1454	AKT1	34	C0331	3953	1.4014
1455	AKT1	34	C0331	3954	1.2156
1456	AKT1	34	C0331	3955	1.6164
1457	AKT1	34	C0331	3956	1.1808
1458	AKT1	34	C0331	3957	1.2316
1459	AKT1	34	C0331	3958	1.3219
1460	AKT1	34	C0331	3959	1.2841
1461	AKT1	34	C0331	3960	1.282
1462	AKT1	34	C0331	3961	1.2384
1463	AKT1	34	C0331	3962	1.1436
1464	AKT1	34	C0331	3963	1.0277
1465	AKT1	34	C0331	3964	1.2718
1466	AKT1	34	C0331	3965	1.3196
1467	AKT1	34	C0331	3966	1.307
1468	AKT1	34	C0331	3967	1.2411
1469	AKT1	34	C0331	3968	1.3075
1470	AKT1	34	C0331	3969	1.237
1471	AKT1	34	C0331	3970	1.2466
1472	AKT1	34	C0331	3971	1.2461
1473	AKT1	34	C0331	3972	1.3417
1474	AKT1	34	C0331	3973	1.4051
1475	AKT1	34	C0331	3974	1.4226
1476	AKT1	34	C0331	3975	1.2343
1477	AKT1	34	C0331	3976	1.4777
1478	AKT1	34	C0331	3977	1.1843
1479	AKT1	34	C0331	3978	1.2626
1480	AKT1	34	C0331	3979	1.3613
1481	AKT1	34	C0331	3980	1.1912
1482	AKT1	34	C0331	3981	1.4763
1483	AKT1	34	C0331	3982	1.5179
1484	AKT1	34	C0331	3983	1.4381
1485	AKT1	34	C0331	3984	1.2971
1486	AKT1	34	C0331	3985	1.292
1487	AKT1	34	C0331	3986	1.116
1488	AKT1	34	C0331	3987	1.2329
1489	AKT1	34	C0331	3988	1.2051
1490	AKT1	34	C0331	3989	1.2717
1491	AKT1	34	C0331	3990	1.5112
1492	AKT1	34	C0331	3991	1.3845
1493	AKT1	34	C0331	3992	1.3794
1494	AKT1	34	C0331	3993	1.2727
1495	AKT1	34	C0331	3994	1.4093
1496	AKT1	34	C0331	3995	1.2285
1497	AKT1	34	C0331	3996	1.4191
1498	AKT1	34	C0331	3997	1.1865
1499	AKT1	34	C0331	3998	1.2118
1500	AKT1	34	C0331	3999	1.4097
1501	AKT1	34	C0331	4000	1.2196
1502	AKT1	34	C0331	4001	1.4441
1503	AKT1	34	C0331	4002	1.3755
1504	AKT1	34	C0331	4003	1.4408
1505	AKT1	34	C0331	4004	1.5094
1506	AKT1	34	C0331	4005	1.6039
1507	AKT1	34	C0331	4006	1.3516
1508	AKT1	34	C0331	4007	1.1982
1509	AKT1	34	C0331	4008	1.2177
1510	AKT1	34	C0331	4009	1.0753
1511	AKT1	34	C0331	4010	1.2809
1512	AKT1	34	C0331	4011	1.3886
1513	AKT1	34	C0331	4012	1.2129
1514	AKT1	34	C0331	4013	1.2958
1515	AKT1	34	C0331	4014	1.3047
1516	AKT1	34	C0331	4015	1.2973
1517	AKT1	34	C0331	4016	1.2341
1518	AKT1	34	C0331	4017	1.2748
1519	AKT1	34	C0331	4018	1.2824
1520	AKT1	34	C0331	4019	1.3051
1521	AKT1	34	C0331	4020	1.2031
1522	AKT1	34	C0331	4021	1.2758
1523	AKT1	34	C0331	4022	1.2496
1524	AKT1	34	C0331	4023	1.3371
1525	AKT1	34	C0331	4024	1.1228
1526	AKT1	34	C0331	4025	1.2194
1527	AKT1	34	C0331	4026	1.3376
1528	AKT1	34	C0331	4027	1.2314
1529	AKT1	34	C0331	4028	1.188
1530	AKT1	34	C0331	4029	1.212
1531	AKT1	34	C0331	4030	1.073
1532	AKT1	34	C0331	4031	1.2956
1533	AKT1	34	C0331	4032	1.0977
1534	AKT1	34	C0331	4033	1.1219
1535	AKT1	34	C0331	4034	1.3157
1536	AKT1	34	C0331	4035	1.1815
1537	AKT1	34	C0331	4036	1.2741
1538	AKT1	34	C0331	4037	1.1745
1539	AKT1	34	C0331	4038	1.0656
1540	AKT1	34	C0331	4039	1.1199
1541	AKT1	34	C0331	4040	1.2422
1542	AKT1	34	C0331	4041	1.315
1543	AKT1	34	C0331	4042	1.26
1544	AKT1	34	C0331	4043	1.156
1545	AKT1	34	C0331	4044	1.0606
1546	AKT1	34	C0331	4045	1.2161
1547	AKT1	34	C0331	4046	1.0747
1548	AKT1	34	C0331	4047	1.2988
1549	AKT1	34	C0331	4048	1.1741
1550	AKT1	34	C0331	4049	1.0893
1551	AKT1	34	C0331	4050	1.1203
1552	AKT1	34	C0331	4051	1.1935
1553	AKT1	34	C0331	4052	1.3141
1554	AKT1	34	C0331	4053	1.2339
1555	AKT1	34	C0331	4054	1.2447
1556	AKT1	34	C0331	4055	1.2806
1557	AKT1	34	C0331	4056	1.206
1558	AKT1	34	C0331	4057	1.0632
1559	AKT1	34	C0331	4058	1.1057
1560	AKT1	34	C0331	4059	1.2568
1561	AKT1	34	C0331	4060	1.2164
1562	AKT1	34	C0331	4061	1.1798
1563	AKT1	34	C0331	4062	1.4252
1564	AKT1	34	C0331	4063	1.3394
1565	AKT1	34	C0331	4064	1.4271
1566	AKT1	34	C0331	4065	1.176
1567	AKT1	34	C0331	4066	1.2564
1568	AKT1	34	C0331	4067	1.1642
1569	AKT1	34	C0331	4068	1.5586
1570	AKT1	34	C0331	4069	1.2939
1571	AKT1	34	C0331	4070	1.3074
1572	AKT1	34	C0331	4071	1.3221
1573	AKT1	34	C0331	4072	1.2127
1574	AKT1	34	C0331	4073	1.1968
1575	AKT1	34	C0331	4074	1.2066
1576	AKT1	34	C0331	4075	1.205
1577	AKT1	34	C0331	4076	1.3976
1578	AKT1	34	C0331	4077	1.2818
1579	AKT1	34	C0331	4078	1.3131
1580	AKT1	34	C0331	4079	1.3494
1581	AKT1	34	C0331	4080	1.4703
1582	AKT1	34	C0331	4081	1.2488
1583	AKT1	34	C0331	4082	1.2748
1584	AKT1	34	C0331	4083	1.3222
1585	AKT1	34	C0331	4084	1.1578
1586	AKT1	34	C0331	4085	1.2936
1587	AKT1	34	C0331	4086	1.3723
1588	AKT1	34	C0331	4087	1.252
1589	AKT1	34	C0331	4088	1.4669
1590	AKT1	34	C0331	4089	1.5435
1591	AKT1	34	C0331	4090	1.4634
1592	AKT1	34	C0331	4091	1.3649
1593	AKT1	34	C0331	4092	1.4907
1594	AKT1	34	C0331	4093	1.4274
1595	AKT1	34	C0331	4094	1.1956
1596	AKT1	34	C0331	4095	1.2663
1597	AKT1	34	C0331	4096	1.4041
1598	AKT1	34	C0331	4097	1.5393
1599	AKT1	34	C0331	4098	1.4953
1600	AKT1	34	C0331	4099	1.5676
1601	AKT1	34	C0331	4100	1.3866
1602	AKT1	34	C0331	4101	1.3299
1603	AKT1	34	C0331	4102	1.1703
1604	AKT1	34	C0331	4103	1.2477
1605	AKT1	34	C0331	4104	1.2919
1606	AKT1	34	C0331	4105	1.3634
1607	AKT1	34	C0331	4106	1.272
1608	AKT1	34	C0331	4107	1.4516
1609	AKT1	34	C0331	4108	1.2764
1610	AKT1	34	C0331	4109	1.3125
1611	AKT1	34	C0331	4110	1.2402
1612	AKT1	34	C0331	4111	1.3729
1613	AKT1	34	C0331	4112	1.4294
1614	AKT1	34	C0331	4113	1.3272
1615	AKT1	34	C0331	4114	1.5302
1616	AKT1	34	C0331	4115	1.4277
1617	AKT1	34	C0331	4116	1.374
1618	AKT1	34	C0331	4117	1.3432
1619	AKT1	34	C0331	4118	1.4223
1620	AKT1	34	C0331	4119	1.4697
1621	AKT1	34	C0331	4120	1.3062
1622	AKT1	34	C0331	4121	1.318
1623	AKT1	34	C0331	4122	1.3417
1624	AKT1	34	C0331	4123	1.2433
1625	AKT1	34	C0331	4124	1.0694
1626	AKT1	34	C0331	4125	1.1153
1627	AKT1	34	C0331	4126	1.3154
1628	AKT1	34	C0331	4127	1.104
1629	AKT1	34	C0331	4128	1.4062
1630	AKT1	34	C0331	4129	1.2777
1631	AKT1	34	C0331	4130	1.3547
1632	AKT1	34	C0331	4131	1.1535
1633	AKT1	34	C0331	4132	1.1286
1634	AKT1	34	C0331	4133	1.1487
1635	AKT1	34	C0331	4134	1.1121
1636	AKT1	34	C0331	4135	1.3109
1637	AKT1	34	C0331	4136	1.3295
1638	AKT1	34	C0331	4137	1.2472
1639	AKT1	34	C0331	4138	1.2179
1640	AKT1	34	C0331	4139	1.2737
1641	AKT1	34	C0331	4140	1.336
1642	AKT1	34	C0331	4141	1.4063
1643	AKT1	34	C0331	4142	1.3441
1644	AKT1	34	C0331	4143	1.4101
1645	AKT1	34	C0331	4144	1.4299
1646	AKT1	34	C0331	4145	1.3841
1647	AKT1	34	C0331	4146	1.4392
1648	AKT1	34	C0331	4147	1.4818
1649	AKT1	34	C0331	4148	1.3868
1650	AKT1	34	C0331	4149	1.3272
1651	AKT1	34	C0331	4150	1.1993
1652	AKT1	34	C0331	4151	1.2965
1653	AKT1	34	C0331	4152	1.3548
1654	AKT1	34	C0331	4153	1.3834
1655	AKT1	34	C0331	4154	1.4667
1656	AKT1	34	C0331	4155	1.4067
1657	AKT1	34	C0331	4156	1.2781
1658	AKT1	34	C0331	4157	1.3158
1659	AKT1	34	C0331	4158	1.3436
1660	AKT1	34	C0331	4159	1.4399
1661	AKT1	34	C0331	4160	1.5226
1662	AKT1	34	C0331	4161	1.3648
1663	AKT1	34	C0331	4162	1.3685
1664	AKT1	34	C0331	4163	1.2953
1665	AKT1	34	C0331	4164	1.2343
1666	AKT1	34	C0331	4165	1.3617
1667	AKT1	34	C0331	4166	1.416
1668	AKT1	34	C0331	4167	1.5117
1669	AKT1	34	C0331	4168	1.5087
1670	AKT1	34	C0331	4169	1.3505
1671	AKT1	34	C0331	4170	1.5505
1672	AKT1	34	C0331	4171	1.1614
1673	AKT1	34	C0331	4172	1.2803
1674	AKT1	34	C0331	4173	1.3166
1675	AKT1	34	C0331	4174	1.2741
1676	AKT1	34	C0331	4175	1.4008
1677	AKT1	34	C0331	4176	1.2262
1678	AKT1	34	C0331	4177	1.2987
1679	AKT1	34	C0331	4178	1.1532
1680	AKT1	34	C0331	4179	1.2227
1681	AKT1	34	C0331	4180	1.279
1682	AKT1	34	C0331	4181	1.3692
1683	AKT1	34	C0331	4182	1.2342
1684	AKT1	34	C0331	4183	1.2348
1685	AKT1	34	C0331	4184	1.2215
1686	AKT1	34	C0331	4185	1.0522
1687	AKT1	34	C0331	4186	1.3044
1688	AKT1	34	C0331	4187	1.2732
1689	AKT1	34	C0331	4188	1.1989
1690	AKT1	34	C0331	4189	1.2653
1691	AKT1	34	C0331	4190	1.1637
1692	AKT1	34	C0331	4191	1.1754
1693	AKT1	34	C0331	4192	1.2602
1694	AKT1	34	C0331	4193	1.3146
1695	AKT1	34	C0331	4194	1.3141
1696	AKT1	34	C0331	4195	1.3377
1697	AKT1	34	C0331	4196	1.4518
1698	AKT1	34	C0331	4197	1.3818
1699	AKT1	34	C0331	4198	1.3324
1700	AKT1	34	C0331	4199	1.4886
1701	AKT1	34	C0331	4200	1.3621
1702	AKT1	34	C0331	4201	1.3242
1703	AKT1	34	C0331	4202	1.151
1704	AKT1	34	C0331	4203	1.3755
1705	AKT1	34	C0331	4204	1.3425
1706	AKT1	34	C0331	4205	1.3077
1707	AKT1	34	C0331	4206	1.3633
1708	AKT1	34	C0331	4207	1.3389
1709	AKT1	34	C0331	4208	1.3289
1710	AKT1	34	C0331	4209	1.2551
1711	AKT1	34	C0331	4210	1.4101
1712	AKT1	34	C0331	4211	1.3011
1713	AKT1	34	C0331	4212	1.2932
1714	AKT1	34	C0331	4213	1.3295
1715	AKT1	34	C0331	4214	1.304
1716	AKT1	34	C0331	4215	1.4565
1717	AKT1	34	C0331	4216	1.4287
1718	AKT1	34	C0331	4217	1.3797
1719	AKT1	34	C0331	4218	1.3236
1720	AKT1	34	C0331	4219	1.3182
1721	AKT1	34	C0331	4220	1.4248
1722	AKT1	34	C0331	4221	1.3858
1723	AKT1	34	C0331	4222	1.3195
1724	AKT1	34	C0331	4223	1.2386
1725	AKT1	34	C0331	4224	1.1943
1726	AKT1	34	C0331	4225	1.3484
1727	AKT1	34	C0331	4226	1.2374
1728	AKT1	34	C0331	4227	1.2554
1729	AKT1	34	C0331	4228	1.2453
1730	AKT1	34	C0331	4229	1.1015
1731	AKT1	34	C0331	4230	1.5048
1732	AKT1	34	C0331	4231	1.2706
1733	AKT1	34	C0331	4232	1.391
1734	AKT1	34	C0331	4233	1.5879
1735	AKT1	34	C0331	4234	1.4662
1736	AKT1	34	C0331	4235	1.5387
1737	AKT1	34	C0331	4236	1.551
1738	AKT1	34	C0331	4237	1.2848
1739	AKT1	34	C0331	4238	1.3022
1740	AKT1	34	C0331	4239	1.2882
1741	AKT1	34	C0331	4240	1.1813
1742	AKT1	34	C0331	4241	1.4066
1743	AKT1	34	C0331	4242	1.4453
1744	AKT1	34	C0331	4243	1.5246
1745	AKT1	34	C0331	4244	1.3065
1746	AKT1	34	C0331	4245	1.3735
1747	AKT1	34	C0331	4246	1.3808
1748	AKT1	34	C0331	4247	1.3657
1749	AKT1	34	C0331	4248	1.4751
1750	AKT1	34	C0331	4249	1.3697
1751	AKT1	34	C0331	4250	1.3622
1752	AKT1	34	C0331	4251	1.3125
1753	AKT1	34	C0331	4252	1.3506
1754	AKT1	34	C0331	4253	1.3899
1755	AKT1	34	C0331	4254	1.2057
1756	AKT1	34	C0331	4255	1.3533
1757	AKT1	34	C0331	4256	1.4657
1758	AKT1	34	C0331	4257	1.2371
1759	AKT1	34	C0331	4258	1.5143
1760	AKT1	34	C0331	4259	1.3734
1761	AKT1	34	C0331	4260	1.466
1762	AKT1	34	C0331	4261	1.2801
1763	AKT1	34	C0331	4262	1.3818
1764	AKT1	34	C0331	4263	1.0451
1765	AKT1	34	C0331	4264	1.1139
1766	AKT1	34	C0331	4265	1.1293
1767	AKT1	34	C0331	4266	1.106
1768	AKT1	34	C0331	4267	1.114
1769	AKT1	34	C0331	4268	1.134
1770	AKT1	34	C0331	4269	1.4123
1771	AKT1	34	C0331	4270	1.4006
1772	AKT1	34	C0331	4271	1.6151
1773	AKT1	34	C0331	4272	1.2746
1774	AKT1	34	C0331	4273	1.1897
1775	AKT1	34	C0331	4274	1.1857
1776	AKT1	34	C0331	4275	1.3079
1777	AKT1	34	C0331	4276	1.3588
1778	AKT1	34	C0331	4277	1.4629
1779	AKT1	34	C0331	4278	1.5281
1780	AKT1	34	C0331	4279	1.4939
1781	AKT1	34	C0331	4280	1.3503
1782	AKT1	34	C0331	4281	1.3079
1783	AKT1	34	C0331	4282	1.3261
1784	AKT1	34	C0331	4283	1.388
1785	AKT1	34	C0331	4284	1.4677
1786	AKT1	34	C0331	4285	1.4158
1787	AKT1	34	C0331	4286	1.4548
1788	AKT1	34	C0331	4287	1.5193
1789	AKT1	34	C0331	4288	1.494
1790	AKT1	34	C0331	4289	1.4506
1791	AKT1	34	C0331	4290	1.5006
1792	AKT1	34	C0331	4291	1.4151
1793	AKT1	34	C0331	4292	1.4438
1794	AKT1	34	C0331	4293	1.3251
1795	AKT1	34	C0331	4294	1.2794
1796	AKT1	34	C0331	4295	1.1921
1797	AKT1	34	C0331	4296	1.3321
1798	AKT1	34	C0331	4297	1.3325
1799	AKT1	34	C0331	4298	1.2187
1800	AKT1	34	C0331	4299	1.1703
1801	AKT1	34	C0331	4300	1.1536
1802	AKT1	34	C0331	4301	1.1458
1803	AKT1	34	C0331	4302	1.0321
1804	AKT1	34	C0331	4303	1.1862
1805	AKT1	34	C0331	4304	1.3127
1806	AKT1	34	C0331	4305	1.4343
1807	AKT1	34	C0331	4306	1.2629
1808	AKT1	34	C0331	4307	1.2791
1809	AKT1	34	C0331	4308	1.3278
1810	AKT1	34	C0331	4309	1.1562
1811	AKT1	34	C0331	4310	1.5271
1812	AKT1	34	C0331	4311	1.3594
1813	AKT1	34	C0331	4312	1.3705
1814	AKT1	34	C0331	4313	1.2275
1815	AKT1	34	C0331	4314	1.2839
1816	AKT1	34	C0331	4315	1.2402
1817	AKT1	34	C0331	4316	1.4316
1818	AKT1	34	C0331	4317	1.4803
1819	AKT1	34	C0331	4318	1.4493
1820	AKT1	34	C0331	4319	1.2362
1821	AKT1	34	C0331	4320	1.4177
1822	AKT1	34	C0331	4321	1.3988
1823	AKT1	34	C0331	4322	1.5513
1824	AKT1	34	C0331	4323	1.7409
1825	AKT1	34	C0331	4324	1.4159
1826	AKT1	34	C0331	4325	1.5202
1827	AKT1	34	C0331	4326	1.4895
1828	AKT1	34	C0331	4327	1.5534
1829	AKT1	34	C0331	4328	1.3162
1830	AKT1	34	C0331	4329	1.4487
1831	AKT1	34	C0331	4330	1.4077
1832	AKT1	34	C0331	4331	1.3814
1833	AKT1	34	C0331	4332	1.4947
1834	AKT1	34	C0331	4333	1.554
1835	AKT1	34	C0331	4334	1.4739
1836	AKT1	34	C0331	4335	1.6173
1837	AKT1	34	C0331	4336	1.2396
1838	AKT1	34	C0331	4337	1.335
1839	AKT1	34	C0331	4338	1.1823
1840	AKT1	34	C0331	4339	1.1993
1841	AKT1	34	C0331	4340	1.3538
1842	AKT1	34	C0331	4341	1.4001
1843	AKT1	34	C0331	4342	1.3725
1844	AKT1	34	C0331	4343	1.3365
1845	AKT1	34	C0331	4344	1.2739
1846	AKT1	34	C0331	4345	1.2988
1847	AKT1	34	C0331	4346	1.481
1848	AKT1	34	C0331	4347	1.443
1849	AKT1	34	C0331	4348	1.5075
1850	AKT1	34	C0331	4349	1.2938
1851	AKT1	34	C0331	4350	1.282
1852	AKT1	34	C0331	4351	1.2982
1853	AKT1	34	C0331	4352	1.2793
1854	AKT1	34	C0331	4353	1.2019
1855	AKT1	34	C0331	4354	1.207
1856	AKT1	34	C0331	4355	1.2407
1857	AKT1	34	C0331	4356	1.2485
1858	AKT1	34	C0331	4357	1.1449
1859	AKT1	34	C0331	4358	1.1795
1860	AKT1	34	C0331	4359	1.1425
1861	AKT1	34	C0331	4360	1.3068
1862	AKT1	34	C0331	4361	1.2925
1863	AKT1	34	C0331	4362	1.3261
1864	AKT1	34	C0331	4363	1.2463
1865	AKT1	34	C0331	4364	1.3023
1866	AKT1	34	C0331	4365	1.3565
1867	AKT1	34	C0331	4366	1.195
1868	AKT1	34	C0331	4367	1.6777
1869	AKT1	34	C0331	4368	1.4472
1870	AKT1	34	C0331	4369	1.404
1871	AKT1	34	C0331	4370	1.5231
1872	AKT1	34	C0331	4371	1.2633
1873	AKT1	34	C0331	4372	1.6253
1874	AKT1	34	C0331	4373	1.3246
1875	AKT1	34	C0331	4374	1.4889
1876	AKT1	34	C0331	4375	1.3681
1877	AKT1	34	C0331	4376	1.2661
1878	AKT1	34	C0331	4377	1.3646
1879	AKT1	34	C0331	4378	1.3418
1880	AKT1	34	C0331	4379	1.011
1881	AKT1	34	C0331	4380	1.0147
1882	AKT1	34	C0331	4381	1.2233
1883	AKT1	34	C0331	4382	1.3088
1884	AKT1	34	C0331	4383	1.2529
1885	AKT1	34	C0331	4384	1.4633
1886	AKT1	34	C0331	4385	1.3446
1887	AKT1	34	C0331	4386	1.3008
1888	AKT1	34	C0331	4387	1.3539
1889	AKT1	34	C0331	4388	1.3814
1890	AKT1	34	C0331	4389	1.4253
1891	AKT1	34	C0331	4390	1.6656
1892	AKT1	34	C0331	4391	1.5217
1893	AKT1	34	C0331	4392	1.504
1894	AKT1	34	C0331	4393	1.519
1895	AKT1	34	C0331	4394	1.313
1896	AKT1	34	C0331	4395	1.4473
1897	AKT1	34	C0331	4396	1.6099
1898	AKT1	34	C0331	4397	1.6609
1899	AKT1	34	C0331	4398	1.711
1900	AKT1	34	C0331	4399	1.6022
1901	AKT1	34	C0331	4400	1.4955
1902	AKT1	34	C0331	4401	1.4858
1903	AKT1	34	C0331	4402	1.3807
1904	AKT1	34	C0331	4403	1.3628
1905	AKT1	34	C0331	4404	1.295
1906	AKT1	34	C0331	4405	1.3309
1907	AKT1	34	C0331	4406	1.3928
1908	AKT1	34	C0331	4407	1.2482
1909	AKT1	34	C0331	4408	1.2354
1910	AKT1	34	C0331	4409	1.2547
1911	AKT1	34	C0331	4410	1.2197
1912	AKT1	34	C0331	4411	1.3285
1913	AKT1	34	C0331	4412	1.4296
1914	AKT1	34	C0331	4413	1.2479
1915	AKT1	34	C0331	4414	1.191
1916	AKT1	34	C0331	4415	1.2215
1917	AKT1	34	C0331	4416	1.251
1918	AKT1	34	C0331	4417	1.2492
1919	AKT1	34	C0331	4418	1.1687
1920	AKT1	34	C0331	4419	1.0788
1921	AKT1	34	C0331	4420	1.1908
1922	AKT1	34	C0331	4421	1.1224
1923	AKT1	34	C0331	4422	1.1307
1924	AKT1	34	C0331	4423	1.0963
1925	AKT1	34	C0331	4424	1.1844
1926	AKT1	34	C0331	4425	1.3374
1927	AKT1	34	C0331	4426	1.2991
1928	AKT1	34	C0331	4427	1.3692
1929	AKT1	34	C0331	4428	1.3838
1930	AKT1	34	C0331	4429	1.2717
1931	AKT1	34	C0331	4430	1.3443
1932	AKT1	34	C0331	4431	1.0953
1933	AKT1	34	C0331	4432	1.2006
1934	AKT1	34	C0331	4433	1.2544
1935	AKT1	34	C0331	4434	1.3728
1936	AKT1	34	C0331	4435	1.1418
1937	AKT1	34	C0331	4436	1.2321
1938	AKT1	34	C0331	4437	1.1889
1939	AKT1	34	C0331	4438	1.2191
1940	AKT1	34	C0331	4439	1.1449
1941	AKT1	34	C0331	4440	1.3183
1942	AKT1	34	C0331	4441	1.3339
1943	AKT1	34	C0331	4442	1.3674
1944	AKT1	34	C0331	4443	1.2439
1945	AKT1	34	C0331	4444	1.0963
1946	AKT1	34	C0331	4445	1.2237
1947	AKT1	34	C0331	4446	1.1599
1948	AKT1	34	C0331	4447	1.3312
1949	AKT1	34	C0331	4448	1.244
1950	AKT1	34	C0331	4449	1.3608
1951	AKT1	34	C0331	4450	1.3325
1952	AKT1	34	C0331	4451	1.3971
1953	AKT1	34	C0331	4452	1.3819
1954	AKT1	34	C0331	4453	1.5686
1955	AKT1	34	C0331	4454	1.5341
1956	AKT1	34	C0331	4455	1.396
1957	AKT1	34	C0331	4456	1.4261
1958	AKT1	34	C0331	4457	1.4552
1959	AKT1	34	C0331	4458	1.4493
1960	AKT1	34	C0331	4459	1.4042
1961	AKT1	34	C0331	4460	1.4804
1962	AKT1	34	C0331	4461	1.3064
1963	AKT1	34	C0331	4462	1.3738
1964	AKT1	34	C0331	4463	1.6786
1965	AKT1	34	C0331	4464	1.5823
1966	AKT1	34	C0331	4465	1.6017
1967	AKT1	34	C0331	4466	1.5297
1968	AKT1	34	C0331	4467	1.2924
1969	AKT1	34	C0331	4468	1.2739
1970	AKT1	34	C0331	4469	1.3854
1971	AKT1	34	C0331	4470	1.3813
1972	AKT1	34	C0331	4471	1.2993
1973	AKT1	34	C0331	4472	1.4375
1974	AKT1	34	C0331	4473	1.458
1975	AKT1	34	C0331	4474	1.3649
1976	AKT1	34	C0331	4475	1.2523
1977	AKT1	34	C0331	4476	1.1887
1978	AKT1	34	C0331	4477	1.3797
1979	AKT1	34	C0331	4478	1.4375
1980	AKT1	34	C0331	4479	1.3822
1981	AKT1	34	C0331	4480	1.3967
1982	AKT1	34	C0331	4481	1.3028
1983	AKT1	34	C0331	4482	1.2554
1984	AKT1	34	C0331	4483	1.2915
1985	AKT1	34	C0331	4484	1.1993
1986	AKT1	34	C0331	4485	1.4362
1987	AKT1	34	C0331	4486	1.4452
1988	AKT1	34	C0331	4487	1.306
1989	AKT1	34	C0331	4488	1.4773
1990	AKT1	34	C0331	4489	1.3296
1991	AKT1	34	C0331	4490	1.2388
1992	AKT1	34	C0331	4491	1.3846
1993	AKT1	34	C0331	4492	1.3719
1994	AKT1	34	C0331	4493	1.4604
1995	AKT1	34	C0331	4494	1.2687
1996	AKT1	34	C0331	4495	1.4027
1997	AKT1	34	C0331	4496	1.4203
1998	AKT1	34	C0331	4497	1.456
1999	AKT1	34	C0331	4498	1.4175
[truncated: 998,000+ more rows]
