# Supplementary material for: Accurate determination of CRISPR-mediated gene fitness in transplantable tumours
Source: Nat Commun. 2022 Aug 4;13:4534. doi: 10.1038/s41467-022-31830-2 (PMC9352714; doi:10.1038/s41467-022-31830-2)
Supplement: Supplementary file 5 — Source data [file 41467_2022_31830_MOESM5_ESM.zip › source_data/FigS8/FigS8.csv]

	gene	sgrna	series	MCMCsample	log2_early_late_ratio
1	AKT1	34	C1368	2500	0.7514
2	AKT1	34	C1368	2501	0.7865
3	AKT1	34	C1368	2502	0.7876
4	AKT1	34	C1368	2503	0.7469
5	AKT1	34	C1368	2504	0.7491
6	AKT1	34	C1368	2505	0.7145
7	AKT1	34	C1368	2506	0.7733
8	AKT1	34	C1368	2507	0.7688
9	AKT1	34	C1368	2508	0.7277
10	AKT1	34	C1368	2509	0.7368
11	AKT1	34	C1368	2510	0.7362
12	AKT1	34	C1368	2511	0.7486
13	AKT1	34	C1368	2512	0.7382
14	AKT1	34	C1368	2513	0.7598
15	AKT1	34	C1368	2514	0.7355
16	AKT1	34	C1368	2515	0.7225
17	AKT1	34	C1368	2516	0.786
18	AKT1	34	C1368	2517	0.7754
19	AKT1	34	C1368	2518	0.7639
20	AKT1	34	C1368	2519	0.7718
21	AKT1	34	C1368	2520	0.7119
22	AKT1	34	C1368	2521	0.7642
23	AKT1	34	C1368	2522	0.7566
24	AKT1	34	C1368	2523	0.7671
25	AKT1	34	C1368	2524	0.8003
26	AKT1	34	C1368	2525	0.7867
27	AKT1	34	C1368	2526	0.7844
28	AKT1	34	C1368	2527	0.7683
29	AKT1	34	C1368	2528	0.7584
30	AKT1	34	C1368	2529	0.8307
31	AKT1	34	C1368	2530	0.7693
32	AKT1	34	C1368	2531	0.7502
33	AKT1	34	C1368	2532	0.7536
34	AKT1	34	C1368	2533	0.7683
35	AKT1	34	C1368	2534	0.7344
36	AKT1	34	C1368	2535	0.7606
37	AKT1	34	C1368	2536	0.7517
38	AKT1	34	C1368	2537	0.781
39	AKT1	34	C1368	2538	0.7961
40	AKT1	34	C1368	2539	0.7444
41	AKT1	34	C1368	2540	0.7584
42	AKT1	34	C1368	2541	0.7515
43	AKT1	34	C1368	2542	0.7601
44	AKT1	34	C1368	2543	0.754
45	AKT1	34	C1368	2544	0.7371
46	AKT1	34	C1368	2545	0.7558
47	AKT1	34	C1368	2546	0.7367
48	AKT1	34	C1368	2547	0.7596
49	AKT1	34	C1368	2548	0.7663
50	AKT1	34	C1368	2549	0.7805
51	AKT1	34	C1368	2550	0.7601
52	AKT1	34	C1368	2551	0.758
53	AKT1	34	C1368	2552	0.7636
54	AKT1	34	C1368	2553	0.8051
55	AKT1	34	C1368	2554	0.8079
56	AKT1	34	C1368	2555	0.7887
57	AKT1	34	C1368	2556	0.7787
58	AKT1	34	C1368	2557	0.7705
59	AKT1	34	C1368	2558	0.8082
60	AKT1	34	C1368	2559	0.7268
61	AKT1	34	C1368	2560	0.7496
62	AKT1	34	C1368	2561	0.7828
63	AKT1	34	C1368	2562	0.7679
64	AKT1	34	C1368	2563	0.745
65	AKT1	34	C1368	2564	0.8326
66	AKT1	34	C1368	2565	0.7916
67	AKT1	34	C1368	2566	0.7183
68	AKT1	34	C1368	2567	0.7458
69	AKT1	34	C1368	2568	0.7209
70	AKT1	34	C1368	2569	0.7662
71	AKT1	34	C1368	2570	0.7908
72	AKT1	34	C1368	2571	0.7702
73	AKT1	34	C1368	2572	0.7632
74	AKT1	34	C1368	2573	0.7564
75	AKT1	34	C1368	2574	0.7768
76	AKT1	34	C1368	2575	0.8553
77	AKT1	34	C1368	2576	0.7794
78	AKT1	34	C1368	2577	0.7738
79	AKT1	34	C1368	2578	0.78
80	AKT1	34	C1368	2579	0.7741
81	AKT1	34	C1368	2580	0.7388
82	AKT1	34	C1368	2581	0.7998
83	AKT1	34	C1368	2582	0.7906
84	AKT1	34	C1368	2583	0.7943
85	AKT1	34	C1368	2584	0.7449
86	AKT1	34	C1368	2585	0.754
87	AKT1	34	C1368	2586	0.7667
88	AKT1	34	C1368	2587	0.7866
89	AKT1	34	C1368	2588	0.8217
90	AKT1	34	C1368	2589	0.7454
91	AKT1	34	C1368	2590	0.7814
92	AKT1	34	C1368	2591	0.7709
93	AKT1	34	C1368	2592	0.8026
94	AKT1	34	C1368	2593	0.8013
95	AKT1	34	C1368	2594	0.8037
96	AKT1	34	C1368	2595	0.7489
97	AKT1	34	C1368	2596	0.7972
98	AKT1	34	C1368	2597	0.8215
99	AKT1	34	C1368	2598	0.7861
100	AKT1	34	C1368	2599	0.7711
101	AKT1	34	C1368	2600	0.7549
102	AKT1	34	C1368	2601	0.7432
103	AKT1	34	C1368	2602	0.7773
104	AKT1	34	C1368	2603	0.7328
105	AKT1	34	C1368	2604	0.7042
106	AKT1	34	C1368	2605	0.6985
107	AKT1	34	C1368	2606	0.7466
108	AKT1	34	C1368	2607	0.7896
109	AKT1	34	C1368	2608	0.765
110	AKT1	34	C1368	2609	0.7498
111	AKT1	34	C1368	2610	0.7411
112	AKT1	34	C1368	2611	0.7583
113	AKT1	34	C1368	2612	0.7312
114	AKT1	34	C1368	2613	0.7338
115	AKT1	34	C1368	2614	0.7561
116	AKT1	34	C1368	2615	0.7589
117	AKT1	34	C1368	2616	0.7064
118	AKT1	34	C1368	2617	0.6974
119	AKT1	34	C1368	2618	0.7035
120	AKT1	34	C1368	2619	0.7161
121	AKT1	34	C1368	2620	0.7319
122	AKT1	34	C1368	2621	0.7363
123	AKT1	34	C1368	2622	0.7918
124	AKT1	34	C1368	2623	0.7885
125	AKT1	34	C1368	2624	0.7374
126	AKT1	34	C1368	2625	0.6829
127	AKT1	34	C1368	2626	0.7148
128	AKT1	34	C1368	2627	0.6909
129	AKT1	34	C1368	2628	0.7278
130	AKT1	34	C1368	2629	0.7462
131	AKT1	34	C1368	2630	0.7493
132	AKT1	34	C1368	2631	0.724
133	AKT1	34	C1368	2632	0.7657
134	AKT1	34	C1368	2633	0.764
135	AKT1	34	C1368	2634	0.721
136	AKT1	34	C1368	2635	0.6948
137	AKT1	34	C1368	2636	0.69
138	AKT1	34	C1368	2637	0.7443
139	AKT1	34	C1368	2638	0.7358
140	AKT1	34	C1368	2639	0.7452
141	AKT1	34	C1368	2640	0.7078
142	AKT1	34	C1368	2641	0.7419
143	AKT1	34	C1368	2642	0.7021
144	AKT1	34	C1368	2643	0.7394
145	AKT1	34	C1368	2644	0.7138
146	AKT1	34	C1368	2645	0.7184
147	AKT1	34	C1368	2646	0.7071
148	AKT1	34	C1368	2647	0.7437
149	AKT1	34	C1368	2648	0.7778
150	AKT1	34	C1368	2649	0.7626
151	AKT1	34	C1368	2650	0.7427
152	AKT1	34	C1368	2651	0.7461
153	AKT1	34	C1368	2652	0.7366
154	AKT1	34	C1368	2653	0.7664
155	AKT1	34	C1368	2654	0.7309
156	AKT1	34	C1368	2655	0.7589
157	AKT1	34	C1368	2656	0.7416
158	AKT1	34	C1368	2657	0.7604
159	AKT1	34	C1368	2658	0.7315
160	AKT1	34	C1368	2659	0.8009
161	AKT1	34	C1368	2660	0.763
162	AKT1	34	C1368	2661	0.7719
163	AKT1	34	C1368	2662	0.7146
164	AKT1	34	C1368	2663	0.755
165	AKT1	34	C1368	2664	0.7255
166	AKT1	34	C1368	2665	0.7118
167	AKT1	34	C1368	2666	0.7284
168	AKT1	34	C1368	2667	0.7377
169	AKT1	34	C1368	2668	0.7448
170	AKT1	34	C1368	2669	0.7507
171	AKT1	34	C1368	2670	0.7702
172	AKT1	34	C1368	2671	0.7837
173	AKT1	34	C1368	2672	0.7736
174	AKT1	34	C1368	2673	0.8093
175	AKT1	34	C1368	2674	0.8116
176	AKT1	34	C1368	2675	0.8039
177	AKT1	34	C1368	2676	0.8009
178	AKT1	34	C1368	2677	0.8026
179	AKT1	34	C1368	2678	0.8125
180	AKT1	34	C1368	2679	0.8316
181	AKT1	34	C1368	2680	0.7571
182	AKT1	34	C1368	2681	0.774
183	AKT1	34	C1368	2682	0.7478
184	AKT1	34	C1368	2683	0.7477
185	AKT1	34	C1368	2684	0.7076
186	AKT1	34	C1368	2685	0.7247
187	AKT1	34	C1368	2686	0.7316
188	AKT1	34	C1368	2687	0.7082
189	AKT1	34	C1368	2688	0.6864
190	AKT1	34	C1368	2689	0.7621
191	AKT1	34	C1368	2690	0.7966
192	AKT1	34	C1368	2691	0.7941
193	AKT1	34	C1368	2692	0.7915
194	AKT1	34	C1368	2693	0.798
195	AKT1	34	C1368	2694	0.8031
196	AKT1	34	C1368	2695	0.7755
197	AKT1	34	C1368	2696	0.8004
198	AKT1	34	C1368	2697	0.8086
199	AKT1	34	C1368	2698	0.7615
200	AKT1	34	C1368	2699	0.7747
201	AKT1	34	C1368	2700	0.7718
202	AKT1	34	C1368	2701	0.8065
203	AKT1	34	C1368	2702	0.8394
204	AKT1	34	C1368	2703	0.8223
205	AKT1	34	C1368	2704	0.8399
206	AKT1	34	C1368	2705	0.8272
207	AKT1	34	C1368	2706	0.8531
208	AKT1	34	C1368	2707	0.801
209	AKT1	34	C1368	2708	0.7951
210	AKT1	34	C1368	2709	0.7884
211	AKT1	34	C1368	2710	0.7524
212	AKT1	34	C1368	2711	0.7448
213	AKT1	34	C1368	2712	0.7201
214	AKT1	34	C1368	2713	0.7734
215	AKT1	34	C1368	2714	0.7565
216	AKT1	34	C1368	2715	0.8126
217	AKT1	34	C1368	2716	0.7672
218	AKT1	34	C1368	2717	0.7766
219	AKT1	34	C1368	2718	0.7834
220	AKT1	34	C1368	2719	0.8006
221	AKT1	34	C1368	2720	0.8006
222	AKT1	34	C1368	2721	0.7488
223	AKT1	34	C1368	2722	0.7368
224	AKT1	34	C1368	2723	0.7497
225	AKT1	34	C1368	2724	0.7874
226	AKT1	34	C1368	2725	0.7985
227	AKT1	34	C1368	2726	0.7523
228	AKT1	34	C1368	2727	0.7562
229	AKT1	34	C1368	2728	0.7925
230	AKT1	34	C1368	2729	0.7862
231	AKT1	34	C1368	2730	0.7771
232	AKT1	34	C1368	2731	0.7436
233	AKT1	34	C1368	2732	0.7068
234	AKT1	34	C1368	2733	0.7421
235	AKT1	34	C1368	2734	0.7043
236	AKT1	34	C1368	2735	0.6969
237	AKT1	34	C1368	2736	0.7144
238	AKT1	34	C1368	2737	0.7235
239	AKT1	34	C1368	2738	0.706
240	AKT1	34	C1368	2739	0.7344
241	AKT1	34	C1368	2740	0.7582
242	AKT1	34	C1368	2741	0.7656
243	AKT1	34	C1368	2742	0.7485
244	AKT1	34	C1368	2743	0.7514
245	AKT1	34	C1368	2744	0.7382
246	AKT1	34	C1368	2745	0.7364
247	AKT1	34	C1368	2746	0.7623
248	AKT1	34	C1368	2747	0.7627
249	AKT1	34	C1368	2748	0.7831
250	AKT1	34	C1368	2749	0.7396
251	AKT1	34	C1368	2750	0.7721
252	AKT1	34	C1368	2751	0.7914
253	AKT1	34	C1368	2752	0.8203
254	AKT1	34	C1368	2753	0.8034
255	AKT1	34	C1368	2754	0.7896
256	AKT1	34	C1368	2755	0.8055
257	AKT1	34	C1368	2756	0.7867
258	AKT1	34	C1368	2757	0.8038
259	AKT1	34	C1368	2758	0.8354
260	AKT1	34	C1368	2759	0.7875
261	AKT1	34	C1368	2760	0.7734
262	AKT1	34	C1368	2761	0.7603
263	AKT1	34	C1368	2762	0.7822
264	AKT1	34	C1368	2763	0.7844
265	AKT1	34	C1368	2764	0.8012
266	AKT1	34	C1368	2765	0.8048
267	AKT1	34	C1368	2766	0.7975
268	AKT1	34	C1368	2767	0.7811
269	AKT1	34	C1368	2768	0.7957
270	AKT1	34	C1368	2769	0.8084
271	AKT1	34	C1368	2770	0.8078
272	AKT1	34	C1368	2771	0.7873
273	AKT1	34	C1368	2772	0.8103
274	AKT1	34	C1368	2773	0.8151
275	AKT1	34	C1368	2774	0.8058
276	AKT1	34	C1368	2775	0.7925
277	AKT1	34	C1368	2776	0.7758
278	AKT1	34	C1368	2777	0.7965
279	AKT1	34	C1368	2778	0.7902
280	AKT1	34	C1368	2779	0.7624
281	AKT1	34	C1368	2780	0.7673
282	AKT1	34	C1368	2781	0.7456
283	AKT1	34	C1368	2782	0.7791
284	AKT1	34	C1368	2783	0.7969
285	AKT1	34	C1368	2784	0.7837
286	AKT1	34	C1368	2785	0.8123
287	AKT1	34	C1368	2786	0.8316
288	AKT1	34	C1368	2787	0.7947
289	AKT1	34	C1368	2788	0.8404
290	AKT1	34	C1368	2789	0.7868
291	AKT1	34	C1368	2790	0.7696
292	AKT1	34	C1368	2791	0.7707
293	AKT1	34	C1368	2792	0.7774
294	AKT1	34	C1368	2793	0.7642
295	AKT1	34	C1368	2794	0.7537
296	AKT1	34	C1368	2795	0.782
297	AKT1	34	C1368	2796	0.804
298	AKT1	34	C1368	2797	0.8006
299	AKT1	34	C1368	2798	0.7619
300	AKT1	34	C1368	2799	0.7757
301	AKT1	34	C1368	2800	0.8051
302	AKT1	34	C1368	2801	0.8227
303	AKT1	34	C1368	2802	0.8427
304	AKT1	34	C1368	2803	0.8018
305	AKT1	34	C1368	2804	0.7923
306	AKT1	34	C1368	2805	0.7593
307	AKT1	34	C1368	2806	0.7128
308	AKT1	34	C1368	2807	0.7134
309	AKT1	34	C1368	2808	0.6969
310	AKT1	34	C1368	2809	0.7425
311	AKT1	34	C1368	2810	0.7599
312	AKT1	34	C1368	2811	0.7739
313	AKT1	34	C1368	2812	0.7342
314	AKT1	34	C1368	2813	0.8458
315	AKT1	34	C1368	2814	0.8158
316	AKT1	34	C1368	2815	0.8108
317	AKT1	34	C1368	2816	0.7771
318	AKT1	34	C1368	2817	0.7717
319	AKT1	34	C1368	2818	0.7538
320	AKT1	34	C1368	2819	0.7573
321	AKT1	34	C1368	2820	0.7401
322	AKT1	34	C1368	2821	0.7958
323	AKT1	34	C1368	2822	0.7778
324	AKT1	34	C1368	2823	0.7693
325	AKT1	34	C1368	2824	0.789
326	AKT1	34	C1368	2825	0.7876
327	AKT1	34	C1368	2826	0.8002
328	AKT1	34	C1368	2827	0.7528
329	AKT1	34	C1368	2828	0.7819
330	AKT1	34	C1368	2829	0.8052
331	AKT1	34	C1368	2830	0.7839
332	AKT1	34	C1368	2831	0.8188
333	AKT1	34	C1368	2832	0.7681
334	AKT1	34	C1368	2833	0.762
335	AKT1	34	C1368	2834	0.7518
336	AKT1	34	C1368	2835	0.726
337	AKT1	34	C1368	2836	0.7459
338	AKT1	34	C1368	2837	0.7893
339	AKT1	34	C1368	2838	0.7975
340	AKT1	34	C1368	2839	0.76
341	AKT1	34	C1368	2840	0.7351
342	AKT1	34	C1368	2841	0.7542
343	AKT1	34	C1368	2842	0.7792
344	AKT1	34	C1368	2843	0.7682
345	AKT1	34	C1368	2844	0.752
346	AKT1	34	C1368	2845	0.82
347	AKT1	34	C1368	2846	0.8133
348	AKT1	34	C1368	2847	0.7787
349	AKT1	34	C1368	2848	0.7705
350	AKT1	34	C1368	2849	0.7697
351	AKT1	34	C1368	2850	0.7457
352	AKT1	34	C1368	2851	0.7646
353	AKT1	34	C1368	2852	0.8082
354	AKT1	34	C1368	2853	0.7953
355	AKT1	34	C1368	2854	0.7651
356	AKT1	34	C1368	2855	0.784
357	AKT1	34	C1368	2856	0.7779
358	AKT1	34	C1368	2857	0.8113
359	AKT1	34	C1368	2858	0.8075
360	AKT1	34	C1368	2859	0.7767
361	AKT1	34	C1368	2860	0.775
362	AKT1	34	C1368	2861	0.7582
363	AKT1	34	C1368	2862	0.7843
364	AKT1	34	C1368	2863	0.8018
365	AKT1	34	C1368	2864	0.7656
366	AKT1	34	C1368	2865	0.7719
367	AKT1	34	C1368	2866	0.7628
368	AKT1	34	C1368	2867	0.7825
369	AKT1	34	C1368	2868	0.8017
370	AKT1	34	C1368	2869	0.8239
371	AKT1	34	C1368	2870	0.7651
372	AKT1	34	C1368	2871	0.7581
373	AKT1	34	C1368	2872	0.7987
374	AKT1	34	C1368	2873	0.8256
375	AKT1	34	C1368	2874	0.8004
376	AKT1	34	C1368	2875	0.7582
377	AKT1	34	C1368	2876	0.7718
378	AKT1	34	C1368	2877	0.8116
379	AKT1	34	C1368	2878	0.7812
380	AKT1	34	C1368	2879	0.8024
381	AKT1	34	C1368	2880	0.7798
382	AKT1	34	C1368	2881	0.7849
383	AKT1	34	C1368	2882	0.7698
384	AKT1	34	C1368	2883	0.7676
385	AKT1	34	C1368	2884	0.7519
386	AKT1	34	C1368	2885	0.7783
387	AKT1	34	C1368	2886	0.7552
388	AKT1	34	C1368	2887	0.7358
389	AKT1	34	C1368	2888	0.7539
390	AKT1	34	C1368	2889	0.7464
391	AKT1	34	C1368	2890	0.825
392	AKT1	34	C1368	2891	0.8023
393	AKT1	34	C1368	2892	0.8205
394	AKT1	34	C1368	2893	0.8029
395	AKT1	34	C1368	2894	0.7541
396	AKT1	34	C1368	2895	0.753
397	AKT1	34	C1368	2896	0.7423
398	AKT1	34	C1368	2897	0.7638
399	AKT1	34	C1368	2898	0.7584
400	AKT1	34	C1368	2899	0.7953
401	AKT1	34	C1368	2900	0.7737
402	AKT1	34	C1368	2901	0.7425
403	AKT1	34	C1368	2902	0.7407
404	AKT1	34	C1368	2903	0.7005
405	AKT1	34	C1368	2904	0.7246
406	AKT1	34	C1368	2905	0.7287
407	AKT1	34	C1368	2906	0.7047
408	AKT1	34	C1368	2907	0.703
409	AKT1	34	C1368	2908	0.7212
410	AKT1	34	C1368	2909	0.7698
411	AKT1	34	C1368	2910	0.7429
412	AKT1	34	C1368	2911	0.748
413	AKT1	34	C1368	2912	0.7822
414	AKT1	34	C1368	2913	0.7818
415	AKT1	34	C1368	2914	0.7655
416	AKT1	34	C1368	2915	0.7463
417	AKT1	34	C1368	2916	0.7461
418	AKT1	34	C1368	2917	0.7531
419	AKT1	34	C1368	2918	0.7623
420	AKT1	34	C1368	2919	0.8016
421	AKT1	34	C1368	2920	0.754
422	AKT1	34	C1368	2921	0.7685
423	AKT1	34	C1368	2922	0.7532
424	AKT1	34	C1368	2923	0.7454
425	AKT1	34	C1368	2924	0.7736
426	AKT1	34	C1368	2925	0.7059
427	AKT1	34	C1368	2926	0.7099
428	AKT1	34	C1368	2927	0.7213
429	AKT1	34	C1368	2928	0.7532
430	AKT1	34	C1368	2929	0.7418
431	AKT1	34	C1368	2930	0.7487
432	AKT1	34	C1368	2931	0.7301
433	AKT1	34	C1368	2932	0.7422
434	AKT1	34	C1368	2933	0.7614
435	AKT1	34	C1368	2934	0.7961
436	AKT1	34	C1368	2935	0.8147
437	AKT1	34	C1368	2936	0.7717
438	AKT1	34	C1368	2937	0.7832
439	AKT1	34	C1368	2938	0.734
440	AKT1	34	C1368	2939	0.758
441	AKT1	34	C1368	2940	0.7865
442	AKT1	34	C1368	2941	0.7782
443	AKT1	34	C1368	2942	0.8057
444	AKT1	34	C1368	2943	0.779
445	AKT1	34	C1368	2944	0.8127
446	AKT1	34	C1368	2945	0.7663
447	AKT1	34	C1368	2946	0.7778
448	AKT1	34	C1368	2947	0.8111
449	AKT1	34	C1368	2948	0.771
450	AKT1	34	C1368	2949	0.7731
451	AKT1	34	C1368	2950	0.7681
452	AKT1	34	C1368	2951	0.7725
453	AKT1	34	C1368	2952	0.7716
454	AKT1	34	C1368	2953	0.7737
455	AKT1	34	C1368	2954	0.7792
456	AKT1	34	C1368	2955	0.7487
457	AKT1	34	C1368	2956	0.7593
458	AKT1	34	C1368	2957	0.7698
459	AKT1	34	C1368	2958	0.7514
460	AKT1	34	C1368	2959	0.7452
461	AKT1	34	C1368	2960	0.7458
462	AKT1	34	C1368	2961	0.7433
463	AKT1	34	C1368	2962	0.7501
464	AKT1	34	C1368	2963	0.7502
465	AKT1	34	C1368	2964	0.765
466	AKT1	34	C1368	2965	0.7664
467	AKT1	34	C1368	2966	0.754
468	AKT1	34	C1368	2967	0.7772
469	AKT1	34	C1368	2968	0.7101
470	AKT1	34	C1368	2969	0.7523
471	AKT1	34	C1368	2970	0.7683
472	AKT1	34	C1368	2971	0.7743
473	AKT1	34	C1368	2972	0.7853
474	AKT1	34	C1368	2973	0.7937
475	AKT1	34	C1368	2974	0.8046
476	AKT1	34	C1368	2975	0.7923
477	AKT1	34	C1368	2976	0.775
478	AKT1	34	C1368	2977	0.7416
479	AKT1	34	C1368	2978	0.7529
480	AKT1	34	C1368	2979	0.7305
481	AKT1	34	C1368	2980	0.7208
482	AKT1	34	C1368	2981	0.7749
483	AKT1	34	C1368	2982	0.7824
484	AKT1	34	C1368	2983	0.7666
485	AKT1	34	C1368	2984	0.7996
486	AKT1	34	C1368	2985	0.7754
487	AKT1	34	C1368	2986	0.8059
488	AKT1	34	C1368	2987	0.7599
489	AKT1	34	C1368	2988	0.7696
490	AKT1	34	C1368	2989	0.7756
491	AKT1	34	C1368	2990	0.7745
492	AKT1	34	C1368	2991	0.7719
493	AKT1	34	C1368	2992	0.8045
494	AKT1	34	C1368	2993	0.788
495	AKT1	34	C1368	2994	0.7798
496	AKT1	34	C1368	2995	0.7892
497	AKT1	34	C1368	2996	0.7873
498	AKT1	34	C1368	2997	0.7654
499	AKT1	34	C1368	2998	0.7558
500	AKT1	34	C1368	2999	0.703
501	AKT1	34	C1368	3000	0.7108
502	AKT1	34	C1368	3001	0.7799
503	AKT1	34	C1368	3002	0.8014
504	AKT1	34	C1368	3003	0.7899
505	AKT1	34	C1368	3004	0.7641
506	AKT1	34	C1368	3005	0.7645
507	AKT1	34	C1368	3006	0.7491
508	AKT1	34	C1368	3007	0.7624
509	AKT1	34	C1368	3008	0.7426
510	AKT1	34	C1368	3009	0.775
511	AKT1	34	C1368	3010	0.7461
512	AKT1	34	C1368	3011	0.8104
513	AKT1	34	C1368	3012	0.7502
514	AKT1	34	C1368	3013	0.7591
515	AKT1	34	C1368	3014	0.762
516	AKT1	34	C1368	3015	0.7655
517	AKT1	34	C1368	3016	0.7776
518	AKT1	34	C1368	3017	0.7449
519	AKT1	34	C1368	3018	0.7382
520	AKT1	34	C1368	3019	0.7449
521	AKT1	34	C1368	3020	0.7476
522	AKT1	34	C1368	3021	0.7362
523	AKT1	34	C1368	3022	0.7947
524	AKT1	34	C1368	3023	0.7268
525	AKT1	34	C1368	3024	0.7311
526	AKT1	34	C1368	3025	0.7678
527	AKT1	34	C1368	3026	0.7403
528	AKT1	34	C1368	3027	0.762
529	AKT1	34	C1368	3028	0.769
530	AKT1	34	C1368	3029	0.7968
531	AKT1	34	C1368	3030	0.7914
532	AKT1	34	C1368	3031	0.7933
533	AKT1	34	C1368	3032	0.7643
534	AKT1	34	C1368	3033	0.7268
535	AKT1	34	C1368	3034	0.7605
536	AKT1	34	C1368	3035	0.7542
537	AKT1	34	C1368	3036	0.7502
538	AKT1	34	C1368	3037	0.8088
539	AKT1	34	C1368	3038	0.8227
540	AKT1	34	C1368	3039	0.7881
541	AKT1	34	C1368	3040	0.7614
542	AKT1	34	C1368	3041	0.7184
543	AKT1	34	C1368	3042	0.7679
544	AKT1	34	C1368	3043	0.7503
545	AKT1	34	C1368	3044	0.7671
546	AKT1	34	C1368	3045	0.7866
547	AKT1	34	C1368	3046	0.754
548	AKT1	34	C1368	3047	0.7658
549	AKT1	34	C1368	3048	0.7746
550	AKT1	34	C1368	3049	0.8114
551	AKT1	34	C1368	3050	0.7655
552	AKT1	34	C1368	3051	0.7422
553	AKT1	34	C1368	3052	0.7295
554	AKT1	34	C1368	3053	0.771
555	AKT1	34	C1368	3054	0.7027
556	AKT1	34	C1368	3055	0.7114
557	AKT1	34	C1368	3056	0.7316
558	AKT1	34	C1368	3057	0.7407
559	AKT1	34	C1368	3058	0.7483
560	AKT1	34	C1368	3059	0.8054
561	AKT1	34	C1368	3060	0.7537
562	AKT1	34	C1368	3061	0.7658
563	AKT1	34	C1368	3062	0.8095
564	AKT1	34	C1368	3063	0.8255
565	AKT1	34	C1368	3064	0.7925
566	AKT1	34	C1368	3065	0.8087
567	AKT1	34	C1368	3066	0.7663
568	AKT1	34	C1368	3067	0.7681
569	AKT1	34	C1368	3068	0.7942
570	AKT1	34	C1368	3069	0.7614
571	AKT1	34	C1368	3070	0.768
572	AKT1	34	C1368	3071	0.7793
573	AKT1	34	C1368	3072	0.7785
574	AKT1	34	C1368	3073	0.776
575	AKT1	34	C1368	3074	0.7719
576	AKT1	34	C1368	3075	0.767
577	AKT1	34	C1368	3076	0.7841
578	AKT1	34	C1368	3077	0.7642
579	AKT1	34	C1368	3078	0.7814
580	AKT1	34	C1368	3079	0.7835
581	AKT1	34	C1368	3080	0.8285
582	AKT1	34	C1368	3081	0.7485
583	AKT1	34	C1368	3082	0.7863
584	AKT1	34	C1368	3083	0.8094
585	AKT1	34	C1368	3084	0.7551
586	AKT1	34	C1368	3085	0.7624
587	AKT1	34	C1368	3086	0.7931
588	AKT1	34	C1368	3087	0.7687
589	AKT1	34	C1368	3088	0.7448
590	AKT1	34	C1368	3089	0.754
591	AKT1	34	C1368	3090	0.7996
592	AKT1	34	C1368	3091	0.8353
593	AKT1	34	C1368	3092	0.8346
594	AKT1	34	C1368	3093	0.7999
595	AKT1	34	C1368	3094	0.7922
596	AKT1	34	C1368	3095	0.7755
597	AKT1	34	C1368	3096	0.7522
598	AKT1	34	C1368	3097	0.79
599	AKT1	34	C1368	3098	0.7784
600	AKT1	34	C1368	3099	0.8426
601	AKT1	34	C1368	3100	0.7898
602	AKT1	34	C1368	3101	0.7851
603	AKT1	34	C1368	3102	0.7694
604	AKT1	34	C1368	3103	0.7753
605	AKT1	34	C1368	3104	0.7537
606	AKT1	34	C1368	3105	0.7902
607	AKT1	34	C1368	3106	0.7775
608	AKT1	34	C1368	3107	0.7761
609	AKT1	34	C1368	3108	0.732
610	AKT1	34	C1368	3109	0.7276
611	AKT1	34	C1368	3110	0.725
612	AKT1	34	C1368	3111	0.703
613	AKT1	34	C1368	3112	0.7078
614	AKT1	34	C1368	3113	0.7157
615	AKT1	34	C1368	3114	0.7535
616	AKT1	34	C1368	3115	0.7337
617	AKT1	34	C1368	3116	0.7451
618	AKT1	34	C1368	3117	0.7338
619	AKT1	34	C1368	3118	0.7445
620	AKT1	34	C1368	3119	0.7285
621	AKT1	34	C1368	3120	0.7353
622	AKT1	34	C1368	3121	0.7566
623	AKT1	34	C1368	3122	0.7394
624	AKT1	34	C1368	3123	0.7487
625	AKT1	34	C1368	3124	0.7287
626	AKT1	34	C1368	3125	0.814
627	AKT1	34	C1368	3126	0.7953
628	AKT1	34	C1368	3127	0.7952
629	AKT1	34	C1368	3128	0.8275
630	AKT1	34	C1368	3129	0.8205
631	AKT1	34	C1368	3130	0.7776
632	AKT1	34	C1368	3131	0.7856
633	AKT1	34	C1368	3132	0.7216
634	AKT1	34	C1368	3133	0.7671
635	AKT1	34	C1368	3134	0.7648
636	AKT1	34	C1368	3135	0.8143
637	AKT1	34	C1368	3136	0.7739
638	AKT1	34	C1368	3137	0.755
639	AKT1	34	C1368	3138	0.7675
640	AKT1	34	C1368	3139	0.7693
641	AKT1	34	C1368	3140	0.7719
642	AKT1	34	C1368	3141	0.8471
643	AKT1	34	C1368	3142	0.7865
644	AKT1	34	C1368	3143	0.7864
645	AKT1	34	C1368	3144	0.7797
646	AKT1	34	C1368	3145	0.7705
647	AKT1	34	C1368	3146	0.7404
648	AKT1	34	C1368	3147	0.8017
649	AKT1	34	C1368	3148	0.7683
650	AKT1	34	C1368	3149	0.7834
651	AKT1	34	C1368	3150	0.7621
652	AKT1	34	C1368	3151	0.8104
653	AKT1	34	C1368	3152	0.7977
654	AKT1	34	C1368	3153	0.7927
655	AKT1	34	C1368	3154	0.7948
656	AKT1	34	C1368	3155	0.792
657	AKT1	34	C1368	3156	0.7539
658	AKT1	34	C1368	3157	0.7659
659	AKT1	34	C1368	3158	0.7852
660	AKT1	34	C1368	3159	0.8353
661	AKT1	34	C1368	3160	0.7946
662	AKT1	34	C1368	3161	0.7926
663	AKT1	34	C1368	3162	0.8027
664	AKT1	34	C1368	3163	0.757
665	AKT1	34	C1368	3164	0.7815
666	AKT1	34	C1368	3165	0.7639
667	AKT1	34	C1368	3166	0.7612
668	AKT1	34	C1368	3167	0.7604
669	AKT1	34	C1368	3168	0.7479
670	AKT1	34	C1368	3169	0.7392
671	AKT1	34	C1368	3170	0.8194
672	AKT1	34	C1368	3171	0.8086
673	AKT1	34	C1368	3172	0.8069
674	AKT1	34	C1368	3173	0.7843
675	AKT1	34	C1368	3174	0.7533
676	AKT1	34	C1368	3175	0.7258
677	AKT1	34	C1368	3176	0.77
678	AKT1	34	C1368	3177	0.7579
679	AKT1	34	C1368	3178	0.7461
680	AKT1	34	C1368	3179	0.7387
681	AKT1	34	C1368	3180	0.7741
682	AKT1	34	C1368	3181	0.7648
683	AKT1	34	C1368	3182	0.7903
684	AKT1	34	C1368	3183	0.7761
685	AKT1	34	C1368	3184	0.7758
686	AKT1	34	C1368	3185	0.7752
687	AKT1	34	C1368	3186	0.7749
688	AKT1	34	C1368	3187	0.7488
689	AKT1	34	C1368	3188	0.7674
690	AKT1	34	C1368	3189	0.7585
691	AKT1	34	C1368	3190	0.7463
692	AKT1	34	C1368	3191	0.7387
693	AKT1	34	C1368	3192	0.7559
694	AKT1	34	C1368	3193	0.7999
695	AKT1	34	C1368	3194	0.8366
696	AKT1	34	C1368	3195	0.821
697	AKT1	34	C1368	3196	0.7481
698	AKT1	34	C1368	3197	0.759
699	AKT1	34	C1368	3198	0.7593
700	AKT1	34	C1368	3199	0.7709
701	AKT1	34	C1368	3200	0.8043
702	AKT1	34	C1368	3201	0.7856
703	AKT1	34	C1368	3202	0.7789
704	AKT1	34	C1368	3203	0.7723
705	AKT1	34	C1368	3204	0.799
706	AKT1	34	C1368	3205	0.7736
707	AKT1	34	C1368	3206	0.7765
708	AKT1	34	C1368	3207	0.7761
709	AKT1	34	C1368	3208	0.7641
710	AKT1	34	C1368	3209	0.7966
711	AKT1	34	C1368	3210	0.7505
712	AKT1	34	C1368	3211	0.7178
713	AKT1	34	C1368	3212	0.7455
714	AKT1	34	C1368	3213	0.8176
715	AKT1	34	C1368	3214	0.7287
716	AKT1	34	C1368	3215	0.7307
717	AKT1	34	C1368	3216	0.7197
718	AKT1	34	C1368	3217	0.7309
719	AKT1	34	C1368	3218	0.7582
720	AKT1	34	C1368	3219	0.6907
721	AKT1	34	C1368	3220	0.7003
722	AKT1	34	C1368	3221	0.7119
723	AKT1	34	C1368	3222	0.7482
724	AKT1	34	C1368	3223	0.7122
725	AKT1	34	C1368	3224	0.6954
726	AKT1	34	C1368	3225	0.6823
727	AKT1	34	C1368	3226	0.6729
728	AKT1	34	C1368	3227	0.6961
729	AKT1	34	C1368	3228	0.7287
730	AKT1	34	C1368	3229	0.7014
731	AKT1	34	C1368	3230	0.7399
732	AKT1	34	C1368	3231	0.7627
733	AKT1	34	C1368	3232	0.7271
734	AKT1	34	C1368	3233	0.7408
735	AKT1	34	C1368	3234	0.7458
736	AKT1	34	C1368	3235	0.7533
737	AKT1	34	C1368	3236	0.7926
738	AKT1	34	C1368	3237	0.7621
739	AKT1	34	C1368	3238	0.7516
740	AKT1	34	C1368	3239	0.7525
741	AKT1	34	C1368	3240	0.7624
742	AKT1	34	C1368	3241	0.7604
743	AKT1	34	C1368	3242	0.769
744	AKT1	34	C1368	3243	0.7847
745	AKT1	34	C1368	3244	0.8036
746	AKT1	34	C1368	3245	0.7506
747	AKT1	34	C1368	3246	0.7845
748	AKT1	34	C1368	3247	0.8049
749	AKT1	34	C1368	3248	0.7996
750	AKT1	34	C1368	3249	0.8048
751	AKT1	34	C1368	3250	0.7901
752	AKT1	34	C1368	3251	0.7561
753	AKT1	34	C1368	3252	0.77
754	AKT1	34	C1368	3253	0.7976
755	AKT1	34	C1368	3254	0.7716
756	AKT1	34	C1368	3255	0.7718
757	AKT1	34	C1368	3256	0.717
758	AKT1	34	C1368	3257	0.7849
759	AKT1	34	C1368	3258	0.8047
760	AKT1	34	C1368	3259	0.7516
761	AKT1	34	C1368	3260	0.7568
762	AKT1	34	C1368	3261	0.8085
763	AKT1	34	C1368	3262	0.7998
764	AKT1	34	C1368	3263	0.7786
765	AKT1	34	C1368	3264	0.7511
766	AKT1	34	C1368	3265	0.7588
767	AKT1	34	C1368	3266	0.7419
768	AKT1	34	C1368	3267	0.7671
769	AKT1	34	C1368	3268	0.7783
770	AKT1	34	C1368	3269	0.7232
771	AKT1	34	C1368	3270	0.7178
772	AKT1	34	C1368	3271	0.7184
773	AKT1	34	C1368	3272	0.7216
774	AKT1	34	C1368	3273	0.751
775	AKT1	34	C1368	3274	0.7242
776	AKT1	34	C1368	3275	0.7715
777	AKT1	34	C1368	3276	0.7637
778	AKT1	34	C1368	3277	0.7855
779	AKT1	34	C1368	3278	0.7676
780	AKT1	34	C1368	3279	0.7627
781	AKT1	34	C1368	3280	0.7277
782	AKT1	34	C1368	3281	0.7211
783	AKT1	34	C1368	3282	0.7537
784	AKT1	34	C1368	3283	0.8113
785	AKT1	34	C1368	3284	0.758
786	AKT1	34	C1368	3285	0.7651
787	AKT1	34	C1368	3286	0.7298
788	AKT1	34	C1368	3287	0.7393
789	AKT1	34	C1368	3288	0.7304
790	AKT1	34	C1368	3289	0.754
791	AKT1	34	C1368	3290	0.7384
792	AKT1	34	C1368	3291	0.7516
793	AKT1	34	C1368	3292	0.7676
794	AKT1	34	C1368	3293	0.7655
795	AKT1	34	C1368	3294	0.769
796	AKT1	34	C1368	3295	0.8059
797	AKT1	34	C1368	3296	0.81
798	AKT1	34	C1368	3297	0.7577
799	AKT1	34	C1368	3298	0.8299
800	AKT1	34	C1368	3299	0.7605
801	AKT1	34	C1368	3300	0.7783
802	AKT1	34	C1368	3301	0.8079
803	AKT1	34	C1368	3302	0.7976
804	AKT1	34	C1368	3303	0.8137
805	AKT1	34	C1368	3304	0.8064
806	AKT1	34	C1368	3305	0.8128
807	AKT1	34	C1368	3306	0.7981
808	AKT1	34	C1368	3307	0.7898
809	AKT1	34	C1368	3308	0.8112
810	AKT1	34	C1368	3309	0.8329
811	AKT1	34	C1368	3310	0.8025
812	AKT1	34	C1368	3311	0.7977
813	AKT1	34	C1368	3312	0.7837
814	AKT1	34	C1368	3313	0.8152
815	AKT1	34	C1368	3314	0.7576
816	AKT1	34	C1368	3315	0.7582
817	AKT1	34	C1368	3316	0.7637
818	AKT1	34	C1368	3317	0.7934
819	AKT1	34	C1368	3318	0.8039
820	AKT1	34	C1368	3319	0.7198
821	AKT1	34	C1368	3320	0.751
822	AKT1	34	C1368	3321	0.7419
823	AKT1	34	C1368	3322	0.7623
824	AKT1	34	C1368	3323	0.74
825	AKT1	34	C1368	3324	0.7759
826	AKT1	34	C1368	3325	0.7769
827	AKT1	34	C1368	3326	0.7485
828	AKT1	34	C1368	3327	0.7622
829	AKT1	34	C1368	3328	0.7901
830	AKT1	34	C1368	3329	0.8291
831	AKT1	34	C1368	3330	0.7725
832	AKT1	34	C1368	3331	0.8045
833	AKT1	34	C1368	3332	0.7972
834	AKT1	34	C1368	3333	0.8151
835	AKT1	34	C1368	3334	0.8171
836	AKT1	34	C1368	3335	0.7809
837	AKT1	34	C1368	3336	0.7877
838	AKT1	34	C1368	3337	0.8018
839	AKT1	34	C1368	3338	0.8187
840	AKT1	34	C1368	3339	0.8129
841	AKT1	34	C1368	3340	0.8354
842	AKT1	34	C1368	3341	0.8242
843	AKT1	34	C1368	3342	0.8075
844	AKT1	34	C1368	3343	0.81
845	AKT1	34	C1368	3344	0.8255
846	AKT1	34	C1368	3345	0.7957
847	AKT1	34	C1368	3346	0.8264
848	AKT1	34	C1368	3347	0.7574
849	AKT1	34	C1368	3348	0.7587
850	AKT1	34	C1368	3349	0.8026
851	AKT1	34	C1368	3350	0.7749
852	AKT1	34	C1368	3351	0.7714
853	AKT1	34	C1368	3352	0.8171
854	AKT1	34	C1368	3353	0.7914
855	AKT1	34	C1368	3354	0.8157
856	AKT1	34	C1368	3355	0.8099
857	AKT1	34	C1368	3356	0.7926
858	AKT1	34	C1368	3357	0.7395
859	AKT1	34	C1368	3358	0.798
860	AKT1	34	C1368	3359	0.8057
861	AKT1	34	C1368	3360	0.7813
862	AKT1	34	C1368	3361	0.7927
863	AKT1	34	C1368	3362	0.8049
864	AKT1	34	C1368	3363	0.8268
865	AKT1	34	C1368	3364	0.8164
866	AKT1	34	C1368	3365	0.8162
867	AKT1	34	C1368	3366	0.801
868	AKT1	34	C1368	3367	0.8083
869	AKT1	34	C1368	3368	0.7666
870	AKT1	34	C1368	3369	0.7976
871	AKT1	34	C1368	3370	0.7607
872	AKT1	34	C1368	3371	0.752
873	AKT1	34	C1368	3372	0.7821
874	AKT1	34	C1368	3373	0.7907
875	AKT1	34	C1368	3374	0.7899
876	AKT1	34	C1368	3375	0.7849
877	AKT1	34	C1368	3376	0.7516
878	AKT1	34	C1368	3377	0.7637
879	AKT1	34	C1368	3378	0.7539
880	AKT1	34	C1368	3379	0.7322
881	AKT1	34	C1368	3380	0.7096
882	AKT1	34	C1368	3381	0.7278
883	AKT1	34	C1368	3382	0.7614
884	AKT1	34	C1368	3383	0.7084
885	AKT1	34	C1368	3384	0.7254
886	AKT1	34	C1368	3385	0.7465
887	AKT1	34	C1368	3386	0.7194
888	AKT1	34	C1368	3387	0.728
889	AKT1	34	C1368	3388	0.739
890	AKT1	34	C1368	3389	0.6912
891	AKT1	34	C1368	3390	0.7228
892	AKT1	34	C1368	3391	0.7143
893	AKT1	34	C1368	3392	0.6963
894	AKT1	34	C1368	3393	0.7086
895	AKT1	34	C1368	3394	0.6751
896	AKT1	34	C1368	3395	0.6714
897	AKT1	34	C1368	3396	0.7086
898	AKT1	34	C1368	3397	0.738
899	AKT1	34	C1368	3398	0.7148
900	AKT1	34	C1368	3399	0.7223
901	AKT1	34	C1368	3400	0.7016
902	AKT1	34	C1368	3401	0.7162
903	AKT1	34	C1368	3402	0.7429
904	AKT1	34	C1368	3403	0.7417
905	AKT1	34	C1368	3404	0.709
906	AKT1	34	C1368	3405	0.7385
907	AKT1	34	C1368	3406	0.666
908	AKT1	34	C1368	3407	0.6333
909	AKT1	34	C1368	3408	0.7188
910	AKT1	34	C1368	3409	0.7091
911	AKT1	34	C1368	3410	0.7293
912	AKT1	34	C1368	3411	0.7064
913	AKT1	34	C1368	3412	0.7212
914	AKT1	34	C1368	3413	0.7492
915	AKT1	34	C1368	3414	0.7183
916	AKT1	34	C1368	3415	0.718
917	AKT1	34	C1368	3416	0.7505
918	AKT1	34	C1368	3417	0.7265
919	AKT1	34	C1368	3418	0.7188
920	AKT1	34	C1368	3419	0.7682
921	AKT1	34	C1368	3420	0.7724
922	AKT1	34	C1368	3421	0.7627
923	AKT1	34	C1368	3422	0.7362
924	AKT1	34	C1368	3423	0.7713
925	AKT1	34	C1368	3424	0.7536
926	AKT1	34	C1368	3425	0.7449
927	AKT1	34	C1368	3426	0.7276
928	AKT1	34	C1368	3427	0.7138
929	AKT1	34	C1368	3428	0.7594
930	AKT1	34	C1368	3429	0.7524
931	AKT1	34	C1368	3430	0.7346
932	AKT1	34	C1368	3431	0.719
933	AKT1	34	C1368	3432	0.6936
934	AKT1	34	C1368	3433	0.6922
935	AKT1	34	C1368	3434	0.7147
936	AKT1	34	C1368	3435	0.7422
937	AKT1	34	C1368	3436	0.7501
938	AKT1	34	C1368	3437	0.7471
939	AKT1	34	C1368	3438	0.7462
940	AKT1	34	C1368	3439	0.8071
941	AKT1	34	C1368	3440	0.7493
942	AKT1	34	C1368	3441	0.7419
943	AKT1	34	C1368	3442	0.7958
944	AKT1	34	C1368	3443	0.7349
945	AKT1	34	C1368	3444	0.7448
946	AKT1	34	C1368	3445	0.7323
947	AKT1	34	C1368	3446	0.7579
948	AKT1	34	C1368	3447	0.7607
949	AKT1	34	C1368	3448	0.75
950	AKT1	34	C1368	3449	0.7589
951	AKT1	34	C1368	3450	0.7556
952	AKT1	34	C1368	3451	0.7895
953	AKT1	34	C1368	3452	0.8098
954	AKT1	34	C1368	3453	0.7714
955	AKT1	34	C1368	3454	0.7337
956	AKT1	34	C1368	3455	0.7214
957	AKT1	34	C1368	3456	0.7249
958	AKT1	34	C1368	3457	0.7646
959	AKT1	34	C1368	3458	0.7612
960	AKT1	34	C1368	3459	0.7822
961	AKT1	34	C1368	3460	0.7373
962	AKT1	34	C1368	3461	0.7793
963	AKT1	34	C1368	3462	0.7576
964	AKT1	34	C1368	3463	0.8197
965	AKT1	34	C1368	3464	0.7889
966	AKT1	34	C1368	3465	0.8122
967	AKT1	34	C1368	3466	0.812
968	AKT1	34	C1368	3467	0.7865
969	AKT1	34	C1368	3468	0.7902
970	AKT1	34	C1368	3469	0.8062
971	AKT1	34	C1368	3470	0.751
972	AKT1	34	C1368	3471	0.7874
973	AKT1	34	C1368	3472	0.807
974	AKT1	34	C1368	3473	0.795
975	AKT1	34	C1368	3474	0.8026
976	AKT1	34	C1368	3475	0.7609
977	AKT1	34	C1368	3476	0.7733
978	AKT1	34	C1368	3477	0.7649
979	AKT1	34	C1368	3478	0.8104
980	AKT1	34	C1368	3479	0.8326
981	AKT1	34	C1368	3480	0.819
982	AKT1	34	C1368	3481	0.7889
983	AKT1	34	C1368	3482	0.7964
984	AKT1	34	C1368	3483	0.8283
985	AKT1	34	C1368	3484	0.7966
986	AKT1	34	C1368	3485	0.7782
987	AKT1	34	C1368	3486	0.7957
988	AKT1	34	C1368	3487	0.8014
989	AKT1	34	C1368	3488	0.814
990	AKT1	34	C1368	3489	0.7863
991	AKT1	34	C1368	3490	0.8084
992	AKT1	34	C1368	3491	0.767
993	AKT1	34	C1368	3492	0.7945
994	AKT1	34	C1368	3493	0.7668
995	AKT1	34	C1368	3494	0.819
996	AKT1	34	C1368	3495	0.8391
997	AKT1	34	C1368	3496	0.8359
998	AKT1	34	C1368	3497	0.8221
999	AKT1	34	C1368	3498	0.8018
1000	AKT1	34	C1368	3499	0.7622
1001	AKT1	34	C1368	3500	0.8214
1002	AKT1	34	C1368	3501	0.73
1003	AKT1	34	C1368	3502	0.7744
1004	AKT1	34	C1368	3503	0.7495
1005	AKT1	34	C1368	3504	0.7677
1006	AKT1	34	C1368	3505	0.7237
1007	AKT1	34	C1368	3506	0.7285
1008	AKT1	34	C1368	3507	0.7142
1009	AKT1	34	C1368	3508	0.766
1010	AKT1	34	C1368	3509	0.7261
1011	AKT1	34	C1368	3510	0.7123
1012	AKT1	34	C1368	3511	0.7353
1013	AKT1	34	C1368	3512	0.737
1014	AKT1	34	C1368	3513	0.7637
1015	AKT1	34	C1368	3514	0.7851
1016	AKT1	34	C1368	3515	0.7947
1017	AKT1	34	C1368	3516	0.7841
1018	AKT1	34	C1368	3517	0.8199
1019	AKT1	34	C1368	3518	0.7763
1020	AKT1	34	C1368	3519	0.8271
1021	AKT1	34	C1368	3520	0.7805
1022	AKT1	34	C1368	3521	0.7651
1023	AKT1	34	C1368	3522	0.7321
1024	AKT1	34	C1368	3523	0.7494
1025	AKT1	34	C1368	3524	0.7959
1026	AKT1	34	C1368	3525	0.8091
1027	AKT1	34	C1368	3526	0.733
1028	AKT1	34	C1368	3527	0.7166
1029	AKT1	34	C1368	3528	0.7268
1030	AKT1	34	C1368	3529	0.7454
1031	AKT1	34	C1368	3530	0.7653
1032	AKT1	34	C1368	3531	0.7117
1033	AKT1	34	C1368	3532	0.7568
1034	AKT1	34	C1368	3533	0.7517
1035	AKT1	34	C1368	3534	0.7784
1036	AKT1	34	C1368	3535	0.7936
1037	AKT1	34	C1368	3536	0.785
1038	AKT1	34	C1368	3537	0.7385
1039	AKT1	34	C1368	3538	0.7579
1040	AKT1	34	C1368	3539	0.7218
1041	AKT1	34	C1368	3540	0.7578
1042	AKT1	34	C1368	3541	0.8123
1043	AKT1	34	C1368	3542	0.7304
1044	AKT1	34	C1368	3543	0.7589
1045	AKT1	34	C1368	3544	0.7879
1046	AKT1	34	C1368	3545	0.7679
1047	AKT1	34	C1368	3546	0.7774
1048	AKT1	34	C1368	3547	0.7925
1049	AKT1	34	C1368	3548	0.7763
1050	AKT1	34	C1368	3549	0.7662
1051	AKT1	34	C1368	3550	0.7959
1052	AKT1	34	C1368	3551	0.7975
1053	AKT1	34	C1368	3552	0.7816
1054	AKT1	34	C1368	3553	0.7158
1055	AKT1	34	C1368	3554	0.7575
1056	AKT1	34	C1368	3555	0.7488
1057	AKT1	34	C1368	3556	0.7327
1058	AKT1	34	C1368	3557	0.76
1059	AKT1	34	C1368	3558	0.7305
1060	AKT1	34	C1368	3559	0.7416
1061	AKT1	34	C1368	3560	0.7383
1062	AKT1	34	C1368	3561	0.7585
1063	AKT1	34	C1368	3562	0.7753
1064	AKT1	34	C1368	3563	0.7462
1065	AKT1	34	C1368	3564	0.782
1066	AKT1	34	C1368	3565	0.7483
1067	AKT1	34	C1368	3566	0.7326
1068	AKT1	34	C1368	3567	0.7694
1069	AKT1	34	C1368	3568	0.8174
1070	AKT1	34	C1368	3569	0.7741
1071	AKT1	34	C1368	3570	0.7757
1072	AKT1	34	C1368	3571	0.8216
1073	AKT1	34	C1368	3572	0.8418
1074	AKT1	34	C1368	3573	0.8492
1075	AKT1	34	C1368	3574	0.8458
1076	AKT1	34	C1368	3575	0.7826
1077	AKT1	34	C1368	3576	0.7772
1078	AKT1	34	C1368	3577	0.7579
1079	AKT1	34	C1368	3578	0.6959
1080	AKT1	34	C1368	3579	0.7067
1081	AKT1	34	C1368	3580	0.7186
1082	AKT1	34	C1368	3581	0.8052
1083	AKT1	34	C1368	3582	0.7784
1084	AKT1	34	C1368	3583	0.7646
1085	AKT1	34	C1368	3584	0.7662
1086	AKT1	34	C1368	3585	0.733
1087	AKT1	34	C1368	3586	0.716
1088	AKT1	34	C1368	3587	0.7331
1089	AKT1	34	C1368	3588	0.6907
1090	AKT1	34	C1368	3589	0.6731
1091	AKT1	34	C1368	3590	0.7252
1092	AKT1	34	C1368	3591	0.7417
1093	AKT1	34	C1368	3592	0.7693
1094	AKT1	34	C1368	3593	0.7371
1095	AKT1	34	C1368	3594	0.7785
1096	AKT1	34	C1368	3595	0.7712
1097	AKT1	34	C1368	3596	0.7812
1098	AKT1	34	C1368	3597	0.7726
1099	AKT1	34	C1368	3598	0.7734
1100	AKT1	34	C1368	3599	0.8145
1101	AKT1	34	C1368	3600	0.757
1102	AKT1	34	C1368	3601	0.7375
1103	AKT1	34	C1368	3602	0.7652
1104	AKT1	34	C1368	3603	0.7485
1105	AKT1	34	C1368	3604	0.7648
1106	AKT1	34	C1368	3605	0.7683
1107	AKT1	34	C1368	3606	0.767
1108	AKT1	34	C1368	3607	0.7583
1109	AKT1	34	C1368	3608	0.7713
1110	AKT1	34	C1368	3609	0.7401
1111	AKT1	34	C1368	3610	0.7317
1112	AKT1	34	C1368	3611	0.7985
1113	AKT1	34	C1368	3612	0.7691
1114	AKT1	34	C1368	3613	0.7836
1115	AKT1	34	C1368	3614	0.7107
1116	AKT1	34	C1368	3615	0.7615
1117	AKT1	34	C1368	3616	0.736
1118	AKT1	34	C1368	3617	0.7574
1119	AKT1	34	C1368	3618	0.7757
1120	AKT1	34	C1368	3619	0.7985
1121	AKT1	34	C1368	3620	0.7372
1122	AKT1	34	C1368	3621	0.7831
1123	AKT1	34	C1368	3622	0.8038
1124	AKT1	34	C1368	3623	0.8054
1125	AKT1	34	C1368	3624	0.7758
1126	AKT1	34	C1368	3625	0.7715
1127	AKT1	34	C1368	3626	0.7693
1128	AKT1	34	C1368	3627	0.748
1129	AKT1	34	C1368	3628	0.776
1130	AKT1	34	C1368	3629	0.7872
1131	AKT1	34	C1368	3630	0.7713
1132	AKT1	34	C1368	3631	0.8049
1133	AKT1	34	C1368	3632	0.831
1134	AKT1	34	C1368	3633	0.7515
1135	AKT1	34	C1368	3634	0.7713
1136	AKT1	34	C1368	3635	0.7985
1137	AKT1	34	C1368	3636	0.786
1138	AKT1	34	C1368	3637	0.7783
1139	AKT1	34	C1368	3638	0.7849
1140	AKT1	34	C1368	3639	0.7939
1141	AKT1	34	C1368	3640	0.7867
1142	AKT1	34	C1368	3641	0.8015
1143	AKT1	34	C1368	3642	0.7652
1144	AKT1	34	C1368	3643	0.7953
1145	AKT1	34	C1368	3644	0.7845
1146	AKT1	34	C1368	3645	0.7458
1147	AKT1	34	C1368	3646	0.7272
1148	AKT1	34	C1368	3647	0.7674
1149	AKT1	34	C1368	3648	0.7592
1150	AKT1	34	C1368	3649	0.7587
1151	AKT1	34	C1368	3650	0.7508
1152	AKT1	34	C1368	3651	0.7742
1153	AKT1	34	C1368	3652	0.7584
1154	AKT1	34	C1368	3653	0.7785
1155	AKT1	34	C1368	3654	0.7829
1156	AKT1	34	C1368	3655	0.7539
1157	AKT1	34	C1368	3656	0.7428
1158	AKT1	34	C1368	3657	0.7295
1159	AKT1	34	C1368	3658	0.7249
1160	AKT1	34	C1368	3659	0.7385
1161	AKT1	34	C1368	3660	0.782
1162	AKT1	34	C1368	3661	0.7415
1163	AKT1	34	C1368	3662	0.7511
1164	AKT1	34	C1368	3663	0.7152
1165	AKT1	34	C1368	3664	0.7123
1166	AKT1	34	C1368	3665	0.7431
1167	AKT1	34	C1368	3666	0.7111
1168	AKT1	34	C1368	3667	0.7537
1169	AKT1	34	C1368	3668	0.7229
1170	AKT1	34	C1368	3669	0.7527
1171	AKT1	34	C1368	3670	0.6812
1172	AKT1	34	C1368	3671	0.7096
1173	AKT1	34	C1368	3672	0.7413
1174	AKT1	34	C1368	3673	0.7288
1175	AKT1	34	C1368	3674	0.6942
1176	AKT1	34	C1368	3675	0.6936
1177	AKT1	34	C1368	3676	0.7421
1178	AKT1	34	C1368	3677	0.7208
1179	AKT1	34	C1368	3678	0.7214
1180	AKT1	34	C1368	3679	0.7442
1181	AKT1	34	C1368	3680	0.758
1182	AKT1	34	C1368	3681	0.7713
1183	AKT1	34	C1368	3682	0.8215
1184	AKT1	34	C1368	3683	0.8043
1185	AKT1	34	C1368	3684	0.7805
1186	AKT1	34	C1368	3685	0.7654
1187	AKT1	34	C1368	3686	0.7576
1188	AKT1	34	C1368	3687	0.7524
1189	AKT1	34	C1368	3688	0.7505
1190	AKT1	34	C1368	3689	0.7492
1191	AKT1	34	C1368	3690	0.7477
1192	AKT1	34	C1368	3691	0.7392
1193	AKT1	34	C1368	3692	0.7668
1194	AKT1	34	C1368	3693	0.7192
1195	AKT1	34	C1368	3694	0.7618
1196	AKT1	34	C1368	3695	0.7612
1197	AKT1	34	C1368	3696	0.7966
1198	AKT1	34	C1368	3697	0.7712
1199	AKT1	34	C1368	3698	0.7942
1200	AKT1	34	C1368	3699	0.7704
1201	AKT1	34	C1368	3700	0.7551
1202	AKT1	34	C1368	3701	0.7778
1203	AKT1	34	C1368	3702	0.7272
1204	AKT1	34	C1368	3703	0.7939
1205	AKT1	34	C1368	3704	0.7354
1206	AKT1	34	C1368	3705	0.7334
1207	AKT1	34	C1368	3706	0.7102
1208	AKT1	34	C1368	3707	0.6933
1209	AKT1	34	C1368	3708	0.6971
1210	AKT1	34	C1368	3709	0.7214
1211	AKT1	34	C1368	3710	0.7734
1212	AKT1	34	C1368	3711	0.769
1213	AKT1	34	C1368	3712	0.7797
1214	AKT1	34	C1368	3713	0.7741
1215	AKT1	34	C1368	3714	0.7837
1216	AKT1	34	C1368	3715	0.8096
1217	AKT1	34	C1368	3716	0.8189
1218	AKT1	34	C1368	3717	0.7958
1219	AKT1	34	C1368	3718	0.7799
1220	AKT1	34	C1368	3719	0.7817
1221	AKT1	34	C1368	3720	0.8517
1222	AKT1	34	C1368	3721	0.8187
1223	AKT1	34	C1368	3722	0.8691
1224	AKT1	34	C1368	3723	0.7836
1225	AKT1	34	C1368	3724	0.7893
1226	AKT1	34	C1368	3725	0.7673
1227	AKT1	34	C1368	3726	0.7988
1228	AKT1	34	C1368	3727	0.8062
1229	AKT1	34	C1368	3728	0.7707
1230	AKT1	34	C1368	3729	0.7439
1231	AKT1	34	C1368	3730	0.8158
1232	AKT1	34	C1368	3731	0.7619
1233	AKT1	34	C1368	3732	0.7815
1234	AKT1	34	C1368	3733	0.7881
1235	AKT1	34	C1368	3734	0.7843
1236	AKT1	34	C1368	3735	0.7733
1237	AKT1	34	C1368	3736	0.7687
1238	AKT1	34	C1368	3737	0.7818
1239	AKT1	34	C1368	3738	0.8197
1240	AKT1	34	C1368	3739	0.8314
1241	AKT1	34	C1368	3740	0.785
1242	AKT1	34	C1368	3741	0.7581
1243	AKT1	34	C1368	3742	0.7882
1244	AKT1	34	C1368	3743	0.7377
1245	AKT1	34	C1368	3744	0.6928
1246	AKT1	34	C1368	3745	0.7449
1247	AKT1	34	C1368	3746	0.6992
1248	AKT1	34	C1368	3747	0.6823
1249	AKT1	34	C1368	3748	0.7091
1250	AKT1	34	C1368	3749	0.7136
1251	AKT1	34	C1368	3750	0.7237
1252	AKT1	34	C1368	3751	0.7331
1253	AKT1	34	C1368	3752	0.779
1254	AKT1	34	C1368	3753	0.7795
1255	AKT1	34	C1368	3754	0.7455
1256	AKT1	34	C1368	3755	0.7282
1257	AKT1	34	C1368	3756	0.7167
1258	AKT1	34	C1368	3757	0.7269
1259	AKT1	34	C1368	3758	0.7075
1260	AKT1	34	C1368	3759	0.7361
1261	AKT1	34	C1368	3760	0.7563
1262	AKT1	34	C1368	3761	0.7859
1263	AKT1	34	C1368	3762	0.7674
1264	AKT1	34	C1368	3763	0.7774
1265	AKT1	34	C1368	3764	0.798
1266	AKT1	34	C1368	3765	0.793
1267	AKT1	34	C1368	3766	0.7875
1268	AKT1	34	C1368	3767	0.7837
1269	AKT1	34	C1368	3768	0.7504
1270	AKT1	34	C1368	3769	0.7659
1271	AKT1	34	C1368	3770	0.7492
1272	AKT1	34	C1368	3771	0.7824
1273	AKT1	34	C1368	3772	0.7159
1274	AKT1	34	C1368	3773	0.7879
1275	AKT1	34	C1368	3774	0.7991
1276	AKT1	34	C1368	3775	0.8142
1277	AKT1	34	C1368	3776	0.758
1278	AKT1	34	C1368	3777	0.7378
1279	AKT1	34	C1368	3778	0.7541
1280	AKT1	34	C1368	3779	0.782
1281	AKT1	34	C1368	3780	0.7935
1282	AKT1	34	C1368	3781	0.7723
1283	AKT1	34	C1368	3782	0.7737
1284	AKT1	34	C1368	3783	0.8128
1285	AKT1	34	C1368	3784	0.7943
1286	AKT1	34	C1368	3785	0.8258
1287	AKT1	34	C1368	3786	0.798
1288	AKT1	34	C1368	3787	0.8109
1289	AKT1	34	C1368	3788	0.7918
1290	AKT1	34	C1368	3789	0.7567
1291	AKT1	34	C1368	3790	0.7717
1292	AKT1	34	C1368	3791	0.7492
1293	AKT1	34	C1368	3792	0.7637
1294	AKT1	34	C1368	3793	0.7294
1295	AKT1	34	C1368	3794	0.8157
1296	AKT1	34	C1368	3795	0.8141
1297	AKT1	34	C1368	3796	0.8328
1298	AKT1	34	C1368	3797	0.7965
1299	AKT1	34	C1368	3798	0.7832
1300	AKT1	34	C1368	3799	0.7277
1301	AKT1	34	C1368	3800	0.7723
1302	AKT1	34	C1368	3801	0.8091
1303	AKT1	34	C1368	3802	0.7571
1304	AKT1	34	C1368	3803	0.7445
1305	AKT1	34	C1368	3804	0.6925
1306	AKT1	34	C1368	3805	0.6798
1307	AKT1	34	C1368	3806	0.6891
1308	AKT1	34	C1368	3807	0.6902
1309	AKT1	34	C1368	3808	0.7063
1310	AKT1	34	C1368	3809	0.7554
1311	AKT1	34	C1368	3810	0.7318
1312	AKT1	34	C1368	3811	0.7392
1313	AKT1	34	C1368	3812	0.754
1314	AKT1	34	C1368	3813	0.7659
1315	AKT1	34	C1368	3814	0.7454
1316	AKT1	34	C1368	3815	0.7487
1317	AKT1	34	C1368	3816	0.715
1318	AKT1	34	C1368	3817	0.7493
1319	AKT1	34	C1368	3818	0.7487
1320	AKT1	34	C1368	3819	0.7721
1321	AKT1	34	C1368	3820	0.7779
1322	AKT1	34	C1368	3821	0.8077
1323	AKT1	34	C1368	3822	0.7494
1324	AKT1	34	C1368	3823	0.7486
1325	AKT1	34	C1368	3824	0.7341
1326	AKT1	34	C1368	3825	0.8133
1327	AKT1	34	C1368	3826	0.7679
1328	AKT1	34	C1368	3827	0.8281
1329	AKT1	34	C1368	3828	0.768
1330	AKT1	34	C1368	3829	0.824
1331	AKT1	34	C1368	3830	0.7733
1332	AKT1	34	C1368	3831	0.783
1333	AKT1	34	C1368	3832	0.7636
1334	AKT1	34	C1368	3833	0.7509
1335	AKT1	34	C1368	3834	0.7677
1336	AKT1	34	C1368	3835	0.7788
1337	AKT1	34	C1368	3836	0.7701
1338	AKT1	34	C1368	3837	0.7499
1339	AKT1	34	C1368	3838	0.7611
1340	AKT1	34	C1368	3839	0.7715
1341	AKT1	34	C1368	3840	0.7665
1342	AKT1	34	C1368	3841	0.7393
1343	AKT1	34	C1368	3842	0.755
1344	AKT1	34	C1368	3843	0.7823
1345	AKT1	34	C1368	3844	0.8422
1346	AKT1	34	C1368	3845	0.8043
1347	AKT1	34	C1368	3846	0.7934
1348	AKT1	34	C1368	3847	0.7891
1349	AKT1	34	C1368	3848	0.8058
1350	AKT1	34	C1368	3849	0.7709
1351	AKT1	34	C1368	3850	0.8002
1352	AKT1	34	C1368	3851	0.7722
1353	AKT1	34	C1368	3852	0.8045
1354	AKT1	34	C1368	3853	0.812
1355	AKT1	34	C1368	3854	0.7977
1356	AKT1	34	C1368	3855	0.7994
1357	AKT1	34	C1368	3856	0.7812
1358	AKT1	34	C1368	3857	0.8299
1359	AKT1	34	C1368	3858	0.7307
1360	AKT1	34	C1368	3859	0.7406
1361	AKT1	34	C1368	3860	0.7682
1362	AKT1	34	C1368	3861	0.755
1363	AKT1	34	C1368	3862	0.8116
1364	AKT1	34	C1368	3863	0.8362
1365	AKT1	34	C1368	3864	0.8208
1366	AKT1	34	C1368	3865	0.7844
1367	AKT1	34	C1368	3866	0.7827
1368	AKT1	34	C1368	3867	0.7716
1369	AKT1	34	C1368	3868	0.7873
1370	AKT1	34	C1368	3869	0.7882
1371	AKT1	34	C1368	3870	0.8176
1372	AKT1	34	C1368	3871	0.796
1373	AKT1	34	C1368	3872	0.8085
1374	AKT1	34	C1368	3873	0.8179
1375	AKT1	34	C1368	3874	0.7976
1376	AKT1	34	C1368	3875	0.7785
1377	AKT1	34	C1368	3876	0.7682
1378	AKT1	34	C1368	3877	0.7621
1379	AKT1	34	C1368	3878	0.7781
1380	AKT1	34	C1368	3879	0.787
1381	AKT1	34	C1368	3880	0.7359
1382	AKT1	34	C1368	3881	0.7452
1383	AKT1	34	C1368	3882	0.7417
1384	AKT1	34	C1368	3883	0.746
1385	AKT1	34	C1368	3884	0.774
1386	AKT1	34	C1368	3885	0.7961
1387	AKT1	34	C1368	3886	0.7647
1388	AKT1	34	C1368	3887	0.6934
1389	AKT1	34	C1368	3888	0.7339
1390	AKT1	34	C1368	3889	0.7564
1391	AKT1	34	C1368	3890	0.7445
1392	AKT1	34	C1368	3891	0.7623
1393	AKT1	34	C1368	3892	0.7665
1394	AKT1	34	C1368	3893	0.8061
1395	AKT1	34	C1368	3894	0.7989
1396	AKT1	34	C1368	3895	0.7659
1397	AKT1	34	C1368	3896	0.7953
1398	AKT1	34	C1368	3897	0.7936
1399	AKT1	34	C1368	3898	0.7379
1400	AKT1	34	C1368	3899	0.7806
1401	AKT1	34	C1368	3900	0.7516
1402	AKT1	34	C1368	3901	0.7936
1403	AKT1	34	C1368	3902	0.8295
1404	AKT1	34	C1368	3903	0.8183
1405	AKT1	34	C1368	3904	0.7758
1406	AKT1	34	C1368	3905	0.783
1407	AKT1	34	C1368	3906	0.781
1408	AKT1	34	C1368	3907	0.788
1409	AKT1	34	C1368	3908	0.7711
1410	AKT1	34	C1368	3909	0.7616
1411	AKT1	34	C1368	3910	0.7455
1412	AKT1	34	C1368	3911	0.7569
1413	AKT1	34	C1368	3912	0.706
1414	AKT1	34	C1368	3913	0.7128
1415	AKT1	34	C1368	3914	0.7414
1416	AKT1	34	C1368	3915	0.7402
1417	AKT1	34	C1368	3916	0.7291
1418	AKT1	34	C1368	3917	0.7502
1419	AKT1	34	C1368	3918	0.7401
1420	AKT1	34	C1368	3919	0.7474
1421	AKT1	34	C1368	3920	0.7689
1422	AKT1	34	C1368	3921	0.8439
1423	AKT1	34	C1368	3922	0.8629
1424	AKT1	34	C1368	3923	0.8486
1425	AKT1	34	C1368	3924	0.8223
1426	AKT1	34	C1368	3925	0.7998
1427	AKT1	34	C1368	3926	0.8146
1428	AKT1	34	C1368	3927	0.8095
1429	AKT1	34	C1368	3928	0.7768
1430	AKT1	34	C1368	3929	0.7287
1431	AKT1	34	C1368	3930	0.6844
1432	AKT1	34	C1368	3931	0.7152
1433	AKT1	34	C1368	3932	0.7257
1434	AKT1	34	C1368	3933	0.725
1435	AKT1	34	C1368	3934	0.6919
1436	AKT1	34	C1368	3935	0.7591
1437	AKT1	34	C1368	3936	0.8054
1438	AKT1	34	C1368	3937	0.8189
1439	AKT1	34	C1368	3938	0.8061
1440	AKT1	34	C1368	3939	0.7544
1441	AKT1	34	C1368	3940	0.7616
1442	AKT1	34	C1368	3941	0.7385
1443	AKT1	34	C1368	3942	0.7515
1444	AKT1	34	C1368	3943	0.7368
1445	AKT1	34	C1368	3944	0.7441
1446	AKT1	34	C1368	3945	0.767
1447	AKT1	34	C1368	3946	0.8134
1448	AKT1	34	C1368	3947	0.7687
1449	AKT1	34	C1368	3948	0.7731
1450	AKT1	34	C1368	3949	0.7819
1451	AKT1	34	C1368	3950	0.7812
1452	AKT1	34	C1368	3951	0.7668
1453	AKT1	34	C1368	3952	0.7652
1454	AKT1	34	C1368	3953	0.7222
1455	AKT1	34	C1368	3954	0.7578
1456	AKT1	34	C1368	3955	0.7131
1457	AKT1	34	C1368	3956	0.7465
1458	AKT1	34	C1368	3957	0.777
1459	AKT1	34	C1368	3958	0.7593
1460	AKT1	34	C1368	3959	0.7609
1461	AKT1	34	C1368	3960	0.7462
1462	AKT1	34	C1368	3961	0.7674
1463	AKT1	34	C1368	3962	0.7423
1464	AKT1	34	C1368	3963	0.7674
1465	AKT1	34	C1368	3964	0.7463
1466	AKT1	34	C1368	3965	0.7225
1467	AKT1	34	C1368	3966	0.7356
1468	AKT1	34	C1368	3967	0.7271
1469	AKT1	34	C1368	3968	0.7351
1470	AKT1	34	C1368	3969	0.7397
1471	AKT1	34	C1368	3970	0.7238
1472	AKT1	34	C1368	3971	0.7343
1473	AKT1	34	C1368	3972	0.7688
1474	AKT1	34	C1368	3973	0.7525
1475	AKT1	34	C1368	3974	0.7601
1476	AKT1	34	C1368	3975	0.7949
1477	AKT1	34	C1368	3976	0.7488
1478	AKT1	34	C1368	3977	0.782
1479	AKT1	34	C1368	3978	0.7152
1480	AKT1	34	C1368	3979	0.7532
1481	AKT1	34	C1368	3980	0.7913
1482	AKT1	34	C1368	3981	0.73
1483	AKT1	34	C1368	3982	0.7675
1484	AKT1	34	C1368	3983	0.7602
1485	AKT1	34	C1368	3984	0.758
1486	AKT1	34	C1368	3985	0.7584
1487	AKT1	34	C1368	3986	0.785
1488	AKT1	34	C1368	3987	0.7971
1489	AKT1	34	C1368	3988	0.7878
1490	AKT1	34	C1368	3989	0.7771
1491	AKT1	34	C1368	3990	0.8066
1492	AKT1	34	C1368	3991	0.7786
1493	AKT1	34	C1368	3992	0.7673
1494	AKT1	34	C1368	3993	0.7537
1495	AKT1	34	C1368	3994	0.7846
1496	AKT1	34	C1368	3995	0.7425
1497	AKT1	34	C1368	3996	0.781
1498	AKT1	34	C1368	3997	0.7669
1499	AKT1	34	C1368	3998	0.787
1500	AKT1	34	C1368	3999	0.7322
1501	AKT1	34	C1368	4000	0.7689
1502	AKT1	34	C1368	4001	0.6865
1503	AKT1	34	C1368	4002	0.7227
1504	AKT1	34	C1368	4003	0.6923
1505	AKT1	34	C1368	4004	0.722
1506	AKT1	34	C1368	4005	0.7204
1507	AKT1	34	C1368	4006	0.7118
1508	AKT1	34	C1368	4007	0.6636
1509	AKT1	34	C1368	4008	0.6878
1510	AKT1	34	C1368	4009	0.7
1511	AKT1	34	C1368	4010	0.7411
1512	AKT1	34	C1368	4011	0.7444
1513	AKT1	34	C1368	4012	0.769
1514	AKT1	34	C1368	4013	0.7935
1515	AKT1	34	C1368	4014	0.775
1516	AKT1	34	C1368	4015	0.7633
1517	AKT1	34	C1368	4016	0.7524
1518	AKT1	34	C1368	4017	0.7271
1519	AKT1	34	C1368	4018	0.7481
1520	AKT1	34	C1368	4019	0.8036
1521	AKT1	34	C1368	4020	0.7351
1522	AKT1	34	C1368	4021	0.7281
1523	AKT1	34	C1368	4022	0.7312
1524	AKT1	34	C1368	4023	0.6989
1525	AKT1	34	C1368	4024	0.7314
1526	AKT1	34	C1368	4025	0.7587
1527	AKT1	34	C1368	4026	0.7626
1528	AKT1	34	C1368	4027	0.7393
1529	AKT1	34	C1368	4028	0.7779
1530	AKT1	34	C1368	4029	0.7812
1531	AKT1	34	C1368	4030	0.7514
1532	AKT1	34	C1368	4031	0.7086
1533	AKT1	34	C1368	4032	0.7404
1534	AKT1	34	C1368	4033	0.7255
1535	AKT1	34	C1368	4034	0.7393
1536	AKT1	34	C1368	4035	0.7484
1537	AKT1	34	C1368	4036	0.7491
1538	AKT1	34	C1368	4037	0.7086
1539	AKT1	34	C1368	4038	0.7482
1540	AKT1	34	C1368	4039	0.722
1541	AKT1	34	C1368	4040	0.7722
1542	AKT1	34	C1368	4041	0.7386
1543	AKT1	34	C1368	4042	0.7579
1544	AKT1	34	C1368	4043	0.749
1545	AKT1	34	C1368	4044	0.792
1546	AKT1	34	C1368	4045	0.7345
1547	AKT1	34	C1368	4046	0.7399
1548	AKT1	34	C1368	4047	0.7329
1549	AKT1	34	C1368	4048	0.7344
1550	AKT1	34	C1368	4049	0.7556
1551	AKT1	34	C1368	4050	0.7404
1552	AKT1	34	C1368	4051	0.7209
1553	AKT1	34	C1368	4052	0.7404
1554	AKT1	34	C1368	4053	0.7493
1555	AKT1	34	C1368	4054	0.7244
1556	AKT1	34	C1368	4055	0.7121
1557	AKT1	34	C1368	4056	0.7529
1558	AKT1	34	C1368	4057	0.7091
1559	AKT1	34	C1368	4058	0.7258
1560	AKT1	34	C1368	4059	0.7718
1561	AKT1	34	C1368	4060	0.7444
1562	AKT1	34	C1368	4061	0.7554
1563	AKT1	34	C1368	4062	0.7467
1564	AKT1	34	C1368	4063	0.7181
1565	AKT1	34	C1368	4064	0.7894
1566	AKT1	34	C1368	4065	0.7874
1567	AKT1	34	C1368	4066	0.8036
1568	AKT1	34	C1368	4067	0.7719
1569	AKT1	34	C1368	4068	0.769
1570	AKT1	34	C1368	4069	0.7468
1571	AKT1	34	C1368	4070	0.7048
1572	AKT1	34	C1368	4071	0.7273
1573	AKT1	34	C1368	4072	0.7433
1574	AKT1	34	C1368	4073	0.7525
1575	AKT1	34	C1368	4074	0.7576
1576	AKT1	34	C1368	4075	0.7633
1577	AKT1	34	C1368	4076	0.7317
1578	AKT1	34	C1368	4077	0.7203
1579	AKT1	34	C1368	4078	0.7055
1580	AKT1	34	C1368	4079	0.7754
1581	AKT1	34	C1368	4080	0.7592
1582	AKT1	34	C1368	4081	0.7681
1583	AKT1	34	C1368	4082	0.764
1584	AKT1	34	C1368	4083	0.7942
1585	AKT1	34	C1368	4084	0.8182
1586	AKT1	34	C1368	4085	0.7789
1587	AKT1	34	C1368	4086	0.8008
1588	AKT1	34	C1368	4087	0.7881
1589	AKT1	34	C1368	4088	0.775
1590	AKT1	34	C1368	4089	0.7696
1591	AKT1	34	C1368	4090	0.8231
1592	AKT1	34	C1368	4091	0.7942
1593	AKT1	34	C1368	4092	0.815
1594	AKT1	34	C1368	4093	0.733
1595	AKT1	34	C1368	4094	0.7737
1596	AKT1	34	C1368	4095	0.8125
1597	AKT1	34	C1368	4096	0.8366
1598	AKT1	34	C1368	4097	0.8432
1599	AKT1	34	C1368	4098	0.7918
1600	AKT1	34	C1368	4099	0.7879
1601	AKT1	34	C1368	4100	0.7795
1602	AKT1	34	C1368	4101	0.7782
1603	AKT1	34	C1368	4102	0.7796
1604	AKT1	34	C1368	4103	0.7916
1605	AKT1	34	C1368	4104	0.7554
1606	AKT1	34	C1368	4105	0.7928
1607	AKT1	34	C1368	4106	0.8015
1608	AKT1	34	C1368	4107	0.7927
1609	AKT1	34	C1368	4108	0.8238
1610	AKT1	34	C1368	4109	0.8286
1611	AKT1	34	C1368	4110	0.8253
1612	AKT1	34	C1368	4111	0.8269
1613	AKT1	34	C1368	4112	0.8384
1614	AKT1	34	C1368	4113	0.7824
1615	AKT1	34	C1368	4114	0.806
1616	AKT1	34	C1368	4115	0.7636
1617	AKT1	34	C1368	4116	0.8076
1618	AKT1	34	C1368	4117	0.8005
1619	AKT1	34	C1368	4118	0.7534
1620	AKT1	34	C1368	4119	0.75
1621	AKT1	34	C1368	4120	0.7533
1622	AKT1	34	C1368	4121	0.7723
1623	AKT1	34	C1368	4122	0.7325
1624	AKT1	34	C1368	4123	0.7828
1625	AKT1	34	C1368	4124	0.8039
1626	AKT1	34	C1368	4125	0.7907
1627	AKT1	34	C1368	4126	0.7727
1628	AKT1	34	C1368	4127	0.7784
1629	AKT1	34	C1368	4128	0.8159
1630	AKT1	34	C1368	4129	0.8106
1631	AKT1	34	C1368	4130	0.7839
1632	AKT1	34	C1368	4131	0.7574
1633	AKT1	34	C1368	4132	0.7599
1634	AKT1	34	C1368	4133	0.7509
1635	AKT1	34	C1368	4134	0.7235
1636	AKT1	34	C1368	4135	0.7351
1637	AKT1	34	C1368	4136	0.7825
1638	AKT1	34	C1368	4137	0.7834
1639	AKT1	34	C1368	4138	0.7866
1640	AKT1	34	C1368	4139	0.8163
1641	AKT1	34	C1368	4140	0.8108
1642	AKT1	34	C1368	4141	0.8273
1643	AKT1	34	C1368	4142	0.7934
1644	AKT1	34	C1368	4143	0.7842
1645	AKT1	34	C1368	4144	0.8567
1646	AKT1	34	C1368	4145	0.812
1647	AKT1	34	C1368	4146	0.8223
1648	AKT1	34	C1368	4147	0.7559
1649	AKT1	34	C1368	4148	0.7462
1650	AKT1	34	C1368	4149	0.711
1651	AKT1	34	C1368	4150	0.7087
1652	AKT1	34	C1368	4151	0.7816
1653	AKT1	34	C1368	4152	0.7563
1654	AKT1	34	C1368	4153	0.765
1655	AKT1	34	C1368	4154	0.7908
1656	AKT1	34	C1368	4155	0.7934
1657	AKT1	34	C1368	4156	0.7532
1658	AKT1	34	C1368	4157	0.7647
1659	AKT1	34	C1368	4158	0.784
1660	AKT1	34	C1368	4159	0.7673
1661	AKT1	34	C1368	4160	0.7871
1662	AKT1	34	C1368	4161	0.7171
1663	AKT1	34	C1368	4162	0.7312
1664	AKT1	34	C1368	4163	0.7468
1665	AKT1	34	C1368	4164	0.7672
1666	AKT1	34	C1368	4165	0.7904
1667	AKT1	34	C1368	4166	0.757
1668	AKT1	34	C1368	4167	0.7491
1669	AKT1	34	C1368	4168	0.7367
1670	AKT1	34	C1368	4169	0.7475
1671	AKT1	34	C1368	4170	0.7138
1672	AKT1	34	C1368	4171	0.705
1673	AKT1	34	C1368	4172	0.6811
1674	AKT1	34	C1368	4173	0.705
1675	AKT1	34	C1368	4174	0.6714
1676	AKT1	34	C1368	4175	0.7174
1677	AKT1	34	C1368	4176	0.7431
1678	AKT1	34	C1368	4177	0.6941
1679	AKT1	34	C1368	4178	0.6719
1680	AKT1	34	C1368	4179	0.7045
1681	AKT1	34	C1368	4180	0.6998
1682	AKT1	34	C1368	4181	0.6906
1683	AKT1	34	C1368	4182	0.7099
1684	AKT1	34	C1368	4183	0.6922
1685	AKT1	34	C1368	4184	0.6855
1686	AKT1	34	C1368	4185	0.697
1687	AKT1	34	C1368	4186	0.7722
1688	AKT1	34	C1368	4187	0.7872
1689	AKT1	34	C1368	4188	0.7731
1690	AKT1	34	C1368	4189	0.7754
1691	AKT1	34	C1368	4190	0.7385
1692	AKT1	34	C1368	4191	0.7369
1693	AKT1	34	C1368	4192	0.7665
1694	AKT1	34	C1368	4193	0.7838
1695	AKT1	34	C1368	4194	0.7954
1696	AKT1	34	C1368	4195	0.7359
1697	AKT1	34	C1368	4196	0.7818
1698	AKT1	34	C1368	4197	0.7494
1699	AKT1	34	C1368	4198	0.7999
1700	AKT1	34	C1368	4199	0.8047
1701	AKT1	34	C1368	4200	0.769
1702	AKT1	34	C1368	4201	0.742
1703	AKT1	34	C1368	4202	0.7443
1704	AKT1	34	C1368	4203	0.7063
1705	AKT1	34	C1368	4204	0.7391
1706	AKT1	34	C1368	4205	0.7716
1707	AKT1	34	C1368	4206	0.7215
1708	AKT1	34	C1368	4207	0.7388
1709	AKT1	34	C1368	4208	0.7628
1710	AKT1	34	C1368	4209	0.7285
1711	AKT1	34	C1368	4210	0.7163
1712	AKT1	34	C1368	4211	0.7265
1713	AKT1	34	C1368	4212	0.7259
1714	AKT1	34	C1368	4213	0.7269
1715	AKT1	34	C1368	4214	0.7608
1716	AKT1	34	C1368	4215	0.8286
1717	AKT1	34	C1368	4216	0.7819
1718	AKT1	34	C1368	4217	0.7843
1719	AKT1	34	C1368	4218	0.7638
1720	AKT1	34	C1368	4219	0.7844
1721	AKT1	34	C1368	4220	0.7651
1722	AKT1	34	C1368	4221	0.7375
1723	AKT1	34	C1368	4222	0.7248
1724	AKT1	34	C1368	4223	0.7076
1725	AKT1	34	C1368	4224	0.7146
1726	AKT1	34	C1368	4225	0.7298
1727	AKT1	34	C1368	4226	0.7395
1728	AKT1	34	C1368	4227	0.765
1729	AKT1	34	C1368	4228	0.7727
1730	AKT1	34	C1368	4229	0.7649
1731	AKT1	34	C1368	4230	0.7941
1732	AKT1	34	C1368	4231	0.7633
1733	AKT1	34	C1368	4232	0.8024
1734	AKT1	34	C1368	4233	0.8081
1735	AKT1	34	C1368	4234	0.7233
1736	AKT1	34	C1368	4235	0.7363
1737	AKT1	34	C1368	4236	0.7689
1738	AKT1	34	C1368	4237	0.77
1739	AKT1	34	C1368	4238	0.7821
1740	AKT1	34	C1368	4239	0.7352
1741	AKT1	34	C1368	4240	0.7588
1742	AKT1	34	C1368	4241	0.7498
1743	AKT1	34	C1368	4242	0.7129
1744	AKT1	34	C1368	4243	0.7588
1745	AKT1	34	C1368	4244	0.7428
1746	AKT1	34	C1368	4245	0.746
1747	AKT1	34	C1368	4246	0.7846
1748	AKT1	34	C1368	4247	0.7842
1749	AKT1	34	C1368	4248	0.7617
1750	AKT1	34	C1368	4249	0.791
1751	AKT1	34	C1368	4250	0.7925
1752	AKT1	34	C1368	4251	0.7875
1753	AKT1	34	C1368	4252	0.8057
1754	AKT1	34	C1368	4253	0.7546
1755	AKT1	34	C1368	4254	0.7324
1756	AKT1	34	C1368	4255	0.7542
1757	AKT1	34	C1368	4256	0.7748
1758	AKT1	34	C1368	4257	0.7596
1759	AKT1	34	C1368	4258	0.7582
1760	AKT1	34	C1368	4259	0.7694
1761	AKT1	34	C1368	4260	0.767
1762	AKT1	34	C1368	4261	0.7382
1763	AKT1	34	C1368	4262	0.7587
1764	AKT1	34	C1368	4263	0.7479
1765	AKT1	34	C1368	4264	0.7365
1766	AKT1	34	C1368	4265	0.7512
1767	AKT1	34	C1368	4266	0.7232
1768	AKT1	34	C1368	4267	0.8176
1769	AKT1	34	C1368	4268	0.7674
1770	AKT1	34	C1368	4269	0.7275
1771	AKT1	34	C1368	4270	0.7831
1772	AKT1	34	C1368	4271	0.77
1773	AKT1	34	C1368	4272	0.7179
1774	AKT1	34	C1368	4273	0.7109
1775	AKT1	34	C1368	4274	0.7153
1776	AKT1	34	C1368	4275	0.7409
1777	AKT1	34	C1368	4276	0.7094
1778	AKT1	34	C1368	4277	0.7616
1779	AKT1	34	C1368	4278	0.728
1780	AKT1	34	C1368	4279	0.7106
1781	AKT1	34	C1368	4280	0.7559
1782	AKT1	34	C1368	4281	0.7016
1783	AKT1	34	C1368	4282	0.759
1784	AKT1	34	C1368	4283	0.7283
1785	AKT1	34	C1368	4284	0.7349
1786	AKT1	34	C1368	4285	0.7035
1787	AKT1	34	C1368	4286	0.7335
1788	AKT1	34	C1368	4287	0.6892
1789	AKT1	34	C1368	4288	0.6935
1790	AKT1	34	C1368	4289	0.7771
1791	AKT1	34	C1368	4290	0.7368
1792	AKT1	34	C1368	4291	0.7587
1793	AKT1	34	C1368	4292	0.7811
1794	AKT1	34	C1368	4293	0.7515
1795	AKT1	34	C1368	4294	0.7386
1796	AKT1	34	C1368	4295	0.7519
1797	AKT1	34	C1368	4296	0.775
1798	AKT1	34	C1368	4297	0.7701
1799	AKT1	34	C1368	4298	0.8239
1800	AKT1	34	C1368	4299	0.8158
1801	AKT1	34	C1368	4300	0.835
1802	AKT1	34	C1368	4301	0.8161
1803	AKT1	34	C1368	4302	0.7961
1804	AKT1	34	C1368	4303	0.8228
1805	AKT1	34	C1368	4304	0.7902
1806	AKT1	34	C1368	4305	0.8062
1807	AKT1	34	C1368	4306	0.8077
1808	AKT1	34	C1368	4307	0.7753
1809	AKT1	34	C1368	4308	0.7572
1810	AKT1	34	C1368	4309	0.7588
1811	AKT1	34	C1368	4310	0.7853
1812	AKT1	34	C1368	4311	0.7768
1813	AKT1	34	C1368	4312	0.8173
1814	AKT1	34	C1368	4313	0.8257
1815	AKT1	34	C1368	4314	0.7733
1816	AKT1	34	C1368	4315	0.7721
1817	AKT1	34	C1368	4316	0.7767
1818	AKT1	34	C1368	4317	0.7158
1819	AKT1	34	C1368	4318	0.7541
1820	AKT1	34	C1368	4319	0.777
1821	AKT1	34	C1368	4320	0.7903
1822	AKT1	34	C1368	4321	0.7938
1823	AKT1	34	C1368	4322	0.7893
1824	AKT1	34	C1368	4323	0.7768
1825	AKT1	34	C1368	4324	0.7727
1826	AKT1	34	C1368	4325	0.7117
1827	AKT1	34	C1368	4326	0.7296
1828	AKT1	34	C1368	4327	0.7415
1829	AKT1	34	C1368	4328	0.7666
1830	AKT1	34	C1368	4329	0.7451
1831	AKT1	34	C1368	4330	0.7517
1832	AKT1	34	C1368	4331	0.7822
1833	AKT1	34	C1368	4332	0.7941
1834	AKT1	34	C1368	4333	0.7476
1835	AKT1	34	C1368	4334	0.7805
1836	AKT1	34	C1368	4335	0.7246
1837	AKT1	34	C1368	4336	0.7587
1838	AKT1	34	C1368	4337	0.7602
1839	AKT1	34	C1368	4338	0.7461
1840	AKT1	34	C1368	4339	0.746
1841	AKT1	34	C1368	4340	0.7488
1842	AKT1	34	C1368	4341	0.7901
1843	AKT1	34	C1368	4342	0.8281
1844	AKT1	34	C1368	4343	0.8022
1845	AKT1	34	C1368	4344	0.7526
1846	AKT1	34	C1368	4345	0.7991
1847	AKT1	34	C1368	4346	0.8094
1848	AKT1	34	C1368	4347	0.7955
1849	AKT1	34	C1368	4348	0.7673
1850	AKT1	34	C1368	4349	0.7437
1851	AKT1	34	C1368	4350	0.7948
1852	AKT1	34	C1368	4351	0.7666
1853	AKT1	34	C1368	4352	0.7855
1854	AKT1	34	C1368	4353	0.7706
1855	AKT1	34	C1368	4354	0.7794
1856	AKT1	34	C1368	4355	0.7639
1857	AKT1	34	C1368	4356	0.7544
1858	AKT1	34	C1368	4357	0.7761
1859	AKT1	34	C1368	4358	0.79
1860	AKT1	34	C1368	4359	0.7923
1861	AKT1	34	C1368	4360	0.7623
1862	AKT1	34	C1368	4361	0.763
1863	AKT1	34	C1368	4362	0.7541
1864	AKT1	34	C1368	4363	0.7396
1865	AKT1	34	C1368	4364	0.7833
1866	AKT1	34	C1368	4365	0.7777
1867	AKT1	34	C1368	4366	0.7733
1868	AKT1	34	C1368	4367	0.7342
1869	AKT1	34	C1368	4368	0.755
1870	AKT1	34	C1368	4369	0.745
1871	AKT1	34	C1368	4370	0.7383
1872	AKT1	34	C1368	4371	0.7785
1873	AKT1	34	C1368	4372	0.7755
1874	AKT1	34	C1368	4373	0.735
1875	AKT1	34	C1368	4374	0.7433
1876	AKT1	34	C1368	4375	0.7395
1877	AKT1	34	C1368	4376	0.7577
1878	AKT1	34	C1368	4377	0.7434
1879	AKT1	34	C1368	4378	0.7873
1880	AKT1	34	C1368	4379	0.7712
1881	AKT1	34	C1368	4380	0.7294
1882	AKT1	34	C1368	4381	0.791
1883	AKT1	34	C1368	4382	0.782
1884	AKT1	34	C1368	4383	0.7916
1885	AKT1	34	C1368	4384	0.759
1886	AKT1	34	C1368	4385	0.7767
1887	AKT1	34	C1368	4386	0.8044
1888	AKT1	34	C1368	4387	0.7637
1889	AKT1	34	C1368	4388	0.7588
1890	AKT1	34	C1368	4389	0.8085
1891	AKT1	34	C1368	4390	0.8265
1892	AKT1	34	C1368	4391	0.7256
1893	AKT1	34	C1368	4392	0.7967
1894	AKT1	34	C1368	4393	0.7536
1895	AKT1	34	C1368	4394	0.7788
1896	AKT1	34	C1368	4395	0.7755
1897	AKT1	34	C1368	4396	0.7529
1898	AKT1	34	C1368	4397	0.74
1899	AKT1	34	C1368	4398	0.7578
1900	AKT1	34	C1368	4399	0.7535
1901	AKT1	34	C1368	4400	0.7371
1902	AKT1	34	C1368	4401	0.7441
1903	AKT1	34	C1368	4402	0.7311
1904	AKT1	34	C1368	4403	0.7263
1905	AKT1	34	C1368	4404	0.7375
1906	AKT1	34	C1368	4405	0.7435
1907	AKT1	34	C1368	4406	0.7348
1908	AKT1	34	C1368	4407	0.7248
1909	AKT1	34	C1368	4408	0.7664
1910	AKT1	34	C1368	4409	0.722
1911	AKT1	34	C1368	4410	0.7255
1912	AKT1	34	C1368	4411	0.7209
1913	AKT1	34	C1368	4412	0.7293
1914	AKT1	34	C1368	4413	0.7512
1915	AKT1	34	C1368	4414	0.7084
1916	AKT1	34	C1368	4415	0.7311
1917	AKT1	34	C1368	4416	0.7045
1918	AKT1	34	C1368	4417	0.7898
1919	AKT1	34	C1368	4418	0.7378
1920	AKT1	34	C1368	4419	0.7202
1921	AKT1	34	C1368	4420	0.7038
1922	AKT1	34	C1368	4421	0.7291
1923	AKT1	34	C1368	4422	0.6928
1924	AKT1	34	C1368	4423	0.7081
1925	AKT1	34	C1368	4424	0.6558
1926	AKT1	34	C1368	4425	0.7262
1927	AKT1	34	C1368	4426	0.7624
1928	AKT1	34	C1368	4427	0.693
1929	AKT1	34	C1368	4428	0.7025
1930	AKT1	34	C1368	4429	0.7177
1931	AKT1	34	C1368	4430	0.7399
1932	AKT1	34	C1368	4431	0.8025
1933	AKT1	34	C1368	4432	0.8033
1934	AKT1	34	C1368	4433	0.7774
1935	AKT1	34	C1368	4434	0.7493
1936	AKT1	34	C1368	4435	0.7845
1937	AKT1	34	C1368	4436	0.7212
1938	AKT1	34	C1368	4437	0.7322
1939	AKT1	34	C1368	4438	0.7208
1940	AKT1	34	C1368	4439	0.7333
1941	AKT1	34	C1368	4440	0.7569
1942	AKT1	34	C1368	4441	0.7439
1943	AKT1	34	C1368	4442	0.7824
1944	AKT1	34	C1368	4443	0.7478
1945	AKT1	34	C1368	4444	0.7407
1946	AKT1	34	C1368	4445	0.7283
1947	AKT1	34	C1368	4446	0.7635
1948	AKT1	34	C1368	4447	0.7196
1949	AKT1	34	C1368	4448	0.7619
1950	AKT1	34	C1368	4449	0.792
1951	AKT1	34	C1368	4450	0.7872
1952	AKT1	34	C1368	4451	0.7643
1953	AKT1	34	C1368	4452	0.7348
1954	AKT1	34	C1368	4453	0.7708
1955	AKT1	34	C1368	4454	0.7723
1956	AKT1	34	C1368	4455	0.8071
1957	AKT1	34	C1368	4456	0.7629
1958	AKT1	34	C1368	4457	0.7283
1959	AKT1	34	C1368	4458	0.7049
1960	AKT1	34	C1368	4459	0.737
1961	AKT1	34	C1368	4460	0.7696
1962	AKT1	34	C1368	4461	0.7128
1963	AKT1	34	C1368	4462	0.7481
1964	AKT1	34	C1368	4463	0.7339
1965	AKT1	34	C1368	4464	0.7209
1966	AKT1	34	C1368	4465	0.7603
1967	AKT1	34	C1368	4466	0.7971
1968	AKT1	34	C1368	4467	0.8177
1969	AKT1	34	C1368	4468	0.7455
1970	AKT1	34	C1368	4469	0.7425
1971	AKT1	34	C1368	4470	0.7436
1972	AKT1	34	C1368	4471	0.7363
1973	AKT1	34	C1368	4472	0.7655
1974	AKT1	34	C1368	4473	0.7269
1975	AKT1	34	C1368	4474	0.7883
1976	AKT1	34	C1368	4475	0.7269
1977	AKT1	34	C1368	4476	0.7716
1978	AKT1	34	C1368	4477	0.7678
1979	AKT1	34	C1368	4478	0.7507
1980	AKT1	34	C1368	4479	0.7394
1981	AKT1	34	C1368	4480	0.6947
1982	AKT1	34	C1368	4481	0.7562
1983	AKT1	34	C1368	4482	0.7648
1984	AKT1	34	C1368	4483	0.8066
1985	AKT1	34	C1368	4484	0.8065
1986	AKT1	34	C1368	4485	0.7524
1987	AKT1	34	C1368	4486	0.7733
1988	AKT1	34	C1368	4487	0.7459
1989	AKT1	34	C1368	4488	0.7307
1990	AKT1	34	C1368	4489	0.7518
1991	AKT1	34	C1368	4490	0.79
1992	AKT1	34	C1368	4491	0.7186
1993	AKT1	34	C1368	4492	0.7139
1994	AKT1	34	C1368	4493	0.7302
1995	AKT1	34	C1368	4494	0.7215
1996	AKT1	34	C1368	4495	0.7443
1997	AKT1	34	C1368	4496	0.7349
1998	AKT1	34	C1368	4497	0.7515
1999	AKT1	34	C1368	4498	0.6884
[truncated: 998,000+ more rows]
