# Supplementary material for: Accurate determination of CRISPR-mediated gene fitness in transplantable tumours
Source: Nat Commun. 2022 Aug 4;13:4534. doi: 10.1038/s41467-022-31830-2 (PMC9352714; doi:10.1038/s41467-022-31830-2)
Supplement: Supplementary file 5 — Source data [file 41467_2022_31830_MOESM5_ESM.zip › source_data/Fig1/Fig1a/clone_counts_from_Nguyen_et_al_2014.csv]

size	clones	cuml
1	314	0.157393483709273
2	181	0.24812030075188
3	124	0.310275689223058
4	95	0.357894736842105
5	93	0.404511278195489
6	61	0.435087719298246
7	54	0.462155388471178
8	46	0.485213032581454
9	60	0.515288220551378
10	59	0.544862155388471
11	36	0.562907268170426
12	40	0.582957393483709
13	42	0.604010025062657
14	26	0.617042606516291
15	40	0.637092731829574
16	17	0.645614035087719
17	31	0.661152882205514
18	19	0.670676691729323
19	24	0.682706766917293
20	18	0.691729323308271
21	28	0.705764411027569
22	22	0.716791979949875
23	17	0.72531328320802
24	23	0.736842105263158
25	11	0.742355889724311
26	22	0.753383458646616
27	15	0.760902255639098
28	15	0.768421052631579
29	15	0.77593984962406
30	14	0.782957393483709
31	13	0.789473684210526
32	10	0.794486215538847
33	18	0.803508771929825
34	12	0.80952380952381
35	13	0.816040100250627
36	9	0.820551378446115
37	10	0.825563909774436
38	8	0.829573934837093
39	18	0.83859649122807
40	12	0.844611528822055
41	9	0.849122807017544
42	3	0.85062656641604
43	5	0.853132832080201
44	8	0.857142857142857
45	7	0.860651629072682
46	4	0.86265664160401
47	8	0.866666666666667
48	8	0.870676691729323
49	8	0.87468671679198
50	5	0.87719298245614
51	9	0.881704260651629
52	3	0.883208020050125
53	3	0.884711779448622
54	2	0.885714285714286
55	2	0.88671679197995
56	4	0.888721804511278
57	7	0.892230576441103
58	6	0.895238095238095
59	5	0.897744360902256
60	4	0.899749373433584
61	3	0.90125313283208
62	5	0.903759398496241
63	4	0.905764411027569
64	2	0.906766917293233
65	3	0.908270676691729
66	4	0.910275689223058
67	10	0.915288220551378
68	5	0.917794486215539
69	2	0.918796992481203
70	3	0.920300751879699
71	7	0.923809523809524
72	1	0.924310776942356
73	8	0.928320802005013
74	3	0.929824561403509
75	1	0.930325814536341
76	4	0.932330827067669
77	1	0.932832080200501
78	3	0.934335839598997
79	0	0.934335839598997
80	1	0.93483709273183
81	4	0.936842105263158
82	3	0.938345864661654
83	4	0.940350877192982
84	5	0.942857142857143
85	2	0.943859649122807
86	2	0.944862155388471
87	3	0.946365914786967
88	3	0.947869674185464
89	2	0.948872180451128
90	2	0.949874686716792
91	1	0.950375939849624
92	2	0.951378446115288
93	1	0.95187969924812
94	1	0.952380952380952
95	3	0.953884711779449
96	2	0.954887218045113
97	0	0.954887218045113
98	1	0.955388471177945
99	1	0.955889724310777
100	2	0.956892230576441
101	0	0.956892230576441
102	2	0.957894736842105
103	1	0.958395989974937
104	4	0.960401002506266
105	0	0.960401002506266
106	1	0.960902255639098
107	2	0.961904761904762
108	0	0.961904761904762
109	6	0.964912280701754
110	1	0.965413533834587
111	0	0.965413533834587
112	1	0.965914786967419
113	1	0.966416040100251
114	1	0.966917293233083
115	1	0.967418546365915
116	1	0.967919799498747
117	0	0.967919799498747
118	3	0.969423558897243
119	0	0.969423558897243
120	1	0.969924812030075
121	4	0.971929824561404
122	0	0.971929824561404
123	1	0.972431077694236
124	2	0.9734335839599
125	1	0.973934837092732
126	1	0.974436090225564
127	2	0.975438596491228
128	3	0.976942355889724
129	2	0.977944862155388
130	1	0.978446115288221
131	1	0.978947368421053
132	0	0.978947368421053
133	0	0.978947368421053
134	0	0.978947368421053
135	0	0.978947368421053
136	1	0.979448621553885
137	1	0.979949874686717
138	1	0.980451127819549
139	3	0.981954887218045
140	0	0.981954887218045
141	0	0.981954887218045
142	0	0.981954887218045
143	0	0.981954887218045
144	1	0.982456140350877
145	0	0.982456140350877
146	0	0.982456140350877
147	0	0.982456140350877
148	0	0.982456140350877
149	0	0.982456140350877
150	1	0.982957393483709
151	0	0.982957393483709
152	1	0.983458646616541
153	0	0.983458646616541
154	3	0.984962406015038
155	1	0.98546365914787
156	0	0.98546365914787
157	0	0.98546365914787
158	0	0.98546365914787
159	0	0.98546365914787
160	0	0.98546365914787
161	1	0.985964912280702
162	0	0.985964912280702
163	1	0.986466165413534
164	1	0.986967418546366
165	1	0.987468671679198
166	0	0.987468671679198
167	0	0.987468671679198
168	0	0.987468671679198
169	0	0.987468671679198
170	0	0.987468671679198
171	0	0.987468671679198
172	0	0.987468671679198
173	0	0.987468671679198
174	0	0.987468671679198
175	0	0.987468671679198
176	0	0.987468671679198
177	0	0.987468671679198
178	0	0.987468671679198
179	0	0.987468671679198
180	1	0.98796992481203
181	0	0.98796992481203
182	0	0.98796992481203
183	0	0.98796992481203
184	1	0.988471177944862
185	0	0.988471177944862
186	0	0.988471177944862
187	0	0.988471177944862
188	0	0.988471177944862
189	1	0.988972431077694
190	0	0.988972431077694
191	0	0.988972431077694
192	1	0.989473684210526
193	0	0.989473684210526
194	0	0.989473684210526
195	0	0.989473684210526
196	1	0.989974937343358
197	1	0.990476190476191
198	0	0.990476190476191
199	0	0.990476190476191
200	1	0.990977443609023
201	1	0.991478696741855
202	0	0.991478696741855
203	0	0.991478696741855
204	0	0.991478696741855
205	1	0.991979949874687
206	0	0.991979949874687
207	0	0.991979949874687
208	1	0.992481203007519
209	0	0.992481203007519
210	2	0.993483709273183
211	1	0.993984962406015
212	0	0.993984962406015
213	0	0.993984962406015
214	0	0.993984962406015
215	0	0.993984962406015
216	0	0.993984962406015
217	1	0.994486215538847
218	0	0.994486215538847
219	0	0.994486215538847
220	0	0.994486215538847
221	0	0.994486215538847
222	0	0.994486215538847
223	0	0.994486215538847
224	0	0.994486215538847
225	1	0.994987468671679
226	0	0.994987468671679
227	0	0.994987468671679
228	0	0.994987468671679
229	0	0.994987468671679
230	0	0.994987468671679
231	0	0.994987468671679
232	1	0.995488721804511
233	0	0.995488721804511
234	0	0.995488721804511
235	0	0.995488721804511
236	0	0.995488721804511
237	0	0.995488721804511
238	0	0.995488721804511
239	0	0.995488721804511
240	0	0.995488721804511
241	0	0.995488721804511
242	0	0.995488721804511
243	0	0.995488721804511
244	0	0.995488721804511
245	0	0.995488721804511
246	0	0.995488721804511
247	0	0.995488721804511
248	0	0.995488721804511
249	0	0.995488721804511
250	0	0.995488721804511
251	0	0.995488721804511
252	0	0.995488721804511
253	0	0.995488721804511
254	0	0.995488721804511
255	1	0.995989974937343
256	0	0.995989974937343
257	0	0.995989974937343
258	0	0.995989974937343
259	0	0.995989974937343
260	0	0.995989974937343
261	0	0.995989974937343
262	0	0.995989974937343
263	0	0.995989974937343
264	0	0.995989974937343
265	2	0.996992481203008
266	0	0.996992481203008
267	0	0.996992481203008
268	0	0.996992481203008
269	0	0.996992481203008
270	0	0.996992481203008
271	0	0.996992481203008
272	1	0.99749373433584
273	0	0.99749373433584
274	0	0.99749373433584
275	0	0.99749373433584
276	0	0.99749373433584
277	0	0.99749373433584
278	0	0.99749373433584
279	0	0.99749373433584
280	0	0.99749373433584
281	0	0.99749373433584
282	0	0.99749373433584
283	0	0.99749373433584
284	0	0.99749373433584
285	0	0.99749373433584
286	0	0.99749373433584
287	0	0.99749373433584
288	0	0.99749373433584
289	0	0.99749373433584
290	0	0.99749373433584
291	0	0.99749373433584
292	1	0.997994987468672
293	0	0.997994987468672
294	0	0.997994987468672
295	0	0.997994987468672
296	0	0.997994987468672
297	0	0.997994987468672
298	0	0.997994987468672
299	0	0.997994987468672
300	0	0.997994987468672
301	0	0.997994987468672
302	0	0.997994987468672
303	0	0.997994987468672
304	0	0.997994987468672
305	0	0.997994987468672
306	0	0.997994987468672
307	0	0.997994987468672
308	0	0.997994987468672
309	0	0.997994987468672
310	0	0.997994987468672
311	0	0.997994987468672
312	0	0.997994987468672
313	0	0.997994987468672
314	0	0.997994987468672
315	0	0.997994987468672
316	0	0.997994987468672
317	0	0.997994987468672
318	0	0.997994987468672
319	0	0.997994987468672
320	0	0.997994987468672
321	0	0.997994987468672
322	0	0.997994987468672
323	0	0.997994987468672
324	0	0.997994987468672
325	0	0.997994987468672
326	0	0.997994987468672
327	0	0.997994987468672
328	0	0.997994987468672
329	0	0.997994987468672
330	0	0.997994987468672
331	0	0.997994987468672
332	0	0.997994987468672
333	0	0.997994987468672
334	0	0.997994987468672
335	0	0.997994987468672
336	0	0.997994987468672
337	0	0.997994987468672
338	0	0.997994987468672
339	0	0.997994987468672
340	0	0.997994987468672
341	0	0.997994987468672
342	0	0.997994987468672
343	0	0.997994987468672
344	0	0.997994987468672
345	0	0.997994987468672
346	0	0.997994987468672
347	0	0.997994987468672
348	0	0.997994987468672
349	0	0.997994987468672
350	0	0.997994987468672
351	0	0.997994987468672
352	0	0.997994987468672
353	0	0.997994987468672
354	0	0.997994987468672
355	0	0.997994987468672
356	0	0.997994987468672
357	0	0.997994987468672
358	0	0.997994987468672
359	0	0.997994987468672
360	0	0.997994987468672
361	0	0.997994987468672
362	0	0.997994987468672
363	0	0.997994987468672
364	0	0.997994987468672
365	0	0.997994987468672
366	0	0.997994987468672
367	0	0.997994987468672
368	0	0.997994987468672
369	0	0.997994987468672
370	0	0.997994987468672
371	0	0.997994987468672
372	0	0.997994987468672
373	0	0.997994987468672
374	1	0.998496240601504
375	0	0.998496240601504
376	0	0.998496240601504
377	0	0.998496240601504
378	0	0.998496240601504
379	0	0.998496240601504
380	0	0.998496240601504
381	0	0.998496240601504
382	0	0.998496240601504
383	0	0.998496240601504
384	0	0.998496240601504
385	0	0.998496240601504
386	0	0.998496240601504
387	0	0.998496240601504
388	0	0.998496240601504
389	0	0.998496240601504
390	0	0.998496240601504
391	0	0.998496240601504
392	0	0.998496240601504
393	0	0.998496240601504
394	0	0.998496240601504
395	0	0.998496240601504
396	0	0.998496240601504
397	0	0.998496240601504
398	0	0.998496240601504
399	0	0.998496240601504
400	0	0.998496240601504
401	0	0.998496240601504
402	0	0.998496240601504
403	0	0.998496240601504
404	0	0.998496240601504
405	0	0.998496240601504
406	0	0.998496240601504
407	0	0.998496240601504
408	0	0.998496240601504
409	0	0.998496240601504
410	0	0.998496240601504
411	0	0.998496240601504
412	0	0.998496240601504
413	0	0.998496240601504
414	0	0.998496240601504
415	0	0.998496240601504
416	0	0.998496240601504
417	0	0.998496240601504
418	0	0.998496240601504
419	0	0.998496240601504
420	0	0.998496240601504
421	0	0.998496240601504
422	0	0.998496240601504
423	0	0.998496240601504
424	0	0.998496240601504
425	0	0.998496240601504
426	0	0.998496240601504
427	0	0.998496240601504
428	0	0.998496240601504
429	0	0.998496240601504
430	0	0.998496240601504
431	0	0.998496240601504
432	0	0.998496240601504
433	0	0.998496240601504
434	0	0.998496240601504
435	0	0.998496240601504
436	0	0.998496240601504
437	0	0.998496240601504
438	0	0.998496240601504
439	0	0.998496240601504
440	0	0.998496240601504
441	0	0.998496240601504
442	0	0.998496240601504
443	0	0.998496240601504
444	0	0.998496240601504
445	0	0.998496240601504
446	0	0.998496240601504
447	1	0.998997493734336
448	0	0.998997493734336
449	0	0.998997493734336
450	0	0.998997493734336
451	0	0.998997493734336
452	0	0.998997493734336
453	0	0.998997493734336
454	0	0.998997493734336
455	0	0.998997493734336
456	0	0.998997493734336
457	0	0.998997493734336
458	0	0.998997493734336
459	0	0.998997493734336
460	0	0.998997493734336
461	0	0.998997493734336
462	0	0.998997493734336
463	0	0.998997493734336
464	0	0.998997493734336
465	0	0.998997493734336
466	0	0.998997493734336
467	0	0.998997493734336
468	0	0.998997493734336
469	0	0.998997493734336
470	0	0.998997493734336
471	0	0.998997493734336
472	0	0.998997493734336
473	0	0.998997493734336
474	0	0.998997493734336
475	0	0.998997493734336
476	0	0.998997493734336
477	0	0.998997493734336
478	0	0.998997493734336
479	0	0.998997493734336
480	0	0.998997493734336
481	0	0.998997493734336
482	0	0.998997493734336
483	0	0.998997493734336
484	0	0.998997493734336
485	0	0.998997493734336
486	0	0.998997493734336
487	0	0.998997493734336
488	0	0.998997493734336
489	0	0.998997493734336
490	0	0.998997493734336
491	0	0.998997493734336
492	0	0.998997493734336
493	0	0.998997493734336
494	0	0.998997493734336
495	0	0.998997493734336
496	0	0.998997493734336
497	0	0.998997493734336
498	0	0.998997493734336
499	0	0.998997493734336
500	0	0.998997493734336
501	0	0.998997493734336
502	0	0.998997493734336
503	0	0.998997493734336
504	0	0.998997493734336
505	0	0.998997493734336
506	0	0.998997493734336
507	0	0.998997493734336
508	0	0.998997493734336
509	0	0.998997493734336
510	0	0.998997493734336
511	0	0.998997493734336
512	0	0.998997493734336
513	0	0.998997493734336
514	0	0.998997493734336
515	0	0.998997493734336
516	0	0.998997493734336
517	0	0.998997493734336
518	0	0.998997493734336
519	0	0.998997493734336
520	0	0.998997493734336
521	0	0.998997493734336
522	0	0.998997493734336
523	0	0.998997493734336
524	0	0.998997493734336
525	0	0.998997493734336
526	0	0.998997493734336
527	0	0.998997493734336
528	0	0.998997493734336
529	0	0.998997493734336
530	0	0.998997493734336
531	0	0.998997493734336
532	0	0.998997493734336
533	0	0.998997493734336
534	0	0.998997493734336
535	0	0.998997493734336
536	0	0.998997493734336
537	0	0.998997493734336
538	0	0.998997493734336
539	0	0.998997493734336
540	0	0.998997493734336
541	0	0.998997493734336
542	0	0.998997493734336
543	0	0.998997493734336
544	0	0.998997493734336
545	0	0.998997493734336
546	0	0.998997493734336
547	0	0.998997493734336
548	0	0.998997493734336
549	0	0.998997493734336
550	0	0.998997493734336
551	0	0.998997493734336
552	0	0.998997493734336
553	0	0.998997493734336
554	0	0.998997493734336
555	0	0.998997493734336
556	0	0.998997493734336
557	0	0.998997493734336
558	0	0.998997493734336
559	0	0.998997493734336
560	0	0.998997493734336
561	0	0.998997493734336
562	0	0.998997493734336
563	0	0.998997493734336
564	0	0.998997493734336
565	0	0.998997493734336
566	0	0.998997493734336
567	0	0.998997493734336
568	0	0.998997493734336
569	0	0.998997493734336
570	0	0.998997493734336
571	0	0.998997493734336
572	0	0.998997493734336
573	0	0.998997493734336
574	0	0.998997493734336
575	0	0.998997493734336
576	0	0.998997493734336
577	0	0.998997493734336
578	0	0.998997493734336
579	0	0.998997493734336
580	0	0.998997493734336
581	0	0.998997493734336
582	0	0.998997493734336
583	0	0.998997493734336
584	0	0.998997493734336
585	0	0.998997493734336
586	0	0.998997493734336
587	0	0.998997493734336
588	0	0.998997493734336
589	0	0.998997493734336
590	0	0.998997493734336
591	0	0.998997493734336
592	0	0.998997493734336
593	0	0.998997493734336
594	0	0.998997493734336
595	0	0.998997493734336
596	0	0.998997493734336
597	0	0.998997493734336
598	0	0.998997493734336
599	0	0.998997493734336
600	0	0.998997493734336
601	0	0.998997493734336
602	0	0.998997493734336
603	0	0.998997493734336
604	0	0.998997493734336
605	0	0.998997493734336
606	0	0.998997493734336
607	0	0.998997493734336
608	0	0.998997493734336
609	0	0.998997493734336
610	0	0.998997493734336
611	0	0.998997493734336
612	0	0.998997493734336
613	0	0.998997493734336
614	0	0.998997493734336
615	0	0.998997493734336
616	0	0.998997493734336
617	0	0.998997493734336
618	0	0.998997493734336
619	0	0.998997493734336
620	0	0.998997493734336
621	0	0.998997493734336
622	0	0.998997493734336
623	0	0.998997493734336
624	0	0.998997493734336
625	0	0.998997493734336
626	0	0.998997493734336
627	0	0.998997493734336
628	0	0.998997493734336
629	0	0.998997493734336
630	0	0.998997493734336
631	0	0.998997493734336
632	0	0.998997493734336
633	0	0.998997493734336
634	0	0.998997493734336
635	0	0.998997493734336
636	0	0.998997493734336
637	0	0.998997493734336
638	0	0.998997493734336
639	0	0.998997493734336
640	0	0.998997493734336
641	0	0.998997493734336
642	0	0.998997493734336
643	0	0.998997493734336
644	0	0.998997493734336
645	0	0.998997493734336
646	0	0.998997493734336
647	0	0.998997493734336
648	0	0.998997493734336
649	0	0.998997493734336
650	0	0.998997493734336
651	0	0.998997493734336
652	0	0.998997493734336
653	0	0.998997493734336
654	0	0.998997493734336
655	0	0.998997493734336
656	0	0.998997493734336
657	0	0.998997493734336
658	0	0.998997493734336
659	0	0.998997493734336
660	0	0.998997493734336
661	0	0.998997493734336
662	0	0.998997493734336
663	0	0.998997493734336
664	0	0.998997493734336
665	0	0.998997493734336
666	0	0.998997493734336
667	0	0.998997493734336
668	0	0.998997493734336
669	0	0.998997493734336
670	0	0.998997493734336
671	0	0.998997493734336
672	0	0.998997493734336
673	0	0.998997493734336
674	0	0.998997493734336
675	0	0.998997493734336
676	0	0.998997493734336
677	0	0.998997493734336
678	0	0.998997493734336
679	0	0.998997493734336
680	0	0.998997493734336
681	0	0.998997493734336
682	0	0.998997493734336
683	0	0.998997493734336
684	0	0.998997493734336
685	0	0.998997493734336
686	0	0.998997493734336
687	0	0.998997493734336
688	0	0.998997493734336
689	0	0.998997493734336
690	0	0.998997493734336
691	0	0.998997493734336
692	0	0.998997493734336
693	0	0.998997493734336
694	0	0.998997493734336
695	0	0.998997493734336
696	0	0.998997493734336
697	0	0.998997493734336
698	0	0.998997493734336
699	0	0.998997493734336
700	0	0.998997493734336
701	0	0.998997493734336
702	0	0.998997493734336
703	0	0.998997493734336
704	0	0.998997493734336
705	0	0.998997493734336
706	0	0.998997493734336
707	0	0.998997493734336
708	0	0.998997493734336
709	0	0.998997493734336
710	0	0.998997493734336
711	0	0.998997493734336
712	0	0.998997493734336
713	0	0.998997493734336
714	0	0.998997493734336
715	0	0.998997493734336
716	0	0.998997493734336
717	0	0.998997493734336
718	0	0.998997493734336
719	0	0.998997493734336
720	0	0.998997493734336
721	0	0.998997493734336
722	0	0.998997493734336
723	0	0.998997493734336
724	0	0.998997493734336
725	0	0.998997493734336
726	0	0.998997493734336
727	0	0.998997493734336
728	0	0.998997493734336
729	0	0.998997493734336
730	0	0.998997493734336
731	0	0.998997493734336
732	0	0.998997493734336
733	0	0.998997493734336
734	0	0.998997493734336
735	0	0.998997493734336
736	0	0.998997493734336
737	0	0.998997493734336
738	0	0.998997493734336
739	0	0.998997493734336
740	0	0.998997493734336
741	0	0.998997493734336
742	0	0.998997493734336
743	0	0.998997493734336
744	0	0.998997493734336
745	0	0.998997493734336
746	0	0.998997493734336
747	0	0.998997493734336
748	0	0.998997493734336
749	0	0.998997493734336
750	0	0.998997493734336
751	0	0.998997493734336
752	0	0.998997493734336
753	0	0.998997493734336
754	0	0.998997493734336
755	0	0.998997493734336
756	0	0.998997493734336
757	0	0.998997493734336
758	0	0.998997493734336
759	0	0.998997493734336
760	0	0.998997493734336
761	0	0.998997493734336
762	0	0.998997493734336
763	0	0.998997493734336
764	0	0.998997493734336
765	0	0.998997493734336
766	0	0.998997493734336
767	0	0.998997493734336
768	0	0.998997493734336
769	0	0.998997493734336
770	0	0.998997493734336
771	0	0.998997493734336
772	0	0.998997493734336
773	0	0.998997493734336
774	0	0.998997493734336
775	0	0.998997493734336
776	0	0.998997493734336
777	0	0.998997493734336
778	0	0.998997493734336
779	0	0.998997493734336
780	0	0.998997493734336
781	0	0.998997493734336
782	0	0.998997493734336
783	0	0.998997493734336
784	0	0.998997493734336
785	0	0.998997493734336
786	0	0.998997493734336
787	0	0.998997493734336
788	0	0.998997493734336
789	0	0.998997493734336
790	0	0.998997493734336
791	0	0.998997493734336
792	0	0.998997493734336
793	0	0.998997493734336
794	0	0.998997493734336
795	0	0.998997493734336
796	0	0.998997493734336
797	0	0.998997493734336
798	0	0.998997493734336
799	0	0.998997493734336
800	0	0.998997493734336
801	0	0.998997493734336
802	0	0.998997493734336
803	0	0.998997493734336
804	0	0.998997493734336
805	0	0.998997493734336
806	0	0.998997493734336
807	0	0.998997493734336
808	0	0.998997493734336
809	0	0.998997493734336
810	0	0.998997493734336
811	0	0.998997493734336
812	0	0.998997493734336
813	0	0.998997493734336
814	0	0.998997493734336
815	0	0.998997493734336
816	0	0.998997493734336
817	0	0.998997493734336
818	0	0.998997493734336
819	0	0.998997493734336
820	0	0.998997493734336
821	0	0.998997493734336
822	0	0.998997493734336
823	0	0.998997493734336
824	0	0.998997493734336
825	1	0.999498746867168
826	0	0.999498746867168
827	0	0.999498746867168
828	0	0.999498746867168
829	0	0.999498746867168
830	0	0.999498746867168
831	0	0.999498746867168
832	0	0.999498746867168
833	0	0.999498746867168
834	0	0.999498746867168
835	0	0.999498746867168
836	0	0.999498746867168
837	0	0.999498746867168
838	0	0.999498746867168
839	0	0.999498746867168
840	0	0.999498746867168
841	0	0.999498746867168
842	0	0.999498746867168
843	0	0.999498746867168
844	0	0.999498746867168
845	0	0.999498746867168
846	0	0.999498746867168
847	0	0.999498746867168
848	0	0.999498746867168
849	0	0.999498746867168
850	0	0.999498746867168
851	0	0.999498746867168
852	0	0.999498746867168
853	0	0.999498746867168
854	0	0.999498746867168
855	0	0.999498746867168
856	0	0.999498746867168
857	0	0.999498746867168
858	0	0.999498746867168
859	0	0.999498746867168
860	0	0.999498746867168
861	0	0.999498746867168
862	0	0.999498746867168
863	0	0.999498746867168
864	0	0.999498746867168
865	0	0.999498746867168
866	0	0.999498746867168
867	0	0.999498746867168
868	0	0.999498746867168
869	0	0.999498746867168
870	0	0.999498746867168
871	0	0.999498746867168
872	0	0.999498746867168
873	0	0.999498746867168
874	0	0.999498746867168
875	0	0.999498746867168
876	0	0.999498746867168
877	0	0.999498746867168
878	0	0.999498746867168
879	0	0.999498746867168
880	0	0.999498746867168
881	0	0.999498746867168
882	0	0.999498746867168
883	0	0.999498746867168
884	0	0.999498746867168
885	0	0.999498746867168
886	0	0.999498746867168
887	0	0.999498746867168
888	0	0.999498746867168
889	0	0.999498746867168
890	0	0.999498746867168
891	0	0.999498746867168
892	0	0.999498746867168
893	0	0.999498746867168
894	0	0.999498746867168
895	0	0.999498746867168
896	0	0.999498746867168
897	0	0.999498746867168
898	0	0.999498746867168
899	0	0.999498746867168
900	0	0.999498746867168
901	0	0.999498746867168
902	0	0.999498746867168
903	0	0.999498746867168
904	0	0.999498746867168
905	0	0.999498746867168
906	0	0.999498746867168
907	0	0.999498746867168
908	0	0.999498746867168
909	0	0.999498746867168
910	0	0.999498746867168
911	0	0.999498746867168
912	0	0.999498746867168
913	0	0.999498746867168
914	0	0.999498746867168
915	0	0.999498746867168
916	0	0.999498746867168
917	0	0.999498746867168
918	0	0.999498746867168
919	0	0.999498746867168
920	0	0.999498746867168
921	0	0.999498746867168
922	0	0.999498746867168
923	0	0.999498746867168
924	0	0.999498746867168
925	0	0.999498746867168
926	0	0.999498746867168
927	0	0.999498746867168
928	0	0.999498746867168
929	0	0.999498746867168
930	0	0.999498746867168
931	0	0.999498746867168
932	0	0.999498746867168
933	0	0.999498746867168
934	0	0.999498746867168
935	0	0.999498746867168
936	0	0.999498746867168
937	0	0.999498746867168
938	0	0.999498746867168
939	0	0.999498746867168
940	0	0.999498746867168
941	0	0.999498746867168
942	0	0.999498746867168
943	0	0.999498746867168
944	0	0.999498746867168
945	0	0.999498746867168
946	0	0.999498746867168
947	0	0.999498746867168
948	0	0.999498746867168
949	0	0.999498746867168
950	0	0.999498746867168
951	0	0.999498746867168
952	0	0.999498746867168
953	0	0.999498746867168
954	0	0.999498746867168
955	0	0.999498746867168
956	0	0.999498746867168
957	0	0.999498746867168
958	0	0.999498746867168
959	0	0.999498746867168
960	0	0.999498746867168
961	0	0.999498746867168
962	0	0.999498746867168
963	0	0.999498746867168
964	0	0.999498746867168
965	0	0.999498746867168
966	0	0.999498746867168
967	0	0.999498746867168
968	0	0.999498746867168
969	0	0.999498746867168
970	0	0.999498746867168
971	0	0.999498746867168
972	0	0.999498746867168
973	0	0.999498746867168
974	0	0.999498746867168
975	0	0.999498746867168
976	0	0.999498746867168
977	0	0.999498746867168
978	0	0.999498746867168
979	0	0.999498746867168
980	0	0.999498746867168
981	0	0.999498746867168
982	0	0.999498746867168
983	0	0.999498746867168
984	0	0.999498746867168
985	0	0.999498746867168
986	0	0.999498746867168
987	0	0.999498746867168
988	0	0.999498746867168
989	0	0.999498746867168
990	0	0.999498746867168
991	0	0.999498746867168
992	0	0.999498746867168
993	0	0.999498746867168
994	0	0.999498746867168
995	0	0.999498746867168
996	0	0.999498746867168
997	0	0.999498746867168
998	0	0.999498746867168
999	0	0.999498746867168
1000	0	0.999498746867168
1001	0	0.999498746867168
1002	0	0.999498746867168
1003	0	0.999498746867168
1004	0	0.999498746867168
1005	0	0.999498746867168
1006	0	0.999498746867168
1007	0	0.999498746867168
1008	0	0.999498746867168
1009	0	0.999498746867168
1010	0	0.999498746867168
1011	0	0.999498746867168
1012	0	0.999498746867168
1013	0	0.999498746867168
1014	0	0.999498746867168
1015	0	0.999498746867168
1016	0	0.999498746867168
1017	0	0.999498746867168
1018	0	0.999498746867168
1019	0	0.999498746867168
1020	0	0.999498746867168
1021	0	0.999498746867168
1022	0	0.999498746867168
1023	0	0.999498746867168
1024	0	0.999498746867168
1025	0	0.999498746867168
1026	0	0.999498746867168
1027	0	0.999498746867168
1028	0	0.999498746867168
1029	0	0.999498746867168
1030	0	0.999498746867168
1031	0	0.999498746867168
1032	0	0.999498746867168
1033	0	0.999498746867168
1034	0	0.999498746867168
1035	0	0.999498746867168
1036	0	0.999498746867168
1037	0	0.999498746867168
1038	0	0.999498746867168
1039	0	0.999498746867168
1040	0	0.999498746867168
1041	0	0.999498746867168
1042	0	0.999498746867168
1043	0	0.999498746867168
1044	0	0.999498746867168
1045	0	0.999498746867168
1046	0	0.999498746867168
1047	0	0.999498746867168
1048	0	0.999498746867168
1049	0	0.999498746867168
1050	0	0.999498746867168
1051	0	0.999498746867168
1052	0	0.999498746867168
1053	0	0.999498746867168
1054	0	0.999498746867168
1055	0	0.999498746867168
1056	0	0.999498746867168
1057	0	0.999498746867168
1058	0	0.999498746867168
1059	0	0.999498746867168
1060	0	0.999498746867168
1061	0	0.999498746867168
1062	0	0.999498746867168
1063	0	0.999498746867168
1064	0	0.999498746867168
1065	0	0.999498746867168
1066	0	0.999498746867168
1067	0	0.999498746867168
1068	0	0.999498746867168
1069	0	0.999498746867168
1070	0	0.999498746867168
1071	0	0.999498746867168
1072	0	0.999498746867168
1073	0	0.999498746867168
1074	0	0.999498746867168
1075	0	0.999498746867168
1076	0	0.999498746867168
1077	0	0.999498746867168
1078	0	0.999498746867168
1079	0	0.999498746867168
1080	0	0.999498746867168
1081	0	0.999498746867168
1082	0	0.999498746867168
1083	0	0.999498746867168
1084	0	0.999498746867168
1085	0	0.999498746867168
1086	0	0.999498746867168
1087	0	0.999498746867168
1088	0	0.999498746867168
1089	0	0.999498746867168
1090	0	0.999498746867168
1091	0	0.999498746867168
1092	0	0.999498746867168
1093	0	0.999498746867168
1094	0	0.999498746867168
1095	0	0.999498746867168
1096	0	0.999498746867168
1097	0	0.999498746867168
1098	0	0.999498746867168
1099	0	0.999498746867168
1100	0	0.999498746867168
1101	0	0.999498746867168
1102	0	0.999498746867168
1103	0	0.999498746867168
1104	0	0.999498746867168
1105	0	0.999498746867168
1106	0	0.999498746867168
1107	0	0.999498746867168
1108	0	0.999498746867168
1109	0	0.999498746867168
1110	0	0.999498746867168
1111	0	0.999498746867168
1112	0	0.999498746867168
1113	0	0.999498746867168
1114	0	0.999498746867168
1115	0	0.999498746867168
1116	0	0.999498746867168
1117	0	0.999498746867168
1118	0	0.999498746867168
1119	0	0.999498746867168
1120	0	0.999498746867168
1121	0	0.999498746867168
1122	0	0.999498746867168
1123	0	0.999498746867168
1124	0	0.999498746867168
1125	0	0.999498746867168
1126	0	0.999498746867168
1127	0	0.999498746867168
1128	0	0.999498746867168
1129	0	0.999498746867168
1130	0	0.999498746867168
1131	0	0.999498746867168
1132	0	0.999498746867168
1133	0	0.999498746867168
1134	0	0.999498746867168
1135	0	0.999498746867168
1136	0	0.999498746867168
1137	0	0.999498746867168
1138	0	0.999498746867168
1139	0	0.999498746867168
1140	0	0.999498746867168
1141	0	0.999498746867168
1142	0	0.999498746867168
1143	0	0.999498746867168
1144	0	0.999498746867168
1145	0	0.999498746867168
1146	0	0.999498746867168
1147	0	0.999498746867168
1148	0	0.999498746867168
1149	0	0.999498746867168
1150	0	0.999498746867168
1151	0	0.999498746867168
1152	0	0.999498746867168
1153	0	0.999498746867168
1154	0	0.999498746867168
1155	0	0.999498746867168
1156	0	0.999498746867168
1157	0	0.999498746867168
1158	0	0.999498746867168
1159	0	0.999498746867168
1160	0	0.999498746867168
1161	0	0.999498746867168
1162	0	0.999498746867168
1163	0	0.999498746867168
1164	0	0.999498746867168
1165	0	0.999498746867168
1166	0	0.999498746867168
1167	0	0.999498746867168
1168	0	0.999498746867168
1169	0	0.999498746867168
1170	0	0.999498746867168
1171	0	0.999498746867168
1172	0	0.999498746867168
1173	0	0.999498746867168
1174	0	0.999498746867168
1175	0	0.999498746867168
1176	0	0.999498746867168
1177	0	0.999498746867168
1178	0	0.999498746867168
1179	0	0.999498746867168
1180	0	0.999498746867168
1181	0	0.999498746867168
1182	0	0.999498746867168
1183	0	0.999498746867168
1184	0	0.999498746867168
1185	0	0.999498746867168
1186	0	0.999498746867168
1187	0	0.999498746867168
1188	0	0.999498746867168
1189	0	0.999498746867168
1190	0	0.999498746867168
1191	0	0.999498746867168
1192	0	0.999498746867168
1193	0	0.999498746867168
1194	0	0.999498746867168
1195	0	0.999498746867168
1196	0	0.999498746867168
1197	0	0.999498746867168
1198	0	0.999498746867168
1199	0	0.999498746867168
1200	0	0.999498746867168
1201	0	0.999498746867168
1202	0	0.999498746867168
1203	0	0.999498746867168
1204	0	0.999498746867168
1205	0	0.999498746867168
1206	0	0.999498746867168
1207	0	0.999498746867168
1208	0	0.999498746867168
1209	0	0.999498746867168
1210	0	0.999498746867168
1211	0	0.999498746867168
1212	0	0.999498746867168
1213	0	0.999498746867168
1214	0	0.999498746867168
1215	0	0.999498746867168
1216	0	0.999498746867168
1217	0	0.999498746867168
1218	0	0.999498746867168
1219	0	0.999498746867168
1220	0	0.999498746867168
1221	0	0.999498746867168
1222	0	0.999498746867168
1223	0	0.999498746867168
1224	0	0.999498746867168
1225	0	0.999498746867168
1226	0	0.999498746867168
1227	0	0.999498746867168
1228	0	0.999498746867168
1229	0	0.999498746867168
1230	0	0.999498746867168
1231	0	0.999498746867168
1232	0	0.999498746867168
1233	0	0.999498746867168
1234	0	0.999498746867168
1235	0	0.999498746867168
1236	0	0.999498746867168
1237	0	0.999498746867168
1238	0	0.999498746867168
1239	0	0.999498746867168
1240	0	0.999498746867168
1241	0	0.999498746867168
1242	0	0.999498746867168
1243	0	0.999498746867168
1244	0	0.999498746867168
1245	0	0.999498746867168
1246	0	0.999498746867168
1247	0	0.999498746867168
1248	0	0.999498746867168
1249	0	0.999498746867168
1250	0	0.999498746867168
1251	0	0.999498746867168
1252	0	0.999498746867168
1253	0	0.999498746867168
1254	0	0.999498746867168
1255	0	0.999498746867168
1256	0	0.999498746867168
1257	0	0.999498746867168
1258	0	0.999498746867168
1259	0	0.999498746867168
1260	0	0.999498746867168
1261	0	0.999498746867168
1262	0	0.999498746867168
1263	0	0.999498746867168
1264	0	0.999498746867168
1265	0	0.999498746867168
1266	0	0.999498746867168
1267	0	0.999498746867168
1268	0	0.999498746867168
1269	0	0.999498746867168
1270	0	0.999498746867168
1271	0	0.999498746867168
1272	0	0.999498746867168
1273	0	0.999498746867168
1274	0	0.999498746867168
1275	0	0.999498746867168
1276	0	0.999498746867168
1277	0	0.999498746867168
1278	0	0.999498746867168
1279	0	0.999498746867168
1280	0	0.999498746867168
1281	0	0.999498746867168
1282	0	0.999498746867168
1283	0	0.999498746867168
1284	0	0.999498746867168
1285	0	0.999498746867168
1286	0	0.999498746867168
1287	0	0.999498746867168
1288	0	0.999498746867168
1289	0	0.999498746867168
1290	0	0.999498746867168
1291	0	0.999498746867168
1292	0	0.999498746867168
1293	0	0.999498746867168
1294	0	0.999498746867168
1295	0	0.999498746867168
1296	0	0.999498746867168
1297	0	0.999498746867168
1298	0	0.999498746867168
1299	0	0.999498746867168
1300	0	0.999498746867168
1301	0	0.999498746867168
1302	0	0.999498746867168
1303	0	0.999498746867168
1304	0	0.999498746867168
1305	0	0.999498746867168
1306	0	0.999498746867168
1307	0	0.999498746867168
1308	0	0.999498746867168
1309	0	0.999498746867168
1310	0	0.999498746867168
1311	0	0.999498746867168
1312	0	0.999498746867168
1313	0	0.999498746867168
1314	0	0.999498746867168
1315	0	0.999498746867168
1316	0	0.999498746867168
1317	0	0.999498746867168
1318	0	0.999498746867168
1319	0	0.999498746867168
1320	0	0.999498746867168
1321	0	0.999498746867168
1322	0	0.999498746867168
1323	0	0.999498746867168
1324	0	0.999498746867168
1325	0	0.999498746867168
1326	0	0.999498746867168
1327	0	0.999498746867168
1328	0	0.999498746867168
1329	0	0.999498746867168
1330	0	0.999498746867168
1331	0	0.999498746867168
1332	0	0.999498746867168
1333	0	0.999498746867168
1334	0	0.999498746867168
1335	0	0.999498746867168
1336	0	0.999498746867168
1337	0	0.999498746867168
1338	0	0.999498746867168
1339	0	0.999498746867168
1340	0	0.999498746867168
1341	0	0.999498746867168
1342	0	0.999498746867168
1343	0	0.999498746867168
1344	0	0.999498746867168
1345	0	0.999498746867168
1346	0	0.999498746867168
1347	0	0.999498746867168
1348	0	0.999498746867168
1349	0	0.999498746867168
1350	0	0.999498746867168
1351	0	0.999498746867168
1352	0	0.999498746867168
1353	0	0.999498746867168
1354	0	0.999498746867168
1355	0	0.999498746867168
1356	0	0.999498746867168
1357	0	0.999498746867168
1358	0	0.999498746867168
1359	0	0.999498746867168
1360	0	0.999498746867168
1361	0	0.999498746867168
1362	0	0.999498746867168
1363	0	0.999498746867168
1364	0	0.999498746867168
1365	0	0.999498746867168
1366	0	0.999498746867168
1367	0	0.999498746867168
1368	0	0.999498746867168
1369	0	0.999498746867168
1370	0	0.999498746867168
1371	0	0.999498746867168
1372	0	0.999498746867168
1373	0	0.999498746867168
1374	0	0.999498746867168
1375	0	0.999498746867168
1376	0	0.999498746867168
1377	0	0.999498746867168
1378	0	0.999498746867168
1379	0	0.999498746867168
1380	0	0.999498746867168
1381	0	0.999498746867168
1382	0	0.999498746867168
1383	0	0.999498746867168
1384	0	0.999498746867168
1385	0	0.999498746867168
1386	0	0.999498746867168
1387	0	0.999498746867168
1388	0	0.999498746867168
1389	0	0.999498746867168
1390	0	0.999498746867168
1391	0	0.999498746867168
1392	0	0.999498746867168
1393	0	0.999498746867168
1394	0	0.999498746867168
1395	0	0.999498746867168
1396	0	0.999498746867168
1397	0	0.999498746867168
1398	0	0.999498746867168
1399	0	0.999498746867168
1400	0	0.999498746867168
1401	0	0.999498746867168
1402	0	0.999498746867168
1403	0	0.999498746867168
1404	0	0.999498746867168
1405	0	0.999498746867168
1406	0	0.999498746867168
1407	0	0.999498746867168
1408	0	0.999498746867168
1409	0	0.999498746867168
1410	0	0.999498746867168
1411	0	0.999498746867168
1412	0	0.999498746867168
1413	0	0.999498746867168
1414	0	0.999498746867168
1415	0	0.999498746867168
1416	0	0.999498746867168
1417	0	0.999498746867168
1418	0	0.999498746867168
1419	0	0.999498746867168
1420	0	0.999498746867168
1421	0	0.999498746867168
1422	0	0.999498746867168
1423	0	0.999498746867168
1424	0	0.999498746867168
1425	0	0.999498746867168
1426	0	0.999498746867168
1427	0	0.999498746867168
1428	0	0.999498746867168
1429	0	0.999498746867168
1430	0	0.999498746867168
1431	0	0.999498746867168
1432	0	0.999498746867168
1433	0	0.999498746867168
1434	0	0.999498746867168
1435	0	0.999498746867168
1436	0	0.999498746867168
1437	0	0.999498746867168
1438	0	0.999498746867168
1439	0	0.999498746867168
1440	0	0.999498746867168
1441	0	0.999498746867168
1442	0	0.999498746867168
1443	0	0.999498746867168
1444	0	0.999498746867168
1445	0	0.999498746867168
1446	0	0.999498746867168
1447	0	0.999498746867168
1448	0	0.999498746867168
1449	0	0.999498746867168
1450	0	0.999498746867168
1451	0	0.999498746867168
1452	0	0.999498746867168
1453	0	0.999498746867168
1454	0	0.999498746867168
1455	0	0.999498746867168
1456	0	0.999498746867168
1457	0	0.999498746867168
1458	0	0.999498746867168
1459	0	0.999498746867168
1460	0	0.999498746867168
1461	0	0.999498746867168
1462	0	0.999498746867168
1463	0	0.999498746867168
1464	0	0.999498746867168
1465	0	0.999498746867168
1466	0	0.999498746867168
1467	0	0.999498746867168
1468	0	0.999498746867168
1469	0	0.999498746867168
1470	0	0.999498746867168
1471	0	0.999498746867168
1472	0	0.999498746867168
1473	0	0.999498746867168
1474	0	0.999498746867168
1475	0	0.999498746867168
1476	0	0.999498746867168
1477	0	0.999498746867168
1478	0	0.999498746867168
1479	0	0.999498746867168
1480	0	0.999498746867168
1481	0	0.999498746867168
1482	0	0.999498746867168
1483	0	0.999498746867168
1484	0	0.999498746867168
1485	0	0.999498746867168
1486	0	0.999498746867168
1487	0	0.999498746867168
1488	0	0.999498746867168
1489	0	0.999498746867168
1490	0	0.999498746867168
1491	0	0.999498746867168
1492	0	0.999498746867168
1493	0	0.999498746867168
1494	0	0.999498746867168
1495	0	0.999498746867168
1496	0	0.999498746867168
1497	0	0.999498746867168
1498	0	0.999498746867168
1499	0	0.999498746867168
1500	0	0.999498746867168
1501	0	0.999498746867168
1502	0	0.999498746867168
1503	0	0.999498746867168
1504	0	0.999498746867168
1505	0	0.999498746867168
1506	0	0.999498746867168
1507	0	0.999498746867168
1508	0	0.999498746867168
1509	0	0.999498746867168
1510	0	0.999498746867168
1511	0	0.999498746867168
1512	0	0.999498746867168
1513	0	0.999498746867168
1514	0	0.999498746867168
1515	0	0.999498746867168
1516	0	0.999498746867168
1517	0	0.999498746867168
1518	0	0.999498746867168
1519	0	0.999498746867168
1520	0	0.999498746867168
1521	0	0.999498746867168
1522	0	0.999498746867168
1523	0	0.999498746867168
1524	0	0.999498746867168
1525	0	0.999498746867168
1526	0	0.999498746867168
1527	0	0.999498746867168
1528	0	0.999498746867168
1529	0	0.999498746867168
1530	0	0.999498746867168
1531	0	0.999498746867168
1532	0	0.999498746867168
1533	0	0.999498746867168
1534	0	0.999498746867168
1535	0	0.999498746867168
1536	0	0.999498746867168
1537	0	0.999498746867168
1538	0	0.999498746867168
1539	0	0.999498746867168
1540	0	0.999498746867168
1541	0	0.999498746867168
1542	0	0.999498746867168
1543	0	0.999498746867168
1544	0	0.999498746867168
1545	0	0.999498746867168
1546	0	0.999498746867168
1547	0	0.999498746867168
1548	0	0.999498746867168
1549	0	0.999498746867168
1550	0	0.999498746867168
1551	0	0.999498746867168
1552	0	0.999498746867168
1553	0	0.999498746867168
1554	0	0.999498746867168
1555	0	0.999498746867168
1556	0	0.999498746867168
1557	0	0.999498746867168
1558	0	0.999498746867168
1559	0	0.999498746867168
1560	0	0.999498746867168
1561	0	0.999498746867168
1562	0	0.999498746867168
1563	0	0.999498746867168
1564	0	0.999498746867168
1565	0	0.999498746867168
1566	0	0.999498746867168
1567	0	0.999498746867168
1568	0	0.999498746867168
1569	0	0.999498746867168
1570	0	0.999498746867168
1571	0	0.999498746867168
1572	0	0.999498746867168
1573	0	0.999498746867168
1574	0	0.999498746867168
1575	0	0.999498746867168
1576	0	0.999498746867168
1577	0	0.999498746867168
1578	0	0.999498746867168
1579	0	0.999498746867168
1580	0	0.999498746867168
1581	0	0.999498746867168
1582	0	0.999498746867168
1583	0	0.999498746867168
1584	0	0.999498746867168
1585	0	0.999498746867168
1586	0	0.999498746867168
1587	0	0.999498746867168
1588	0	0.999498746867168
1589	0	0.999498746867168
1590	0	0.999498746867168
1591	0	0.999498746867168
1592	0	0.999498746867168
1593	0	0.999498746867168
1594	0	0.999498746867168
1595	0	0.999498746867168
1596	0	0.999498746867168
1597	0	0.999498746867168
1598	0	0.999498746867168
1599	0	0.999498746867168
1600	0	0.999498746867168
1601	0	0.999498746867168
1602	0	0.999498746867168
1603	0	0.999498746867168
1604	0	0.999498746867168
1605	0	0.999498746867168
1606	0	0.999498746867168
1607	0	0.999498746867168
1608	0	0.999498746867168
1609	0	0.999498746867168
1610	0	0.999498746867168
1611	0	0.999498746867168
1612	0	0.999498746867168
1613	0	0.999498746867168
1614	0	0.999498746867168
1615	0	0.999498746867168
1616	0	0.999498746867168
1617	0	0.999498746867168
1618	0	0.999498746867168
1619	0	0.999498746867168
1620	0	0.999498746867168
1621	0	0.999498746867168
1622	0	0.999498746867168
1623	0	0.999498746867168
1624	0	0.999498746867168
1625	0	0.999498746867168
1626	0	0.999498746867168
1627	0	0.999498746867168
1628	0	0.999498746867168
1629	0	0.999498746867168
1630	0	0.999498746867168
1631	0	0.999498746867168
1632	0	0.999498746867168
1633	0	0.999498746867168
1634	0	0.999498746867168
1635	0	0.999498746867168
1636	0	0.999498746867168
1637	0	0.999498746867168
1638	0	0.999498746867168
1639	0	0.999498746867168
1640	0	0.999498746867168
1641	0	0.999498746867168
1642	0	0.999498746867168
1643	0	0.999498746867168
1644	0	0.999498746867168
1645	0	0.999498746867168
1646	0	0.999498746867168
1647	0	0.999498746867168
1648	0	0.999498746867168
1649	0	0.999498746867168
1650	0	0.999498746867168
1651	0	0.999498746867168
1652	0	0.999498746867168
1653	0	0.999498746867168
1654	0	0.999498746867168
1655	0	0.999498746867168
1656	0	0.999498746867168
1657	0	0.999498746867168
1658	0	0.999498746867168
1659	0	0.999498746867168
1660	0	0.999498746867168
1661	0	0.999498746867168
1662	0	0.999498746867168
1663	0	0.999498746867168
1664	0	0.999498746867168
1665	0	0.999498746867168
1666	0	0.999498746867168
1667	0	0.999498746867168
1668	0	0.999498746867168
1669	0	0.999498746867168
1670	0	0.999498746867168
1671	0	0.999498746867168
1672	0	0.999498746867168
1673	0	0.999498746867168
1674	0	0.999498746867168
1675	0	0.999498746867168
1676	0	0.999498746867168
1677	0	0.999498746867168
1678	0	0.999498746867168
1679	0	0.999498746867168
1680	0	0.999498746867168
1681	0	0.999498746867168
1682	0	0.999498746867168
1683	0	0.999498746867168
1684	0	0.999498746867168
1685	0	0.999498746867168
1686	0	0.999498746867168
1687	0	0.999498746867168
1688	0	0.999498746867168
1689	0	0.999498746867168
1690	0	0.999498746867168
1691	0	0.999498746867168
1692	0	0.999498746867168
1693	0	0.999498746867168
1694	0	0.999498746867168
1695	0	0.999498746867168
1696	0	0.999498746867168
1697	0	0.999498746867168
1698	0	0.999498746867168
1699	0	0.999498746867168
1700	0	0.999498746867168
1701	0	0.999498746867168
1702	0	0.999498746867168
1703	0	0.999498746867168
1704	0	0.999498746867168
1705	0	0.999498746867168
1706	0	0.999498746867168
1707	0	0.999498746867168
1708	0	0.999498746867168
1709	0	0.999498746867168
1710	0	0.999498746867168
1711	0	0.999498746867168
1712	0	0.999498746867168
1713	0	0.999498746867168
1714	0	0.999498746867168
1715	0	0.999498746867168
1716	0	0.999498746867168
1717	0	0.999498746867168
1718	0	0.999498746867168
1719	0	0.999498746867168
1720	0	0.999498746867168
1721	0	0.999498746867168
1722	0	0.999498746867168
1723	0	0.999498746867168
1724	0	0.999498746867168
1725	0	0.999498746867168
1726	0	0.999498746867168
1727	0	0.999498746867168
1728	0	0.999498746867168
1729	0	0.999498746867168
1730	0	0.999498746867168
1731	0	0.999498746867168
1732	0	0.999498746867168
1733	0	0.999498746867168
1734	0	0.999498746867168
1735	0	0.999498746867168
1736	0	0.999498746867168
1737	0	0.999498746867168
1738	0	0.999498746867168
1739	0	0.999498746867168
1740	0	0.999498746867168
1741	0	0.999498746867168
1742	0	0.999498746867168
1743	0	0.999498746867168
1744	0	0.999498746867168
1745	0	0.999498746867168
1746	0	0.999498746867168
1747	0	0.999498746867168
1748	0	0.999498746867168
1749	0	0.999498746867168
1750	0	0.999498746867168
1751	0	0.999498746867168
1752	0	0.999498746867168
1753	0	0.999498746867168
1754	0	0.999498746867168
1755	0	0.999498746867168
1756	0	0.999498746867168
1757	0	0.999498746867168
1758	0	0.999498746867168
1759	0	0.999498746867168
1760	0	0.999498746867168
1761	0	0.999498746867168
1762	0	0.999498746867168
1763	0	0.999498746867168
1764	0	0.999498746867168
1765	0	0.999498746867168
1766	0	0.999498746867168
1767	0	0.999498746867168
1768	0	0.999498746867168
1769	0	0.999498746867168
1770	0	0.999498746867168
1771	0	0.999498746867168
1772	0	0.999498746867168
1773	0	0.999498746867168
1774	0	0.999498746867168
1775	0	0.999498746867168
1776	0	0.999498746867168
1777	0	0.999498746867168
1778	0	0.999498746867168
1779	0	0.999498746867168
1780	0	0.999498746867168
1781	0	0.999498746867168
1782	0	0.999498746867168
1783	0	0.999498746867168
1784	0	0.999498746867168
1785	0	0.999498746867168
1786	0	0.999498746867168
1787	0	0.999498746867168
1788	0	0.999498746867168
1789	0	0.999498746867168
1790	0	0.999498746867168
1791	0	0.999498746867168
1792	0	0.999498746867168
1793	0	0.999498746867168
1794	0	0.999498746867168
1795	0	0.999498746867168
1796	0	0.999498746867168
1797	0	0.999498746867168
1798	0	0.999498746867168
1799	0	0.999498746867168
1800	0	0.999498746867168
1801	0	0.999498746867168
1802	0	0.999498746867168
1803	0	0.999498746867168
1804	0	0.999498746867168
1805	0	0.999498746867168
1806	0	0.999498746867168
1807	0	0.999498746867168
1808	0	0.999498746867168
1809	0	0.999498746867168
1810	0	0.999498746867168
1811	0	0.999498746867168
1812	0	0.999498746867168
1813	0	0.999498746867168
1814	0	0.999498746867168
1815	0	0.999498746867168
1816	0	0.999498746867168
1817	0	0.999498746867168
1818	0	0.999498746867168
1819	0	0.999498746867168
1820	0	0.999498746867168
1821	0	0.999498746867168
1822	0	0.999498746867168
1823	0	0.999498746867168
1824	0	0.999498746867168
1825	0	0.999498746867168
1826	0	0.999498746867168
1827	0	0.999498746867168
1828	0	0.999498746867168
1829	0	0.999498746867168
1830	0	0.999498746867168
1831	0	0.999498746867168
1832	0	0.999498746867168
1833	0	0.999498746867168
1834	0	0.999498746867168
1835	0	0.999498746867168
1836	0	0.999498746867168
1837	0	0.999498746867168
1838	0	0.999498746867168
1839	0	0.999498746867168
1840	0	0.999498746867168
1841	0	0.999498746867168
1842	0	0.999498746867168
1843	0	0.999498746867168
1844	0	0.999498746867168
1845	0	0.999498746867168
1846	0	0.999498746867168
1847	0	0.999498746867168
1848	0	0.999498746867168
1849	0	0.999498746867168
1850	0	0.999498746867168
1851	0	0.999498746867168
1852	0	0.999498746867168
1853	0	0.999498746867168
1854	0	0.999498746867168
1855	0	0.999498746867168
1856	0	0.999498746867168
1857	0	0.999498746867168
1858	0	0.999498746867168
1859	0	0.999498746867168
1860	0	0.999498746867168
1861	0	0.999498746867168
1862	0	0.999498746867168
1863	0	0.999498746867168
1864	0	0.999498746867168
1865	0	0.999498746867168
1866	0	0.999498746867168
1867	0	0.999498746867168
1868	0	0.999498746867168
1869	0	0.999498746867168
1870	0	0.999498746867168
1871	0	0.999498746867168
1872	0	0.999498746867168
1873	0	0.999498746867168
1874	0	0.999498746867168
1875	0	0.999498746867168
1876	0	0.999498746867168
1877	0	0.999498746867168
1878	0	0.999498746867168
1879	0	0.999498746867168
1880	0	0.999498746867168
1881	0	0.999498746867168
1882	0	0.999498746867168
1883	0	0.999498746867168
1884	0	0.999498746867168
1885	0	0.999498746867168
1886	0	0.999498746867168
1887	0	0.999498746867168
1888	0	0.999498746867168
1889	0	0.999498746867168
1890	0	0.999498746867168
1891	0	0.999498746867168
1892	0	0.999498746867168
1893	0	0.999498746867168
1894	0	0.999498746867168
1895	0	0.999498746867168
1896	0	0.999498746867168
1897	0	0.999498746867168
1898	0	0.999498746867168
1899	0	0.999498746867168
1900	0	0.999498746867168
1901	0	0.999498746867168
1902	0	0.999498746867168
1903	0	0.999498746867168
1904	0	0.999498746867168
1905	0	0.999498746867168
1906	0	0.999498746867168
1907	0	0.999498746867168
1908	0	0.999498746867168
1909	0	0.999498746867168
1910	0	0.999498746867168
1911	0	0.999498746867168
1912	0	0.999498746867168
1913	0	0.999498746867168
1914	0	0.999498746867168
1915	0	0.999498746867168
1916	0	0.999498746867168
1917	0	0.999498746867168
1918	0	0.999498746867168
1919	0	0.999498746867168
1920	0	0.999498746867168
1921	0	0.999498746867168
1922	0	0.999498746867168
1923	0	0.999498746867168
1924	0	0.999498746867168
1925	0	0.999498746867168
1926	0	0.999498746867168
1927	0	0.999498746867168
1928	0	0.999498746867168
1929	0	0.999498746867168
1930	0	0.999498746867168
1931	0	0.999498746867168
1932	0	0.999498746867168
1933	0	0.999498746867168
1934	0	0.999498746867168
1935	0	0.999498746867168
1936	0	0.999498746867168
1937	0	0.999498746867168
1938	0	0.999498746867168
1939	0	0.999498746867168
1940	0	0.999498746867168
1941	0	0.999498746867168
1942	0	0.999498746867168
1943	0	0.999498746867168
1944	0	0.999498746867168
1945	0	0.999498746867168
1946	0	0.999498746867168
1947	0	0.999498746867168
1948	0	0.999498746867168
1949	0	0.999498746867168
1950	0	0.999498746867168
1951	0	0.999498746867168
1952	0	0.999498746867168
1953	0	0.999498746867168
1954	0	0.999498746867168
1955	0	0.999498746867168
1956	0	0.999498746867168
1957	0	0.999498746867168
1958	0	0.999498746867168
1959	0	0.999498746867168
1960	0	0.999498746867168
1961	0	0.999498746867168
1962	0	0.999498746867168
1963	0	0.999498746867168
1964	0	0.999498746867168
1965	0	0.999498746867168
1966	0	0.999498746867168
1967	0	0.999498746867168
1968	0	0.999498746867168
1969	0	0.999498746867168
1970	0	0.999498746867168
1971	0	0.999498746867168
1972	0	0.999498746867168
1973	0	0.999498746867168
1974	0	0.999498746867168
1975	0	0.999498746867168
1976	0	0.999498746867168
1977	0	0.999498746867168
1978	0	0.999498746867168
1979	0	0.999498746867168
1980	0	0.999498746867168
1981	0	0.999498746867168
1982	0	0.999498746867168
1983	0	0.999498746867168
1984	0	0.999498746867168
1985	0	0.999498746867168
1986	0	0.999498746867168
1987	0	0.999498746867168
1988	0	0.999498746867168
1989	0	0.999498746867168
1990	0	0.999498746867168
1991	0	0.999498746867168
1992	0	0.999498746867168
1993	0	0.999498746867168
1994	0	0.999498746867168
1995	0	0.999498746867168
1996	0	0.999498746867168
1997	0	0.999498746867168
1998	0	0.999498746867168
1999	0	0.999498746867168
[truncated: 101 more rows]
