# Supplementary material for: Accurate determination of CRISPR-mediated gene fitness in transplantable tumours
Source: Nat Commun. 2022 Aug 4;13:4534. doi: 10.1038/s41467-022-31830-2 (PMC9352714; doi:10.1038/s41467-022-31830-2)
Supplement: Supplementary file 5 — Source data [file 41467_2022_31830_MOESM5_ESM.zip › source_data/Fig1/Fig1a/clone_sampling.csv]

sample	winsorization	CIwidth90_mean_ratio
50	0	0.9016
100	0	0.86301
150	0	0.7057
200	0	0.59465
250	0	0.52553
300	0	0.48135
350	0	0.44061
400	0	0.41218
450	0	0.38592
500	0	0.36914
550	0	0.35035
600	0	0.33878
650	0	0.32552
700	0	0.31245
750	0	0.30396
800	0	0.29519
850	0	0.28406
900	0	0.27772
950	0	0.26974
1000	0	0.26367
1050	0	0.25599
1100	0	0.25222
1150	0	0.24451
1200	0	0.24095
1250	0	0.236
1300	0	0.23231
1350	0	0.22723
1400	0	0.22286
1450	0	0.21938
1500	0	0.21631
1550	0	0.21053
1600	0	0.208
1650	0	0.20508
1700	0	0.20302
1750	0	0.20168
1800	0	0.19828
1850	0	0.19505
1900	0	0.19193
1950	0	0.18977
2000	0	0.18733
2050	0	0.18408
2100	0	0.18237
2150	0	0.18156
2200	0	0.17878
2250	0	0.1771
2300	0	0.17595
2350	0	0.17228
2400	0	0.17009
2450	0	0.16864
2500	0	0.16779
2550	0	0.16665
2600	0	0.16407
2650	0	0.16259
2700	0	0.16146
2750	0	0.16007
2800	0	0.1593
2850	0	0.15883
2900	0	0.15671
2950	0	0.15481
3000	0	0.15373
3050	0	0.15142
3100	0	0.1496
3150	0	0.14842
3200	0	0.14936
3250	0	0.14755
3300	0	0.14713
3350	0	0.14489
3400	0	0.14347
3450	0	0.14311
3500	0	0.14164
50	2	0.77495
100	2	0.54818
150	2	0.45174
200	2	0.3909
250	2	0.34979
300	2	0.31571
350	2	0.29452
400	2	0.27432
450	2	0.25898
500	2	0.24503
550	2	0.23273
600	2	0.22297
650	2	0.21545
700	2	0.20578
750	2	0.19884
800	2	0.19352
850	2	0.18727
900	2	0.18155
950	2	0.17847
1000	2	0.17192
1050	2	0.16885
1100	2	0.16565
1150	2	0.16064
1200	2	0.15787
1250	2	0.15524
1300	2	0.15131
1350	2	0.14877
1400	2	0.14696
1450	2	0.14434
1500	2	0.14106
1550	2	0.13824
1600	2	0.13596
1650	2	0.13446
1700	2	0.13143
1750	2	0.12985
1800	2	0.12844
1850	2	0.12839
1900	2	0.12466
1950	2	0.12301
2000	2	0.12264
2050	2	0.12119
2100	2	0.11946
2150	2	0.1174
2200	2	0.11708
2250	2	0.11554
2300	2	0.11456
2350	2	0.11402
2400	2	0.11215
2450	2	0.11026
2500	2	0.10964
2550	2	0.10933
2600	2	0.10753
2650	2	0.10676
2700	2	0.10604
2750	2	0.10423
2800	2	0.10349
2850	2	0.10296
2900	2	0.10177
2950	2	0.10133
3000	2	0.10065
3050	2	0.09968
3100	2	0.09926
3150	2	0.09835
3200	2	0.09772
3250	2	0.09689
3300	2	0.09554
3350	2	0.09525
3400	2	0.09434
3450	2	0.09318
3500	2	0.09307
50	5	0.77268
100	5	0.54777
150	5	0.44875
200	5	0.38972
250	5	0.3514
300	5	0.32186
350	5	0.29799
400	5	0.28032
450	5	0.26297
500	5	0.25235
550	5	0.24002
600	5	0.22907
650	5	0.22133
700	5	0.2127
750	5	0.20486
800	5	0.19795
850	5	0.19313
900	5	0.1875
950	5	0.18369
1000	5	0.17884
1050	5	0.17452
1100	5	0.16982
1150	5	0.166
1200	5	0.16198
1250	5	0.15966
1300	5	0.15732
1350	5	0.15336
1400	5	0.15097
1450	5	0.1485
1500	5	0.1456
1550	5	0.1438
1600	5	0.14222
1650	5	0.13962
1700	5	0.13721
1750	5	0.13565
1800	5	0.13407
1850	5	0.13193
1900	5	0.12974
1950	5	0.12811
2000	5	0.12703
2050	5	0.12471
2100	5	0.12365
2150	5	0.12331
2200	5	0.12123
2250	5	0.11911
2300	5	0.11855
2350	5	0.1168
2400	5	0.11659
2450	5	0.11463
2500	5	0.11392
2550	5	0.11258
2600	5	0.11224
2650	5	0.11056
2700	5	0.11009
2750	5	0.10838
2800	5	0.10736
2850	5	0.1064
2900	5	0.10557
2950	5	0.10548
3000	5	0.10404
3050	5	0.10299
3100	5	0.10253
3150	5	0.10154
3200	5	0.10083
3250	5	0.10005
3300	5	0.0996
3350	5	0.09804
3400	5	0.09827
3450	5	0.0973
3500	5	0.09588
