# Supplementary material for: Accurate determination of CRISPR-mediated gene fitness in transplantable tumours
Source: Nat Commun. 2022 Aug 4;13:4534. doi: 10.1038/s41467-022-31830-2 (PMC9352714; doi:10.1038/s41467-022-31830-2)
Supplement: Supplementary file 5 — Source data [file 41467_2022_31830_MOESM5_ESM.zip › source_data/Fig4/Fig4a/C1368_site.csv]

sgrna	gene	MPF_fitness_lo	MPF_fitness_median	MPF_fitness_hi	MPF_rank_lo	MPF_rank_median	MPF_rank_hi	SQ_fitness_lo	SQ_fitness_median	SQ_fitness_hi	SQ_rank_lo	SQ_rank_median	SQ_rank_hi
25	PIK3CA	0.423061924955095	0.507706388043362	0.634706691729548	11	15	26	0.472358072726012	0.560081994079092	0.680124823532308	10	14	26
26	PIK3CA	0.805280338036726	0.910169840196003	1.03587897201547	62	92	127	0.804028125927194	0.903094666923678	1.02504468880876	50.4500000000001	83	127
27	PIK3CA	0.516080271562716	0.58245062585292	0.670930368596131	16	20	32.5499999999997	0.633166200347476	0.714876844054521	0.81669212805309	19	31	53
28	PIK3CB	0.650250337900868	0.733241756736584	0.843751644669676	30	45	72	0.624510025690928	0.705026417215885	0.809122366667096	18	30	52
29	PIK3CB	0.935441137597524	1.02585623708894	1.13107044438671	101	124	147	1.02148651911992	1.13467159779247	1.25620763985902	125	153	166
30	PIK3CB	0.657311057122617	0.739494858143627	0.836464741009433	31	47	70	0.789243985194315	0.90173423552737	1.02991407552081	47.4500000000001	82	129.55
31	mTOR	0.570175313034026	0.620659919891638	0.675596634392744	19	24	34	0.63777068917466	0.696543944140714	0.759590568644129	19.4500000000001	28	41
32	mTOR	0.651708617751	0.719170521493762	0.80540685126072	30	42	61	0.637524412095244	0.703887752657232	0.783900760196929	19	30	45
33	mTOR	0.320629481571097	0.381024190821906	0.458997799965059	5	8	12	0.474224565542439	0.570362996703258	0.700936209698349	10	14	29
34	AKT1	0.655870935499737	0.715011901441475	0.781908485626191	30	41	56	0.592122593103755	0.639510892928331	0.6935933907822	15	20	28
35	AKT1	0.707892250788869	0.787913964389751	0.880840868071416	40	58	82	0.789543238424065	0.882775155408037	0.991511535636915	47	76	114
36	AKT1	0.477134352762669	0.532828497478401	0.604867747067919	13	17	22	0.616217826067624	0.687867753781003	0.788277482023816	17	27	46
37	AKT2	0.832158556636742	0.904463517948133	0.986758999748329	69	91	114	0.775488716414804	0.84466788721249	0.931921662489433	44	62	92
38	AKT2	1.01510737014071	1.11145841999381	1.2302498744776	122	143	160	0.962047557816332	1.06522467979611	1.18571885239078	105	139	160
39	AKT2	0.829753034379773	0.920083278350696	1.02941626506783	67	96	125	0.996323830316423	1.10634482422866	1.23333893145772	116	148	163.55
40	AKT3	0.824180483350393	0.894961672626942	0.978175036168117	66	88	112	0.844846645324087	0.932055629125601	1.02568368978387	62	93	126
41	AKT3	0.744582267914262	0.819344944468679	0.902088894172476	48	65	89	0.850775248066062	0.933601088988403	1.02757164369289	65	94	128
42	AKT3	1.09261728053878	1.16353496203595	1.24175360895951	140	153	162	0.981780906600491	1.04371826837591	1.10969537231564	111	132	149
43	PLK1	0.23151178829154	0.276250002097707	0.336764839303337	2	3	6	0.330541464298736	0.399097405194146	0.498789981691701	2	5	11
44	PLK1	0.253980856689019	0.291373306315341	0.338633725740466	2	3	6	0.343156973289119	0.396529171628093	0.465662319267185	3	5	9
45	PLK1	0.458625837929278	0.502405411444152	0.556121673863444	12	15	18	0.479010399750246	0.52611267920089	0.580766850927872	10	12	15
46	PLK4	0.575831717051757	0.631058262545645	0.694587519466118	19	26	37	0.650619900258787	0.712862670500334	0.785564163505326	21	32	46
47	PLK4	0.543035031904027	0.625268461209378	0.729230633768958	17	25	44	0.44919969611113	0.511412376873858	0.590396647554699	8	12	16
48	PLK4	0.829773202095647	0.894151146122322	0.969250623585969	68	87	109.55	0.978368545883916	1.05633359804256	1.15050212941281	109	136	155
49	EGFR	1.08469725807887	1.24219516114071	1.44627874348875	139	162	167	0.924445981673876	1.07457260239545	1.26600510442028	90	141	165
50	EGFR	0.804377689088041	0.919777989685705	1.05900704574548	61	96	131	0.648898270658551	0.754656986573503	0.882976411500444	21	40	76
51	EGFR	0.988645773570224	1.07545748685225	1.18123608166918	114	135	155	0.949462200054966	1.03534664068081	1.1389759925382	99	130	154
52	ERBB2	0.46527200742247	0.528121378733871	0.604969779974237	13	16	22	0.601354361308542	0.686694453983337	0.791559625526511	16	26	48
53	ERBB2	0.644599985598066	0.710273911163509	0.789270871425189	28	40	59	0.705117772594507	0.783135026534107	0.868604435509441	30	45	71
54	ERBB2	0.584908563821504	0.647223441463202	0.719295970027143	20	29	42	0.759813027207803	0.844167350035297	0.9314732659704	41	62	93
55	ESR1	0.873040087308329	0.970523150831834	1.08134750876722	82	110	137	0.796005601462918	0.880768438408165	0.974434144925332	49.4500000000001	75	108
56	ESR1	0.602219996351093	0.664236025405625	0.748360862654774	22	32	48	0.580603833922584	0.652948124284379	0.734726423311057	15	21	35
57	ESR1	0.584436605666925	0.651531568619702	0.726182095673408	20	30	43.5499999999997	0.59555602954713	0.661669657115358	0.738209004520328	15	23	36
58	SMO	0.592286204612429	0.64280892564454	0.701026006525824	20	28	38	0.692796200675825	0.759482177958858	0.836670100585283	28	41	60
59	SMO	0.595386462045691	0.650747445489281	0.722406685436512	21	29	42	0.760425029536866	0.840077542518987	0.943522653080109	41	61	97
60	SMO	0.883783430790974	1.00021171791287	1.13606054433112	84	118	149	0.549086837554602	0.630238461112157	0.733343510897571	14	19	35
61	LEF1	0.711219605671958	0.829035652936963	0.988182005493673	40.4500000000001	67	115	0.62649829026802	0.732778947217183	0.887289740004636	18	35	78
62	LEF1	0.937067604852152	1.04307863528026	1.17862713037947	100	128	155	0.925655259375409	1.02801010747098	1.1584194183633	90	128	156.55
63	LEF1	0.705028398858058	0.777793118793478	0.855570285520646	39	55	75	0.764244981954994	0.842640824305	0.930291392801907	42	62	93
64	APH1A	0.571296546829055	0.632706172604702	0.704667435429514	19	26	39	0.585515655186028	0.643889825910066	0.71186566611697	15	20	31
65	APH1A	0.660317575894862	0.713603514339679	0.774124203422242	31	41	54	0.691932976153098	0.752681486068366	0.818396831736978	28	39	54
66	APH1A	0.396543048143726	0.459176475700222	0.541173569440978	9	12	17	0.378442304931515	0.435835126241142	0.503518264614011	4	7	11
67	ERBB3	0.845342983801122	0.913013169261994	0.987887990354606	72	94	115	0.740427994440305	0.802113143454347	0.869483020792488	36	50	72
68	ERBB3	0.733813761224184	0.828260419104708	0.949908040739388	45	68	104	0.689134624617764	0.791616190603645	0.912134327081663	27	48	86
69	ERBB3	0.851434304019591	0.926703800943657	1.00412884584301	74	98	119	0.916128204681948	0.996429575713308	1.08779733730608	88	116	144
70	ERBB4	1.10967468598739	1.22062423465269	1.35094459929565	143	160	166	0.926353671678879	1.01262935782563	1.12193471118778	92	122	151
71	ERBB4	1.01014119118548	1.11639640743195	1.24548611855725	120	144	161	0.848332373350013	0.941530777397533	1.04999066736856	63	97	135
72	ERBB4	0.973951309527133	1.05072312598885	1.15501280313481	111	130	151	0.81922112100045	0.895712623536271	0.984942427615646	55	80	111.55
73	MET	0.889827290819462	0.990508738795617	1.10222214122558	86	115	141	0.69229078046614	0.787753488245442	0.899368162862422	28	47	81
74	MET	0.805397399393885	0.872013301501458	0.946919681032151	61	80	104	1.11041603765587	1.20882928299869	1.32528632246747	148	162	168
75	MET	0.953578274944763	1.0426178680887	1.14960729506748	105	128	150	0.965855099235055	1.07475963454523	1.20868110345827	105	141	162
76	FLT1	0.686429148575827	0.774037873464926	0.887190533299577	36	54	85.5499999999997	0.915882674526475	1.04211416940901	1.21335294186572	86	132	162
77	FLT1	0.924482558900857	1.02785765590105	1.1678670436483	98	125	154	0.79959806576242	0.90118205017594	1.01727997566028	50	82	125
78	FLT1	1.0209965721522	1.12949864957736	1.25136869925391	123	147	162	1.0921851642434	1.22311260512777	1.38696492624149	145	163	168
79	KDR	0.782406861155169	0.869073851125613	0.969365654284226	57	79	109	0.735969369892032	0.814629609810549	0.914572825792448	36	54	86
80	KDR	0.975194180265896	1.10100126648535	1.26329638101152	111	141	162	0.906693661330161	1.02451902806209	1.16710962773794	84	126	158
81	KDR	1.00457103494013	1.1139558948235	1.23967141337927	120	144	161	0.916465929438482	1.00540526548796	1.11551026440283	87	120	150
82	PDGFRA	0.837868636173015	0.928356808470547	1.03169557115112	70	99	126	0.847859430474836	0.948285206217974	1.06467063380714	64	99	139
83	PDGFRA	0.57488673996602	0.631731120196753	0.698451963573957	19	26	37	0.625377111324103	0.693856917303934	0.770912009111542	18	28	43
84	PDGFRA	0.983039425876045	1.10549247494565	1.2634273281001	113	142	163	0.889934883957566	1.00018609843468	1.14538769749968	78	118	155
85	PDGFRB	1.06719985026345	1.1925277963059	1.34251467003285	134	157	166	1.01892374600451	1.15008209192672	1.31116439760804	125	155	167
86	PDGFRB	0.732452015822149	0.830420242611752	0.951228082944548	45	68	105	0.645755390265678	0.733613323098631	0.839885191119784	21	35	61
87	PDGFRB	0.997649646121229	1.11176721932533	1.25964767526768	117	144	162	0.981687160237129	1.08875866568858	1.22484645813516	111.45	145	163
88	ALK	0.717783491020352	0.810036040852309	0.931522094473989	42	63	101	0.753445282579261	0.868961911115756	1.01526011653348	39	71	124
89	ALK	0.873936966963511	0.939457501581949	1.00671556861615	81	102	120	0.963664464351371	1.04515898213282	1.14557445890421	105	133	154
90	ALK	0.576981119847437	0.645221034763316	0.72431890216816	19	28	43	0.728655654584493	0.818101960236676	0.932431794564624	34.4500000000001	54	93
91	ROS1	0.878011004586786	0.953833444805102	1.03086703652372	83	106	125	0.890613065509954	0.966452991603333	1.04629650549908	79	106	134
92	ROS1	1.11488498837469	1.20429413804971	1.30163531670572	145	158	164	0.913471866538389	0.980568311235102	1.0555767028973	86	111	136
93	ROS1	0.794300789929056	0.862372097689103	0.946998717666687	59	77	103	0.836077071023987	0.928865680204071	1.01996522597216	60	92	125
94	RET	0.741679465684838	0.80829660253052	0.885161106781438	47	62	83	0.864522059646416	0.940512457300658	1.02099072466337	69	96	126
95	RET	0.789476850370947	0.851344084539559	0.921754964401408	58	74	95.5499999999997	0.806142427244839	0.875305936362751	0.947241162586786	51	73	99
96	RET	0.819776248269046	0.89861249966506	0.997200374116653	65	89	117	0.708478997287318	0.782911092590642	0.870087536605245	31	46	71
97	FGFR1	0.752320989240365	0.854132618589734	0.981642603763236	49.4500000000001	74	113	0.799234248172257	0.930172577931951	1.09725797929285	49	92	146
98	FGFR1	0.726672721161209	0.862523362578359	1.02498273330747	44	77	124.55	0.716719818242991	0.847094865108918	1.01491290180076	32	64	124
99	FGFR1	0.634515292144105	0.746055878861071	0.903294149103558	27	48	88.5499999999997	0.994394705369852	1.16753247250409	1.42751875620472	115	158	168
100	FGFR2	0.349375069573921	0.399745062955349	0.453025905785743	7	9	12	0.388849641456693	0.445876874419737	0.518304438313944	5	8	12
101	FGFR2	0.332535461120209	0.391231544778699	0.46894304244118	6	9	13	0.520385518330976	0.608071076544143	0.728612551454339	12	17	34
102	FGFR2	0.283322527730775	0.330296299985626	0.396343006097826	3	6	9	0.332888849301344	0.389088270613474	0.467592979915204	2	5	9
103	FGFR3	1.16068596237608	1.23711318977813	1.32236011381155	153	161	165	1.09142206649317	1.16537318340884	1.24477181543708	145	157	165
104	FGFR3	0.882434348140232	0.952960252015097	1.03358356819153	84	106	126	0.808764530896795	0.881763058188371	0.961906089229108	52	76	104
105	FGFR3	0.86567626142473	0.932666236688773	0.999939501571256	78	100	117	1.07627670314825	1.16640384808426	1.26888367574867	142	158	166
106	PIK3R1	0.891273403480586	0.965909457372081	1.04934570563574	86	110	129	0.858850313587148	0.939959824723397	1.03051716284095	68	96	129
107	PIK3R1	1.00443618007324	1.08699735399384	1.18258167852036	120	139	156	1.08552377961306	1.17436441652261	1.28131647489071	143	159	167
108	PIK3R1	0.960700009736275	1.0221119894761	1.09511820396139	108	123	140	0.805017880814864	0.861285224085461	0.926641945574861	50	68	90.5499999999997
109	PDK1	0.759492058230717	0.876705447328885	1.03543820819275	51	81	126	0.721629324794424	0.86401623466749	1.04052869541818	33.4500000000001	69	133
110	PDK1	1.01464020703889	1.15774172383058	1.34899778479831	122	152	166	0.68957552633495	0.819764687394863	0.984044588750661	28	55	111
111	PDK1	0.679702285625721	0.780557322047306	0.900578657157153	35	56	89	0.667975108724664	0.767729399165487	0.890660799709025	23.4500000000001	42	78
112	PGR	0.716023471938892	0.813334514032441	0.94084376110436	42	64	103	0.797125146915087	0.919172618849736	1.08232749977436	49	89	143
113	PGR	0.891171325081991	0.962812355053413	1.03786371526765	87	109	127	0.782907400158849	0.850075949533248	0.923435900932259	46	64	90
114	PGR	0.897990219691493	0.97101975801479	1.05740637542945	89	111	132	1.0809221984003	1.18156605366697	1.29312114167519	143	160	167
115	AR	0.965401970688164	1.03449164015234	1.11844342583013	108	126	145	0.935284463975837	1.00739098700972	1.08670587898868	94	121	145
116	AR	1.00086721098497	1.15740313029047	1.36020637145708	119	152	166	1.10432066446372	1.29885744444807	1.53772309841364	148	167	168
117	AR	0.914989590977956	0.991108366133227	1.07192229110637	94	115	134	0.924685197409226	1.00002305744226	1.08686721914493	91	118	145
118	SRC	1.05641531411182	1.14295815423801	1.2449321464261	131.45	150	162	0.9360966494875	1.00689702995249	1.09414692013599	95	121	146
119	SRC	1.0278057752315	1.09874624766422	1.1846152906785	124	141	156	1.0001115345767	1.0763877081906	1.16230000466815	118	141	157
120	SRC	0.705883639523296	0.77420865640015	0.859707144343995	39	54	76	0.970038447922791	1.07868299776281	1.19902397602838	107	142	161
121	ILK	0.72291714551979	0.797623457980717	0.888093571518999	43	60	85	0.782304589015776	0.873682382258963	0.995431226958315	45	72	116
122	ILK	0.733178984844109	0.857470449040985	1.01793264814389	45	76	122	0.997313539617571	1.17921909416548	1.43647743624243	116	159	168
123	ILK	0.985238925988317	1.15932267214028	1.39273842875888	114	152	167	0.954873521511869	1.12417741501628	1.3728809871097	102	151	168
124	PTK2	0.612163768447877	0.715187305772937	0.851498572773168	23	41	72.5499999999997	0.605144275193781	0.726572139877416	0.890415188132923	17	34	77
125	PTK2	0.814125646309341	0.908927538154112	1.02761414025134	64	92	124	0.948182085111841	1.07894450491306	1.23989781762425	98.45	142	164.55
126	PTK2	0.828043014772583	0.898645499256417	0.985585160326449	68	89	114	0.68308099644437	0.75084938962116	0.831004891074971	26	39	57
127	KRAS	0.805829217901687	0.874784263795343	0.953606327197769	62	81	105	0.92728181230572	1.00615344228187	1.10629751395107	91	121	148
128	KRAS	0.828747048586821	0.933185007104387	1.06752018313675	68	100	133	0.97757674374189	1.1005426805079	1.26496874236304	110	147	166
129	KRAS	1.19279998342514	1.31960217105582	1.46802390989355	157	165	168	0.877896728381199	0.984252713567462	1.10403693533206	74	112	149
130	NRAS	0.73428272777457	0.802395600612339	0.885671698990188	46	61	83.5499999999997	0.870809774156351	0.958152179062036	1.06168447558024	71.45	103	137.55
131	NRAS	0.732382809049801	0.813955191170585	0.911940688613642	46	64	92	0.846985276162033	0.941011323791635	1.04689009180664	64	96	134
132	NRAS	1.00049174504893	1.07164806589498	1.15591912514348	118	135	151	0.998589197256915	1.06722123035613	1.14521554072519	117	139	155
133	HRAS	0.948268871833853	1.0552675862498	1.19390057520802	104	131	157	0.940858742951651	1.07299471056478	1.2465937822347	96	141	165
134	HRAS	0.902047801078922	0.97442366655153	1.0562897762685	90	111	131	0.865005193059568	0.947674409388641	1.03345049709485	70	99	128
135	HRAS	0.836041931600451	0.921228663191839	1.01276581437095	70	96	121	0.826677854427542	0.917194501391316	1.0222231919392	57	88	126
136	ARAF	0.812419707367467	0.88267475003257	0.961050368311172	64	84	107	0.905930743790111	0.987128662772966	1.07893031889893	83	113	143
137	ARAF	0.835210907250927	0.920472320407391	1.02157187891462	69	96	124	1.00256705701117	1.1249071822744	1.26830626512059	119	151	166
138	ARAF	0.92905230171627	1.02063403585881	1.13076733005507	99	123	147	0.755762331896916	0.831925560683258	0.930560379797277	40	58	91
139	BRAF	0.697162066812409	0.758001400268737	0.831276726077567	38	51	67	0.730815358574272	0.798994863286244	0.880989053373272	35	49	74
140	BRAF	0.711106336916711	0.758029515098885	0.811293036680469	40	51	63	0.709434018160337	0.756232760824877	0.811032465919554	31	40	52
141	BRAF	0.853822336248162	0.973499448134427	1.12345015353156	75	112	146	0.624772664495092	0.707577880374952	0.809314784478497	18	31	52
142	RAF1	1.35427274688784	1.46708697776068	1.59235431802123	166	168	168	1.13820847831973	1.24122946538822	1.35773179753953	153	165	168
143	RAF1	1.23103195938703	1.35109187284422	1.48939347797205	161	166	168	0.973210307226032	1.08159962508385	1.2201980501713	107.45	143	163
144	RAF1	0.973361686376959	1.07342853654616	1.19165263476654	111	135	157	0.939219009368966	1.05928424002376	1.21305083250602	95	138	162.55
145	TGFBR1	1.02905211690624	1.16997283567383	1.32906382747476	125	154	165	0.987166242975922	1.12548866414445	1.29620010120126	112	151	167
146	TGFBR1	1.03411773540741	1.11089418166997	1.19007090274206	126	143	156	0.964074273742597	1.03348099791656	1.10590148311263	104	129	148
147	TGFBR1	1.00012220338694	1.09535749213466	1.21288172529642	118	140	158	0.885517972071794	0.978749785995069	1.08773026723496	77	110	145
148	TGFBR2	0.727618258948607	0.811853912161247	0.912782553519997	44	64	92	0.828287393164751	0.927519223562495	1.04820130027115	57	92	134
149	TGFBR2	1.09563610797569	1.18310885827276	1.276557976685	141	155	164	0.933695152555051	1.00924265259505	1.09766888305464	94	121	146
150	TGFBR2	0.823748468311895	0.891457902113563	0.969782833048066	66	87	110	0.915413788149068	0.992017999772916	1.08439618495103	87	115	143
151	TGFBR3	0.838010080937668	0.900045346467664	0.964040064846856	71	89	108	0.960979268758158	1.03278676253467	1.10909679785862	103.45	129	148
152	TGFBR3	0.68834370490044	0.76512627554411	0.856042061118673	36	53	75	0.851846618952299	0.953984391283638	1.07478379650546	66	101	141
153	TGFBR3	0.6724712531794	0.723244806184418	0.784786203102518	33	43	56	0.79898039939634	0.861458958367509	0.929330827231148	49	68	91.5499999999997
154	YAP1	0.83523661510329	0.90018930811735	0.977785053689834	70	89	112	0.78570607655539	0.84675221221347	0.913497794491081	46	63	87
155	YAP1	1.0044530645076	1.12445690855641	1.25875855964769	119	146	162	0.739524747505222	0.839358832212296	0.95066898229242	37	61	99
156	YAP1	0.942081524383478	1.02600506502223	1.12758634056784	102	124	147	0.837104837722598	0.918480156310268	1.0186561925864	61	88	124
157	MYC	0.2325974704825	0.290297739113685	0.372828285679833	2	3	7	0.267102394618827	0.323392649269733	0.398483861592934	1	2	5
158	MYC	0.159175189788572	0.184905028250901	0.219828403915156	1	1	1	0.246882127014735	0.284551145347925	0.33113027288441	1	1	2
159	MYC	0.369007160453765	0.421853392277773	0.490414235923211	7	11	14	0.399389374166272	0.459142657417593	0.542113890362772	5	9	13
160	MYCN	1.07856205714725	1.18235841769069	1.29540762843563	137	156	164	0.85241658986591	0.94009767553028	1.03251909609303	66	96	129
161	MYCN	0.752785167792881	0.815568363873826	0.887106485108235	50	64	84	0.829635307626039	0.900608900870865	0.974854412604883	58	82	109
162	MYCN	0.779130704408206	0.848512463559267	0.923359489714327	57	73	97	0.866863582412618	0.946322357615989	1.03002173926369	70	98	129
163	MDM2	0.63988268570696	0.702945078327622	0.770172593951619	28	39	53.5499999999997	0.563942304699286	0.622249994505613	0.68675750631745	14	18	26
164	MDM2	0.964501722287924	1.06254543856747	1.18117083058808	109	133	155	0.887249260373368	0.989621310119336	1.11424610224692	78	114	150
165	MDM2	0.632824074004878	0.709254265366233	0.801632851269654	27	40	61	0.796997072923458	0.886811882636068	1.02060384399016	48	77	125
166	TP53	1.0619918018853	1.17032768863185	1.29751720560488	132	154	164	0.873683899447986	0.981139720797442	1.1011556594528	74	111	147
167	TP53	1.0136557527993	1.10285104269209	1.20089669956905	122	142	158	0.993831623076989	1.07609720245287	1.18130740540629	115.45	142	159
168	TP53	0.935676758438535	1.04252926719915	1.17134960283528	100	128	154	1.01466946405809	1.14546727727853	1.31182154650931	123.45	155	167
169	BRCA1	0.48336016210132	0.625835331969962	0.854562163527566	14	25	75	0.747323684685554	0.959285189328342	1.27613919556884	38.4500000000001	103	166
170	BRCA1	0.540296786439955	0.588424539257402	0.635398808886779	17	20	27	0.668157711864911	0.724258775212465	0.79175715891132	23	34	47.5499999999997
171	BRCA1	0.763980612555201	0.842645551851729	0.931381599993841	52	71	99	0.788967248264606	0.878476717876232	0.981427237794266	47	74	110
172	BRCA2	0.903786710290582	0.996709556430189	1.09431489619222	91	117	140	0.729316592138159	0.801826227091483	0.881131337964822	34.4500000000001	50	76
173	BRCA2	0.978366253760213	1.07442897116813	1.2019480268772	112	135	158	0.761622856226958	0.840445652373861	0.935262473908695	42	61	94
174	BRCA2	0.616494597661325	0.683570606871691	0.763473118187026	24	35	52	0.952520455517811	1.07709746646266	1.23380853232498	100	142	164
175	PARP1	0.676199812134052	0.738380760006989	0.818163276103172	34	46	65	0.827635596219135	0.902707134189579	0.993486786030623	58	83	114
176	PARP1	0.55905847619185	0.645448923415234	0.759904372399293	18	29	51	0.855899852688516	1.00811746666039	1.19764979617567	67	121	161
177	PARP1	0.675896653327633	0.741769023497452	0.822626011969455	34	47	66	0.86718294024407	0.950375320518514	1.04295211422013	71	100	132.55
178	PARP2	0.855978080981183	0.933190159169318	1.02184771765028	76	100	123	0.795097317174681	0.874491219179797	0.96803463415352	48	73	106.55
179	PARP2	0.892258571414891	0.957546769323651	1.02177402898663	87	107	123	0.785867524475778	0.839158163276587	0.901343448480285	46	61	82
180	PARP2	0.8054405264895	0.873431041771361	0.943274833475588	62	80	103	0.962100857968776	1.04344212465787	1.14316809572358	103.45	132	154
181	CDK12	0.590847003032492	0.653221770975288	0.722590448281667	21	30	43	0.600006918374759	0.666352362792409	0.741862626789792	16	23	37
182	CDK12	0.471369576744327	0.563851129795869	0.67989496405573	13	18	35	0.456924334684413	0.547383144539331	0.668997796544115	9	13	23
183	CDK12	0.788000182552066	0.908472667487068	1.06830740028207	58	92	134	0.846963787245397	1.00552199597225	1.22087310422897	62	121	164
184	CHEK1	0.332547922605185	0.385294552912602	0.469102077037775	6	8	12.5499999999997	0.644365596234198	0.772385912378415	0.929720285157923	21	43	91.5499999999997
185	CHEK1	0.423187544616147	0.464439516278951	0.506882674224661	10	13	15	0.421069302472641	0.463515567366296	0.515758501304287	6	9	12
186	CHEK1	0.284361928491112	0.317277296155739	0.354924909842086	3	5	7	0.31823458768885	0.358883527216855	0.407044504052965	2	3	6
187	ATG4B	1.2114313705419	1.34584956891747	1.48739401930865	159	166	168	0.859867521873259	0.949580180804673	1.04985661524267	68	99	135
188	ATG4B	0.662209950940588	0.736748556583289	0.825082713804692	32	46	67	0.817790804198899	0.913421416776832	1.02514006299912	55	86	127
189	ATG4B	0.780242085895822	0.916543695815329	1.09322614463744	55	95	139	0.975306111594393	1.15642897634007	1.39057848886612	108	156	168
190	CA9	0.93657158974277	1.04353407363235	1.1753134493333	101	128	154	0.788576255519168	0.883917134433177	0.999467910326857	47	76	117
191	CA9	1.02550947803581	1.10516266410879	1.20076105919273	124	142	158	0.866432671284672	0.94224698777652	1.02354624638576	70	97	126
192	CA9	0.794491037798477	0.858929963591055	0.927318413392573	60	76	98	0.753145898180091	0.815694136763275	0.887938031067523	40	54	77
