# Supplementary material for: Accurate determination of CRISPR-mediated gene fitness in transplantable tumours
Source: Nat Commun. 2022 Aug 4;13:4534. doi: 10.1038/s41467-022-31830-2 (PMC9352714; doi:10.1038/s41467-022-31830-2)
Supplement: Supplementary file 5 — Source data [file 41467_2022_31830_MOESM5_ESM.zip › source_data/Fig4/Fig4a/C2271_site.csv]

sgrna	gene	MPF_fitness_lo	MPF_fitness_median	MPF_fitness_hi	MPF_rank_lo	MPF_rank_median	MPF_rank_hi	SQ_fitness_lo	SQ_fitness_median	SQ_fitness_hi	SQ_rank_lo	SQ_rank_median	SQ_rank_hi
25	PIK3CA	0.291105018495807	0.348545380130894	0.418494169414305	12	16	20	0.275295368502059	0.384040350965641	0.570191781279298	9	16	26
26	PIK3CA	0.868143700163752	0.964474159074976	1.09092204280797	78	106	143	0.695617246470027	0.864742368471938	1.12848060388641	41	80	144.55
27	PIK3CA	0.632058141279205	0.702469427430557	0.782094450300902	37	46	59	0.510816526227482	0.627379614959858	0.79561023069584	23	33	60
28	PIK3CB	0.624512244052994	0.701201427163706	0.805910879052364	37	46	62	0.545073595713251	0.679263194137646	0.878478525859195	25	40	84.5499999999997
29	PIK3CB	1.03046181306581	1.13030999531981	1.24610953353166	128	151	163	1.13302354309345	1.3378806057905	1.63561305933573	145	163	168
30	PIK3CB	0.759120587373231	0.854709541293898	0.956533661721041	55	74	102	0.620523787688676	0.772763937844998	1.00327934548434	32	56	119
31	mTOR	0.316657043257318	0.350168037830197	0.388290581353429	14	16	19	0.231434785674996	0.276199282714359	0.334115264617386	5	9	13
32	mTOR	0.327452533953746	0.369901895191811	0.415053658523129	15	18	20	0.334601345787731	0.410843899764271	0.528368808411834	13	18	24
33	mTOR	0.185926262448419	0.231180719006245	0.293417155465736	5	9	12	0.166739364453855	0.237766769006808	0.391296919019217	3	6	17
34	AKT1	0.481112948406561	0.51842513077249	0.563334977825216	22	26	31	0.542025685878723	0.620523663689561	0.714817226792875	25	32	45
35	AKT1	0.449233802428866	0.492004967704998	0.544978702084998	21	23	29	0.66478926880486	0.811350731206748	0.996880618935516	38	65	117
36	AKT1	0.502696884898118	0.557493781831215	0.622234172528803	24	30	37	0.527037946832879	0.66137687962139	0.860096341583958	24	37	78.5499999999997
37	AKT2	0.830774873325662	0.892724509714991	0.96641580269872	69	84	107	0.868193475922285	1.00026545477274	1.17420344781027	79	118	150
38	AKT2	1.04407511305755	1.14048701500005	1.24568029433152	132	153	163	1.22235246146716	1.43685075982686	1.69514140727537	155	166	168
39	AKT2	1.07529176350677	1.1769955696829	1.28977255860838	141	157	165	1.05104346543041	1.27939599171393	1.56987235025764	130	160	168
40	AKT3	0.879062449542743	0.955250175838505	1.03681846679015	81	103	129	0.657248573565734	0.769211732295697	0.927981067161164	36	55	98
41	AKT3	0.908384997729028	0.992612385931367	1.08163787855129	89	115	141	0.728285232819115	0.870647746839255	1.04815345787557	48	81	130
42	AKT3	1.12349263103815	1.18781567830219	1.25633696166936	150	158	164	1.16107849149158	1.28931997485998	1.45408049193393	149	160	167
43	PLK1	0.169097230382318	0.202763568162736	0.245934276223635	3	6	9	0.234273330068029	0.33803711235927	0.52606637302526	6	13	24
44	PLK1	0.160535214085392	0.193925348105839	0.231590927369961	3	5	9	0.0992598271403978	0.137959926747354	0.221204488868614	1	2	5
45	PLK1	0.467298636008316	0.507995036166934	0.551004780907526	21	25	30	0.409537038414296	0.479902685067948	0.564220148833624	17	22	27
46	PLK4	0.278011903208693	0.30218465721456	0.329382731315954	11	13	15	0.292896141197467	0.351328372179378	0.432005094795168	9	14	20
47	PLK4	0.184121875088393	0.216156754880859	0.25639343108358	4	8	10	0.179746315060661	0.255663641737606	0.394632454848554	4	7	17
48	PLK4	0.789909553764381	0.845689811875385	0.903356545701202	60	72	87	0.7144985926934	0.820055309450474	0.960058452905649	45	67	107
49	EGFR	0.525034460051953	0.615781642930581	0.721790374744699	27	36	48	0.703532353838089	0.927968740739734	1.23258831164928	43	98	156
50	EGFR	0.453441580664888	0.528905341166007	0.632338081557925	21	27	38	0.453882792667099	0.576159135556417	0.751374200264697	21	28	53
51	EGFR	0.641045902808703	0.713016558057496	0.785124334613342	38	47	59	0.862233078647966	1.02528362931607	1.22560981539147	79	125	156
52	ERBB2	0.384813727486509	0.441078564962728	0.511117881259333	18	20	25	0.456815225487139	0.558270594902718	0.720361157244052	20	26	45
53	ERBB2	0.47371582694309	0.528969592535783	0.588410971293171	22	27	34	0.552907359235658	0.675453783117818	0.834573424791013	26	39	71
54	ERBB2	0.687531529889005	0.756997791545121	0.836707142356071	44	54	71	0.654389970547377	0.785091937179899	0.959554487189012	37	59	105
55	ESR1	0.821915442180012	0.904222674143112	0.996794369872297	67	87	116	0.663957747247261	0.819483369243595	1.03237034679766	38	67	126
56	ESR1	0.682344984568343	0.76694814321469	0.863612639114816	44	56	77	0.511482457359365	0.616309853737522	0.760072943385278	23	32	54
57	ESR1	0.698255158693898	0.774818506069978	0.861076671479425	45	58	77	0.689381079875189	0.824276865360564	1.00290346362498	41	68	120
58	SMO	0.979984887448289	1.06573467123511	1.15535498542899	111	137	155	0.748216890108661	0.87127230577836	1.01899000832493	52	81	123
59	SMO	0.857923351413652	0.930162882286516	1.00668209075396	75	95	121	0.886852686031898	1.03571244707063	1.20328034001169	86	127	153
60	SMO	0.698813210092079	0.792855055162497	0.900573941408332	45	61	86	0.43882442028896	0.56753151965366	0.7367561947929	19	27	47
61	LEF1	0.833542634923127	0.962690067170609	1.12267459819248	69.45	105	150	0.709294074468215	0.953063901061223	1.30450048246025	44	104	161
62	LEF1	0.928273768857528	1.01912467064689	1.13438332863187	94.45	124	152	0.733942130402267	0.891469769084457	1.09761832798727	49	86	140
63	LEF1	0.620249526510476	0.677873024002674	0.740871331122425	36	43	51.5499999999997	0.52038493348799	0.620509102952961	0.748108778865095	23	32	51
64	APH1A	0.756768705281484	0.814291348443193	0.88461775368538	54	65	82	0.668861449790443	0.791021314566292	0.953574645368321	38	60	105
65	APH1A	0.836864612533338	0.890856868212487	0.951964037976029	71	84	101	0.688863585830681	0.797042540540062	0.925018614094851	42	61	96
66	APH1A	0.732902521994383	0.824918046183319	0.941270645268171	50	68	98	0.600423517050253	0.730937573943643	0.914069349368702	30	48	92
67	ERBB3	0.572369000184809	0.614310751284417	0.661221818352504	32	36	41	0.735222674762879	0.849406958115264	0.991951378570507	49	75	115
68	ERBB3	0.489303312424119	0.550087899097793	0.635685496672054	23	30	38	0.590324353528483	0.754190549249924	0.990888776393725	29	52	115
69	ERBB3	0.913850578607656	0.987176544844805	1.05921303808047	89	113	136	0.916372265916792	1.05383729141211	1.22452833692565	94	130	155
70	ERBB4	0.82557597999062	0.8886048293888	0.965692989305719	68	83	106	0.788758290652495	0.918443148218762	1.06790898063497	60	95	134
71	ERBB4	1.05820781830441	1.16346810981713	1.28064432335612	135	156	165	0.818898651852329	0.970859264409127	1.16880869640116	67	110	150
72	ERBB4	0.862321365189117	0.930956114221268	1.00416658339545	77	95	120	0.766038742475753	0.898385907295871	1.05956505700968	55	89	132
73	MET	0.899873854598852	1.01154514569552	1.14847847823513	86	122	154	0.709956586344747	0.904090195555937	1.18840649559796	45	91	153
74	MET	1.04264786940891	1.1240368197101	1.22068877416096	132	150	161	1.03195147161518	1.18999847975646	1.37632184665101	126	152	164
75	MET	0.972638418884852	1.06049470001532	1.16552074155118	109	136	156	1.11574015831478	1.30933711066843	1.56021706147078	142	162	168
76	FLT1	0.645944024062424	0.725945599628611	0.83829191168634	39	49	70	0.633806679787382	0.811652635919848	1.09831815232692	33	65	139
77	FLT1	0.746040684274348	0.828552348722344	0.933174171824173	52	68	96	0.542838430605961	0.698864130648067	0.910914450482633	25	42	92
78	FLT1	0.733143971576597	0.806885353213457	0.89389474558349	50	64	84	0.707303307892922	0.87222477457589	1.07403490153346	44	81	135
79	KDR	0.827924170772572	0.899686940638721	0.988798152076471	68	86	114	0.787478283579604	0.945461725513544	1.14519332902516	60	103	145.55
80	KDR	0.845280547251026	0.940344996571919	1.05341395386582	73	98	134	0.779430602161719	0.980305592663643	1.24107819977919	58	112	157
81	KDR	0.968169149660466	1.06398967057757	1.18239616204416	107	137	157	1.05630795854788	1.28012362400607	1.56634458902524	131.45	159	168
82	PDGFRA	0.896773197206142	0.979848344804018	1.07896992440923	85	111	140.55	0.986814798253305	1.16674005908778	1.41306663737346	114	149	165
83	PDGFRA	0.769875676183759	0.83252687819062	0.896147191695925	57	69	85	0.859143694879972	1.00017453084646	1.18066652074696	78	118	151
84	PDGFRA	0.957633777007372	1.05263042706598	1.16785223616676	104	133	156	0.90385939886978	1.12214380346477	1.43188726071711	90	143	166
85	PDGFRB	0.731314235131423	0.821470931788112	0.913938855685976	50	67	91	0.971858054105209	1.18391807806027	1.49650135967336	110	151	167
86	PDGFRB	0.672220938455518	0.754738424756395	0.848534918959831	42	54	72	0.63382664471514	0.791415982926029	0.999216029479084	33	60	117
87	PDGFRB	0.919690050664769	1.00496317166589	1.10843373667639	91	120	147	0.642935784525265	0.80025848496653	1.02396465035443	34	62	125
88	ALK	0.575112199573177	0.648976586706672	0.734667259592655	32	39	50	0.501282631794483	0.636098302084113	0.838065103039237	23	34	72
89	ALK	0.9288268271583	1.00136044017709	1.08893750538574	94	119	143	0.783994007860245	0.912492160390471	1.06410167255928	58.4500000000001	93	133
90	ALK	0.791458369430727	0.868440317632307	0.965525535239746	61	78	105.55	0.684733718264818	0.832116967586223	1.02737648022929	41	70	125
91	ROS1	0.691234726462485	0.752398337431952	0.815478682151892	44	53	65	0.636892636715913	0.743936733901375	0.882778876749033	34	50	84
92	ROS1	0.940228586581242	1.00023651026782	1.07202914115757	98	118	139	0.987925357269601	1.13689117750016	1.32894876000684	114	145	162
93	ROS1	1.04341964861345	1.12878590057258	1.22944618558262	131	151	162	0.891171654202191	1.02669634279214	1.2040593869852	87	125	153
94	RET	0.695398348442023	0.750295780073386	0.812063596707448	45	53	64.5499999999997	0.698238972440394	0.812522726900738	0.948242748682795	42	65	104
95	RET	0.721677476757242	0.774789698578714	0.834324659275977	48	57	69	0.835230020304122	0.957627634138382	1.124955149282	71	106	144
96	RET	0.671896467294017	0.739839840924505	0.821887364832102	42	51	67	0.669337476238131	0.816571974391824	0.990863627299959	38	67	115
97	FGFR1	0.816066846937865	0.924085222220245	1.06432319317662	66	93	138	0.647262655707165	0.831286348950679	1.09783811788321	35	70	139
98	FGFR1	0.814028443073695	0.945271397550722	1.11860228290848	65.45	99	149	0.747904821828384	1.01020279631361	1.41638523721269	51	121	165
99	FGFR1	0.699955580858829	0.819356621377662	0.954780021953265	45	66	103	0.639355185613479	0.841086728653919	1.17941349725774	34	73	150.55
100	FGFR2	0.568526586736801	0.626196827275637	0.696670002210396	31	37	45	0.580423878814163	0.700381167348376	0.852424607036403	28	43	76
101	FGFR2	0.567286999091768	0.644475994707476	0.734526120485208	31	39	50.5499999999997	0.489812231761802	0.62158220881977	0.843027035120103	22	32	72
102	FGFR2	0.606825364632227	0.680598982833128	0.779565984658059	35	43	58	0.526509232898118	0.665320363628375	0.880150557166085	24	37	83.5499999999997
103	FGFR3	1.16692833427855	1.24038305734462	1.32312362921224	156	163	166	1.04988874605186	1.17149272473305	1.31296666658503	130	150	162
104	FGFR3	0.881541227646001	0.945416484983968	1.01087585632766	81	100	122	0.884042963378802	1.01881143205759	1.18683670466598	86	123	151
105	FGFR3	0.942152015340869	1.0019692467373	1.07912494267789	98	119	140	0.82554496764115	0.953183688985207	1.10006752052625	69	105	138.55
106	PIK3R1	1.17299518509661	1.27238827967415	1.38438031864992	157	165	167	1.0258809783539	1.20462897856704	1.43170516179428	125	154	166
107	PIK3R1	1.53868902877334	1.67758365725559	1.79301728382984	168	168	168	1.28327426409716	1.47736060964316	1.70813428709451	160	167	168
108	PIK3R1	1.07123059509044	1.13724293744698	1.21756140983963	139	152	161	0.826972453490225	0.928269207278422	1.0476781290723	69	98	129.55
109	PDK1	0.869938379243838	1.00102598907727	1.16437915688268	79	119	155	0.638612682810354	0.834389606476395	1.14213120073695	34	71	147
110	PDK1	0.877672725984178	0.98638508266093	1.11619770043056	81	113	148	0.872165787226462	1.09391296985709	1.42861987094128	81	138	165
111	PDK1	0.98344957154559	1.11618490735585	1.27889310758902	112	149	164	0.737009897955143	0.943642186167603	1.24534350952544	49.4500000000001	102	157
112	PGR	1.0444057135353	1.19973916736639	1.3799779131676	132	159	167	0.652587026301418	0.843005409225646	1.13083196049984	36	73	145
113	PGR	1.01472153751577	1.08816324697457	1.16812164589806	122.45	143	157	0.93177447268979	1.05294172562337	1.20326813840343	98	130	153
114	PGR	1.15783192210294	1.24225611399044	1.33951716666394	155	163	167	0.87719181739068	1.01673374534936	1.20187326774574	82	123	153
115	AR	0.973995727613519	1.04421870103673	1.11982628906388	109	132	149	1.00849178106703	1.14885727677348	1.31121180872259	120	147	162
116	AR	0.873229546667134	1.00219759999075	1.17353359340218	80	119	156	0.754596555434436	0.985982347174852	1.36174160621201	52.4500000000001	114	164
117	AR	0.905413840524525	0.972405203512251	1.0409026107706	88	108	131.55	0.819022981577289	0.959725324051697	1.12762215805952	67	106	144
118	SRC	0.978091019622062	1.04589208533696	1.12648541920022	110	132	150	0.942949981604545	1.0736038962101	1.24310778402685	102	135	157
119	SRC	1.07078421206544	1.14804248985227	1.2396016099088	139	154	162	1.18610918183274	1.35697408171543	1.56406731147444	152	164	168
120	SRC	0.774624781406024	0.854474698787793	0.946787210083352	58	74	100	0.815994489224261	0.98938149329922	1.20664527117007	67	115	153
121	ILK	0.47901235821013	0.532504885610398	0.594462028246528	22	28	34	0.407401440872823	0.514331802047805	0.649224880533699	18	23	36
122	ILK	0.633240775497976	0.732356751562958	0.854097361429352	38	50	74	0.738661833899814	1.00295881265617	1.433015614875	49	119	166
123	ILK	1.14094215088337	1.31395501176094	1.5510894529016	152	166	167	0.782533403973726	1.0526657851837	1.48472771051544	58	130	166
124	PTK2	0.496430460019106	0.580484996310151	0.683771610327608	24	32	43.5499999999997	0.409155562818588	0.572756164829072	0.870201894864217	18	27	79.5499999999997
125	PTK2	0.622430502779989	0.692355918048215	0.773798358195747	37	44	57	0.762845458291158	0.949068021540279	1.19740299720024	54	104	153
126	PTK2	0.497453540107437	0.540579691633512	0.588220923234552	24	29	34	0.595474259643265	0.711687023634295	0.877234583116355	29	44	81
127	KRAS	0.920968989812548	0.997468501483447	1.08145114906802	92	117	142	0.718418955598033	0.827664133809515	0.961544209179682	45	69	108
128	KRAS	0.869418821498126	0.976668055637747	1.10792457455847	78	110	147	0.608979983605019	0.764264564751974	0.990380906980483	31	54	115.55
129	KRAS	0.940516020805947	1.03800952784016	1.15407537331023	98	130	155	0.816303423829826	0.995597216178943	1.22563102607116	66	116	156
130	NRAS	0.981330373929733	1.06527310936502	1.17338114091854	112	137	157	0.798677957311323	0.947516149215763	1.13168728178731	62	104	144
131	NRAS	0.866120299040678	0.952407621390005	1.04109556316398	78	102	130	0.921388222379036	1.09318495331406	1.3359943933175	96	139	163
132	NRAS	1.02135652681656	1.08505790247387	1.15687418064889	125	142	155	0.947019612953454	1.06079107743701	1.21897686551439	103	132	154
133	HRAS	0.921267117716833	1.02017146514435	1.14024957136327	92	125	152	0.788232371892791	0.982554910031266	1.29390418605643	60	113	161
134	HRAS	0.805805309789439	0.869200392058524	0.937588184882674	63	78	97	0.823512865190566	0.951041091691064	1.11847465392158	68	104	143
135	HRAS	0.909361211503403	0.993171102218199	1.08869859850785	89	115	143	0.894178060807562	1.05263439137327	1.26313876547274	88	131	158
136	ARAF	0.883773515760597	0.952639645453536	1.02597421092174	82	102	126	0.849975035750283	0.981684930650412	1.14337020443219	74.45	112	146
137	ARAF	0.803090948975283	0.884655986835058	0.977762381379077	63	82	110	0.800205395654097	0.974487297789007	1.2118975870061	62.4500000000001	111	154
138	ARAF	0.881594978714181	0.962094078297784	1.05660243130137	81	105	135	0.78136390398266	0.943055475277419	1.13007836579332	58	102	144
139	BRAF	0.790631079690111	0.858972066676644	0.940576679731745	61	76	99	0.776873653997561	0.914029629590585	1.08835863064188	57	94	136
140	BRAF	0.988773985582648	1.04421804818731	1.10852991478602	114	131	148	1.08401248262523	1.21458979073232	1.36199577909348	137	154	164
141	BRAF	0.778395017676378	0.872475536208671	1.000148617625	57	79	118	0.685537618803605	0.877564094306275	1.19961859385726	40	83	154
142	RAF1	0.270900347344319	0.304745740849255	0.34530287475913	11	13	16	0.346985811329996	0.424417315672253	0.541746986079976	14	19	25
143	RAF1	0.420286153841468	0.47244345512757	0.537453765483792	20	22	28	0.354866656054272	0.43428519036359	0.547355976367258	14	19	25
144	RAF1	0.607277802861765	0.675747868962807	0.765168984116849	35	42	55	0.601054709087774	0.757309069998646	1.0068874155701	30	53	120
145	TGFBR1	0.922975504594602	1.04929450481073	1.19798574045671	93	133	159	0.733770225086167	0.925279814353468	1.24432989488956	48	97	157
146	TGFBR1	1.01573842279068	1.07961633191248	1.1483489235991	123	141	154	1.05522031358034	1.20100235669786	1.37602701885671	132	153	164
147	TGFBR1	0.838578261133578	0.912372878680725	0.999090083857186	70	90	117	0.768163662881678	0.922532155357937	1.11518607973714	56	96	142
148	TGFBR2	1.15788846893686	1.30100737928102	1.46060818567576	156	166	167	0.701523727909854	0.856599748029819	1.07652254652523	43	77	135
149	TGFBR2	1.16193317495403	1.24476601385767	1.33458338270238	156	163	167	1.15115549538897	1.31730552607882	1.51380028958426	148	162	168
150	TGFBR2	0.885582244418175	0.963309943992483	1.05139070520571	83	105	134	0.721039555380569	0.834546690541017	0.988224053448335	46	71	113
151	TGFBR3	1.00054663819156	1.06760749411259	1.1414941489343	118	138	152	1.02715833682454	1.18121313452347	1.35194795797512	125	151	163
152	TGFBR3	0.936475115638985	1.03915855748593	1.15956025532983	96	130	155	0.898205936411018	1.08786055144671	1.33675603555561	88	137	163
153	TGFBR3	0.857128021391525	0.919307725887361	0.986830541419474	76	92	113	0.782265054382245	0.895731542061284	1.04207685753298	58	88	128
154	YAP1	0.883174487814935	0.943346912248725	1.0099061031104	82	99	121	0.790013688819715	0.897563182716199	1.02454205405369	60	89	124
155	YAP1	0.77876173188159	0.87439057627673	0.992876622512729	58	80	115	0.652600468389936	0.803781952648782	1.01244149219897	36	63	121
156	YAP1	0.89071005115628	0.966049276397597	1.0438288983668	84	106	132	0.779377912540182	0.913057552039677	1.09859761903376	57	93	139
157	MYC	0.255688048122779	0.31294121675404	0.403671786219135	10	14	19	0.194793311071991	0.262200092150921	0.381469951003503	4	8	16
158	MYC	0.221597963543886	0.250409401776245	0.292043054630745	8	10	12	0.223647195129089	0.283405346816899	0.372612153674405	5	10	15
159	MYC	0.175527250049429	0.202377202688643	0.238349241680254	4	6	9	0.179357940144497	0.246201898651269	0.368857021913093	4	7	15
160	MYCN	1.00856807159549	1.08889129802487	1.18140794265645	121.45	143	158	0.888891682766649	1.02977448726336	1.22982353158833	86	125	156
161	MYCN	0.927836590013588	0.994829701875987	1.07120056685842	94	116	140	0.9387755819731	1.08257764794731	1.2567025476154	100.45	137	158
162	MYCN	0.842183647871858	0.906797647804896	0.982513335820259	72	88	112	0.779788182393838	0.912649826983895	1.09386045963054	58	93	139
163	MDM2	0.547666045229901	0.601773670398457	0.658151520498602	29	34	41	0.574818012884707	0.680967453974793	0.806874115480748	27	40	65
164	MDM2	0.693476880176622	0.765754314288841	0.847597126395552	44	56	72	0.546407282035234	0.673500778511055	0.850368165576798	25	39	75
165	MDM2	0.5588314303244	0.619898390715625	0.692101473901953	31	37	45	0.571241978537379	0.695425374801196	0.882939201193355	27	42	85
166	TP53	0.732370904519584	0.809620564411547	0.901668440518722	50	64	86	0.713830642526791	0.877963680650186	1.08838941763777	45	83	139
167	TP53	1.06341984607753	1.14023928630134	1.23149175370512	137	152	162	0.882938617114149	1.02324028448674	1.23622110960929	83	124	156
168	TP53	1.04479906906152	1.16720389010036	1.29951540768106	132	156	165	0.875660428858657	1.0488354216707	1.28691822006717	81	130	160
169	BRCA1	0.783967851156634	0.957718824561428	1.16897899746837	59	103	156	0.536309678077135	0.838719968172743	1.35827900301917	25	72	163.55
170	BRCA1	0.904780161877984	0.969838904589933	1.04436703343568	88	107	132	0.938383116290442	1.08294809716515	1.26319814424493	100	136	158
171	BRCA1	0.750449346008185	0.821915211349295	0.905095111281394	53	67	88	0.849268716811366	1.02538929265712	1.26298748785146	75	124	159
172	BRCA2	0.901801971777217	0.979930668337666	1.06114301429599	86	111	136	0.942620074841295	1.09810102312608	1.32899711165236	101	139	162
173	BRCA2	0.97449776909578	1.07805662875641	1.20172054730035	109	140	160	0.762802410990676	0.924368970057652	1.14305202189438	55	97	146
174	BRCA2	0.921046843485284	1.02316962523019	1.17140403350504	92	126	157	0.696928998355246	0.86920131434689	1.14198912011582	42	81	147.55
175	PARP1	0.238672051901138	0.262944140586272	0.292302639985378	9	11	12	0.285600305894315	0.358241286239918	0.449054811892224	9	15	20
176	PARP1	0.387332058901683	0.455624887950381	0.542008815768154	19	21	28	0.313821801254898	0.433153437068572	0.621365881887612	11	19	33
177	PARP1	0.109632588635216	0.125362147625627	0.147236549315658	1	1	2	0.165642363182631	0.221771747975242	0.309588332800729	3	5	11
178	PARP2	0.761964175469142	0.82335389886762	0.897631524759708	55	67	85	0.873239175564152	1.02484567073361	1.21566791555226	82	125	155.55
179	PARP2	0.792780194601137	0.841963641534438	0.891107173298439	61	71	83	0.821241086798931	0.929459936961185	1.05075237118196	69	98	131
180	PARP2	0.85994417925159	0.92556564047337	1.00716304910053	77	94	121	0.935668981348267	1.08175401013052	1.24353713321374	100	136	157
181	CDK12	0.339798468612546	0.379966316712627	0.429373938753913	15	18	20	0.282048644350481	0.35322044379721	0.48060483265389	9	14	22
182	CDK12	0.275419089385188	0.335921153424398	0.416133603906005	12	15	19	0.213794876485371	0.334986467216132	0.584098945295947	5	13	28
183	CDK12	0.493648120854308	0.583814452900556	0.703778133613571	23	33	46	0.506272133720147	0.664738481547501	0.974269874312173	23	37	109.55
184	CHEK1	0.1303749032157	0.170088951873321	0.244393614634735	2	3	9	0.179844660015656	0.291713740604104	0.535499069105123	4	10	24
185	CHEK1	0.154763882631028	0.176869452214545	0.204152988931486	3	4	7	0.12483687367632	0.157102298270852	0.204596885626474	1	3	4
186	CHEK1	0.111453617512831	0.129649391784365	0.154553989328904	1	2	3	0.106239909034428	0.137211378771876	0.181600335555517	1	2	3
187	ATG4B	0.687253955759728	0.75251819773774	0.827254338236276	44	53	68	0.712211783834271	0.867698250496334	1.08227211870738	44	80	137
188	ATG4B	0.752460694824802	0.839161045061928	0.940369273842534	54	71	99	0.702537099532156	0.866346596259137	1.08984834078505	43	80	137.55
189	ATG4B	0.824896352687179	0.950561147805238	1.10540213168779	69	101	147	0.655205713754424	0.880193697429403	1.2803819392801	36.4500000000001	84	160
190	CA9	0.975630161504074	1.07912071569274	1.19192083855009	110	140	159	0.629602279225008	0.773575754263245	0.965344880346934	33	56	108.55
191	CA9	0.993688968378161	1.06471952118847	1.14737199451172	115.45	137	154	0.886284408381199	1.00827264661015	1.18453815390315	86	121	151
192	CA9	0.955530231699593	1.01872450302908	1.08415215528443	103	124	143	0.808978997308716	0.915082911566972	1.0478532186375	64	94	130
