# Supplementary material for: Accurate determination of CRISPR-mediated gene fitness in transplantable tumours
Source: Nat Commun. 2022 Aug 4;13:4534. doi: 10.1038/s41467-022-31830-2 (PMC9352714; doi:10.1038/s41467-022-31830-2)
Supplement: Supplementary file 5 — Source data [file 41467_2022_31830_MOESM5_ESM.zip › source_data/Fig4/Fig4b/C1368_passage.csv]

sgrna	gene	psg2_fitness_lo	psg2_fitness_median	psg2_fitness_hi	psg2_rank_lo	psg2_rank_median	psg2_rank_hi	psg10_fitness_lo	psg10_fitness_median	psg10_fitness_hi	psg10_rank_lo	psg10_rank_median	psg10_rank_hi
25	PIK3CA	0.395521831739356	0.434378938673211	0.484029915795115	7	10	13	0.547929576601056	0.654703451093016	0.795112202889712	6	14	35
26	PIK3CA	0.764318600641007	0.815334786681977	0.87626044414352	40	53	70	1.00136393477566	1.13845078659268	1.32865519829156	119	157	167
27	PIK3CA	0.663658224537495	0.707002111957121	0.761236530870809	25	30	39	0.707320800853668	0.808093639543248	0.923481712173199	18	39	81
28	PIK3CB	0.863509824602793	0.9239504371803	0.994409882981607	67	88	115	0.886173360940317	1.01690381465755	1.17526875255564	65	125	162
29	PIK3CB	0.942092794157103	0.993025640119283	1.04524575480451	95	115	133.55	0.985690654556162	1.09985420047219	1.22929521042944	112	149	165
30	PIK3CB	0.802250935588321	0.85728518677763	0.914287423731903	50	64	84	0.710869868508549	0.814017607436484	0.943511090775102	18	41	89.5499999999997
31	mTOR	0.612454838621272	0.641139834666191	0.67104507950247	19	23	26	0.847965416791478	0.918396432051614	1.00751280691365	50.4500000000001	80	122
32	mTOR	0.743413002667918	0.781943933291581	0.827815723118516	36	43	56	0.94203822065561	1.02635645239605	1.13914847800216	90	128	156
33	mTOR	0.558411287853807	0.614147944218206	0.678390606837746	17	19	27	0.728942971680694	0.871339941721912	1.04790889484271	21	59	136
34	AKT1	0.616406245464568	0.640842445318471	0.66874676923793	20	23	26	0.800043810555951	0.869067488725901	0.938233775419239	36	58	88.5499999999997
35	AKT1	0.677995389614691	0.719673812135947	0.764096162808123	27	32	39	0.777636010883495	0.860716886606061	0.959041135251035	30	55	98
36	AKT1	0.578375436117367	0.614123489697572	0.652279183493479	18	19	24	0.843043016349526	0.943891096579086	1.05592438764335	49	91	138
37	AKT2	0.930472212742862	0.974201575023675	1.01738467620229	90	108	124	0.827302460085015	0.90281750920585	0.980399646915487	44	72	109
38	AKT2	1.12294383052654	1.18081723267284	1.24279174196267	152	158	163	0.988631449000516	1.10073137507173	1.23007363422521	112	149	166
39	AKT2	1.22861422825717	1.2924027406525	1.36366519751906	163	165	166	1.06148362788151	1.18593117751196	1.32282404939457	138	163	168
40	AKT3	0.835956134695481	0.878431342747101	0.922376945396887	58	71	86	0.886098455647149	0.971551431223493	1.06757968286054	64.45	105	141
41	AKT3	0.812338803337895	0.850101364303441	0.895800378140345	52	62	77	0.881386313070866	0.971828641084276	1.07865762512889	64	105	143.55
42	AKT3	1.18036884414168	1.22123356902314	1.26373898118023	157	162	164	0.99396552069447	1.06192295685752	1.13695638765776	115	139	156
43	PLK1	0.274203835142691	0.300365635381554	0.32888522160489	2	5	6	0.429349365782591	0.495672897163299	0.585090877537015	3	4	9
44	PLK1	0.259788921813032	0.282375084957024	0.307743178734832	1	3	5	0.450673565872207	0.510869825154035	0.585993265549613	3	5	9
45	PLK1	0.496726364963096	0.521303448416242	0.547196525556266	14	15	16	0.670599765417854	0.729754050200257	0.80083569468454	15	21	37
46	PLK4	0.532000032290802	0.558945894440619	0.588207992501784	16	17	18	0.73944846623254	0.801471721739361	0.86834116843665	23	37	57
47	PLK4	0.420542755852812	0.451369922829525	0.485801126927145	9	12	14	0.508056958488268	0.575099763476709	0.668793019780727	4	8	14
48	PLK4	0.924911161266363	0.963850757002439	1.0036265664548	88	104	119	0.939824168331808	1.01494391388615	1.09936177663995	90	124	149
49	EGFR	0.99350563603197	1.06791642035102	1.15357675704805	115	141	155	0.818570994820835	0.960740513235358	1.13683868370793	43	100	156
50	EGFR	0.869464181962683	0.941906414728831	1.01680157759928	70	95	124	0.818028050009821	0.946104328114525	1.12387439062867	42	93	153
51	EGFR	1.00608491234913	1.05800612752615	1.11544674213867	121	138	151	0.839443602419926	0.927075051816133	1.02621197351734	49	84	128
52	ERBB2	0.732122402868336	0.781296130913839	0.835158887048221	33	43	58	0.587788409373467	0.661278656630752	0.758735709949793	9	14	26
53	ERBB2	0.76305670331713	0.803165571587381	0.848085995392792	39	49	62	0.716831153469453	0.793364328592561	0.886741914714094	20	35	65.5499999999997
54	ERBB2	0.848928514781858	0.895872729652765	0.944102079018742	63	77	95	0.94462449697738	1.04889304034987	1.17070187111667	92	135	161
55	ESR1	0.820372773775296	0.868310087958677	0.917751893542981	54	68	85	0.84861304457784	0.945030821667625	1.05154257975857	52	93	136
56	ESR1	0.681588556253712	0.726037352659841	0.769946199974295	27	33	40	0.678957786854096	0.759701243259071	0.859767541222469	15	26	54
57	ESR1	0.653910910672968	0.689480767224501	0.728584161160765	24	28	33	0.686608553478363	0.756395849977063	0.832813669074578	16	26	47
58	SMO	0.706989855611457	0.737962100409222	0.770415255198126	30	35	40	0.837226284046207	0.909186861414614	0.993019629449433	47	75	115
59	SMO	0.640803920825494	0.672100832392033	0.710638391631281	23	26	30	0.631574457221478	0.70357333086383	0.784865429745152	12	18	32
60	SMO	0.709737836650708	0.756746108633325	0.810326674456806	31	38	51	0.787591461472153	0.915917022753351	1.07168115882008	33.4500000000001	78	143
61	LEF1	0.818409670493936	0.896602379529825	0.983539547904043	55	77	111	0.719527690669839	0.844538379290867	1.00714322261651	19	50	120.55
62	LEF1	0.928544074403749	0.983029957293276	1.04315204144425	89	111	133	0.814591767913283	0.917780263713787	1.04459924512153	41	79	133.55
63	LEF1	0.705697273167725	0.740139113508672	0.776276472165423	30	35	42	0.730428586492625	0.799385064331953	0.876779201812177	21	36	60
64	APH1A	0.591792691895036	0.62038306405444	0.656431982992161	18	20	24	0.683631925457152	0.747764272765615	0.819771691114355	15	24	43
65	APH1A	0.599684405672481	0.624477334059612	0.65117139042966	18	21	24	0.859163733287895	0.924851694929573	0.994047546891048	54	82	115
66	APH1A	0.393682182002787	0.42172671597667	0.453475240212857	7	9	12	0.515021411048771	0.579009844120649	0.661613520725932	5	8	14.5499999999997
67	ERBB3	0.774064704249729	0.806418315812373	0.83961471254054	41	50	59	0.719984468019856	0.779407423452201	0.843893317580027	19	31	49
68	ERBB3	0.697001911088141	0.748682105210338	0.803916566075987	29	36	50	0.852676559529977	0.98524947715033	1.14473666960532	53	111	158
69	ERBB3	0.878093247086529	0.917615549451573	0.960256975209576	71	85	102	0.824690929945901	0.896600545880825	0.978569294848856	43	69	108
70	ERBB4	0.954297774273956	1.0016847511014	1.05049427984843	100	119	135	0.845356288804074	0.928418095024672	1.01471574956309	49	84	125
71	ERBB4	1.00628482963411	1.06340356947707	1.12767714451213	121	139	152.55	1.04934966472587	1.17223553893339	1.31720852823786	136.45	161	168
72	ERBB4	0.939537098514309	0.983475439191041	1.02850343349283	94	111	128.55	0.878896476687741	0.955173009841452	1.04311043596258	62	97	134
73	MET	0.873472944708802	0.930085694009987	0.999734911454415	70	90	117	0.624903178070928	0.706218110876303	0.808783019801629	12	18	38.5499999999997
74	MET	1.00853157747377	1.05096351380398	1.09607636318697	121	136	147	1.06627403376912	1.15810205207953	1.26327859416797	141	159	167
75	MET	1.13477723373418	1.19664542648769	1.26981243756088	153.45	159	164	1.00487002724399	1.11689647981177	1.24605330447844	120	153	166
76	FLT1	0.864728178350139	0.926566410641844	1.00003186869883	67	88	118	0.733526899263381	0.855468955354121	1.04245314355029	22	53	134
77	FLT1	0.767537744438533	0.81797143060547	0.872372332756001	40	54	70	0.854909824310955	0.97365678005412	1.11624807490575	54	106	153
78	FLT1	0.972375865342882	1.03039316349896	1.09198655715488	107	128	146	0.855190292240364	0.962581665332485	1.08554686369949	54	101	145
79	KDR	0.709275717478389	0.749038662325968	0.792968644371936	30.4500000000001	37	46	0.744067101843338	0.82904216861937	0.92329828712131	24	45	80
80	KDR	0.842364850253634	0.902496233908035	0.968662088889886	60	80	105	0.817706358531725	0.939525694268094	1.09838515987417	41	90	149
81	KDR	1.11839291582584	1.18041661568127	1.24710758035719	152	158	164	0.873375851142596	0.978836256512018	1.09970613040148	60.4500000000001	109	149
82	PDGFRA	0.735747722201521	0.775027173736253	0.818809266133688	34	42	54	0.824057337481254	0.912795963432373	1.00813032959418	44	77	121.55
83	PDGFRA	0.597512563136105	0.628597619060185	0.662364815840136	18	21	25	0.658395562728752	0.727820602333911	0.804024369991979	14	21	38
84	PDGFRA	0.895432527338537	0.955003482057125	1.02106925188629	77	100	126	1.01823702093426	1.17110901464946	1.33228298915381	126	161	168
85	PDGFRB	0.876759181687369	0.931682816640396	0.991350213185699	71	91	115	0.864631411617906	0.971578450819917	1.09472222142762	56.4500000000001	105	148
86	PDGFRB	0.761650832687411	0.808541821172248	0.864410954687275	39	51	66	0.65744507686698	0.743239150819606	0.849606946693698	14	23	51
87	PDGFRB	1.0004563390912	1.05830719209544	1.12059719358842	118	138	151	0.854804765992885	0.954386545674935	1.07331490422576	54	97	144
88	ALK	0.749363719126934	0.801277364022401	0.866135144503556	37	49	66.5499999999997	0.704711176924375	0.808654148405705	0.931538284299626	18	39	85.5499999999997
89	ALK	0.935454409780241	0.975989570823247	1.01592246956247	93	108	124	0.833724067843852	0.905596699859932	0.98726873654186	47	73	112
90	ALK	0.75274508263852	0.79952883478032	0.849008122237134	37	48	62	0.699455779113473	0.787255111514717	0.892019696795129	17	33	66
91	ROS1	0.895571970847984	0.933586869923198	0.976408225711299	77	92	108	1.00225221930876	1.08687662301133	1.18294470612999	119	146	163
92	ROS1	0.992945012280507	1.02871475966606	1.06873098489511	115	128	141	0.978727252131714	1.055509325693	1.14452212641496	109	137	158
93	ROS1	0.892793610230535	0.93771405562484	0.981765822926343	76	93	110	0.901010679359592	0.989524751032497	1.09374861126031	70	113	148
94	RET	0.898643557602045	0.938538165052302	0.979834763638626	78	93	110	0.880516382149851	0.958383036218069	1.05123678040299	63	99	136
95	RET	0.8912297551986	0.927804432002243	0.969078613934823	75	89	105	0.769600921584891	0.834386480762597	0.906098422275395	29	46	74
96	RET	0.824410083030103	0.868447169256963	0.916373602358565	56	68	84	0.712241790891102	0.787251879074219	0.879363884188328	19	33	61
97	FGFR1	0.936085227200535	1.00396174572106	1.07960736509166	91	120	144	0.84272126256278	0.974229573518929	1.14111757531827	49	106	157
98	FGFR1	0.888735373623894	0.969320365968133	1.06612629122259	75	106	141	0.975619087333367	1.1730274574641	1.45021872841279	106	161	168
99	FGFR1	0.72886732741686	0.793213911862414	0.876302159203695	33	46	70	0.765252534888615	0.939878767292496	1.16070320586347	28	89	160
100	FGFR2	0.311004568919255	0.333902898971529	0.360024263078591	5	6	6	0.506012956219797	0.566506108520488	0.638415266265442	5	7	13
101	FGFR2	0.459571861303364	0.503401871376751	0.55475513748023	13	14	16	0.561564986620184	0.648853670964732	0.758954941275451	7	13	27
102	FGFR2	0.414206434378319	0.446603517471082	0.484259712565777	8	11	14	0.545249141423053	0.631646488395791	0.730458534991562	6	12	21
103	FGFR3	1.16476141086069	1.20624331130684	1.24932210668758	156	160	164	1.06041621794454	1.12838902754248	1.20061315718575	138	155	164
104	FGFR3	0.955905740130766	0.995692517331563	1.03385400838754	101	116	130	0.884115505191255	0.95463811248507	1.03303637440886	63	97	131
105	FGFR3	0.981661669697657	1.02068120238657	1.06761656646224	110	126	140	0.877985540626221	0.949639570634951	1.03078199734172	62	95	130
106	PIK3R1	0.850846362425009	0.891610440893884	0.934120900162656	63	76	92	0.86876480416984	0.953534729368037	1.04299035767759	57	97	134
107	PIK3R1	1.05202953951596	1.09934639921692	1.15160270434165	136	148	155	0.847148951175759	0.921231932768288	1.00753406882563	51	81	121.55
108	PIK3R1	0.960412712689374	0.997120889076978	1.03052984667108	103	116	128	0.90030006604399	0.963693879550797	1.02523357811586	72	102	127.55
109	PDK1	0.939786057331717	1.02040497640758	1.10834686608189	93	125	149	0.86337212359972	1.03209632523561	1.2515727320772	57	130	166
110	PDK1	0.789761482278353	0.853111498601839	0.916617895215182	45.4500000000001	63	85	0.763925942451636	0.896328281857847	1.05289150478448	28	69	137
111	PDK1	0.791401137884731	0.851466505401357	0.916293221412825	46	63	84	0.620477587120859	0.721945911765747	0.843546031956379	12	20	49
112	PGR	0.729032289555338	0.784310229666316	0.861299462497344	33	44	65	0.76675945198473	0.895566067282356	1.05313728434893	28	68	137
113	PGR	0.88549978868477	0.924763245513334	0.962988613575675	74	88	103	0.859610389264461	0.931611824788537	1.01439488622525	55	86	124
114	PGR	0.994927380863913	1.04196586371816	1.0898603302845	115	132	146	1.03619753575366	1.13837768693375	1.25368293122491	132	157	167
115	AR	1.03488775893185	1.07719661728649	1.12080638718325	131	143	152	0.939721319330984	1.0187910181269	1.10817264403773	91	125	150
116	AR	1.03039497060029	1.11321332677742	1.20812435530156	129	150	160	0.844051330606135	1.00852712376752	1.21895194213769	50	122	165
117	AR	0.998154524374685	1.03830992812289	1.08436476673875	117	131	144	0.871680489080906	0.950651126467912	1.03522960337475	60	95	131
118	SRC	1.05387913255509	1.09797006228986	1.1475065559955	137	148	155	1.03567747350051	1.12730774380199	1.22715901153931	131	154	166
119	SRC	1.14980833819144	1.19811744043932	1.24825215730615	155	160	164	1.01097516191763	1.09160881507559	1.18944507490806	123	147	163
120	SRC	0.905258008370718	0.95544868636484	1.00816173920535	80	100	121	0.790326407964372	0.880727177337632	0.983169001870039	34	63	110
121	ILK	0.818355721360225	0.866178230225151	0.916929534998765	54	67	84.5499999999997	0.752152696044808	0.83549552065224	0.934721585032122	24.4500000000001	47	86
122	ILK	0.95870108214559	1.04561748853129	1.15318567952632	100.45	134	154.55	1.01503608395756	1.21615182696408	1.49895063576326	125	165	168
123	ILK	1.07743107678877	1.18656269202016	1.31349249758392	144	158	165	0.872086947611325	1.08007411931565	1.38788184986933	57	145	168
124	PTK2	0.836309489216748	0.907420493705156	0.988129097868355	58	81	113	0.720155496154969	0.849588249315977	1.00744764179791	20	52	121.55
125	PTK2	0.936661772194629	0.998532605390475	1.05829621003688	93	117	138	0.946326589187284	1.06734390829136	1.21323325535927	93	140	165
126	PTK2	0.768872045596097	0.806596229893948	0.846482864194786	41	50	61	0.809648909805191	0.889561195603949	0.985340902902316	40	66	111
127	KRAS	1.01497340737909	1.05917264019162	1.10670639909499	123.45	138	149	0.945850643312299	1.02922717412389	1.12772202236399	94	129	154
128	KRAS	0.849767911332067	0.907118825838526	0.977726441498508	62	81	108	0.942380241645132	1.08440502955373	1.25372023036484	89	145	166
129	KRAS	1.06925309886985	1.13386606246537	1.19821953437511	142	153	159.55	0.836462659459758	0.942182921697127	1.06999352203018	48	91	142
130	NRAS	0.884616821975572	0.932049657663809	0.97996231068833	73	91	110	0.892218904735126	0.989286917487999	1.09907944273425	68	113	149
131	NRAS	0.834288994782134	0.880601284447551	0.932189636898585	58	72	90	0.843873611789056	0.938881960647921	1.06211722241846	50	89	139
132	NRAS	1.08194660745934	1.12274142075523	1.16568164974357	145	152	156	0.924216605369901	1.00066277366251	1.08341395494704	83	119	146
133	HRAS	0.958642470239309	1.0181548521184	1.09069273484704	101	125	146	0.732578454186742	0.826005133138213	0.944205207870678	21	44	92
134	HRAS	0.939213654642092	0.979282308507702	1.01915359891044	94	109	125	0.874871235045408	0.959928799943079	1.04271386199264	61.4500000000001	100	133
135	HRAS	0.948361819129902	0.999429611046303	1.05107648407793	98	117	135.55	0.967107854132333	1.07633175200513	1.20471480747656	103.45	143	164
136	ARAF	0.969434856843058	1.00877281115975	1.05631206323737	106	121	137	0.990791837922587	1.07385327786585	1.17719537524395	113	142	162
137	ARAF	0.935418686507496	0.988742178292701	1.04406102617031	92.45	113	134	0.789871698137673	0.886229423562075	0.991772727188178	35	65	114
138	ARAF	0.810271018316196	0.849980856860205	0.897373837481819	51	62	78	0.734819181743145	0.813454231888632	0.900517890229973	22	40	71
139	BRAF	0.879102575418188	0.920737733413739	0.964471007636529	72	86	103	0.899254463557358	0.99439348091163	1.0949476841833	71	115	149
140	BRAF	0.760327739021635	0.786904025271656	0.813527750845529	38	44	52.5499999999997	0.75241819628569	0.805217263957558	0.863614135865613	25	38	56
141	BRAF	0.724091050832441	0.777412857177541	0.835841335728832	32	42	58	0.834846062974479	0.970041700835529	1.1268393748784	47	104	154
142	RAF1	1.18001131663085	1.23090025080258	1.29082432802746	157	163	165	1.0095821656209	1.11526608663595	1.2187910614989	122	152	165
143	RAF1	1.06901837798341	1.12819598777844	1.19810453729637	141	153	159	0.881232203858416	0.97763768276721	1.09473924125701	63	108	148
144	RAF1	1.02486931156066	1.09017396335122	1.16463151638614	127	146	156	0.915796592595119	1.02675095351862	1.17345127659331	79	128	161
145	TGFBR1	1.06594191849247	1.14476883027567	1.23336470708992	141	154	163	0.980934745178334	1.13462838416398	1.34093375934586	108	156	168
146	TGFBR1	1.00749946261846	1.04927218260707	1.09226845719353	121	135	146	1.03235569950013	1.11796508185822	1.20700374372996	130	153	165
147	TGFBR1	1.02292056677677	1.07930261126053	1.13805645108835	126	144	154	0.954414345493287	1.06326738778377	1.19178595249981	97	140	163
148	TGFBR2	0.937840308007031	0.996116811565621	1.05561759072918	94	116	137	0.703941461959691	0.792881617780729	0.891651254742626	18	34	66
149	TGFBR2	1.01849106669309	1.06067131899562	1.10770137634104	125	139	149	0.90172342839356	0.977512373652456	1.05834276157272	73	108	138
150	TGFBR2	0.823611461004013	0.861032298061263	0.901538336317162	55	66	78	0.824585303095753	0.896066148415095	0.99122644046096	44	69	113
151	TGFBR3	0.999160836728585	1.03303474867081	1.07455117213653	117	130	142	0.952363304096597	1.02497362332	1.10527667976052	96	128	150
152	TGFBR3	0.882339608213632	0.934704043766141	0.995561023464385	73	92	116	0.799149472337914	0.897585619078006	1.01356368471399	36	70	123
153	TGFBR3	0.926700960252029	0.959435958841364	0.997775411254779	88	102	117	0.806900600207234	0.874752842708786	0.951546438037575	39	60	95
154	YAP1	0.775716120057658	0.807604375940789	0.84191410213585	42	51	60	0.773078044278747	0.836899132525766	0.908256662354293	30	47	73
155	YAP1	0.813052007080907	0.859043220193833	0.915204541126982	53	65	84	0.777857150198801	0.877439728569216	1.00419782314043	31	61	121
156	YAP1	0.871934428863978	0.917643297303302	0.970764161040197	70	85	105	0.871489325035975	0.957265869345487	1.05733304165711	59	98	138.55
157	MYC	0.228307585268469	0.254220171080428	0.286531876153788	1	1	3	0.30601917316892	0.362865001352513	0.439492487466618	1	1	2
158	MYC	0.274968268925752	0.297162081553358	0.321109724993927	2	4	5	0.356016304603468	0.401654900716018	0.453683771916489	1	2	3
159	MYC	0.366674948998563	0.391531764054951	0.420592670578815	7	7	9	0.506112320640479	0.569643445912214	0.646452095454403	4	8	13
160	MYCN	1.04329542428597	1.09113308169011	1.14666564055253	133	146	155	0.993680682263408	1.08838937588225	1.20425043207093	114.45	146	164
161	MYCN	1.0000387879059	1.04197585490552	1.08729271904437	118	133	146	0.878331722886025	0.958361957895634	1.05124128379628	61	99	137
162	MYCN	0.946727912497183	0.987617353680204	1.02947263591755	97	113	129	0.86721169714644	0.938681338385338	1.02039368952477	58	89	125.55
163	MDM2	0.638904787446268	0.670427732984142	0.703167562709899	23	26	30	0.661272324586919	0.728383209531284	0.803203682958571	14	21	37
164	MDM2	0.89267518498182	0.94603291490132	1.00208203270393	76	96	119	0.943231993473818	1.05582949669513	1.18769927329804	91	138	163
165	MDM2	0.832040036860567	0.878884282942002	0.935419103557285	58	71	91	0.732437397837848	0.816189966434815	0.92445374612204	21	41	82
166	TP53	1.28182837128098	1.3586100012177	1.44133884750101	165	166	167	0.766383899818527	0.86336470579018	0.977526573310466	29	56	108
167	TP53	1.38776016081478	1.44691273887129	1.50615340307131	166.45	168	168	1.00822780595669	1.09771336744356	1.19398753172963	121	148	163
168	TP53	1.34430828142513	1.4283797216883	1.52218622937266	166	167	168	0.956216565761084	1.08226410950765	1.23574190980303	98	144	166
169	BRCA1	0.680880493481888	0.77869124076458	0.898654939458295	27	42	78	0.728392780815928	0.949884501840928	1.26636698201985	21	95	167
170	BRCA1	0.671570978816887	0.701772500964495	0.73366807337597	26	29	34	0.836448710508681	0.90268856758416	0.980581972247907	47	72	108
171	BRCA1	0.859340157373768	0.905127039525039	0.953056134779387	65	80	98	0.791461306738739	0.878827225657243	0.983108482281144	34	62	110
172	BRCA2	0.77028758566262	0.809158521006065	0.854502479177564	41	51	63	0.9185274915385	1.00717784571687	1.11666153564019	79	121	152
173	BRCA2	0.789088851745027	0.836889026403592	0.885140108909788	46	58	73	0.912512625878684	1.01104421147931	1.1219440902378	77	123	154
174	BRCA2	0.850979018615269	0.908384771555153	0.978260573203794	63	82	109	0.868521486446109	0.995107251588307	1.13271317509892	57	115	155
175	PARP1	0.7094854612338	0.742634834426433	0.777236790296633	30	35	42	0.740521705339876	0.809696062854509	0.900806771826477	23	39	68.5499999999997
176	PARP1	0.857562320429978	0.934597989174075	1.01254418378228	66	92	123	0.73453063095808	0.869764333809302	1.0468709684258	22	58	135
177	PARP1	0.84565641229505	0.891867958198917	0.939924859293408	61	76	93	0.890073789645704	0.990330847218559	1.0951414557837	67	113	148
178	PARP2	0.797609503729254	0.838880079947508	0.881966333014716	48	59	72	0.890275608432101	0.987819518565238	1.09142227206142	66	112	147
179	PARP2	0.995657994300033	1.02932111838148	1.06708223343139	116	128	140	0.904267118158824	0.968104785775001	1.03148178922027	73	104	129.55
180	PARP2	0.939811403116307	0.98096556240142	1.01862558074101	95	110	124	0.941934291331422	1.03169610992257	1.12509398457537	91	130	154
181	CDK12	0.642178539577106	0.676142944765674	0.711074483065204	23	27	31	0.704904617687924	0.77476879967431	0.855569491475158	17	30	54
182	CDK12	0.470484799783225	0.519186878699797	0.578806310829661	13	15	17	0.647072836693016	0.775023488835445	0.943990198463493	13	30	91
183	CDK12	0.834739060152918	0.904992017589005	0.98557317846251	58	80	112	0.714518955552451	0.842860308696916	0.997752263630912	19	49	117
184	CHEK1	0.39421396836898	0.43054700589052	0.477712533797898	7	10	13	0.53467745834179	0.63572721926992	0.765460449499151	6	12	27
185	CHEK1	0.425500535039468	0.445194642682301	0.468286114759962	9	11	13	0.550332383620546	0.596539279512448	0.651763930794641	6	10	13
186	CHEK1	0.25593594818483	0.27297448711804	0.293478853745444	1	2	4	0.422140637684713	0.469291427648036	0.524778937618324	2	3	5
187	ATG4B	0.928110282302081	0.978362530219731	1.03016776297759	89	109	128	0.839664048599645	0.935059182880561	1.05358711503482	47	88	137
188	ATG4B	0.909611688639627	0.963470017143526	1.02459838454298	82	103	125	0.755666671906338	0.841133393825345	0.95541327030736	25	48	98
189	ATG4B	1.08673970312688	1.18660774790449	1.3005438971572	146	158	165	1.06032446592349	1.26307489761262	1.54305572984593	138	167	168
190	CA9	1.0182295915611	1.07982313700717	1.1425311867627	125.45	144	154	0.888234476364711	1.00008653667391	1.12389484778329	67	118	153
191	CA9	1.03302523365708	1.07564080041395	1.12703481332657	129	143	152	0.844792635309765	0.919440848088764	1.00005595022157	50	80	118
192	CA9	0.806935835500794	0.839261403000882	0.87415795417651	50	59	70	0.806297964407009	0.869451264657287	0.944090749459238	37.4500000000001	59	91
