# Supplementary material for: Accurate determination of CRISPR-mediated gene fitness in transplantable tumours
Source: Nat Commun. 2022 Aug 4;13:4534. doi: 10.1038/s41467-022-31830-2 (PMC9352714; doi:10.1038/s41467-022-31830-2)
Supplement: Supplementary file 5 — Source data [file 41467_2022_31830_MOESM5_ESM.zip › source_data/Fig4/Fig4b/C2271_passage.csv]

sgrna	gene	psg3_fitness_lo	psg3_fitness_median	psg3_fitness_hi	psg3_rank_lo	psg3_rank_median	psg3_rank_hi	psg10_fitness_lo	psg10_fitness_median	psg10_fitness_hi	psg10_rank_lo	psg10_rank_median	psg10_rank_hi
25	PIK3CA	0.379099710366291	0.461233794307216	0.56919192184615	7	10	13	0.373050020419348	0.414394296852597	0.462263564367902	13	16	20
26	PIK3CA	0.899746130446945	1.07361415050992	1.29582329017104	79.45	141	165	0.911100053869448	0.987131052580176	1.06478247334757	85	112	139
27	PIK3CA	0.75430826096428	0.890816215807999	1.06298203318504	36	77	139	0.79017375146635	0.849841919859248	0.922567105801928	46	64	87
28	PIK3CB	0.68985214390331	0.810813918254102	0.951881059533449	24	52	98	0.830206532127381	0.90456792642339	0.988583592707752	59	82	114
29	PIK3CB	0.899344016056292	1.03817857828005	1.22610303182787	79	131	162	1.05029836074917	1.11991103452308	1.20094606544838	135	153	164
30	PIK3CB	0.68207499283238	0.802255549191908	0.932565305747835	22.4500000000001	49	92	0.757066106991627	0.822786037217638	0.892339138520224	40	56	79
31	mTOR	0.652283019886175	0.725077556278852	0.806473208418225	19	30	50	0.462313388825407	0.489687640011169	0.520723352320688	20	21	21
32	mTOR	0.606700335832596	0.691871988990882	0.798697537818494	15	24	48.5499999999997	0.547674150155294	0.587336983314794	0.630670261251958	22	23	26
33	mTOR	0.434518572196381	0.581846767105046	0.806809519586073	9	14	48.5499999999997	0.378295131903124	0.422541062158606	0.479994675695996	13	17	20
34	AKT1	0.717650739014631	0.78836458659416	0.86955236951663	28	46	70	0.644915408353722	0.679586382260934	0.71305213245095	27	29	33
35	AKT1	0.571012772038577	0.665562469683231	0.771088037107063	13	21	40	0.554182473199288	0.594206934848847	0.643230338747485	22	24	26
36	AKT1	0.84045365361691	0.980427552707011	1.12172551757763	61	110	151	0.631051584941199	0.681229084738988	0.738914415976902	26	29	36
37	AKT2	0.931837440785501	1.03262777630348	1.15690996898617	91.45	130	156	0.936626188149759	0.988046725426232	1.04017657205766	95	113	131.55
38	AKT2	1.0592008515046	1.20055415978258	1.37613730092737	137	160	167	1.06036781600211	1.12676289924369	1.20422756432438	138	155	164
39	AKT2	0.883595050949048	1.01364273714488	1.17002702148436	74	123	157	1.17774046543835	1.25785371825536	1.3530841343625	162	166	168
40	AKT3	0.783333261078135	0.902733605984532	1.04116024868245	45	81	133	0.888439160035111	0.93723835095027	0.992406526636603	77	94	115
41	AKT3	0.834222725406059	0.954750191653517	1.0864678611229	59	100	144	0.926240533879243	0.982478701680126	1.04082994435818	90	111	132
42	AKT3	1.04368291650097	1.13757869563197	1.24347402031834	132	153	163	1.21598330212592	1.26435833399487	1.31728114299138	164	167	168
43	PLK1	0.297872655702419	0.379582500581509	0.495984414976093	4	7	11	0.177457921593448	0.209994046924698	0.253986008945428	4	5	6
44	PLK1	0.212793075460109	0.263634501410935	0.328523402311662	1	2	5	0.126137934014269	0.144046630772741	0.1659846835429	1	1	3
45	PLK1	0.572976626957597	0.63784193407012	0.723868848487037	13	18	29	0.380775750446884	0.405084476727287	0.433644161960122	13	15	18
46	PLK4	0.556935658261026	0.61763572558457	0.686148314764545	12	16	24	0.323419597619589	0.344805966159636	0.366718180223401	10	11	12
47	PLK4	0.466668403243568	0.567126625325314	0.713679941001068	10	13	27	0.273789190131339	0.302486892122394	0.33697886538396	7	8	10
48	PLK4	0.853511956285653	0.950812495015169	1.05283956420367	65	99	136	0.814522310380301	0.856440550025622	0.903192637370123	53	67	81
49	EGFR	0.763058086723836	0.955975297354101	1.23197143554945	39	100	162	0.792169966835638	0.878229207543372	0.978056713785698	47.4500000000001	74	109
50	EGFR	0.724874713541862	0.887249109854543	1.07239669989027	30	75	141	0.696703105412175	0.764765784025046	0.848490426014274	31	41	64
51	EGFR	0.864343740914506	0.979800886648981	1.11384279105501	69	110	149	0.752698849270136	0.802000979091719	0.859068791978856	38.4500000000001	50	67
52	ERBB2	0.565640976526273	0.680328440392253	0.82678676382081	13	23	56	0.703624541935808	0.763031385068827	0.824555540345037	32	40	56
53	ERBB2	0.565194190548432	0.664503071456232	0.78959087007547	13	21	45.5499999999997	0.718402024196159	0.767223656042228	0.825487953740323	33	41	57
54	ERBB2	0.761846755544545	0.889608445360264	1.05827935132288	39	76	136	0.81498199901868	0.870292603377693	0.930514865578906	53.4500000000001	72	91
55	ESR1	0.782873351117772	0.918192773329758	1.07373765849654	44	86	141	0.936040465661641	0.998630458638055	1.06328225186269	94	117	139
56	ESR1	0.72188236052896	0.838087811149994	0.980928447430864	29	60	110	0.719508264053962	0.775065228312844	0.836274344534025	33	43	60
57	ESR1	0.760197613657675	0.894443465090879	1.04989062323545	38.4500000000001	78	134	0.684541917232287	0.733931504070826	0.789043489657517	30	35	46
58	SMO	0.919666911059536	1.02416939336484	1.15801888411427	87	126	155	0.894957579683222	0.944543995209704	0.996823678281274	79	97	116
59	SMO	0.929136729506658	1.06828367053607	1.22686242703876	90.45	139	162	0.857100755694628	0.912742548995117	0.970973192873342	68	85	106.55
60	SMO	0.788149434722563	0.950157945477134	1.17354953685996	45	98	157	0.823122317092709	0.89013500178196	0.973539873019891	56	78	107
61	LEF1	0.677306566809319	0.835746587665116	1.07864175796037	22	60	142.55	0.798523170669148	0.888174994030184	0.998697398039792	48.4500000000001	78	117
62	LEF1	0.789799687690331	0.92294928706334	1.09617876530805	46	88	145.55	1.02027906497349	1.09651492766271	1.1750413193029	125	147	162
63	LEF1	0.602579980635678	0.682244421655447	0.771362343438073	15	23	40	0.637728987830029	0.682649017686461	0.731000753266772	26	29	35
64	APH1A	0.764113096487421	0.858298955836045	0.980364790386893	38	67	110	0.788292676244626	0.838273090653382	0.891806794301801	46	61	78
65	APH1A	0.913173717654157	1.00383655028411	1.11018520588762	84	120	148	0.889485815405302	0.935003131151197	0.984472273314974	78	93	111
66	APH1A	0.613959416756442	0.722913616469972	0.867514955272506	16	29	69	0.780198659297058	0.839253392452186	0.902508116414266	45	61	82
67	ERBB3	0.679919302375574	0.751265560145315	0.832440446415244	23	36	58	0.759179551452595	0.798032998810685	0.841783203296425	39	49	61
68	ERBB3	0.634153274244664	0.776301792688754	0.96855525675149	18	42	104	0.870398075929143	0.949675379380214	1.0445280438978	73	99	133
69	ERBB3	0.856642583476961	0.954678380887526	1.06824086907695	66	100	139	1.02573927085318	1.08335689404215	1.14576240930893	127	144	158
70	ERBB4	0.933656654089702	1.06872952756473	1.2374143836245	91	140	163	0.973899383112657	1.0304958180352	1.08845861979851	108	129	145
71	ERBB4	0.927638192460108	1.07740003921606	1.26145082937173	90	142	164	1.03777234145392	1.11066062115115	1.19569045587646	131	151	163
72	ERBB4	0.876913779890007	0.984302503020949	1.10610809763575	71	112	148	0.893389806450992	0.948892292849544	1.0049329436121	80	99	120
73	MET	0.83419832848492	1.01530224436905	1.2920349889383	59	124	165	0.947831160413101	1.02461083446427	1.12113245971927	99	127	153
74	MET	0.994932022901169	1.10615548797386	1.24962024423921	116	148	163	1.10137519305726	1.161943571213	1.22709135292509	149	160	165
75	MET	1.03946134972419	1.20642517856067	1.37997366961075	132	160	167	1.17614872245119	1.25980449837562	1.35298476648968	162	166	168
76	FLT1	0.738126000902927	0.916418144199302	1.12639948840994	33	85	151	0.787142688808051	0.862579282412985	0.950235491660652	46	69	98
77	FLT1	0.792270324331957	0.944571366604076	1.1071239596455	47	96	148	0.775733234501557	0.840633333184529	0.917940095688897	43	61	86
78	FLT1	0.762588187042563	0.90086703013348	1.06325383068139	38	80	139	0.812164015930388	0.877236397267445	0.947723042130923	53	74	97
79	KDR	0.838241487599709	0.954307919260283	1.1031526277412	60	100	146.55	0.794048792996765	0.848018780336627	0.905632012724847	48	64	82
80	KDR	0.899469426735065	1.09541102679343	1.33124461667924	79	146	166	0.911356259759774	0.992972093005118	1.08384275874506	84	115	145
81	KDR	1.13319021987981	1.34132187761744	1.57570311419602	151	166	168	1.03007566085296	1.11027486752011	1.19930645157528	129	151	164
82	PDGFRA	0.873950264785198	1.0001802532518	1.1586404828071	73	118	155.55	1.06655296140313	1.13696265026933	1.2158548656599	140	157	164
83	PDGFRA	0.758120958779769	0.867135944306719	0.974644566972934	38	69	108	0.877276508662975	0.926620416895822	0.983886333790639	74	90	111
84	PDGFRA	0.900161054089173	1.068030173082	1.32510050449087	78.45	139	166	1.02698279082996	1.10733501883081	1.20098210957827	127	150	164
85	PDGFRB	0.798858482339708	0.957598467877537	1.17047739595956	49	101	158	0.780859037996751	0.844493916085392	0.913382911844729	44	62	85
86	PDGFRB	0.900284651154778	1.04437137492811	1.22478592839215	79	133	162	0.791560076562081	0.851096749621009	0.921222387688364	47	65	87.5499999999997
87	PDGFRB	0.811133382848277	0.950700835755731	1.11903871487867	52	99	150	0.914876299431185	0.98608065590358	1.05953091258855	86	112	138
88	ALK	0.711067708104706	0.862020951071307	1.04576034038862	27	67	134	0.724136208369438	0.795181410687616	0.8740332425497	34	48	72
89	ALK	0.692258791513606	0.776744529541455	0.866735609858716	24	42	69	0.927409020477947	0.983232185007605	1.03589171818474	90	111	130
90	ALK	0.727805920025486	0.864083918924857	1.04042844942249	31	68	132.55	0.879191251516116	0.947138703517883	1.02518677812166	75	98	126
91	ROS1	0.717737231789664	0.806947452435817	0.908971372533148	28	51	84	0.753261265034119	0.794820611709932	0.83915874864707	38	48	60
92	ROS1	0.997296365243685	1.09845929126039	1.21687948181849	116	146	162	1.03716060564289	1.09351382705257	1.14995792992567	131	147	159
93	ROS1	0.868408127231749	0.989934474749785	1.14239989023815	69	114	153	0.907336663845308	0.964860031658814	1.024420596835	84	105	127
94	RET	0.707237741839603	0.799133976053609	0.910778950065772	27	48	83	0.693396862010495	0.734468087705303	0.782724865304482	31	35	44
95	RET	0.744385516817534	0.829757089722086	0.93445738892998	34	57	92	0.718820013934322	0.759328017633338	0.802467869921519	33.4500000000001	39	49
96	RET	0.600237919253097	0.702812049335959	0.843290704130745	15	26	62	0.679544787002818	0.731376453198111	0.791833198707933	29	35	47
97	FGFR1	0.762815455693283	0.90721043757517	1.07691956784362	38	82	141	0.725815389497458	0.800288980653177	0.882921635215517	34	49	75
98	FGFR1	0.779707066437888	1.02255872201806	1.40949145696675	43	126	167	0.778750779650814	0.872876394702878	0.989629972441336	45	72	113.55
99	FGFR1	0.605777052053637	0.806738684786608	1.14521299968599	16	50	154	0.723721353640327	0.808630123223645	0.911631828786549	34	52	85
100	FGFR2	0.721834799490077	0.814157518922035	0.926410979977217	29	53	88	0.733829469382229	0.785308300466654	0.840506379676319	35	45	59.5499999999997
101	FGFR2	0.682108041013646	0.804324524943952	0.957478384006231	23	50	99.5499999999997	0.720890529875849	0.783554046003738	0.86080737120818	34	45	68
102	FGFR2	0.688290006122927	0.804256260326827	0.939892188426649	24	50	94	0.737720956381464	0.801875425903949	0.884117003459949	36	50	75
103	FGFR3	1.02849517525686	1.12472316735878	1.22665528401887	127.45	151	162	1.10180459266628	1.14746280970647	1.1965592299407	149	158	164
104	FGFR3	0.89364816677542	0.996192261706735	1.10320014632276	78	116	146	0.831003783430396	0.874651254172732	0.922818344347906	58	73	87
105	FGFR3	0.795970891151334	0.882989226387659	0.981959923893641	47	74	110	0.813166623049719	0.858640462028703	0.909343608505957	53	67	83
106	PIK3R1	0.962096133519907	1.08980789100561	1.24539129873328	101	144	163	0.954309812243464	1.00641146355442	1.06730022180168	101	120	139
107	PIK3R1	0.914654909888892	1.02852260119333	1.16936490954251	86	128	157	1.03588933206823	1.09478532379699	1.15861271658038	131	147	159.55
108	PIK3R1	0.89021892754671	0.971783367965891	1.0548294107629	77	107	136	1.02344540995986	1.06988506098289	1.11821218065515	127	140	153
109	PDK1	0.884452773285972	1.15320461604588	1.51355592493994	75	155	168	0.884032156835979	0.974329848748316	1.08236359842301	76	108	144
110	PDK1	0.64623033916785	0.800045128079269	1.03431393843938	19	49	130	0.997913943546035	1.09148383253375	1.20812767777104	116	146	164
111	PDK1	0.676361798209066	0.829302406472058	1.02784206266405	23	57	128	0.88522261557414	0.96776875577023	1.05789531949849	77	106	137
112	PGR	0.639847270412693	0.794980430916296	0.998946151351878	18	47	116.55	0.857166112283157	0.94062851351046	1.03987048553061	67	95	131
113	PGR	0.938592481890173	1.03880973168016	1.1587291444168	94	131	156	1.08629809173273	1.14216038121983	1.20330231716411	145	158	164
114	PGR	0.831607104382526	0.933415643083713	1.04987119377975	59	92	134.55	1.04169361965486	1.10575057734182	1.17400874718126	133	150	162
115	AR	0.897946007280344	0.99468158127532	1.09975588875277	78	116	146	0.978141534608431	1.02923566785667	1.08767691176968	110	128	144.55
116	AR	0.723701491823063	0.912838338764827	1.15493478546963	30	84	155	0.847200476534961	0.937082325454337	1.04149306328784	64	94	132
117	AR	0.9653784139844	1.08897422016359	1.22615630457834	103	144	162	1.00067740394482	1.05136227336081	1.11021827397227	119	135	150
118	SRC	0.834569755978528	0.929817903456763	1.0333070981858	58	91	129	0.961622165797253	1.01296048216307	1.06937555305386	103	123	140
119	SRC	0.869516201056927	0.972941104431747	1.07750012912505	71	107	142	1.06036925801059	1.11829145283344	1.17373203720503	139	153	162
120	SRC	0.838410425441847	0.969253874797389	1.11531827670114	61	106	149	0.846304370276079	0.910117895219	0.977317160213958	64	84	109
121	ILK	0.649035941690148	0.757308866040853	0.899833502099892	19	37	79	0.578547204295786	0.626829414797544	0.680086161807693	23	26	29
122	ILK	0.791898815071017	1.05177349324819	1.42190044953869	46.4500000000001	135	167	0.778310351270219	0.872521067139735	0.993137603210108	44	73	115
123	ILK	0.985383547531929	1.26891041988329	1.74808413862303	111.45	164	168	0.982182742181426	1.09803177291418	1.249504184372	110	148	165
124	PTK2	0.610051070873891	0.795507841616917	1.09201730571601	16	48	143	0.653514924146409	0.729530586383903	0.824163652450667	27	35	56
125	PTK2	0.687238650699545	0.822985396915123	0.976582253194419	24	56	109	0.80055407670096	0.864385337258674	0.931433745281935	49	70	91
126	PTK2	0.69049019290502	0.780172113686478	0.887871103076056	24	43	76	0.657098105988918	0.701750121370839	0.747226313833012	27	31	37
127	KRAS	0.693968156643318	0.778586715737024	0.872469608655007	24	42	70.5499999999997	0.543319614008439	0.578991616489061	0.619084272093746	22	23	25
128	KRAS	0.619408350266234	0.754254814177939	0.937502708924408	17	36	92	0.628537545137581	0.69287088041046	0.764828348151695	26	31	41
129	KRAS	0.959192179141071	1.09483027055394	1.26150209006897	102	146	164	0.985523309948171	1.05824815737035	1.14590535033489	112	137	158
130	NRAS	0.827507707333851	0.964980639468629	1.14475484739218	56	104	154	0.784067952730486	0.842158085855543	0.903357954773977	45	62	82
131	NRAS	0.808497828280814	0.913827375740918	1.04068844463932	51	85	131	0.714176113170286	0.769917507829474	0.831778170993717	33	41	58
132	NRAS	0.925080911211225	1.02751257882099	1.15219777206579	90	128	155	0.990780904102545	1.03752830199634	1.08753053058425	114	131	145
133	HRAS	0.556419000096712	0.683673962129829	0.857965622135975	13	23	64.5499999999997	0.868996259239254	0.943357833257309	1.03245426611983	71	96	129
134	HRAS	0.726300741527319	0.808922701798948	0.905889274422038	30	51	82.5499999999997	0.813782819172005	0.856715884111253	0.910739505838947	53	67	83
135	HRAS	0.896187571518994	1.02959522082843	1.19526301712764	79	128	160	0.761323805630531	0.814134867718242	0.871768869269366	40	53	72
136	ARAF	0.943034619849358	1.04914942631484	1.19270467570909	95	134	159	1.0001061490237	1.05639011500907	1.12149831611334	118	137	153
137	ARAF	0.798536454016604	0.924225452344884	1.06790831439548	49	88	139	0.835112472088515	0.899966311559532	0.971597855825286	60	81	107
138	ARAF	0.775351855913385	0.888251869815627	1.02662223095457	42	75	127	0.820663775189489	0.873203043134368	0.933106506248421	55	72	93
139	BRAF	0.827053783544302	0.934505406536332	1.05633933317108	57	92	136	0.889669856643633	0.947979780614097	1.00579908904955	78	98	121
140	BRAF	0.989079558053879	1.08514931253058	1.18466826025899	114	143	159	0.938446253947949	0.980761322221882	1.02128710309323	95	111	125
141	BRAF	0.763541394567295	0.912562658971347	1.09958556523762	39	84	147	0.860037793340642	0.943290564845226	1.0422454575837	68.45	96	132
142	RAF1	0.535383663676656	0.606128311753252	0.68806513999554	12	15	24	0.374650690802049	0.402228611946249	0.433265135557821	12	15	18
143	RAF1	0.503953096330956	0.581141794498242	0.669629906895191	11	14	21	0.415574032552825	0.457408256924652	0.500265815387412	17	20	21
144	RAF1	0.721839073593555	0.869918247038839	1.05935983404971	30	70	137	0.741625584581096	0.803087585557384	0.87546902209812	37	50	73
145	TGFBR1	0.794912378488403	0.972612667637022	1.23722001360054	47	107	162	1.076281402016	1.17273530461392	1.2780349234295	143	162	167
146	TGFBR1	1.05396333473139	1.15862183002221	1.2808098542223	135	156	165	1.06037565772132	1.11243653518867	1.16948728588341	139	152	161
147	TGFBR1	0.964308773101279	1.11785858356275	1.32283965108149	102	150	166	0.943228962046747	1.00049063734866	1.07589148836141	96	118	142
148	TGFBR2	0.809071349917567	0.946541814806168	1.12947539830503	52	97	152	0.872712303527063	0.935918763460945	1.00193926148025	72	94	119
149	TGFBR2	1.08237595366344	1.1987550912941	1.33786171294557	143	160	167	1.1919834002972	1.25614681290325	1.32453458199038	163	166	168
150	TGFBR2	0.900973349213329	0.997728896414524	1.11307905063142	79	117	148	0.939747042654232	0.992070410885869	1.04710281131593	95	115	134
151	TGFBR3	1.13160744840955	1.26305492476982	1.43100153664342	152	164	168	0.988547175671732	1.03236939051806	1.08297473426047	113	129	144
152	TGFBR3	0.788712416591323	0.93292254321965	1.11065994347868	45	91	149	0.86235409558125	0.937428367760566	1.01796966848485	69.45	94	124
153	TGFBR3	0.795490025178658	0.875307404643335	0.967529769269981	47	71	104	0.817705519299464	0.86020932545477	0.906481830899028	54	68	83
154	YAP1	0.863378948282588	0.962269602124982	1.06215917033853	68	103	137.55	0.893328824298592	0.936708472807966	0.98537537666149	79	94	112.55
155	YAP1	0.67968313847555	0.802031682507889	0.970450178717406	23	49	107	0.86422945966294	0.933792298032194	1.01203058550342	69	93	122
156	YAP1	0.907624170869211	1.02740337328412	1.16025997438773	81	128	156	0.914793562017399	0.967691848109871	1.02430014107866	86	106	127
157	MYC	0.25282343168548	0.328557110414343	0.439410239192363	2	5	9	0.248034020011028	0.278406598768686	0.316699906253209	6	7	9
158	MYC	0.429794501940175	0.502341554133333	0.58162590030016	8	11	14	0.314393314387697	0.339142355696414	0.372785588347701	9	10	12
159	MYC	0.343066960014154	0.405813042637072	0.485897826228998	5	8	10	0.275149345782071	0.301042318622268	0.331347191362786	7	8	10
160	MYCN	0.874579992160043	0.997255197615607	1.12610425547865	72	116	151	1.05562145552069	1.12104042299187	1.19014309911535	137	153	163
161	MYCN	0.889932360985189	0.996899966427235	1.10401127858387	76.45	116	147	1.05721109544088	1.11895816126131	1.18381498865516	137	153	163
162	MYCN	0.866222475561457	0.957879493252845	1.06943836034512	69	102	139	0.940143670989231	0.989511404055334	1.04169551228824	95	114	132
163	MDM2	0.690640318605224	0.778505523055046	0.880511890257296	24	42	72.5499999999997	0.581852585266061	0.620725641144685	0.662939416659667	23	25	28
164	MDM2	0.76221270803001	0.876020911633311	1.01726392601045	38	72	125	0.759011417770237	0.818225155352994	0.884828431837087	40	54	76
165	MDM2	0.593021616481273	0.705073437624253	0.857899564570865	14	26	66	0.740388689652325	0.802826125777507	0.87632470118453	36	50	74
166	TP53	0.793950974155995	0.94819129459601	1.13055791125216	47	98	153	1.01339283933694	1.0926944317547	1.17661882842001	123	146	162
167	TP53	0.926687948174052	1.04573131902418	1.18855741888505	89	133	159	0.973010719122983	1.02747814558899	1.08919514051322	108	127	145
168	TP53	0.866798020058641	1.02409115629887	1.2077225203708	70	127	161	0.992333653651481	1.07699137325346	1.16456645924893	115	143	161
169	BRCA1	0.797395799702102	1.17821023745204	1.73473101332498	47	158	168	1.00025707380236	1.16712496694882	1.3817801196564	118	161	168
170	BRCA1	0.855549409558474	0.944920122487136	1.04858913937564	65	97	134	0.897301915189728	0.945848191662113	0.999393002750688	80	98	117
171	BRCA1	0.829606777631376	0.950789256679611	1.09513248210731	57	99	144	0.890284936377023	0.951316256397526	1.01876748911396	78	99	125
172	BRCA2	0.71097205171299	0.801702643141494	0.903023788983085	28	49	81	0.943195569528508	1.00010450512238	1.0589530055506	96	118	137
173	BRCA2	0.715579210511006	0.832584147233481	0.982750360877221	28	59	110.55	0.842536928711998	0.90234429444833	0.971476283681624	62	82	106
174	BRCA2	0.684030690456963	0.814440146557186	0.985581277543897	23	53	112	0.96383066047098	1.03907012704974	1.12818205563084	104	131	155
175	PARP1	0.685046332343547	0.774829416730492	0.875137889634901	23	42	72	0.412016899230387	0.439072853035321	0.468545571643359	16	19	20
176	PARP1	0.629052695812001	0.785123690186109	1.04055834447297	17	44	131.55	0.602704128482232	0.670476343644901	0.754339769869828	24	28	38
177	PARP1	0.631101140752185	0.732883512703243	0.84199145201816	17	31	61	0.3721862068756	0.401559560084696	0.434374605767074	12	15	18
178	PARP2	0.814364777840338	0.92475052207134	1.05560287141745	53	88	136	0.973359383998367	1.03167477159151	1.09459971234706	108	129	147
179	PARP2	0.897983885930039	0.973842799016127	1.06107161628739	78	108	138	0.88213139282219	0.925856706649088	0.974624917798382	76	90	107
180	PARP2	0.847136201385945	0.945114949487848	1.05287599258605	64	97	136	0.997494191646055	1.04669437850205	1.10473085286535	117	134	149
181	CDK12	0.362898130108941	0.429323216981703	0.514409122007903	6	9	11	0.335610199314856	0.363031463786844	0.394765824226015	10	12	14
182	CDK12	0.232647558514016	0.302783627880545	0.398976094441262	1	4	7	0.21007015719945	0.245959247157332	0.297977389466743	5	6	8
183	CDK12	0.623037072257434	0.820130406667117	1.12784636569614	17	55	151.55	0.358857900413272	0.410741476231007	0.476130477470316	12	16	20
184	CHEK1	0.290379002353973	0.388019453664855	0.534261279375001	3	7	12	0.14865270546314	0.17592665157927	0.21431437796459	2	4	5
185	CHEK1	0.241378259228	0.283578236484713	0.33755823084359	1	3	5	0.146021490038797	0.16084026911925	0.17954035480535	1	3	4
186	CHEK1	0.190012926796026	0.233561705549016	0.289353998869518	1	1	3	0.136832399817646	0.153864033406618	0.174901770499892	1	2	4
187	ATG4B	0.638284153227268	0.7397073422823	0.852328679041107	18	33	65	0.834039563233892	0.892509819262265	0.959964763158602	59	79	102.55
188	ATG4B	0.723328781854989	0.831459325156415	0.957634777688857	29.4500000000001	58	102	0.921163969069144	0.993238296755746	1.07012065841192	88	115	141
189	ATG4B	1.00860149547589	1.27508127605759	1.7002688235102	121	165	168	0.898157274664207	1.00003999310088	1.12566222821878	81	118	154
190	CA9	0.991361546411989	1.17676056669677	1.37969671714793	115	158	167	0.963784599323621	1.03451573833451	1.11306595578176	105	130	151
191	CA9	1.01187407120104	1.12452876124741	1.27089651547898	123	151	164	1.00443576962247	1.0569052432384	1.11701601433591	120	137	152
192	CA9	0.928009916292255	1.03941235306532	1.16429786173791	89	131	156	0.987108053508859	1.03407871826346	1.08454999870904	113	129	144
