# Supplementary material for: Accurate determination of CRISPR-mediated gene fitness in transplantable tumours
Source: Nat Commun. 2022 Aug 4;13:4534. doi: 10.1038/s41467-022-31830-2 (PMC9352714; doi:10.1038/s41467-022-31830-2)
Supplement: Supplementary file 5 — Source data [file 41467_2022_31830_MOESM5_ESM.zip › source_data/Fig4/Fig4c/C2191_vs_C0331.csv]

sgrna	gene	C2191_fitness_lo	C2191_fitness_median	C2191_fitness_hi	C2191_rank_lo	C2191_rank_median	C2191_rank_hi	C0331_fitness_lo	C0331_fitness_median	C0331_fitness_hi	C0331_rank_lo	C0331_rank_median	C0331_rank_hi
25	PIK3CA	0.403649930486435	0.443220541100391	0.489109735986796	12	16	17	0.565760780107426	0.653226742992821	0.763523184705686	26	39	62
26	PIK3CA	0.86290836909635	0.919469461003091	0.98056305785785	62	81	108	0.871823439092443	0.985582407757012	1.10504222950158	89	115	141
27	PIK3CA	0.716825493284422	0.762381339679399	0.812886994770014	33	41	48.5499999999997	0.62978093703029	0.703563547112742	0.803363866383368	34	49	70
28	PIK3CB	0.811136427956695	0.87008756517311	0.935777872914395	48	64	87	0.793126310715675	0.904034236534167	1.03019262238943	69	98	124
29	PIK3CB	1.03978574638438	1.09766713469513	1.15878121547997	134	146	155	0.780729501212693	0.863848146485822	0.955522403614838	67	87	109
30	PIK3CB	0.895664413646332	0.957571792650384	1.02568650334043	73	97	129	0.715390378649339	0.805264483361916	0.911144962771665	52	72	99.5499999999997
31	mTOR	0.4884927529452	0.510493187037435	0.534049679322968	18	20	20	0.245024554477257	0.267994768577212	0.297455085393843	13	15	17
32	mTOR	0.573967225733605	0.603796403021463	0.635558965122079	21	22	23	0.164032664308847	0.187971524218936	0.220214445313948	6	9	12
33	mTOR	0.400245051398971	0.440494570725527	0.485261567923283	12	15	17	0.242566557539114	0.300539381363735	0.387176913235428	13	17	18
34	AKT1	0.699610427945168	0.727254438481399	0.75858759949469	29	35	40	0.698439167073445	0.752910128164985	0.809898332669895	48	60	73
35	AKT1	0.650322341821893	0.685693422410379	0.725146377733449	24	27	34	0.817940318565134	0.891954315698098	0.983869436672116	76	95	114.55
36	AKT1	0.685583457859461	0.724621567270768	0.767372475920371	27	35	41	0.592347606259204	0.660151485858745	0.742720298214574	28	40	58
37	AKT2	0.967875174562117	1.00485755495878	1.0471679696957	102	121	136	1.07618106155852	1.165264952855	1.26687872940931	135	151	161
38	AKT2	1.14127399032881	1.20034848646106	1.26411414131532	153	160	165	1.12571728408932	1.23856324278481	1.36388094674885	145	159	166
39	AKT2	1.31777148825913	1.39114515237486	1.46368929661415	167	168	168	1.06139848095653	1.16735846546065	1.29113609021962	132	152	162
40	AKT3	0.956404477960139	1.00018892444563	1.04957277455095	96	118	136	0.705424479982739	0.769862713629901	0.843936621633411	50	64	80
41	AKT3	0.904864017212749	0.946436200239885	0.996766706690601	77	92	116	0.871386223554144	0.958780191814965	1.05657274051546	88	110	130
42	AKT3	1.2746981261803	1.31680698544925	1.35971478926399	165	166	167	1.28525741959351	1.36274361989943	1.4445202853056	162	166	168
43	PLK1	0.283000266141479	0.312662874813897	0.34925740778082	7	9	9	0.281606382722601	0.339540971304766	0.415896194299378	16	18	18
44	PLK1	0.161402896112022	0.177464698797381	0.19506392461948	2	3	4	0.110103570018743	0.131925166677311	0.165519759743303	1	4	7
45	PLK1	0.457059546005351	0.479875064330191	0.504219219118388	16	17	19	0.219632267300569	0.246572114171909	0.276121725718848	12	13	15
46	PLK4	0.394173797768935	0.412846300370873	0.432058636584816	11	13	15	0.24626906505114	0.273569356980394	0.305703268951605	13	15	17
47	PLK4	0.252622403196065	0.273400626429637	0.29700454471607	5	6	8	0.239175715927423	0.28081422391336	0.335306417285755	13	16	18
48	PLK4	0.856584145060981	0.88750614375236	0.921168486917939	59	70	82	0.595501908262887	0.645134493944924	0.703559599463127	29	37	48
49	EGFR	0.78459431421416	0.846233735490094	0.920359502962954	43	57	82	0.983334108066214	1.11133470250908	1.27889204339338	114	142	161
50	EGFR	0.634444687165011	0.6845254803063	0.743566597836162	24	27	38	0.729883547170115	0.84594057325489	0.979701282484226	55	82	114
51	EGFR	0.782400794909079	0.819473197158747	0.860297492437487	43	50	60	0.851236844377576	0.930451882846466	1.01753629931718	83	104	121
52	ERBB2	0.614777515668297	0.658991467311544	0.704593497926803	23	24	30	0.652019405330858	0.723842169409666	0.806696063295304	39	53	72
53	ERBB2	0.685452659964713	0.721525902621645	0.75992429832586	27	34	41	0.763974848852401	0.842336623766649	0.931910283505294	63	81	104
54	ERBB2	0.789288514963596	0.833518475766415	0.884319373638171	44	53	68	0.786000791018396	0.868042909192847	0.956972161018238	68	88	109.55
55	ESR1	0.949604034131417	0.998483024193485	1.04735296779327	94	117	136	1.30504323253745	1.42953392012417	1.56511164392729	163	168	168
56	ESR1	0.754851760007003	0.798223257744272	0.847487021750166	40	46	57	1.00006589823625	1.10188602898848	1.23628114024861	118	141	159
57	ESR1	0.67051869862293	0.704787817171875	0.744793922188323	25	31	38	0.970213140362936	1.0553690046336	1.1644379196699	112	130	150.55
58	SMO	0.902918174067598	0.943609338246714	0.98268291454373	76	91	109	0.839266193700129	0.914841352987468	0.98871113539432	81	101	115
59	SMO	0.900310060155308	0.946326653175004	0.995468973160362	74	93	115	0.9206477597436	1.00111266580581	1.10199116669049	102	119	140
60	SMO	0.823004026210691	0.877661849740794	0.936345263257924	51	67	87	0.592369098046123	0.67908396379059	0.792620515909738	29	44	69.5499999999997
61	LEF1	0.775461561069394	0.839074952200129	0.914948203943604	42	55	79	0.803771787716243	0.935768265545501	1.11242922155742	72	106	142.55
62	LEF1	0.950211726766736	1.00249403488812	1.05900562069661	94	120	139	1.09558567865208	1.21270345619564	1.34220157331888	139	156	165
63	LEF1	0.688679006922628	0.72518617311865	0.765432087442724	27	35	41	0.808702937941322	0.876497970392806	0.959434796017113	73	90	110
64	APH1A	0.843341959842013	0.882165959771531	0.923047877905158	55	68	82	0.549110297714596	0.60797078495619	0.671319091495352	25	30	42
65	APH1A	0.945532169029144	0.979337861209622	1.01607117418611	92	108	126	0.56727470286377	0.613791319961634	0.66645654209447	26	31	41
66	APH1A	0.753670496012418	0.79730259028112	0.844278358925702	40	45	56	0.401682898475066	0.451341230321095	0.505078899279655	19	20	22
67	ERBB3	0.670264618555644	0.699721609227092	0.730559174580079	25	29	36	0.755421910631312	0.816980567931848	0.881325737559994	61	75	91
68	ERBB3	0.727256859822112	0.780497224729844	0.838499826687733	36	43	54.5499999999997	0.681002052376999	0.777948993651808	0.896808432282944	45	66	94
69	ERBB3	0.942196482597023	0.982711579023949	1.02318254994338	91	109	128.55	0.65611627622753	0.708443534553727	0.771106470171699	40	50	64
70	ERBB4	0.961890162832972	1.00288552405597	1.05211787037765	99	120	137	1.05970104642317	1.14751811435903	1.26385290745249	131	149	161
71	ERBB4	0.938210665573945	0.990476188781899	1.04438410198724	88	113	135	0.963859272967596	1.05924113991012	1.17979913107206	111	130	153
72	ERBB4	0.950569438980763	0.992209500190426	1.0313578924983	94.45	114	131.55	1.00051325834321	1.07790367634927	1.170672744797	118	135	151
73	MET	0.932361261855111	0.995351638429288	1.05918987910767	86	115	138.55	1.00173586327525	1.11631900690271	1.26200733263926	119	143	160
74	MET	1.09971833935103	1.1489319793753	1.20239769662409	147	154	160	1.03585746328038	1.11376720603029	1.20822899853108	126	143	156
75	MET	1.16516865958826	1.22582813384712	1.28836027798633	156	162	166	1.26373963027372	1.38263614677798	1.52084657513722	161	166	168
76	FLT1	0.790422111485781	0.84727751639106	0.911448916282436	44	57	79	0.930648092662719	1.05757321642757	1.20887567535697	105	130	156
77	FLT1	0.807074427076774	0.859789930979345	0.919646248680512	47	61	82	0.831610934244469	0.928472356266341	1.04262447719685	78	104	127
78	FLT1	0.987921513196302	1.04653320119605	1.11466330554658	111	135	149	0.639875320341903	0.715531676700504	0.798760253744442	36	52	70
79	KDR	0.903506068437933	0.95196484679526	1.00606450204873	77	95	121	0.412561352981548	0.467912309691943	0.529744151833537	19	21	23
80	KDR	1.05339076728687	1.12495190871588	1.20130883575235	137	151	160	0.481623212860116	0.562932123787588	0.651981331130356	22	25	39
81	KDR	1.13300630406603	1.19404656570783	1.25746417019297	152	159	165	1.20425657805802	1.33064142959991	1.47496191569303	156	164	168
82	PDGFRA	0.997476849283388	1.04792774355185	1.10743009850668	117	136	148	0.717587862170996	0.797074761825612	0.89057934724574	53	70	94
83	PDGFRA	0.927886836449293	0.975123524493203	1.01517180900207	85	106	125	0.597149942525821	0.654792127922718	0.717199933385358	29	39	52
84	PDGFRA	1.06569353602223	1.13682002991935	1.21404177578571	140.45	152	161	0.711078473078487	0.803166522459808	0.914456598601138	51.4500000000001	72	101
85	PDGFRB	0.861977509427231	0.916788338905757	0.976887729998613	61	80	106	0.558631297687081	0.630742225714789	0.720223856081838	25	34	53
86	PDGFRB	0.829217949902639	0.880069691633348	0.936953554091407	52	67	88	0.956656895718899	1.06215188913665	1.18313181727895	110	131	153
87	PDGFRB	0.946401855503292	1.00064849092409	1.05983308922139	92.45	119	139	0.986869937372283	1.09716112730805	1.22672582727407	115	139	158
88	ALK	0.755920547950873	0.81093636145855	0.871708037526214	40	48	64	0.497150513882082	0.57312529751368	0.667212701616239	22	26	41
89	ALK	0.847040570867213	0.884313190242562	0.925703571023435	57	69	83	0.807857788180919	0.87450971177442	0.947951389573117	73	89	108
90	ALK	0.835724566028123	0.884417403639573	0.933344504964674	54	69	87	0.784481775161794	0.874400184648263	0.966243779504287	68	90	111
91	ROS1	0.771300246665346	0.80842534242696	0.845165889460545	42	48	56	0.573259599816581	0.619450813066789	0.676031959947673	26	32	43
92	ROS1	0.976825082145892	1.01195106189585	1.0506392898115	106	124	136.55	1.00309006818838	1.0744927823167	1.15348552756151	119	134	150
93	ROS1	0.991602061965506	1.03629427084939	1.08410394836582	113	132	144	0.697246880476691	0.761774505806475	0.830994422800683	48	62	78
94	RET	0.798613809731946	0.836750492957062	0.874472228299936	46	54	65.5499999999997	0.586913986422193	0.637321122984836	0.699130553543233	27.4500000000001	36	48
95	RET	0.830640414583813	0.865824052519516	0.901980730692656	53	62	76	0.608604223509429	0.658201829115423	0.719059297779797	30.4500000000001	40	52
96	RET	0.757539244554031	0.798139943916671	0.843973331922061	40	46	56	0.461330744597665	0.519605094359095	0.583019150454006	21	23	27
97	FGFR1	0.801017480383317	0.859138768271336	0.928053183705132	46	60	84	0.961631466436458	1.07894722609727	1.22121886627082	110	136	157
98	FGFR1	0.687949739624224	0.752058796480525	0.827846204642602	27	39	51	1.01033210593131	1.19957121928723	1.41165040686417	121	155	167
99	FGFR1	0.747931126796591	0.816559836350627	0.899026364580523	39	49	74	0.893261667412213	1.06632306342037	1.26883611474745	96	132	161
100	FGFR2	0.695316451886373	0.730540765766104	0.76824041700687	28	36	41	0.398532432414181	0.447759911865113	0.504068376271952	19	20	22
101	FGFR2	0.644569642534721	0.689665369131549	0.742275159817181	24	28	38	0.678163162722564	0.774007684951883	0.898653544725347	44	65	96
102	FGFR2	0.710060126519497	0.751676107612545	0.805381900227743	31	39	46	0.628852311329466	0.708968711925243	0.808156182097665	34	51	72
103	FGFR3	1.13444299414334	1.17281697271672	1.21128593881651	152	157	161	1.14696910286613	1.21914565774681	1.29677349442514	149	157	163
104	FGFR3	0.954511209807568	0.99910708192882	1.04099505484696	96	117	134	0.82731357141182	0.889207145185562	0.962770383879974	78	94	111
105	FGFR3	0.894871071555846	0.933057705078318	0.971244162657469	73	87	103	0.979032222142308	1.05665980146395	1.14091458979458	114	130	147
106	PIK3R1	0.965463933291272	1.00571738587801	1.04950697791781	100	121	136	0.7137344596992	0.787880973639025	0.871749025873796	52	68	89
107	PIK3R1	1.18292966756083	1.23486812694262	1.28917612476225	158	163	166	1.19010985724196	1.28955290375494	1.39507602438288	154	162	167
108	PIK3R1	0.959132082148215	0.991248038159202	1.02276047210276	97	113	129	0.684243582375457	0.735178855202273	0.790580609516862	46	56	68
109	PDK1	1.03543824596392	1.12926935677988	1.24019028297002	132	152	163	1.06011573275399	1.23856892776364	1.45469576147139	132	159	168
110	PDK1	0.84655804754766	0.910598600730286	0.987535706504528	57	79	111	0.699657321520315	0.804041259921486	0.949021256560606	49	72	108
111	PDK1	0.963637200530318	1.03015513136488	1.1080325578889	100	131	148	0.534009212768415	0.621829482538178	0.722244023034032	24	33	53
112	PGR	0.905989920225974	0.970024847542725	1.04357257869723	77	103	135	0.559726406876877	0.639957003559992	0.748194115294498	25	36	58
113	PGR	1.07323155441466	1.11345732430076	1.15992673725298	141	149	155	0.803222473337769	0.870152328052617	0.948945833889983	71	89	108
114	PGR	1.16295815641011	1.21498847086952	1.27216593139172	156	161	165	0.917514084291114	0.997290128264209	1.08430146561253	101	117	136
115	AR	0.947594232120508	0.988346592229099	1.0276701858165	93	112	130	0.786794239453858	0.849662008509493	0.931068359771706	69	83	103.55
116	AR	0.914338429364777	0.994669596290884	1.08072340821031	79	115	143	1.05031612227793	1.18753065933207	1.35453740332308	129	154	165
117	AR	0.961134798379983	1.00271644454188	1.04621050975996	99	120	136	1.14993878301665	1.25294817255553	1.36069185898293	150	160	165
118	SRC	0.985684689952848	1.02271736378556	1.06761966904437	111	128	140	0.839794166926975	0.90635646453461	0.979300600528843	81	98	114
119	SRC	1.06428201555001	1.10317472532808	1.14490769675216	140	147	154	1.0289177855223	1.10343021809038	1.18408290426326	124	141	153
120	SRC	0.887461737014896	0.93561378542801	0.991360010327842	70	88	113	0.752107192306482	0.831541119328287	0.933455250726862	61	78	104
121	ILK	0.58703722756977	0.621752568655789	0.658267064764304	21	23	24	0.622618699688386	0.696317519332688	0.785137899774797	33	48	67
122	ILK	0.904883198579136	0.986866112793474	1.08315589785984	76	111	144	0.550002065317546	0.664913418587327	0.811212091980813	25	41	73
123	ILK	1.19716189057752	1.32087019430958	1.46501094887647	160	167	168	1.00235371919665	1.19713659073411	1.46649587032471	119	155	168
124	PTK2	0.642245486338978	0.703082242629075	0.773228691006246	24	30	42	0.803785173591767	0.938877107422808	1.11095112288987	72	106	144
125	PTK2	0.830545457828546	0.884064569686488	0.940685605488226	53	69	90	0.690065868858352	0.776971997179943	0.884594638364925	47	66	92
126	PTK2	0.693599061481118	0.727455113928531	0.766683939629457	28	35	41	0.550256942512259	0.61236886159042	0.682493456465625	24	31	45
127	KRAS	0.809931333114239	0.84772177781312	0.887254193038924	48	57	70	0.983770975901306	1.0645400820559	1.15979730360731	115	132	150
128	KRAS	0.788528287301679	0.844553712321341	0.91456952405178	44	56	80	0.860797557542007	0.970229345604158	1.09779167895669	86	112	140
129	KRAS	0.990915806903543	1.04843533365999	1.11430410351658	113	136	150	1.01742960674049	1.12049928509353	1.23938163061822	121.45	144	159
130	NRAS	0.813670492373051	0.855649183150355	0.906382513754021	48	59	76	0.639004326010709	0.710002764047178	0.7922434642133	36	51	69
131	NRAS	0.856111808754856	0.903525842572131	0.952293860347507	60	76	94	0.719370719610437	0.799935766575318	0.8874271888422	53	71	93
132	NRAS	0.944309198511371	0.97874663416561	1.01406080357322	92	107	125	0.700163624359161	0.752685194210802	0.813106437474218	49	60	73
133	HRAS	0.882187651325147	0.939683691497812	1.00285172399219	69	89	120	1.01335698908749	1.1419237015507	1.29204055581483	121	148	162
134	HRAS	0.896369458553968	0.938539898627099	0.981256930083442	74	89	108	1.0077234405419	1.09060474063709	1.18483980973805	120	138	153
135	HRAS	0.886458410713643	0.931756282552723	0.984689460251051	70	87	110	0.763115179139444	0.837309502042624	0.927190945263601	63	80	103.55
136	ARAF	1.0228834894735	1.06522863739165	1.11146346554188	128.45	140	149	0.85342590200585	0.923822019159725	0.998871888299647	85	103	117
137	ARAF	0.884886660552877	0.936666143468974	0.992897053147494	70	88	114	0.794983355992809	0.882393991148473	0.989859750061267	70	92	116
138	ARAF	0.95979280625023	1.007777872986	1.05988275146146	98	122	139	0.810085796965931	0.889121035387164	0.987803829597413	73	93	115.55
139	BRAF	0.894047454765753	0.938494134648447	0.979282806624712	73	89	107	0.639857598438656	0.696656752119301	0.763649521822551	36	48	62
140	BRAF	0.94136697888245	0.972620805217021	1.00460381630552	91	104	121	0.717386649859862	0.762760211492588	0.818576632382911	52	63	74
141	BRAF	0.899621162551827	0.961672876374052	1.0283430132909	75	99	130	0.583197164081655	0.65646177985699	0.752664790384975	27	40	58
142	RAF1	0.400332389131558	0.420573886666363	0.443859103174875	11	14	16	0.929327068443353	1.01143867850674	1.10941229466666	104	120	142
143	RAF1	0.471726454704833	0.500510550243889	0.534263844263666	17	18	20	0.748157731552713	0.833874453475119	0.936023882465169	60.4500000000001	79	104
144	RAF1	0.853622009627519	0.910626769024419	0.973095677955711	59	78	104	0.995527634648961	1.10917696426765	1.26156587471148	117	142	161
145	TGFBR1	1.14430990408147	1.22587409075188	1.31500273670349	153	162	166	0.984640328304725	1.10309598511295	1.26004586500525	114	141	160
146	TGFBR1	1.06786101592668	1.10813555116303	1.1500891188423	141	148	154	0.964441069323844	1.03062050091089	1.11284792603284	111	124	141.55
147	TGFBR1	1.04176196679091	1.0976742475963	1.15278094927913	135	146	154	0.837466670979474	0.923963122398591	1.02310649037878	80	103	123
148	TGFBR2	1.01043451951836	1.06411316140164	1.12742912724861	123	140	151	0.755724728627425	0.84609143793713	0.962913522741602	61	82	110
149	TGFBR2	1.17763307142582	1.22185009407092	1.26919962723804	157	162	165	0.669658945890044	0.728310773373686	0.792986576123641	42	55	69
150	TGFBR2	0.915486114869932	0.95243517883488	0.993516813983089	80	95	114	0.626133452607472	0.690780740023385	0.765096737703403	33	47	63
151	TGFBR3	1.01500521153325	1.05270327733866	1.09295119571887	125	137	145	1.00175395318222	1.07157904235446	1.14943342993901	119	133	149
152	TGFBR3	0.948024074796034	0.997816515569359	1.05324655815811	93	116	137	0.838327729159243	0.939012750203725	1.04645363363732	80	106	129
153	TGFBR3	0.884533100249587	0.918259036308697	0.955898808591751	69	81	96	0.703488129204479	0.764424168832768	0.832332266928965	50	63	77
154	YAP1	0.90466597641685	0.9401769619935	0.975330628580814	76	90	106	0.53260102924977	0.576715750955167	0.624090380089269	23	27	33
155	YAP1	0.849397527789394	0.899360656271427	0.96318552033324	58	74	99	0.826971147997874	0.917107654663965	1.02095289924449	79	101	122
156	YAP1	0.977215253189442	1.02396352154683	1.07196558431321	106	128	141	0.614895637706294	0.679499259673976	0.758525604042968	32	44	60
157	MYC	0.226203255098477	0.247604748023979	0.273445995083622	5	5	6	0.0919221089920536	0.112740807153478	0.143458361853664	1	2	5
158	MYC	0.355648632397258	0.380078824207989	0.406396912781623	10	10	12	0.13163206717303	0.160246834032357	0.209816778354277	4	6	12
159	MYC	0.283488775706589	0.303676423771177	0.326419682434709	7	8	9	0.102722784086189	0.126876099629005	0.163268726092548	1	4	6
160	MYCN	1.04062363162664	1.08947645553156	1.13890750390896	134	145	153	0.955938100969272	1.03497139376726	1.12331599397992	109	125	145
161	MYCN	0.981524833585705	1.02089165590141	1.06396160745379	108	127	140	0.796845538289053	0.858912351638098	0.927263923894125	71	85	103
162	MYCN	0.928291348043901	0.967484686577273	1.00637547802157	85	102	122	0.735374279190335	0.796192485693702	0.863207687728583	57	70	87
163	MDM2	0.668604919826289	0.700407868555279	0.739321585067504	25	30	37	0.626979146352888	0.685504148718663	0.758398179404222	34	46	61
164	MDM2	0.825883069266196	0.872121693928071	0.92106783666079	51	65	82	0.972890683817629	1.0620954473829	1.16922611054348	112	131	152
165	MDM2	0.747829211290161	0.79136766357076	0.839275475631343	39	44	55	0.856975934511387	0.953240002736659	1.06171192081535	85	109	132
166	TP53	0.993620797204806	1.04864040867964	1.11362453717849	114	136	149	0.837070971257647	0.936656943370557	1.04776509001358	80	106	129
167	TP53	1.09881948275666	1.14579701732047	1.19339510941719	147	153	159	0.91602477543008	0.990516042611557	1.07190678050706	100	116	134
168	TP53	1.11328273179466	1.18700652610017	1.26105755994289	150	158	165	1.14902601304012	1.28227808499802	1.43022426125452	150	162	167
169	BRCA1	0.941586068730956	1.06489471327937	1.22560637566789	89	140	162	0.882908619032976	1.08336069009568	1.36580912561028	91	136	165
170	BRCA1	0.860822801075639	0.896888253961907	0.935916092688263	61	73	88	0.776363210654302	0.832171520671233	0.896959604673755	65.45	78	95
171	BRCA1	0.933225196865229	0.978232631984353	1.02893896742003	86	107	130	0.821168515599924	0.900464014806169	0.997712868438642	76	96	117
172	BRCA2	0.997253704969645	1.04202802545192	1.09490829661973	116	134	146	0.511670683480531	0.562160303772155	0.619781760589597	22.4500000000001	25	32
173	BRCA2	0.906856047842311	0.953128492867231	1.00280057751714	77	95	120	0.614657419698434	0.679602420666789	0.749204180061022	31	44	59
174	BRCA2	0.863745420848789	0.91567319838532	0.971327698090124	62	80	103	0.724892011236959	0.81181585693282	0.915856248342957	55	73	100
175	PARP1	0.480566541548061	0.503785304247369	0.527378469668868	17	19	20	0.164898349676533	0.184888668688721	0.207762306607596	6	9	12
176	PARP1	0.648449034367127	0.701119585675624	0.763288734169052	24	30	40	0.401740098317367	0.489959804875285	0.605932899646857	19	22	29
177	PARP1	0.38032826350573	0.402160727683883	0.422629898124866	10	11	14	0.17628936168637	0.195324485098588	0.219502276041103	7	10	12
178	PARP2	0.843902922469625	0.882525404009423	0.927529974545139	56	69	84	0.867185926509262	0.946020110400652	1.02008584761493	88	108	122.55
179	PARP2	0.90247706510119	0.933453903134605	0.964772947970329	76	87	100	1.00009339695659	1.06010109171467	1.13352017938823	118	131	146
180	PARP2	0.986302289003972	1.02388604072142	1.07072187310682	111	128	140	0.836598394070808	0.907836947026788	0.983057595339726	81	99	114
181	CDK12	0.383902821972951	0.408390392904737	0.434157246290192	10	12	15	0.175079955385079	0.205914835478375	0.251638803065923	7	12	13
182	CDK12	0.254843765022248	0.286349852580888	0.322037171032085	6	7	9	0.134670694490025	0.172834151997682	0.240737306613622	5	7	12
183	CDK12	0.528414335743091	0.579080017942217	0.636016059435345	21	21	23	0.725621989803983	0.8432888892215	0.981943103790951	54	81	114.55
184	CHEK1	0.16963437048226	0.193566474082261	0.222028258330256	2	4	4	0.0840843071512252	0.116189638679242	0.178346182205578	1	2	7
185	CHEK1	0.157468600653326	0.168851084243479	0.180028585925422	2	2	3	0.162522233040436	0.180950469041984	0.201852188044927	6	8	11
186	CHEK1	0.139265783759402	0.149656747054664	0.162184794064323	1	1	1	0.100211432893153	0.121366493828247	0.148938071977131	1	3	5.54999999999973
187	ATG4B	0.82475190901964	0.867629109500443	0.920779111104025	51	63	81	0.951064365417685	1.04581832530934	1.15943812985665	109	128	150
188	ATG4B	0.803433110272679	0.852353498889272	0.9068811270627	46	58	76	1.03681775228027	1.14356077342311	1.27956618933337	125.45	148	162
189	ATG4B	1.0853756730566	1.17300430345603	1.27585276232084	144	157	165	0.96369501207972	1.11008236035838	1.29030320858634	111	142	162
190	CA9	1.02583386414675	1.08293763181301	1.14459981179274	129	144	153	1.01010932000261	1.11700334710877	1.22815288498253	120	144	158
191	CA9	1.03462416415514	1.07942733769995	1.12415479670545	133	143	151	0.95282473131082	1.01891681682033	1.10380067711351	109	122	141
192	CA9	0.940508675153822	0.97677136985426	1.01214724770678	90	106	124.55	0.868277981500582	0.931931445657048	1.00019459612423	88	105	118
