# Supplementary material for: Accurate determination of CRISPR-mediated gene fitness in transplantable tumours
Source: Nat Commun. 2022 Aug 4;13:4534. doi: 10.1038/s41467-022-31830-2 (PMC9352714; doi:10.1038/s41467-022-31830-2)
Supplement: Supplementary file 5 — Source data [file 41467_2022_31830_MOESM5_ESM.zip › source_data/Fig4/Fig4c/C2271_vs_C1368.csv]

sgrna	gene	C2271_fitness_lo	C2271_fitness_median	C2271_fitness_hi	C2271_rank_lo	C2271_rank_median	C2271_rank_hi	C1368_fitness_lo	C1368_fitness_median	C1368_fitness_hi	C1368_rank_lo	C1368_rank_median	C1368_rank_hi
25	PIK3CA	0.373050020419348	0.414394296852597	0.462263564367902	13	16	20	0.395521831739356	0.434378938673211	0.484029915795115	7	10	13
26	PIK3CA	0.911100053869448	0.987131052580176	1.06478247334757	85	112	139	0.764318600641007	0.815334786681977	0.87626044414352	40	53	70
27	PIK3CA	0.79017375146635	0.849841919859248	0.922567105801928	46	64	87	0.663658224537495	0.707002111957121	0.761236530870809	25	30	39
28	PIK3CB	0.830206532127381	0.90456792642339	0.988583592707752	59	82	114	0.863509824602793	0.9239504371803	0.994409882981607	67	88	115
29	PIK3CB	1.05029836074917	1.11991103452308	1.20094606544838	135	153	164	0.942092794157103	0.993025640119283	1.04524575480451	95	115	133.55
30	PIK3CB	0.757066106991627	0.822786037217638	0.892339138520224	40	56	79	0.802250935588321	0.85728518677763	0.914287423731903	50	64	84
31	mTOR	0.462313388825407	0.489687640011169	0.520723352320688	20	21	21	0.612454838621272	0.641139834666191	0.67104507950247	19	23	26
32	mTOR	0.547674150155294	0.587336983314794	0.630670261251958	22	23	26	0.743413002667918	0.781943933291581	0.827815723118516	36	43	56
33	mTOR	0.378295131903124	0.422541062158606	0.479994675695996	13	17	20	0.558411287853807	0.614147944218206	0.678390606837746	17	19	27
34	AKT1	0.644915408353722	0.679586382260934	0.71305213245095	27	29	33	0.616406245464568	0.640842445318471	0.66874676923793	20	23	26
35	AKT1	0.554182473199288	0.594206934848847	0.643230338747485	22	24	26	0.677995389614691	0.719673812135947	0.764096162808123	27	32	39
36	AKT1	0.631051584941199	0.681229084738988	0.738914415976902	26	29	36	0.578375436117367	0.614123489697572	0.652279183493479	18	19	24
37	AKT2	0.936626188149759	0.988046725426232	1.04017657205766	95	113	131.55	0.930472212742862	0.974201575023675	1.01738467620229	90	108	124
38	AKT2	1.06036781600211	1.12676289924369	1.20422756432438	138	155	164	1.12294383052654	1.18081723267284	1.24279174196267	152	158	163
39	AKT2	1.17774046543835	1.25785371825536	1.3530841343625	162	166	168	1.22861422825717	1.2924027406525	1.36366519751906	163	165	166
40	AKT3	0.888439160035111	0.93723835095027	0.992406526636603	77	94	115	0.835956134695481	0.878431342747101	0.922376945396887	58	71	86
41	AKT3	0.926240533879243	0.982478701680126	1.04082994435818	90	111	132	0.812338803337895	0.850101364303441	0.895800378140345	52	62	77
42	AKT3	1.21598330212592	1.26435833399487	1.31728114299138	164	167	168	1.18036884414168	1.22123356902314	1.26373898118023	157	162	164
43	PLK1	0.177457921593448	0.209994046924698	0.253986008945428	4	5	6	0.274203835142691	0.300365635381554	0.32888522160489	2	5	6
44	PLK1	0.126137934014269	0.144046630772741	0.1659846835429	1	1	3	0.259788921813032	0.282375084957024	0.307743178734832	1	3	5
45	PLK1	0.380775750446884	0.405084476727287	0.433644161960122	13	15	18	0.496726364963096	0.521303448416242	0.547196525556266	14	15	16
46	PLK4	0.323419597619589	0.344805966159636	0.366718180223401	10	11	12	0.532000032290802	0.558945894440619	0.588207992501784	16	17	18
47	PLK4	0.273789190131339	0.302486892122394	0.33697886538396	7	8	10	0.420542755852812	0.451369922829525	0.485801126927145	9	12	14
48	PLK4	0.814522310380301	0.856440550025622	0.903192637370123	53	67	81	0.924911161266363	0.963850757002439	1.0036265664548	88	104	119
49	EGFR	0.792169966835638	0.878229207543372	0.978056713785698	47.4500000000001	74	109	0.99350563603197	1.06791642035102	1.15357675704805	115	141	155
50	EGFR	0.696703105412175	0.764765784025046	0.848490426014274	31	41	64	0.869464181962683	0.941906414728831	1.01680157759928	70	95	124
51	EGFR	0.752698849270136	0.802000979091719	0.859068791978856	38.4500000000001	50	67	1.00608491234913	1.05800612752615	1.11544674213867	121	138	151
52	ERBB2	0.703624541935808	0.763031385068827	0.824555540345037	32	40	56	0.732122402868336	0.781296130913839	0.835158887048221	33	43	58
53	ERBB2	0.718402024196159	0.767223656042228	0.825487953740323	33	41	57	0.76305670331713	0.803165571587381	0.848085995392792	39	49	62
54	ERBB2	0.81498199901868	0.870292603377693	0.930514865578906	53.4500000000001	72	91	0.848928514781858	0.895872729652765	0.944102079018742	63	77	95
55	ESR1	0.936040465661641	0.998630458638055	1.06328225186269	94	117	139	0.820372773775296	0.868310087958677	0.917751893542981	54	68	85
56	ESR1	0.719508264053962	0.775065228312844	0.836274344534025	33	43	60	0.681588556253712	0.726037352659841	0.769946199974295	27	33	40
57	ESR1	0.684541917232287	0.733931504070826	0.789043489657517	30	35	46	0.653910910672968	0.689480767224501	0.728584161160765	24	28	33
58	SMO	0.894957579683222	0.944543995209704	0.996823678281274	79	97	116	0.706989855611457	0.737962100409222	0.770415255198126	30	35	40
59	SMO	0.857100755694628	0.912742548995117	0.970973192873342	68	85	106.55	0.640803920825494	0.672100832392033	0.710638391631281	23	26	30
60	SMO	0.823122317092709	0.89013500178196	0.973539873019891	56	78	107	0.709737836650708	0.756746108633325	0.810326674456806	31	38	51
61	LEF1	0.798523170669148	0.888174994030184	0.998697398039792	48.4500000000001	78	117	0.818409670493936	0.896602379529825	0.983539547904043	55	77	111
62	LEF1	1.02027906497349	1.09651492766271	1.1750413193029	125	147	162	0.928544074403749	0.983029957293276	1.04315204144425	89	111	133
63	LEF1	0.637728987830029	0.682649017686461	0.731000753266772	26	29	35	0.705697273167725	0.740139113508672	0.776276472165423	30	35	42
64	APH1A	0.788292676244626	0.838273090653382	0.891806794301801	46	61	78	0.591792691895036	0.62038306405444	0.656431982992161	18	20	24
65	APH1A	0.889485815405302	0.935003131151197	0.984472273314974	78	93	111	0.599684405672481	0.624477334059612	0.65117139042966	18	21	24
66	APH1A	0.780198659297058	0.839253392452186	0.902508116414266	45	61	82	0.393682182002787	0.42172671597667	0.453475240212857	7	9	12
67	ERBB3	0.759179551452595	0.798032998810685	0.841783203296425	39	49	61	0.774064704249729	0.806418315812373	0.83961471254054	41	50	59
68	ERBB3	0.870398075929143	0.949675379380214	1.0445280438978	73	99	133	0.697001911088141	0.748682105210338	0.803916566075987	29	36	50
69	ERBB3	1.02573927085318	1.08335689404215	1.14576240930893	127	144	158	0.878093247086529	0.917615549451573	0.960256975209576	71	85	102
70	ERBB4	0.973899383112657	1.0304958180352	1.08845861979851	108	129	145	0.954297774273956	1.0016847511014	1.05049427984843	100	119	135
71	ERBB4	1.03777234145392	1.11066062115115	1.19569045587646	131	151	163	1.00628482963411	1.06340356947707	1.12767714451213	121	139	152.55
72	ERBB4	0.893389806450992	0.948892292849544	1.0049329436121	80	99	120	0.939537098514309	0.983475439191041	1.02850343349283	94	111	128.55
73	MET	0.947831160413101	1.02461083446427	1.12113245971927	99	127	153	0.873472944708802	0.930085694009987	0.999734911454415	70	90	117
74	MET	1.10137519305726	1.161943571213	1.22709135292509	149	160	165	1.00853157747377	1.05096351380398	1.09607636318697	121	136	147
75	MET	1.17614872245119	1.25980449837562	1.35298476648968	162	166	168	1.13477723373418	1.19664542648769	1.26981243756088	153.45	159	164
76	FLT1	0.787142688808051	0.862579282412985	0.950235491660652	46	69	98	0.864728178350139	0.926566410641844	1.00003186869883	67	88	118
77	FLT1	0.775733234501557	0.840633333184529	0.917940095688897	43	61	86	0.767537744438533	0.81797143060547	0.872372332756001	40	54	70
78	FLT1	0.812164015930388	0.877236397267445	0.947723042130923	53	74	97	0.972375865342882	1.03039316349896	1.09198655715488	107	128	146
79	KDR	0.794048792996765	0.848018780336627	0.905632012724847	48	64	82	0.709275717478389	0.749038662325968	0.792968644371936	30.4500000000001	37	46
80	KDR	0.911356259759774	0.992972093005118	1.08384275874506	84	115	145	0.842364850253634	0.902496233908035	0.968662088889886	60	80	105
81	KDR	1.03007566085296	1.11027486752011	1.19930645157528	129	151	164	1.11839291582584	1.18041661568127	1.24710758035719	152	158	164
82	PDGFRA	1.06655296140313	1.13696265026933	1.2158548656599	140	157	164	0.735747722201521	0.775027173736253	0.818809266133688	34	42	54
83	PDGFRA	0.877276508662975	0.926620416895822	0.983886333790639	74	90	111	0.597512563136105	0.628597619060185	0.662364815840136	18	21	25
84	PDGFRA	1.02698279082996	1.10733501883081	1.20098210957827	127	150	164	0.895432527338537	0.955003482057125	1.02106925188629	77	100	126
85	PDGFRB	0.780859037996751	0.844493916085392	0.913382911844729	44	62	85	0.876759181687369	0.931682816640396	0.991350213185699	71	91	115
86	PDGFRB	0.791560076562081	0.851096749621009	0.921222387688364	47	65	87.5499999999997	0.761650832687411	0.808541821172248	0.864410954687275	39	51	66
87	PDGFRB	0.914876299431185	0.98608065590358	1.05953091258855	86	112	138	1.0004563390912	1.05830719209544	1.12059719358842	118	138	151
88	ALK	0.724136208369438	0.795181410687616	0.8740332425497	34	48	72	0.749363719126934	0.801277364022401	0.866135144503556	37	49	66.5499999999997
89	ALK	0.927409020477947	0.983232185007605	1.03589171818474	90	111	130	0.935454409780241	0.975989570823247	1.01592246956247	93	108	124
90	ALK	0.879191251516116	0.947138703517883	1.02518677812166	75	98	126	0.75274508263852	0.79952883478032	0.849008122237134	37	48	62
91	ROS1	0.753261265034119	0.794820611709932	0.83915874864707	38	48	60	0.895571970847984	0.933586869923198	0.976408225711299	77	92	108
92	ROS1	1.03716060564289	1.09351382705257	1.14995792992567	131	147	159	0.992945012280507	1.02871475966606	1.06873098489511	115	128	141
93	ROS1	0.907336663845308	0.964860031658814	1.024420596835	84	105	127	0.892793610230535	0.93771405562484	0.981765822926343	76	93	110
94	RET	0.693396862010495	0.734468087705303	0.782724865304482	31	35	44	0.898643557602045	0.938538165052302	0.979834763638626	78	93	110
95	RET	0.718820013934322	0.759328017633338	0.802467869921519	33.4500000000001	39	49	0.8912297551986	0.927804432002243	0.969078613934823	75	89	105
96	RET	0.679544787002818	0.731376453198111	0.791833198707933	29	35	47	0.824410083030103	0.868447169256963	0.916373602358565	56	68	84
97	FGFR1	0.725815389497458	0.800288980653177	0.882921635215517	34	49	75	0.936085227200535	1.00396174572106	1.07960736509166	91	120	144
98	FGFR1	0.778750779650814	0.872876394702878	0.989629972441336	45	72	113.55	0.888735373623894	0.969320365968133	1.06612629122259	75	106	141
99	FGFR1	0.723721353640327	0.808630123223645	0.911631828786549	34	52	85	0.72886732741686	0.793213911862414	0.876302159203695	33	46	70
100	FGFR2	0.733829469382229	0.785308300466654	0.840506379676319	35	45	59.5499999999997	0.311004568919255	0.333902898971529	0.360024263078591	5	6	6
101	FGFR2	0.720890529875849	0.783554046003738	0.86080737120818	34	45	68	0.459571861303364	0.503401871376751	0.55475513748023	13	14	16
102	FGFR2	0.737720956381464	0.801875425903949	0.884117003459949	36	50	75	0.414206434378319	0.446603517471082	0.484259712565777	8	11	14
103	FGFR3	1.10180459266628	1.14746280970647	1.1965592299407	149	158	164	1.16476141086069	1.20624331130684	1.24932210668758	156	160	164
104	FGFR3	0.831003783430396	0.874651254172732	0.922818344347906	58	73	87	0.955905740130766	0.995692517331563	1.03385400838754	101	116	130
105	FGFR3	0.813166623049719	0.858640462028703	0.909343608505957	53	67	83	0.981661669697657	1.02068120238657	1.06761656646224	110	126	140
106	PIK3R1	0.954309812243464	1.00641146355442	1.06730022180168	101	120	139	0.850846362425009	0.891610440893884	0.934120900162656	63	76	92
107	PIK3R1	1.03588933206823	1.09478532379699	1.15861271658038	131	147	159.55	1.05202953951596	1.09934639921692	1.15160270434165	136	148	155
108	PIK3R1	1.02344540995986	1.06988506098289	1.11821218065515	127	140	153	0.960412712689374	0.997120889076978	1.03052984667108	103	116	128
109	PDK1	0.884032156835979	0.974329848748316	1.08236359842301	76	108	144	0.939786057331717	1.02040497640758	1.10834686608189	93	125	149
110	PDK1	0.997913943546035	1.09148383253375	1.20812767777104	116	146	164	0.789761482278353	0.853111498601839	0.916617895215182	45.4500000000001	63	85
111	PDK1	0.88522261557414	0.96776875577023	1.05789531949849	77	106	137	0.791401137884731	0.851466505401357	0.916293221412825	46	63	84
112	PGR	0.857166112283157	0.94062851351046	1.03987048553061	67	95	131	0.729032289555338	0.784310229666316	0.861299462497344	33	44	65
113	PGR	1.08629809173273	1.14216038121983	1.20330231716411	145	158	164	0.88549978868477	0.924763245513334	0.962988613575675	74	88	103
114	PGR	1.04169361965486	1.10575057734182	1.17400874718126	133	150	162	0.994927380863913	1.04196586371816	1.0898603302845	115	132	146
115	AR	0.978141534608431	1.02923566785667	1.08767691176968	110	128	144.55	1.03488775893185	1.07719661728649	1.12080638718325	131	143	152
116	AR	0.847200476534961	0.937082325454337	1.04149306328784	64	94	132	1.03039497060029	1.11321332677742	1.20812435530156	129	150	160
117	AR	1.00067740394482	1.05136227336081	1.11021827397227	119	135	150	0.998154524374685	1.03830992812289	1.08436476673875	117	131	144
118	SRC	0.961622165797253	1.01296048216307	1.06937555305386	103	123	140	1.05387913255509	1.09797006228986	1.1475065559955	137	148	155
119	SRC	1.06036925801059	1.11829145283344	1.17373203720503	139	153	162	1.14980833819144	1.19811744043932	1.24825215730615	155	160	164
120	SRC	0.846304370276079	0.910117895219	0.977317160213958	64	84	109	0.905258008370718	0.95544868636484	1.00816173920535	80	100	121
121	ILK	0.578547204295786	0.626829414797544	0.680086161807693	23	26	29	0.818355721360225	0.866178230225151	0.916929534998765	54	67	84.5499999999997
122	ILK	0.778310351270219	0.872521067139735	0.993137603210108	44	73	115	0.95870108214559	1.04561748853129	1.15318567952632	100.45	134	154.55
123	ILK	0.982182742181426	1.09803177291418	1.249504184372	110	148	165	1.07743107678877	1.18656269202016	1.31349249758392	144	158	165
124	PTK2	0.653514924146409	0.729530586383903	0.824163652450667	27	35	56	0.836309489216748	0.907420493705156	0.988129097868355	58	81	113
125	PTK2	0.80055407670096	0.864385337258674	0.931433745281935	49	70	91	0.936661772194629	0.998532605390475	1.05829621003688	93	117	138
126	PTK2	0.657098105988918	0.701750121370839	0.747226313833012	27	31	37	0.768872045596097	0.806596229893948	0.846482864194786	41	50	61
127	KRAS	0.543319614008439	0.578991616489061	0.619084272093746	22	23	25	1.01497340737909	1.05917264019162	1.10670639909499	123.45	138	149
128	KRAS	0.628537545137581	0.69287088041046	0.764828348151695	26	31	41	0.849767911332067	0.907118825838526	0.977726441498508	62	81	108
129	KRAS	0.985523309948171	1.05824815737035	1.14590535033489	112	137	158	1.06925309886985	1.13386606246537	1.19821953437511	142	153	159.55
130	NRAS	0.784067952730486	0.842158085855543	0.903357954773977	45	62	82	0.884616821975572	0.932049657663809	0.97996231068833	73	91	110
131	NRAS	0.714176113170286	0.769917507829474	0.831778170993717	33	41	58	0.834288994782134	0.880601284447551	0.932189636898585	58	72	90
132	NRAS	0.990780904102545	1.03752830199634	1.08753053058425	114	131	145	1.08194660745934	1.12274142075523	1.16568164974357	145	152	156
133	HRAS	0.868996259239254	0.943357833257309	1.03245426611983	71	96	129	0.958642470239309	1.0181548521184	1.09069273484704	101	125	146
134	HRAS	0.813782819172005	0.856715884111253	0.910739505838947	53	67	83	0.939213654642092	0.979282308507702	1.01915359891044	94	109	125
135	HRAS	0.761323805630531	0.814134867718242	0.871768869269366	40	53	72	0.948361819129902	0.999429611046303	1.05107648407793	98	117	135.55
136	ARAF	1.0001061490237	1.05639011500907	1.12149831611334	118	137	153	0.969434856843058	1.00877281115975	1.05631206323737	106	121	137
137	ARAF	0.835112472088515	0.899966311559532	0.971597855825286	60	81	107	0.935418686507496	0.988742178292701	1.04406102617031	92.45	113	134
138	ARAF	0.820663775189489	0.873203043134368	0.933106506248421	55	72	93	0.810271018316196	0.849980856860205	0.897373837481819	51	62	78
139	BRAF	0.889669856643633	0.947979780614097	1.00579908904955	78	98	121	0.879102575418188	0.920737733413739	0.964471007636529	72	86	103
140	BRAF	0.938446253947949	0.980761322221882	1.02128710309323	95	111	125	0.760327739021635	0.786904025271656	0.813527750845529	38	44	52.5499999999997
141	BRAF	0.860037793340642	0.943290564845226	1.0422454575837	68.45	96	132	0.724091050832441	0.777412857177541	0.835841335728832	32	42	58
142	RAF1	0.374650690802049	0.402228611946249	0.433265135557821	12	15	18	1.18001131663085	1.23090025080258	1.29082432802746	157	163	165
143	RAF1	0.415574032552825	0.457408256924652	0.500265815387412	17	20	21	1.06901837798341	1.12819598777844	1.19810453729637	141	153	159
144	RAF1	0.741625584581096	0.803087585557384	0.87546902209812	37	50	73	1.02486931156066	1.09017396335122	1.16463151638614	127	146	156
145	TGFBR1	1.076281402016	1.17273530461392	1.2780349234295	143	162	167	1.06594191849247	1.14476883027567	1.23336470708992	141	154	163
146	TGFBR1	1.06037565772132	1.11243653518867	1.16948728588341	139	152	161	1.00749946261846	1.04927218260707	1.09226845719353	121	135	146
147	TGFBR1	0.943228962046747	1.00049063734866	1.07589148836141	96	118	142	1.02292056677677	1.07930261126053	1.13805645108835	126	144	154
148	TGFBR2	0.872712303527063	0.935918763460945	1.00193926148025	72	94	119	0.937840308007031	0.996116811565621	1.05561759072918	94	116	137
149	TGFBR2	1.1919834002972	1.25614681290325	1.32453458199038	163	166	168	1.01849106669309	1.06067131899562	1.10770137634104	125	139	149
150	TGFBR2	0.939747042654232	0.992070410885869	1.04710281131593	95	115	134	0.823611461004013	0.861032298061263	0.901538336317162	55	66	78
151	TGFBR3	0.988547175671732	1.03236939051806	1.08297473426047	113	129	144	0.999160836728585	1.03303474867081	1.07455117213653	117	130	142
152	TGFBR3	0.86235409558125	0.937428367760566	1.01796966848485	69.45	94	124	0.882339608213632	0.934704043766141	0.995561023464385	73	92	116
153	TGFBR3	0.817705519299464	0.86020932545477	0.906481830899028	54	68	83	0.926700960252029	0.959435958841364	0.997775411254779	88	102	117
154	YAP1	0.893328824298592	0.936708472807966	0.98537537666149	79	94	112.55	0.775716120057658	0.807604375940789	0.84191410213585	42	51	60
155	YAP1	0.86422945966294	0.933792298032194	1.01203058550342	69	93	122	0.813052007080907	0.859043220193833	0.915204541126982	53	65	84
156	YAP1	0.914793562017399	0.967691848109871	1.02430014107866	86	106	127	0.871934428863978	0.917643297303302	0.970764161040197	70	85	105
157	MYC	0.248034020011028	0.278406598768686	0.316699906253209	6	7	9	0.228307585268469	0.254220171080428	0.286531876153788	1	1	3
158	MYC	0.314393314387697	0.339142355696414	0.372785588347701	9	10	12	0.274968268925752	0.297162081553358	0.321109724993927	2	4	5
159	MYC	0.275149345782071	0.301042318622268	0.331347191362786	7	8	10	0.366674948998563	0.391531764054951	0.420592670578815	7	7	9
160	MYCN	1.05562145552069	1.12104042299187	1.19014309911535	137	153	163	1.04329542428597	1.09113308169011	1.14666564055253	133	146	155
161	MYCN	1.05721109544088	1.11895816126131	1.18381498865516	137	153	163	1.0000387879059	1.04197585490552	1.08729271904437	118	133	146
162	MYCN	0.940143670989231	0.989511404055334	1.04169551228824	95	114	132	0.946727912497183	0.987617353680204	1.02947263591755	97	113	129
163	MDM2	0.581852585266061	0.620725641144685	0.662939416659667	23	25	28	0.638904787446268	0.670427732984142	0.703167562709899	23	26	30
164	MDM2	0.759011417770237	0.818225155352994	0.884828431837087	40	54	76	0.89267518498182	0.94603291490132	1.00208203270393	76	96	119
165	MDM2	0.740388689652325	0.802826125777507	0.87632470118453	36	50	74	0.832040036860567	0.878884282942002	0.935419103557285	58	71	91
166	TP53	1.01339283933694	1.0926944317547	1.17661882842001	123	146	162	1.28182837128098	1.3586100012177	1.44133884750101	165	166	167
167	TP53	0.973010719122983	1.02747814558899	1.08919514051322	108	127	145	1.38776016081478	1.44691273887129	1.50615340307131	166.45	168	168
168	TP53	0.992333653651481	1.07699137325346	1.16456645924893	115	143	161	1.34430828142513	1.4283797216883	1.52218622937266	166	167	168
169	BRCA1	1.00025707380236	1.16712496694882	1.3817801196564	118	161	168	0.680880493481888	0.77869124076458	0.898654939458295	27	42	78
170	BRCA1	0.897301915189728	0.945848191662113	0.999393002750688	80	98	117	0.671570978816887	0.701772500964495	0.73366807337597	26	29	34
171	BRCA1	0.890284936377023	0.951316256397526	1.01876748911396	78	99	125	0.859340157373768	0.905127039525039	0.953056134779387	65	80	98
172	BRCA2	0.943195569528508	1.00010450512238	1.0589530055506	96	118	137	0.77028758566262	0.809158521006065	0.854502479177564	41	51	63
173	BRCA2	0.842536928711998	0.90234429444833	0.971476283681624	62	82	106	0.789088851745027	0.836889026403592	0.885140108909788	46	58	73
174	BRCA2	0.96383066047098	1.03907012704974	1.12818205563084	104	131	155	0.850979018615269	0.908384771555153	0.978260573203794	63	82	109
175	PARP1	0.412016899230387	0.439072853035321	0.468545571643359	16	19	20	0.7094854612338	0.742634834426433	0.777236790296633	30	35	42
176	PARP1	0.602704128482232	0.670476343644901	0.754339769869828	24	28	38	0.857562320429978	0.934597989174075	1.01254418378228	66	92	123
177	PARP1	0.3721862068756	0.401559560084696	0.434374605767074	12	15	18	0.84565641229505	0.891867958198917	0.939924859293408	61	76	93
178	PARP2	0.973359383998367	1.03167477159151	1.09459971234706	108	129	147	0.797609503729254	0.838880079947508	0.881966333014716	48	59	72
179	PARP2	0.88213139282219	0.925856706649088	0.974624917798382	76	90	107	0.995657994300033	1.02932111838148	1.06708223343139	116	128	140
180	PARP2	0.997494191646055	1.04669437850205	1.10473085286535	117	134	149	0.939811403116307	0.98096556240142	1.01862558074101	95	110	124
181	CDK12	0.335610199314856	0.363031463786844	0.394765824226015	10	12	14	0.642178539577106	0.676142944765674	0.711074483065204	23	27	31
182	CDK12	0.21007015719945	0.245959247157332	0.297977389466743	5	6	8	0.470484799783225	0.519186878699797	0.578806310829661	13	15	17
183	CDK12	0.358857900413272	0.410741476231007	0.476130477470316	12	16	20	0.834739060152918	0.904992017589005	0.98557317846251	58	80	112
184	CHEK1	0.14865270546314	0.17592665157927	0.21431437796459	2	4	5	0.39421396836898	0.43054700589052	0.477712533797898	7	10	13
185	CHEK1	0.146021490038797	0.16084026911925	0.17954035480535	1	3	4	0.425500535039468	0.445194642682301	0.468286114759962	9	11	13
186	CHEK1	0.136832399817646	0.153864033406618	0.174901770499892	1	2	4	0.25593594818483	0.27297448711804	0.293478853745444	1	2	4
187	ATG4B	0.834039563233892	0.892509819262265	0.959964763158602	59	79	102.55	0.928110282302081	0.978362530219731	1.03016776297759	89	109	128
188	ATG4B	0.921163969069144	0.993238296755746	1.07012065841192	88	115	141	0.909611688639627	0.963470017143526	1.02459838454298	82	103	125
189	ATG4B	0.898157274664207	1.00003999310088	1.12566222821878	81	118	154	1.08673970312688	1.18660774790449	1.3005438971572	146	158	165
190	CA9	0.963784599323621	1.03451573833451	1.11306595578176	105	130	151	1.0182295915611	1.07982313700717	1.1425311867627	125.45	144	154
191	CA9	1.00443576962247	1.0569052432384	1.11701601433591	120	137	152	1.03302523365708	1.07564080041395	1.12703481332657	129	143	152
192	CA9	0.987108053508859	1.03407871826346	1.08454999870904	113	129	144	0.806935835500794	0.839261403000882	0.87415795417651	50	59	70
