# Supplementary material for: Accurate determination of CRISPR-mediated gene fitness in transplantable tumours
Source: Nat Commun. 2022 Aug 4;13:4534. doi: 10.1038/s41467-022-31830-2 (PMC9352714; doi:10.1038/s41467-022-31830-2)
Supplement: Supplementary file 5 — Source data [file 41467_2022_31830_MOESM5_ESM.zip › source_data/Fig5/Fig5a/DepMap.csv]

gene	DepMap_breast_essential	PDX_DepMap_rank_difference
ctl	0	0
ctl_t	0	0
MYC	92	-3
PLK1	100	1
CHEK1	100	1
MTOR	64	-1
CDK12	48	-1
PLK4	76	3
BRCA2	4	-17
RAF1	0	-31
PIK3CB	28	1
APH1A	0	3
PDK1	0	-34
ILK	4	-2
BRCA1	4	-13
FGFR2	20	2
PARP1	0	-2
PTK2	20	0
ALK	0	-35
ERBB2	20	-5
PIK3CA	44	8
NRAS	12	11
FGFR1	4	-16
PDGFRA	0	0
LEF1	0	-23
KDR	0	-10
SMO	0	-10
AKT1	16	7
ERBB3	16	6
RET	0	3
BRAF	0	9
MDM2	4	12
EGFR	0	-16
HRAS	0	-12
ESR1	16	5
YAP1	8	19
PDGFRB	0	8
FLT1	0	-18
MET	0	4
KRAS	24	28
ERBB4	0	1
AKT3	0	-16
ATG4B	0	-14
TGFBR2	0	-11
PARP2	0	12
MYCN	0	3
PIK3R1	0	5
TGFBR3	0	10
SRC	4	34
PGR	0	6
TP53	0	-1
ARAF	0	1
ROS1	0	8
CA9	0	23
FGFR3	0	5
AR	0	3
TGFBR1	4	23
AKT2	0	26
