# Supplementary material for: Accurate determination of CRISPR-mediated gene fitness in transplantable tumours
Source: Nat Commun. 2022 Aug 4;13:4534. doi: 10.1038/s41467-022-31830-2 (PMC9352714; doi:10.1038/s41467-022-31830-2)
Supplement: Supplementary file 5 — Source data [file 41467_2022_31830_MOESM5_ESM.zip › source_data/Fig5/Fig5a/fitness_variation.csv]

gene	CID	fitness	alpha
ctl	C0331	1.3204	1.3204
ctl	C0592	0.8331	0.8331
ctl	C1368	1.1311	1.1311
ctl	C1373	0.8589	0.8589
ctl	C1379	1.3102	1.3102
ctl	C1392	0.8884	0.8884
ctl	C2191	1.1259	1.1259
ctl	C2271	1.1387	1.1387
ctl	C2553	0.9427	0.9427
ctl	C2657	0.9686	0.9686
ctl	C3037	1.0687	1.0687
ctl_t	C0331	0.8719	0.8719
ctl_t	C1368	0.902	0.902
ctl_t	C1379	0.8011	0.8011
ctl_t	C1383	0.8211	0.8211
ctl_t	C1471	0.8415	0.8415
ctl_t	C2191	0.6515	0.6515
ctl_t	C2271	0.9773	0.9773
ctl_t	C2553	0.8147	0.8147
ctl_t	C2591	0.4345	0.4345
ctl_t	C3037	0.8717	0.8717
ctl_t	C3278	0.8513	0.8513
MYC	C0331	0.1639	0.1639
MYC	C0592	0.2167	0.2167
MYC	C1368	0.3611	0.3611
MYC	C1373	0.37	0.37
MYC	C1379	0.0604	0.0604
MYC	C1383	0.5072	0.5072
MYC	C1392	0.2668	0.2668
MYC	C1471	0.1509	0.1509
MYC	C2191	0.3038	0.3038
MYC	C2271	0.3131	0.3131
MYC	C2553	0.4424	0.4424
MYC	C2591	0.6375	0.6375
MYC	C2657	0.1594	0.1594
MYC	C3037	0.2509	0.2509
MYC	C3278	0.431	0.431
PLK1	C0331	0.2908	0.2908
PLK1	C0592	0.4375	0.4375
PLK1	C1368	0.3542	0.3542
PLK1	C1373	0.4764	0.4764
PLK1	C1379	0.2475	0.2475
PLK1	C1383	0.3164	0.3164
PLK1	C1392	0.7294	0.7294
PLK1	C1471	0.2281	0.2281
PLK1	C2191	0.3786	0.3786
PLK1	C2271	0.3165	0.3165
PLK1	C2553	0.3079	0.3079
PLK1	C2591	0.2673	0.2673
PLK1	C2657	0.3316	0.3316
PLK1	C3037	0.2124	0.2124
PLK1	C3278	0.5694	0.5694
CHEK1	C0331	0.1562	0.1562
CHEK1	C0592	0.479	0.479
CHEK1	C1368	0.4449	0.4449
CHEK1	C1373	0.3996	0.3996
CHEK1	C1379	0.2286	0.2286
CHEK1	C1383	0.6984	0.6984
CHEK1	C1392	0.5302	0.5302
CHEK1	C1471	0.2881	0.2881
CHEK1	C2191	0.5489	0.5489
CHEK1	C2271	0.1904	0.1904
CHEK1	C2553	0.4588	0.4588
CHEK1	C2591	1.1799	1.1799
CHEK1	C2657	0.2146	0.2146
CHEK1	C3037	0.2651	0.2651
CHEK1	C3278	0.7267	0.7267
MTOR	C0331	0.2392	0.2392
MTOR	C0592	0.3265	0.3265
MTOR	C1368	0.6791	0.6791
MTOR	C1373	0.4754	0.4754
MTOR	C1379	0.2815	0.2815
MTOR	C1383	0.5588	0.5588
MTOR	C1392	0.6429	0.6429
MTOR	C1471	0.3405	0.3405
MTOR	C2191	0.5706	0.5706
MTOR	C2271	0.5223	0.5223
MTOR	C2553	0.3171	0.3171
MTOR	C2591	0.7009	0.7009
MTOR	C2657	0.6291	0.6291
MTOR	C3037	0.4423	0.4423
MTOR	C3278	0.7472	0.7472
CDK12	C0331	0.2553	0.2553
CDK12	C0592	0.5765	0.5765
CDK12	C1368	0.6783	0.6783
CDK12	C1373	0.6347	0.6347
CDK12	C1379	0.3335	0.3335
CDK12	C1383	0.7779	0.7779
CDK12	C1392	0.8	0.8
CDK12	C1471	0.4248	0.4248
CDK12	C2191	0.5549	0.5549
CDK12	C2271	0.4204	0.4204
CDK12	C2553	0.3832	0.3832
CDK12	C2591	0.6727	0.6727
CDK12	C2657	0.487	0.487
CDK12	C3037	0.4454	0.4454
CDK12	C3278	0.7707	0.7707
PLK4	C0331	0.3394	0.3394
PLK4	C0592	0.7126	0.7126
PLK4	C1368	0.5365	0.5365
PLK4	C1373	0.8245	0.8245
PLK4	C1379	0.2914	0.2914
PLK4	C1383	0.6141	0.6141
PLK4	C1392	0.8268	0.8268
PLK4	C1471	0.6778	0.6778
PLK4	C2191	0.5211	0.5211
PLK4	C2271	0.4848	0.4848
PLK4	C2553	0.5621	0.5621
PLK4	C2591	0.3594	0.3594
PLK4	C2657	0.6907	0.6907
PLK4	C3037	0.4484	0.4484
PLK4	C3278	0.5789	0.5789
BRCA2	C0331	0.5631	0.5631
BRCA2	C0592	0.79	0.79
BRCA2	C1368	0.773	0.773
BRCA2	C1373	1.0884	1.0884
BRCA2	C1379	0.4083	0.4083
BRCA2	C1383	0.4457	0.4457
BRCA2	C1392	0.7346	0.7346
BRCA2	C1471	0.2872	0.2872
BRCA2	C2191	0.8924	0.8924
BRCA2	C2271	0.9195	0.9195
BRCA2	C2553	0.5598	0.5598
BRCA2	C2591	0.4368	0.4368
BRCA2	C2657	1.1924	1.1924
BRCA2	C3037	0.4789	0.4789
BRCA2	C3278	0.4461	0.4461
RAF1	C0331	0.6164	0.6164
RAF1	C0592	0.8535	0.8535
RAF1	C1368	0.904	0.904
RAF1	C1373	0.5663	0.5663
RAF1	C1379	0.5353	0.5353
RAF1	C1383	0.5377	0.5377
RAF1	C1392	0.7106	0.7106
RAF1	C1471	0.4078	0.4078
RAF1	C2191	0.5846	0.5846
RAF1	C2271	0.6049	0.6049
RAF1	C2553	0.4267	0.4267
RAF1	C2591	0.189	0.189
RAF1	C2657	0.8317	0.8317
RAF1	C3037	0.5582	0.5582
RAF1	C3278	0.5391	0.5391
PIK3CB	C0331	0.8057	0.8057
PIK3CB	C0592	0.59	0.59
PIK3CB	C1368	0.7571	0.7571
PIK3CB	C1373	0.67	0.67
PIK3CB	C1379	0.6232	0.6232
PIK3CB	C1383	0.3594	0.3594
PIK3CB	C1392	0.7993	0.7993
PIK3CB	C1471	0.3118	0.3118
PIK3CB	C2191	0.8563	0.8563
PIK3CB	C2271	0.9202	0.9202
PIK3CB	C2553	0.5469	0.5469
PIK3CB	C2591	0.2191	0.2191
PIK3CB	C2657	0.7838	0.7838
PIK3CB	C3037	0.4543	0.4543
PIK3CB	C3278	0.4649	0.4649
APH1A	C0331	0.5911	0.5911
APH1A	C0592	0.5655	0.5655
APH1A	C1368	0.6364	0.6364
APH1A	C1373	0.5153	0.5153
APH1A	C1379	0.5015	0.5015
APH1A	C1383	0.4389	0.4389
APH1A	C1392	0.9737	0.9737
APH1A	C1471	0.5575	0.5575
APH1A	C2191	0.9247	0.9247
APH1A	C2271	0.881	0.881
APH1A	C2553	0.8513	0.8513
APH1A	C2591	0.7519	0.7519
APH1A	C2657	0.5935	0.5935
APH1A	C3037	0.6821	0.6821
APH1A	C3278	0.9447	0.9447
PDK1	C0331	0.561	0.561
PDK1	C0592	0.6311	0.6311
PDK1	C1368	0.7745	0.7745
PDK1	C1373	0.6221	0.6221
PDK1	C1379	0.574	0.574
PDK1	C1383	0.6312	0.6312
PDK1	C1392	0.8547	0.8547
PDK1	C1471	0.6788	0.6788
PDK1	C2191	0.9234	0.9234
PDK1	C2271	0.9526	0.9526
PDK1	C2553	0.7084	0.7084
PDK1	C2591	0.5506	0.5506
PDK1	C2657	0.6951	0.6951
PDK1	C3037	0.7997	0.7997
PDK1	C3278	0.6586	0.6586
ILK	C0331	0.7581	0.7581
ILK	C0592	0.6746	0.6746
ILK	C1368	0.956	0.956
ILK	C1373	0.908	0.908
ILK	C1379	0.5079	0.5079
ILK	C1383	0.6167	0.6167
ILK	C1392	0.6989	0.6989
ILK	C1471	0.617	0.617
ILK	C2191	0.9164	0.9164
ILK	C2271	0.8572	0.8572
ILK	C2553	0.6461	0.6461
ILK	C2591	0.6644	0.6644
ILK	C2657	0.6117	0.6117
ILK	C3037	0.7691	0.7691
ILK	C3278	0.7842	0.7842
BRCA1	C0331	0.6453	0.6453
BRCA1	C0592	0.8723	0.8723
BRCA1	C1368	0.7448	0.7448
BRCA1	C1373	0.7003	0.7003
BRCA1	C1379	0.5407	0.5407
BRCA1	C1383	0.6167	0.6167
BRCA1	C1392	0.9027	0.9027
BRCA1	C1471	0.506	0.506
BRCA1	C2191	0.8083	0.8083
BRCA1	C2271	0.9315	0.9315
BRCA1	C2553	0.5744	0.5744
BRCA1	C2591	0.3253	0.3253
BRCA1	C2657	0.9072	0.9072
BRCA1	C3037	0.7907	0.7907
BRCA1	C3278	0.6346	0.6346
FGFR2	C0331	0.6322	0.6322
FGFR2	C0592	0.9156	0.9156
FGFR2	C1368	0.4523	0.4523
FGFR2	C1373	0.9006	0.9006
FGFR2	C1379	0.5102	0.5102
FGFR2	C1383	0.5831	0.5831
FGFR2	C1392	0.7256	0.7256
FGFR2	C1471	0.8669	0.8669
FGFR2	C2191	0.8479	0.8479
FGFR2	C2271	0.7568	0.7568
FGFR2	C2553	0.7366	0.7366
FGFR2	C2591	0.7037	0.7037
FGFR2	C2657	0.4483	0.4483
FGFR2	C3037	0.6616	0.6616
FGFR2	C3278	0.6178	0.6178
PARP1	C0331	0.2387	0.2387
PARP1	C0592	0.3963	0.3963
PARP1	C1368	0.7837	0.7837
PARP1	C1373	0.7733	0.7733
PARP1	C1379	0.451	0.451
PARP1	C1383	0.7153	0.7153
PARP1	C1392	0.784	0.784
PARP1	C1471	0.7176	0.7176
PARP1	C2191	0.7184	0.7184
PARP1	C2271	0.5521	0.5521
PARP1	C2553	0.5428	0.5428
PARP1	C2591	0.5583	0.5583
PARP1	C2657	0.7041	0.7041
PARP1	C3037	0.5132	0.5132
PARP1	C3278	0.7637	0.7637
PTK2	C0331	0.7513	0.7513
PTK2	C0592	0.6083	0.6083
PTK2	C1368	0.8545	0.8545
PTK2	C1373	0.8234	0.8234
PTK2	C1379	0.6678	0.6678
PTK2	C1383	0.7021	0.7021
PTK2	C1392	0.6383	0.6383
PTK2	C1471	0.563	0.563
PTK2	C2191	0.7585	0.7585
PTK2	C2271	0.7334	0.7334
PTK2	C2553	0.7062	0.7062
PTK2	C2591	0.5851	0.5851
PTK2	C2657	0.7392	0.7392
PTK2	C3037	0.7076	0.7076
PTK2	C3278	0.8498	0.8498
ALK	C0331	0.7102	0.7102
ALK	C0592	0.6936	0.6936
ALK	C1368	0.7886	0.7886
ALK	C1373	0.6684	0.6684
ALK	C1379	0.8268	0.8268
ALK	C1383	0.5014	0.5014
ALK	C1392	0.8218	0.8218
ALK	C1471	0.6606	0.6606
ALK	C2191	0.815	0.815
ALK	C2271	0.8643	0.8643
ALK	C2553	0.7101	0.7101
ALK	C2591	0.6935	0.6935
ALK	C2657	0.8755	0.8755
ALK	C3037	0.718	0.718
ALK	C3278	0.6652	0.6652
ERBB2	C0331	0.7957	0.7957
ERBB2	C0592	0.3109	0.3109
ERBB2	C1368	0.7245	0.7245
ERBB2	C1373	0.6076	0.6076
ERBB2	C1379	0.6803	0.6803
ERBB2	C1383	0.681	0.681
ERBB2	C1392	0.6952	0.6952
ERBB2	C1471	0.8143	0.8143
ERBB2	C2191	0.6805	0.6805
ERBB2	C2271	0.7472	0.7472
ERBB2	C2553	0.9143	0.9143
ERBB2	C2591	0.598	0.598
ERBB2	C2657	0.7259	0.7259
ERBB2	C3037	0.7289	0.7289
ERBB2	C3278	0.9001	0.9001
PIK3CA	C0331	0.7418	0.7418
PIK3CA	C0592	0.5221	0.5221
PIK3CA	C1368	0.6524	0.6524
PIK3CA	C1373	0.6458	0.6458
PIK3CA	C1379	0.8825	0.8825
PIK3CA	C1383	0.5039	0.5039
PIK3CA	C1392	0.94	0.94
PIK3CA	C1471	1.1618	1.1618
PIK3CA	C2191	0.7387	0.7387
PIK3CA	C2271	0.7706	0.7706
PIK3CA	C2553	0.7226	0.7226
PIK3CA	C2591	0.3739	0.3739
PIK3CA	C2657	0.8245	0.8245
PIK3CA	C3037	0.9592	0.9592
PIK3CA	C3278	1.0015	1.0015
NRAS	C0331	0.724	0.724
NRAS	C0592	0.6789	0.6789
NRAS	C1368	0.9236	0.9236
NRAS	C1373	0.8623	0.8623
NRAS	C1379	0.7578	0.7578
NRAS	C1383	0.8447	0.8447
NRAS	C1392	0.7464	0.7464
NRAS	C1471	0.7198	0.7198
NRAS	C2191	0.8978	0.8978
NRAS	C2271	0.9159	0.9159
NRAS	C2553	0.6009	0.6009
NRAS	C2591	0.4562	0.4562
NRAS	C2657	0.7315	0.7315
NRAS	C3037	0.7425	0.7425
NRAS	C3278	0.6388	0.6388
FGFR1	C0331	0.8403	0.8403
FGFR1	C0592	0.5918	0.5918
FGFR1	C1368	0.8404	0.8404
FGFR1	C1373	0.4826	0.4826
FGFR1	C1379	0.7559	0.7559
FGFR1	C1383	0.794	0.794
FGFR1	C1392	0.7072	0.7072
FGFR1	C1471	0.8118	0.8118
FGFR1	C2191	0.8309	0.8309
FGFR1	C2271	0.8282	0.8282
FGFR1	C2553	0.5711	0.5711
FGFR1	C2591	0.3773	0.3773
FGFR1	C2657	0.8071	0.8071
FGFR1	C3037	0.6792	0.6792
FGFR1	C3278	0.6534	0.6534
PDGFRA	C0331	0.6957	0.6957
PDGFRA	C0592	0.9	0.9
PDGFRA	C1368	0.85	0.85
PDGFRA	C1373	0.7387	0.7387
PDGFRA	C1379	0.7579	0.7579
PDGFRA	C1383	0.7001	0.7001
PDGFRA	C1392	0.8656	0.8656
PDGFRA	C1471	0.6826	0.6826
PDGFRA	C2191	0.918	0.918
PDGFRA	C2271	0.9632	0.9632
PDGFRA	C2553	0.7142	0.7142
PDGFRA	C2591	0.7512	0.7512
PDGFRA	C2657	0.8996	0.8996
PDGFRA	C3037	0.7409	0.7409
PDGFRA	C3278	0.864	0.864
LEF1	C0331	0.9928	0.9928
LEF1	C0592	1.1007	1.1007
LEF1	C1368	0.8112	0.8112
LEF1	C1373	0.5988	0.5988
LEF1	C1379	0.6898	0.6898
LEF1	C1383	0.8788	0.8788
LEF1	C1392	0.69	0.69
LEF1	C1471	0.7156	0.7156
LEF1	C2191	0.8254	0.8254
LEF1	C2271	0.8514	0.8514
LEF1	C2553	0.6752	0.6752
LEF1	C2591	0.6695	0.6695
LEF1	C2657	0.7605	0.7605
LEF1	C3037	0.9333	0.9333
LEF1	C3278	0.7529	0.7529
KDR	C0331	0.5401	0.5401
KDR	C0592	0.6641	0.6641
KDR	C1368	0.8333	0.8333
KDR	C1373	0.8215	0.8215
KDR	C1379	0.8238	0.8238
KDR	C1383	0.7691	0.7691
KDR	C1392	0.7307	0.7307
KDR	C1471	0.6505	0.6505
KDR	C2191	1.0349	1.0349
KDR	C2271	1.0067	1.0067
KDR	C2553	0.7455	0.7455
KDR	C2591	0.6096	0.6096
KDR	C2657	0.9011	0.9011
KDR	C3037	0.7969	0.7969
KDR	C3278	0.7115	0.7115
SMO	C0331	0.9579	0.9579
SMO	C0592	0.7255	0.7255
SMO	C1368	0.7381	0.7381
SMO	C1373	0.7046	0.7046
SMO	C1379	0.9238	0.9238
SMO	C1383	0.6284	0.6284
SMO	C1392	0.7354	0.7354
SMO	C1471	0.7327	0.7327
SMO	C2191	0.8795	0.8795
SMO	C2271	0.9046	0.9046
SMO	C2553	0.7719	0.7719
SMO	C2591	0.5474	0.5474
SMO	C2657	0.8563	0.8563
SMO	C3037	0.9223	0.9223
SMO	C3278	1.0076	1.0076
AKT1	C0331	0.7839	0.7839
AKT1	C0592	0.5807	0.5807
AKT1	C1368	0.6759	0.6759
AKT1	C1373	0.9428	0.9428
AKT1	C1379	0.7642	0.7642
AKT1	C1383	0.7406	0.7406
AKT1	C1392	0.8069	0.8069
AKT1	C1471	0.9376	0.9376
AKT1	C2191	0.7818	0.7818
AKT1	C2271	0.7462	0.7462
AKT1	C2553	0.9742	0.9742
AKT1	C2591	0.5565	0.5565
AKT1	C2657	0.9247	0.9247
AKT1	C3037	0.7576	0.7576
AKT1	C3278	0.9896	0.9896
ERBB3	C0331	0.784	0.784
ERBB3	C0592	0.552	0.552
ERBB3	C1368	0.8189	0.8189
ERBB3	C1373	0.8328	0.8328
ERBB3	C1379	0.5033	0.5033
ERBB3	C1383	0.8088	0.8088
ERBB3	C1392	0.9669	0.9669
ERBB3	C1471	0.6712	0.6712
ERBB3	C2191	0.7332	0.7332
ERBB3	C2271	0.8306	0.8306
ERBB3	C2553	0.9451	0.9451
ERBB3	C2591	0.5087	0.5087
ERBB3	C2657	0.8328	0.8328
ERBB3	C3037	1.0047	1.0047
ERBB3	C3278	0.7101	0.7101
RET	C0331	0.648	0.648
RET	C0592	0.8191	0.8191
RET	C1368	0.9195	0.9195
RET	C1373	0.9263	0.9263
RET	C1379	0.7172	0.7172
RET	C1383	1.1363	1.1363
RET	C1392	0.7911	0.7911
RET	C1471	0.5395	0.5395
RET	C2191	0.8168	0.8168
RET	C2271	0.7953	0.7953
RET	C2553	0.9864	0.9864
RET	C2591	0.8807	0.8807
RET	C2657	0.8058	0.8058
RET	C3037	0.7566	0.7566
RET	C3278	0.9672	0.9672
BRAF	C0331	0.7069	0.7069
BRAF	C0592	0.6026	0.6026
BRAF	C1368	0.8217	0.8217
BRAF	C1373	0.6144	0.6144
BRAF	C1379	0.9525	0.9525
BRAF	C1383	0.9157	0.9157
BRAF	C1392	0.8136	0.8136
BRAF	C1471	0.7922	0.7922
BRAF	C2191	0.8823	0.8823
BRAF	C2271	0.9295	0.9295
BRAF	C2553	0.7183	0.7183
BRAF	C2591	0.9797	0.9797
BRAF	C2657	0.9639	0.9639
BRAF	C3037	0.8785	0.8785
BRAF	C3278	0.7704	0.7704
MDM2	C0331	0.9313	0.9313
MDM2	C0592	0.6712	0.6712
MDM2	C1368	0.827	0.827
MDM2	C1373	0.6038	0.6038
MDM2	C1379	0.8204	0.8204
MDM2	C1383	0.9736	0.9736
MDM2	C1392	0.8937	0.8937
MDM2	C1471	0.8545	0.8545
MDM2	C2191	0.8086	0.8086
MDM2	C2271	0.7805	0.7805
MDM2	C2553	0.2976	0.2976
MDM2	C2591	0.8694	0.8694
MDM2	C2657	0.8487	0.8487
MDM2	C3037	0.779	0.779
MDM2	C3278	0.9544	0.9544
EGFR	C0331	0.8656	0.8656
EGFR	C0592	0.7145	0.7145
EGFR	C1368	0.9978	0.9978
EGFR	C1373	0.6108	0.6108
EGFR	C1379	0.8395	0.8395
EGFR	C1383	0.8766	0.8766
EGFR	C1392	0.6613	0.6613
EGFR	C1471	0.7286	0.7286
EGFR	C2191	0.8559	0.8559
EGFR	C2271	0.8397	0.8397
EGFR	C2553	0.8129	0.8129
EGFR	C2591	0.8005	0.8005
EGFR	C2657	0.9969	0.9969
EGFR	C3037	0.9491	0.9491
EGFR	C3278	0.9666	0.9666
HRAS	C0331	0.9524	0.9524
HRAS	C0592	0.7875	0.7875
HRAS	C1368	0.9426	0.9426
HRAS	C1373	0.6168	0.6168
HRAS	C1379	1.0186	1.0186
HRAS	C1383	0.7964	0.7964
HRAS	C1392	0.7323	0.7323
HRAS	C1471	0.73	0.73
HRAS	C2191	0.8929	0.8929
HRAS	C2271	0.8855	0.8855
HRAS	C2553	0.8223	0.8223
HRAS	C2591	0.6092	0.6092
HRAS	C2657	0.8786	0.8786
HRAS	C3037	0.9374	0.9374
HRAS	C3278	0.8589	0.8589
ESR1	C0331	1.1627	1.1627
ESR1	C0592	0.7747	0.7747
ESR1	C1368	0.7718	0.7718
ESR1	C1373	0.726	0.726
ESR1	C1379	0.9883	0.9883
ESR1	C1383	0.8598	0.8598
ESR1	C1392	0.9014	0.9014
ESR1	C1471	0.826	0.826
ESR1	C2191	0.8907	0.8907
ESR1	C2271	0.8734	0.8734
ESR1	C2553	0.2294	0.2294
ESR1	C2591	0.5985	0.5985
ESR1	C2657	0.7505	0.7505
ESR1	C3037	1.012	1.012
ESR1	C3278	0.9989	0.9989
YAP1	C0331	0.7576	0.7576
YAP1	C0592	0.5724	0.5724
YAP1	C1368	0.8792	0.8792
YAP1	C1373	0.5985	0.5985
YAP1	C1379	0.8746	0.8746
YAP1	C1383	0.9075	0.9075
YAP1	C1392	0.7137	0.7137
YAP1	C1471	0.6943	0.6943
YAP1	C2191	0.8093	0.8093
YAP1	C2271	0.935	0.935
YAP1	C2553	1.2233	1.2233
YAP1	C2591	1.1729	1.1729
YAP1	C2657	0.7943	0.7943
YAP1	C3037	0.8825	0.8825
YAP1	C3278	1.1447	1.1447
PDGFRB	C0331	0.9706	0.9706
PDGFRB	C0592	0.7337	0.7337
PDGFRB	C1368	0.908	0.908
PDGFRB	C1373	0.9615	0.9615
PDGFRB	C1379	0.7063	0.7063
PDGFRB	C1383	0.9901	0.9901
PDGFRB	C1392	0.8793	0.8793
PDGFRB	C1471	0.7264	0.7264
PDGFRB	C2191	0.9192	0.9192
PDGFRB	C2271	0.894	0.894
PDGFRB	C2553	0.7262	0.7262
PDGFRB	C2591	0.8099	0.8099
PDGFRB	C2657	0.8034	0.8034
PDGFRB	C3037	0.7901	0.7901
PDGFRB	C3278	1.0243	1.0243
FLT1	C0331	0.86	0.86
FLT1	C0592	0.7842	0.7842
FLT1	C1368	1.0063	1.0063
FLT1	C1373	0.6473	0.6473
FLT1	C1379	0.8511	0.8511
FLT1	C1383	1.2334	1.2334
FLT1	C1392	0.697	0.697
FLT1	C1471	1.2993	1.2993
FLT1	C2191	0.9027	0.9027
FLT1	C2271	0.9237	0.9237
FLT1	C2553	0.8359	0.8359
FLT1	C2591	0.7327	0.7327
FLT1	C2657	0.8795	0.8795
FLT1	C3037	0.96	0.96
FLT1	C3278	0.9469	0.9469
MET	C0331	1.0228	1.0228
MET	C0592	0.9653	0.9653
MET	C1368	0.9666	0.9666
MET	C1373	0.5493	0.5493
MET	C1379	0.7548	0.7548
MET	C1383	0.5932	0.5932
MET	C1392	0.9029	0.9029
MET	C1471	0.4049	0.4049
MET	C2191	0.9876	0.9876
MET	C2271	1.062	1.062
MET	C2553	0.6435	0.6435
MET	C2591	0.3628	0.3628
MET	C2657	0.9315	0.9315
MET	C3037	0.9505	0.9505
MET	C3278	0.4727	0.4727
KRAS	C0331	1.0862	1.0862
KRAS	C0592	0.6952	0.6952
KRAS	C1368	1.1109	1.1109
KRAS	C1373	0.7345	0.7345
KRAS	C1379	1.1285	1.1285
KRAS	C1383	0.9271	0.9271
KRAS	C1392	0.8145	0.8145
KRAS	C1471	1.0141	1.0141
KRAS	C2191	0.8878	0.8878
KRAS	C2271	0.9219	0.9219
KRAS	C2553	0.9036	0.9036
KRAS	C2591	0.7387	0.7387
KRAS	C2657	0.8143	0.8143
KRAS	C3037	0.8128	0.8128
KRAS	C3278	1.0681	1.0681
ERBB4	C0331	0.9741	0.9741
ERBB4	C0592	1.0272	1.0272
ERBB4	C1368	0.9487	0.9487
ERBB4	C1373	0.672	0.672
ERBB4	C1379	0.927	0.927
ERBB4	C1383	0.6311	0.6311
ERBB4	C1392	0.9455	0.9455
ERBB4	C1471	0.7539	0.7539
ERBB4	C2191	0.9644	0.9644
ERBB4	C2271	0.9611	0.9611
ERBB4	C2553	0.6513	0.6513
ERBB4	C2591	0.4948	0.4948
ERBB4	C2657	0.9049	0.9049
ERBB4	C3037	0.8503	0.8503
ERBB4	C3278	0.8061	0.8061
AKT3	C0331	0.8858	0.8858
AKT3	C0592	1.2635	1.2635
AKT3	C1368	0.9328	0.9328
AKT3	C1373	0.823	0.823
AKT3	C1379	0.5578	0.5578
AKT3	C1383	0.9445	0.9445
AKT3	C1392	0.9001	0.9001
AKT3	C1471	0.284	0.284
AKT3	C2191	0.9677	0.9677
AKT3	C2271	0.9838	0.9838
AKT3	C2553	0.8449	0.8449
AKT3	C2591	0.5492	0.5492
AKT3	C2657	0.9082	0.9082
AKT3	C3037	0.9869	0.9869
AKT3	C3278	0.9272	0.9272
ATG4B	C0331	1.1585	1.1585
ATG4B	C0592	0.82	0.82
ATG4B	C1368	0.9524	0.9524
ATG4B	C1373	0.7947	0.7947
ATG4B	C1379	0.8358	0.8358
ATG4B	C1383	0.9337	0.9337
ATG4B	C1392	0.8188	0.8188
ATG4B	C1471	0.8948	0.8948
ATG4B	C2191	0.8837	0.8837
ATG4B	C2271	0.9116	0.9116
ATG4B	C2553	0.7845	0.7845
ATG4B	C2591	1.1634	1.1634
ATG4B	C2657	1.0315	1.0315
ATG4B	C3037	1.0326	1.0326
ATG4B	C3278	0.949	0.949
TGFBR2	C0331	0.8403	0.8403
TGFBR2	C0592	0.7617	0.7617
TGFBR2	C1368	0.9655	0.9655
TGFBR2	C1373	0.7619	0.7619
TGFBR2	C1379	0.8532	0.8532
TGFBR2	C1383	0.961	0.961
TGFBR2	C1392	0.7057	0.7057
TGFBR2	C1471	1.1111	1.1111
TGFBR2	C2191	0.953	0.953
TGFBR2	C2271	0.9995	0.9995
TGFBR2	C2553	0.7093	0.7093
TGFBR2	C2591	0.9156	0.9156
TGFBR2	C2657	0.9005	0.9005
TGFBR2	C3037	1.0363	1.0363
TGFBR2	C3278	1.0495	1.0495
PARP2	C0331	1.0163	1.0163
PARP2	C0592	0.8277	0.8277
PARP2	C1368	0.9802	0.9802
PARP2	C1373	1.2226	1.2226
PARP2	C1379	0.8419	0.8419
PARP2	C1383	0.8753	0.8753
PARP2	C1392	0.8386	0.8386
PARP2	C1471	0.8047	0.8047
PARP2	C2191	0.9169	0.9169
PARP2	C2271	0.939	0.939
PARP2	C2553	0.8132	0.8132
PARP2	C2591	0.8162	0.8162
PARP2	C2657	0.9201	0.9201
PARP2	C3037	0.9572	0.9572
PARP2	C3278	0.9621	0.9621
MYCN	C0331	0.8724	0.8724
MYCN	C0592	1.1237	1.1237
MYCN	C1368	0.9558	0.9558
MYCN	C1373	0.7231	0.7231
MYCN	C1379	0.8035	0.8035
MYCN	C1383	0.6082	0.6082
MYCN	C1392	0.852	0.852
MYCN	C1471	1.1288	1.1288
MYCN	C2191	0.9631	0.9631
MYCN	C2271	1.0109	1.0109
MYCN	C2553	1.0922	1.0922
MYCN	C2591	0.6298	0.6298
MYCN	C2657	0.9215	0.9215
MYCN	C3037	0.9377	0.9377
MYCN	C3278	0.8408	0.8408
PIK3R1	C0331	0.8009	0.8009
PIK3R1	C0592	0.8542	0.8542
PIK3R1	C1368	0.9997	0.9997
PIK3R1	C1373	1.0316	1.0316
PIK3R1	C1379	0.93	0.93
PIK3R1	C1383	0.6701	0.6701
PIK3R1	C1392	0.9801	0.9801
PIK3R1	C1471	0.8707	0.8707
PIK3R1	C2191	0.9509	0.9509
PIK3R1	C2271	1.0459	1.0459
PIK3R1	C2553	0.705	0.705
PIK3R1	C2591	0.6167	0.6167
PIK3R1	C2657	0.9065	0.9065
PIK3R1	C3037	1.0352	1.0352
PIK3R1	C3278	0.9495	0.9495
TGFBR3	C0331	0.8216	0.8216
TGFBR3	C0592	1.0066	1.0066
TGFBR3	C1368	0.9029	0.9029
TGFBR3	C1373	0.7974	0.7974
TGFBR3	C1379	0.951	0.951
TGFBR3	C1383	1.0565	1.0565
TGFBR3	C1392	0.9569	0.9569
TGFBR3	C1471	0.8447	0.8447
TGFBR3	C2191	0.9418	0.9418
TGFBR3	C2271	0.9671	0.9671
TGFBR3	C2553	0.8356	0.8356
TGFBR3	C2591	0.7203	0.7203
TGFBR3	C2657	0.795	0.795
TGFBR3	C3037	0.9518	0.9518
TGFBR3	C3278	0.9477	0.9477
SRC	C0331	1.0286	1.0286
SRC	C0592	0.7918	0.7918
SRC	C1368	1.0751	1.0751
SRC	C1373	0.719	0.719
SRC	C1379	1.0017	1.0017
SRC	C1383	0.8894	0.8894
SRC	C1392	0.8564	0.8564
SRC	C1471	0.844	0.844
SRC	C2191	0.9634	0.9634
SRC	C2271	0.9632	0.9632
SRC	C2553	0.8982	0.8982
SRC	C2591	0.984	0.984
SRC	C2657	0.9153	0.9153
SRC	C3037	0.9443	0.9443
SRC	C3278	1.058	1.058
PGR	C0331	0.9086	0.9086
PGR	C0592	0.8649	0.8649
PGR	C1368	0.9344	0.9344
PGR	C1373	0.7558	0.7558
PGR	C1379	0.8996	0.8996
PGR	C1383	1.0005	1.0005
PGR	C1392	0.9491	0.9491
PGR	C1471	1.457	1.457
PGR	C2191	1.0653	1.0653
PGR	C2271	1.0337	1.0337
PGR	C2553	1.096	1.096
PGR	C2591	0.9668	0.9668
PGR	C2657	0.8164	0.8164
PGR	C3037	1.0285	1.0285
PGR	C3278	0.9438	0.9438
TP53	C0331	0.998	0.998
TP53	C0592	0.2967	0.2967
TP53	C1368	1.1489	1.1489
TP53	C1373	0.8821	0.8821
TP53	C1379	1.0997	1.0997
TP53	C1383	0.9395	0.9395
TP53	C1392	0.8828	0.8828
TP53	C1471	0.7525	0.7525
TP53	C2191	1.0276	1.0276
TP53	C2271	1.0355	1.0355
TP53	C2553	1.1193	1.1193
TP53	C2591	0.552	0.552
TP53	C2657	0.9606	0.9606
TP53	C3037	0.9838	0.9838
TP53	C3278	0.9255	0.9255
ARAF	C0331	0.9844	0.9844
ARAF	C0592	0.9234	0.9234
ARAF	C1368	0.9908	0.9908
ARAF	C1373	0.9017	0.9017
ARAF	C1379	0.7859	0.7859
ARAF	C1383	1.0288	1.0288
ARAF	C1392	0.9098	0.9098
ARAF	C1471	1.2298	1.2298
ARAF	C2191	0.9906	0.9906
ARAF	C2271	0.9705	0.9705
ARAF	C2553	0.9143	0.9143
ARAF	C2591	0.9708	0.9708
ARAF	C2657	0.9377	0.9377
ARAF	C3037	0.989	0.989
ARAF	C3278	1.0109	1.0109
ROS1	C0331	0.7533	0.7533
ROS1	C0592	0.9461	0.9461
ROS1	C1368	0.9348	0.9348
ROS1	C1373	0.9823	0.9823
ROS1	C1379	0.9462	0.9462
ROS1	C1383	1.0004	1.0004
ROS1	C1392	1.0484	1.0484
ROS1	C1471	1.0266	1.0266
ROS1	C2191	1.0031	1.0031
ROS1	C2271	0.9675	0.9675
ROS1	C2553	1.0188	1.0188
ROS1	C2591	1.1761	1.1761
ROS1	C2657	0.9346	0.9346
ROS1	C3037	1.0913	1.0913
ROS1	C3278	0.9209	0.9209
CA9	C0331	1.1267	1.1267
CA9	C0592	0.7436	0.7436
CA9	C1368	0.988	0.988
CA9	C1373	1.0739	1.0739
CA9	C1379	0.8466	0.8466
CA9	C1383	0.9119	0.9119
CA9	C1392	0.8556	0.8556
CA9	C1471	1.0761	1.0761
CA9	C2191	0.9665	0.9665
CA9	C2271	1.0332	1.0332
CA9	C2553	0.8431	0.8431
CA9	C2591	0.8232	0.8232
CA9	C2657	1.0358	1.0358
CA9	C3037	0.997	0.997
CA9	C3278	1.065	1.065
FGFR3	C0331	1.0883	1.0883
FGFR3	C0592	0.9138	0.9138
FGFR3	C1368	1.1054	1.1054
FGFR3	C1373	0.9391	0.9391
FGFR3	C1379	1.0608	1.0608
FGFR3	C1383	0.8622	0.8622
FGFR3	C1392	0.8329	0.8329
FGFR3	C1471	1.037	1.037
FGFR3	C2191	0.9922	0.9922
FGFR3	C2271	1.0026	1.0026
FGFR3	C2553	0.9526	0.9526
FGFR3	C2591	0.8268	0.8268
FGFR3	C2657	0.9998	0.9998
FGFR3	C3037	0.6795	0.6795
FGFR3	C3278	1.0821	1.0821
AR	C0331	1.1817	1.1817
AR	C0592	0.8033	0.8033
AR	C1368	1.1037	1.1037
AR	C1373	0.9368	0.9368
AR	C1379	1.1729	1.1729
AR	C1383	1.2117	1.2117
AR	C1392	0.9326	0.9326
AR	C1471	1.0963	1.0963
AR	C2191	0.972	0.972
AR	C2271	1.0088	1.0088
AR	C2553	1.0077	1.0077
AR	C2591	0.6894	0.6894
AR	C2657	0.9027	0.9027
AR	C3037	0.8741	0.8741
AR	C3278	1.1095	1.1095
TGFBR1	C0331	1.0569	1.0569
TGFBR1	C0592	1.229	1.229
TGFBR1	C1368	1.0652	1.0652
TGFBR1	C1373	0.7076	0.7076
TGFBR1	C1379	0.7227	0.7227
TGFBR1	C1383	1.1568	1.1568
TGFBR1	C1392	0.889	0.889
TGFBR1	C1471	0.9024	0.9024
TGFBR1	C2191	1.0417	1.0417
TGFBR1	C2271	1.0493	1.0493
TGFBR1	C2553	0.8713	0.8713
TGFBR1	C2591	0.8276	0.8276
TGFBR1	C2657	0.9319	0.9319
TGFBR1	C3037	1.0549	1.0549
TGFBR1	C3278	1.0161	1.0161
AKT2	C0331	1.3108	1.3108
AKT2	C0592	0.6496	0.6496
AKT2	C1368	1.1072	1.1072
AKT2	C1373	1.0167	1.0167
AKT2	C1379	1.0263	1.0263
AKT2	C1383	0.8304	0.8304
AKT2	C1392	0.9111	0.9111
AKT2	C1471	1.4852	1.4852
AKT2	C2191	1.1278	1.1278
AKT2	C2271	1.1364	1.1364
AKT2	C2553	1.0659	1.0659
AKT2	C2591	0.8528	0.8528
AKT2	C2657	0.9293	0.9293
AKT2	C3037	0.937	0.937
AKT2	C3278	1.0446	1.0446
