# Supplementary material for: Accurate determination of CRISPR-mediated gene fitness in transplantable tumours
Source: Nat Commun. 2022 Aug 4;13:4534. doi: 10.1038/s41467-022-31830-2 (PMC9352714; doi:10.1038/s41467-022-31830-2)
Supplement: Supplementary file 5 — Source data [file 41467_2022_31830_MOESM5_ESM.zip › source_data/Fig6/Fig6f/C1368_vs_C2271_Notch.csv]

sgrna	gene	C2271_fitness_lo	C2271_fitness_median	C2271_fitness_hi	C2271_rank_lo	C2271_rank_median	C2271_rank_hi	C1368_fitness_lo	C1368_fitness_median	C1368_fitness_hi	C1368_rank_lo	C1368_rank_median	C1368_rank_hi
13	NOTCH1	1.06132873491173	1.14966026923465	1.25992493271116	89	100	108	0.946861840705155	1.01548314844797	1.0930971559722	74	85	97
14	NOTCH1	0.878980532157734	0.952755859243689	1.02322755308511	63	75	85	0.788573945418131	0.844579774967385	0.90668983958525	59	64	70
15	NOTCH1	1.39535288464528	1.495219269008	1.60035560625108	113	115	116	1.37571646884008	1.45653947452535	1.5461338343003	110	112	114
16	NOTCH1	1.0347253817489	1.116289555804	1.21258535902842	86	96	105	1.06873967836228	1.14838594959899	1.24418904262266	94	103	108
17	NOTCH2	0.290827820842096	0.327256019350092	0.368731400548364	7	9	12	0.475752597884795	0.515727034210917	0.563783470805529	25	28	33
18	NOTCH2	0.411250434334094	0.452953973450561	0.508921372379298	14	17	22	0.418682319438094	0.455654009092961	0.497277319996466	18	23	26
19	NOTCH2	0.403221256942025	0.44843687673014	0.503827201927326	14	17	21	0.543683758179375	0.589870701714052	0.64217121447078	31	36	43
20	NOTCH2	1.08231194898313	1.16979642746562	1.26027954787481	92	102	108	1.48925562687243	1.58699953474207	1.69567049525483	113	115	116
21	NOTCH3	0.869609789157734	0.949385644731929	1.03622689492334	63	74	86	0.224596049135884	0.245946893508172	0.271548980415901	2	4	6
22	NOTCH3	0.764467422326042	0.830679788888875	0.90280466055715	48	56	67	0.221326579342918	0.246415547138188	0.272302741079452	2	4	6
23	NOTCH3	0.71289025124364	0.788435939139388	0.868555038652906	42	50	62	0.514173695841897	0.560839870713198	0.614745027282852	28	33	39
24	NOTCH3	1.03654967165053	1.14336576304504	1.26432354369741	87	99	108	0.407264025360538	0.45183529427919	0.499284732185144	17	22	26
25	NOTCH3_PEST	0.872784665781361	0.955452276380658	1.03885311062609	63	75	87	0.734251383323971	0.793763682830799	0.865634374786689	52.4500000000001	59	66
26	NOTCH3_PEST	1.15992108998166	1.27728875359814	1.40349634262007	102	109	113	0.952188824225694	1.04041130815928	1.14462793985315	75	89	102
27	NOTCH3_PEST	0.937705972070294	1.02296166825099	1.13179716915403	72	85	97	0.947820136360459	1.02488182980409	1.113027536353	74	86	99
28	NOTCH3_PEST	0.879516921236112	0.965176497372973	1.0627857748334	64	77	89	0.655464564184033	0.709880968144376	0.773305552195782	44	50	57
29	NOTCH4	0.853975194413993	0.915599839434145	0.984286408718592	61	69	79	0.944772161461774	1.00042801220975	1.06146881524229	74	82	92.5499999999997
30	NOTCH4	0.916469376067927	1.00588381848558	1.1053828014051	69	83	94	1.06051291455297	1.15766461178012	1.27456573360154	93	103	109
31	NOTCH4	0.265865472150939	0.295676237823224	0.331633840952496	6	8	10	0.327146885850452	0.357524716339484	0.391598289569336	10	12	15
32	NOTCH4	0.93826037141878	1.00682704721857	1.08315124063458	74	83	92	0.99732938365146	1.05469413775002	1.1272453789115	80	91	101
33	DLL1	0.644364057359012	0.693492242276772	0.74767102049979	35	40	45	0.657157823975616	0.699879371980379	0.749106720108529	44	48	54
34	DLL1	1.06890812395017	1.16436257176112	1.27560379348136	90	102	108	1.17410168192786	1.26157176540321	1.35699868460114	105	109	110
35	DLL1	0.617906329210763	0.682459922556241	0.761630939580122	33	39	47	0.665179530496472	0.721786005138649	0.793623811743468	45	51	59
36	DLL1	0.944568742879507	1.06390565154151	1.21445466684969	74	89	105	1.01062452453772	1.12148695475842	1.26183863449061	84	100	108
37	DLL4	0.849573958274282	0.929441228721999	1.0172190084194	59	72	84	0.859466193615078	0.926328052932289	1.00006966332281	66	72	81.5499999999997
38	DLL4	0.969453748848455	1.05874337522092	1.1669912511854	78	89	101	0.935147613685885	1.01039417531286	1.09687012689671	73	84	97
39	DLL4	0.522862956070836	0.579717581604016	0.640639372302523	24	30	35	0.55291599930731	0.597424672828642	0.6522246709378	32	37	43
40	DLL4	1.01308482516794	1.11807773416136	1.2331901173	84	96	106	1.07001071425078	1.16415223780695	1.27703195948859	94	104	109
41	DTX1	0.90123836382583	0.987690899007441	1.07787139621653	67	80	91	0.9306706667852	1.00654729193309	1.09533749358994	72	83	97
42	DTX1	1.01825553642435	1.09922441104389	1.19006324049132	84	93	104	1.07659512349309	1.15065343248085	1.22701109301315	95	103	108
43	DTX1	0.79548669085025	0.865560644316407	0.934224268483056	52	61	72	0.927539805790557	0.990668786964326	1.0569334658358	72	80	92
44	DTX1	0.388412792180176	0.743741620576489	1.54811845996192	14	44	115	0.544605064926701	0.958912058234168	2.32294364394543	31	75	116
45	JAG1	0.773439351212587	0.930694462232581	1.13508374621844	48	71	98.5499999999997	0.921639520533849	1.06028124286804	1.25041166524237	71	92	108
46	JAG1	1.07373655321011	1.2178756626982	1.40492638084871	91	106	112	0.987838544953479	1.0812370450891	1.20576506401532	79	95	107
47	JAG1	1.33514173398213	1.44554997752616	1.56675113150865	111	114	116	1.26856254892373	1.36761391717418	1.48415282287725	109	110	112
48	JAG1	1.06518404446505	1.15101769486629	1.24687603333262	90	100	107	0.969462312849313	1.03198917873756	1.10883223997405	76	87	99
49	JAG2	0.593571616265341	0.680131909179261	0.780105560475347	31	38	49	0.872746123749894	0.955678461401386	1.0528599541856	67	75	91
50	JAG2	0.692574937098746	0.752474122082277	0.817590898218611	40	46	54	0.919144380527923	0.989639528905614	1.05910611860454	71	79	92
51	JAG2	1.23468187539446	1.35191641659042	1.48834628633848	107	112	114	1.44234393986588	1.55187350397795	1.68316280714658	112	114	116
52	JAG2	0.469495946896307	0.522500343443574	0.587967383179623	19	24	31	0.609737204978065	0.664001059197726	0.724667998142813	39	45	51
53	ADAM10	0.394869812206206	0.422262154563243	0.455545092726363	13	15	18	0.310109791541288	0.329083371648383	0.349394992705929	8	10	12
54	ADAM10	0.830323410745439	0.898991505633564	0.97878036835391	57	67	78	0.71632234914544	0.767494110353128	0.821902949208364	51	56	62
55	ADAM10	0.792957276516559	0.857228567747154	0.925705532890779	52	60	70	0.604067012815043	0.648843899003433	0.698760807325738	38	43	48
56	ADAM10	0.451867636978291	0.502310660562586	0.557760954736059	17	21	28	0.362894313756359	0.393011673562734	0.429945895245307	12	15	19
57	ADAM17	0.545214730754987	0.610435179895465	0.680240998242146	27	32	39	0.494843103051693	0.541571275252061	0.593719522932297	26	31	37
58	ADAM17	0.551048678592332	0.622246860365112	0.701134705720045	27	33	40	0.504637267241768	0.557626363499225	0.627716768953072	27	33	40
59	ADAM17	0.317808390361185	0.362564175779194	0.418145688571768	9	12	15	0.360081785735896	0.404323823466494	0.459683232932443	12	16	23
60	ADAM17	0.745145034533345	0.825530419407771	0.90433357871055	46	56	67	0.765315908396658	0.826202262225503	0.89487263717884	56	62	69
61	APH1A	0.324479969207072	0.368945144726101	0.416817720023532	9	12	15	0.35605589809519	0.399509907288534	0.448865543379877	12	16	22
62	APH1A	1.00117065890297	1.0849086203835	1.17818719419863	82	92	102	0.990197318106215	1.05081678648092	1.12386548494097	79	91	100
63	APH1A	0.491619224339827	0.533334914760583	0.575936446088393	20	25	30	0.310062134530768	0.331210778058041	0.355656748553832	8	10	12
64	APH1A	0.720691891999809	0.774001811619305	0.840388892932731	42	49	57	0.482197322241184	0.515916225569469	0.554826272339613	25	28	32
65	PSEN1	0.693995744366028	0.758975089940714	0.830317590983644	40	46	56	0.676708139178722	0.73014367326315	0.791438137134199	46	52	59
66	PSEN1	0.788934124139495	0.862453480533293	0.936511271663327	51	61	72	0.691589730464071	0.739879985261794	0.800642994274683	47	53	60
67	PSEN1	1.08755754224174	1.18482669740123	1.28859870363303	93	103	109	0.919806807903284	0.99298227533101	1.06734070191311	71	80	93
68	PSEN1	1.17778340069773	1.26715889640071	1.3706272140686	103	108	112	0.99680589964264	1.05354436315988	1.12389108551586	80	91	100
69	PSEN2	1.19450786441135	1.29282390605236	1.4030749893865	104	110	113	1.28097612329206	1.36876274376291	1.46891213321323	109	110	112
70	PSEN2	0.586824351904607	0.636409794001176	0.690422929612982	31	35	40	0.57920136524348	0.621222277768144	0.665858345046091	35	40	45
71	PSEN2	0.359534774512135	0.406571545450288	0.465438158248149	12	14	18	0.35410971486309	0.397189835345075	0.444863360532076	12	15	21
72	PSEN2	0.766813103429274	0.830543104904466	0.904299334589168	48	56	67	0.867777332778559	0.930389532564037	0.995290263737085	66	72	80
73	NCSTN	0.334192128578678	0.371731836080515	0.418358195761888	10	12	15	0.309280174163056	0.340895069728303	0.379212241692664	8	11	14
74	NCSTN	0.193006075040652	0.219542089037401	0.250490886611237	4	5	6	0.215467724924276	0.238561358477337	0.264713186649126	1	3	6
75	NCSTN	0.641686092944565	0.710868597029338	0.791196333204313	35	41	50	0.663977625752364	0.734397149548304	0.810746700532212	45	53	60
76	NCSTN	1.37317279828243	1.58896914600928	1.85518355824468	112	116	116	1.48135625156607	1.68870618842371	1.9235746750748	113	116	116
77	PSENEN	0.426187606053958	0.47580823912509	0.534694896730467	16	19	25	0.336645015249346	0.375154267412238	0.417980042592616	11	13	18
78	PSENEN	0.269391390141063	0.296384113363142	0.330964492161998	7	8	10	0.26930457730296	0.292827376209961	0.319092476509645	6	8	9
79	PSENEN	0.7394267686484	0.794965488714449	0.855078176966497	44	51	59	0.630221670961634	0.674333718572121	0.725186548733499	42	46	51
80	PSENEN	0.533228238327982	0.568219390560694	0.603016747804534	25	29	32	0.411125301558337	0.436604188786529	0.4660089509482	17	20	24
81	POFUT1	0.603442505338946	0.659388741471757	0.726411730296129	32	37	42	0.581860095619444	0.629701039573062	0.682853660959206	36	41	47
82	POFUT1	0.459088557065228	0.505700812699631	0.561143843796353	18	22	28	0.426966656187027	0.463411891919781	0.507236654200645	19	24	27
83	POFUT1	0.766913397640557	0.851259888917265	0.957807547348065	48	59	75	0.777803998555985	0.856697143262311	0.951315885594157	58	66	74
84	POFUT1	0.533699410200834	0.606307093590824	0.693793108569176	25	32	39	0.517858582394472	0.579527398869247	0.649739156216708	29	35	43
85	HES1	0.88721746179687	0.983303943055037	1.08020367331531	65	79	91	0.649919862348153	0.70654031930217	0.774127235358597	44	49	57
86	HES1	1.0168840291257	1.0978287565685	1.18705535758322	84	94	103	0.616845081948093	0.664099930506857	0.713839300594847	40	45	50
87	HES1	0.893748585825118	0.975796397754517	1.06620439455836	67	78	90	0.537114470588984	0.580158843086112	0.634210729150075	31	35	41
88	HES1	0.793582790690231	0.870154616701141	0.953444205018126	52	62	75	0.477834121381371	0.51924784237198	0.566113713399917	25	29	33
89	HES5	0.797111984800006	0.899670780004835	1.01220034958817	51.4500000000001	67	84	0.692985620329325	0.765636622630951	0.84754923462437	48	56	65
90	HES5	0.922209819015791	1.00483573997969	1.1066240554221	70	83	95	0.872952906912564	0.943965411444589	1.01495595336571	67	74	85
91	HES5	0.548510972981516	0.616382218201592	0.693660198569299	27	33	39	0.654797957091484	0.719011273044023	0.798289817667705	44	51	59
92	HES5	0.814334176150048	0.89141250781161	0.978861479469611	55	65	78	0.757218017744291	0.817524026156124	0.890237903391347	55	62	68
93	HEY1	0.403684179528245	0.447974098667545	0.499583551690086	14	17	21	0.45650079182791	0.496270569769585	0.542751856683724	23	26	31
94	HEY1	0.97242401592809	1.08688758409427	1.2371312987054	77	92	107	0.894973175573904	0.995203777376962	1.10013728965548	69	80	97
95	HEY1	1.04217116650991	1.12194372637349	1.21725420608925	87	97	106	1.06005164629432	1.1360742774207	1.21986459821494	93	101	107
96	HEY1	0.837220055386092	0.908317340930046	0.987328846006809	58	68	80	0.993944527668215	1.05919327998899	1.13493754924176	80	92	101
97	HEY2	0.610653091451318	0.678491369300916	0.758456623763283	32	38	46	0.80689997094362	0.885172959860724	0.970901112729784	61	68	77
98	HEY2	0.700118149329969	0.76564790050909	0.83482103623121	40	47	56	0.86631984367964	0.937667688890342	1.01609389526933	67	73	84.5499999999997
99	HEY2	0.740586930470452	0.815979399368944	0.908318805074379	45	54	68	0.89389617673026	0.969481787299839	1.05168745100529	69	76	91
100	HEY2	0.471400731684496	0.523650149966171	0.587294755221567	19	24	30	0.547996802603984	0.598908841807239	0.657786511242428	32	37	44
101	MAML1	1.12761219239926	1.23829628005038	1.36456391597312	98	107	112	1.00150587992252	1.08426258084139	1.18103269300648	82	96	105
102	MAML1	0.952435719210878	1.03608657076929	1.14377346632587	74	86	99	0.818894647132771	0.881094388521477	0.9465566050574	62	68	74
103	MAML1	0.466909615776501	0.514209934071037	0.568263585372459	18	23	28	0.411860294415528	0.449753283873782	0.49391712489771	17	22	26
104	MAML1	1.04319022738897	1.1368779625049	1.23999372344689	87	98	107	0.741905514288711	0.800961216093536	0.865233678032602	54	60	66
105	MAML2	0.699247125598848	0.764149996164079	0.835523269630047	41	47	57	0.575016266470468	0.621264744666897	0.67400828629775	35	40	45
106	MAML2	0.504824932664241	0.558098881284874	0.623782689397336	22	28	34	0.385681416968671	0.421414823522534	0.463894667963668	14	18	23
107	MAML2	0.50562543085314	0.576845985986847	0.663252681764868	22	29	37	0.407784805349464	0.458773086988275	0.524536693859961	17	23	29
108	MAML2	0.860273423039003	0.930034721851978	1.00222329089722	62	72	82	0.780476139180281	0.832205496784967	0.890394201242375	58	63	69
109	NCOR2	0.678104679377093	0.759269707401794	0.859781168532029	38	47	60	0.941988942498153	1.03431685720331	1.14808869340068	73	88	102
110	NCOR2	0.805373195661962	0.926347531137289	1.065486467617	52	71	90	0.989726501024449	1.10481787782079	1.23456823482364	79.45	98	108
111	NCOR2	0.671416112077751	0.752221787377637	0.846944296752247	38	45	58	1.10757436291251	1.21117730170074	1.33233989005836	99	107	110
112	NCOR2	1.18376673628059	1.27637269514913	1.36967094538376	104	109	112	1.42788143878923	1.51881901400018	1.613613440349	111	113	115
113	FBXW7	1.3021037234996	1.43744562302689	1.58695643671116	110	113	116	0.996014260775324	1.08291657246061	1.18464541336805	80	95	105
114	FBXW7	0.82683309746798	0.912580759717106	1.00905394658509	56.4500000000001	69	83	0.709949574841893	0.777097668057095	0.854767121256861	49	58	65
115	FBXW7	0.733689745516691	0.800864942938552	0.87836209618988	44	52	62	0.549715067893159	0.594014390986492	0.640312716002144	32	37	42
116	FBXW7	0.945293498854477	1.05287081842459	1.19712352935494	74	88	104	0.80538093617442	0.895412299623749	0.99533853683678	61	69	80
117	NUMB	0.957369514611948	1.04570679930995	1.15189140053027	75	87	100	1.01514219139138	1.10255426885554	1.20643965099396	85	98	106
118	NUMB	0.67923858129774	0.737794537273976	0.803823536778803	38	44	52	0.819352072016081	0.876537931727352	0.943202315165076	62	67	73
119	NUMB	1.0201789017881	1.10767905474958	1.2102218189642	84.45	94	105	1.09465135511025	1.17506296039342	1.26358952407124	98	105	108
120	NUMB	0.830864120495227	0.924121460588983	1.0283855061739	57	71	85.5499999999997	0.929184226482672	1.01015529039841	1.10914802422336	72	84	99
121	PLK1	0.145550883115167	0.173448303195668	0.205275906391379	1	3	4	0.233773404705167	0.268681172929068	0.311287101916225	3	6	8
122	PLK1	0.141314430361953	0.168088624679553	0.200839310515113	1	2	4	0.252504744379957	0.289294743107569	0.333303305668662	5	7	10
123	PLK1	0.128432060793194	0.150811610184307	0.180455858806115	1	1	3	0.190717476848791	0.216126781311022	0.244070941038951	1	1	4
124	PLK1	0.208758293893042	0.245804724544809	0.293014726276807	4	6	7	0.377738214181557	0.421813232111291	0.477814513809003	14	18	25
125	PLK4	0.180512143830245	0.211393581600647	0.252066623575298	3	4	6	0.191095281935824	0.225361633261516	0.266866760004425	1	2	6
126	PLK4	0.773908286863884	0.849102712198431	0.93751071134697	49	59	72	0.954209784176651	1.0264967748559	1.12074020557722	74.45	87	100
127	PLK4	0.485554178240745	0.528765338294539	0.584712853193334	20	24	30	0.711767881702269	0.762421255564522	0.819478894408638	50	56	61
128	PLK4	0.2908864862211	0.329513420270391	0.376815227355271	7	10	12	0.481528980675576	0.531326576820731	0.591146530324557	25	30	36
