# Supplementary material for: Accurate determination of CRISPR-mediated gene fitness in transplantable tumours
Source: Nat Commun. 2022 Aug 4;13:4534. doi: 10.1038/s41467-022-31830-2 (PMC9352714; doi:10.1038/s41467-022-31830-2)
Supplement: Supplementary file 5 — Source data [file 41467_2022_31830_MOESM5_ESM.zip › source_data/Fig6/Fig6f/C2271_vs_C0331_Notch.csv]

sgrna	gene	C0331_fitness_lo	C0331_fitness_median	C0331_fitness_hi	C0331_rank_lo	C0331_rank_median	C0331_rank_hi	C2271_fitness_lo	C2271_fitness_median	C2271_fitness_hi	C2271_rank_lo	C2271_rank_median	C2271_rank_hi
13	NOTCH1	1.19047407007238	1.3115397609744	1.45921978918562	97	105	110	0.946861840705155	1.01548314844797	1.0930971559722	74	85	97
14	NOTCH1	1.0700796970575	1.18458013660397	1.31601015681208	88	96	105	0.788573945418131	0.844579774967385	0.90668983958525	59	64	70
15	NOTCH1	1.57948549677631	1.73518825695063	1.91838333836206	113	115	116	1.37571646884008	1.45653947452535	1.5461338343003	110	112	114
16	NOTCH1	1.06566363198334	1.18151482058618	1.3197645267019	87	96	105	1.06873967836228	1.14838594959899	1.24418904262266	94	103	108
17	NOTCH2	0.205754930091353	0.241987508261505	0.286704714844025	10	13	17	0.475752597884795	0.515727034210917	0.563783470805529	25	28	33
18	NOTCH2	0.212166181552499	0.251366415190394	0.308047477108849	10	13	19	0.418682319438094	0.455654009092961	0.497277319996466	18	23	26
19	NOTCH2	0.346485151566393	0.401794191653521	0.474924177019458	24	27	33	0.543683758179375	0.589870701714052	0.64217121447078	31	36	43
20	NOTCH2	0.999986191124226	1.10124966928291	1.22091410822137	81	89	98	1.48925562687243	1.58699953474207	1.69567049525483	113	115	116
21	NOTCH3	0.701205474730513	0.795822637727109	0.91129539685852	56	64	74	0.224596049135884	0.245946893508172	0.271548980415901	2	4	6
22	NOTCH3	0.549207608888104	0.610712695154449	0.682128030001947	39	46	54	0.221326579342918	0.246415547138188	0.272302741079452	2	4	6
23	NOTCH3	0.669411683387054	0.765774327478058	0.884468417596792	53	62	71	0.514173695841897	0.560839870713198	0.614745027282852	28	33	39
24	NOTCH3	1.05291371268059	1.19075870315777	1.35613244310968	86	97	107	0.407264025360538	0.45183529427919	0.499284732185144	17	22	26
25	NOTCH3_PEST	0.971954131132788	1.06618125839746	1.20045166248745	79	87	97	0.734251383323971	0.793763682830799	0.865634374786689	52.4500000000001	59	66
26	NOTCH3_PEST	0.749833848021436	0.847527188163579	0.95774931352762	61	69	78	0.952188824225694	1.04041130815928	1.14462793985315	75	89	102
27	NOTCH3_PEST	1.13384050840436	1.27839622610572	1.45302216221979	93	103	110	0.947820136360459	1.02488182980409	1.113027536353	74	86	99
28	NOTCH3_PEST	0.560357646175529	0.640487553996206	0.740086880871726	40	50	59	0.655464564184033	0.709880968144376	0.773305552195782	44	50	57
29	NOTCH4	0.795350550231032	0.882313644139599	0.977423978535721	65	72	79	0.944772161461774	1.00042801220975	1.06146881524229	74	82	92.5499999999997
30	NOTCH4	0.784294256394814	0.893607954416889	1.00862124630711	64	73	83	1.06051291455297	1.15766461178012	1.27456573360154	93	103	109
31	NOTCH4	0.187834141303137	0.21370305601466	0.246767735930599	7	10	13	0.327146885850452	0.357524716339484	0.391598289569336	10	12	15
32	NOTCH4	0.705003025010003	0.776762241991052	0.869631908501029	56	63	70	0.99732938365146	1.05469413775002	1.1272453789115	80	91	101
33	DLL1	0.223407931104593	0.253860147815085	0.289334506852138	11	14	17	0.657157823975616	0.699879371980379	0.749106720108529	44	48	54
34	DLL1	0.717744210328797	0.810647029399846	0.928467412996443	58	66	75	1.17410168192786	1.26157176540321	1.35699868460114	105	109	110
35	DLL1	0.480515674796753	0.550763968400125	0.639164677012362	33	38	49	0.665179530496472	0.721786005138649	0.793623811743468	45	51	59
36	DLL1	0.269137937578519	0.334396972199405	0.425809826505172	15	23	28	1.01062452453772	1.12148695475842	1.26183863449061	84	100	108
37	DLL4	0.799358134100909	0.894244151322372	1.00067993665972	65	73	82	0.859466193615078	0.926328052932289	1.00006966332281	66	72	81.5499999999997
38	DLL4	0.928404737829154	1.03040886181198	1.16629237432936	75	84	95	0.935147613685885	1.01039417531286	1.09687012689671	73	84	97
39	DLL4	0.509370878673044	0.570698750002634	0.647308962350093	35	41	50	0.55291599930731	0.597424672828642	0.6522246709378	32	37	43
40	DLL4	0.981097147673549	1.09299709460514	1.23828310995984	80	89	100	1.07001071425078	1.16415223780695	1.27703195948859	94	104	109
41	DTX1	0.628311328547939	0.711006770244844	0.816438465529602	48	57	66	0.9306706667852	1.00654729193309	1.09533749358994	72	83	97
42	DTX1	0.822029448542524	0.931006790544384	1.03518905051681	67	76	85	1.07659512349309	1.15065343248085	1.22701109301315	95	103	108
43	DTX1	0.54204532247551	0.610561091541421	0.684105956924218	38	46	54	0.927539805790557	0.990668786964326	1.0569334658358	72	80	92
44	DTX1	0.319881423811292	0.508920515950388	1.33389764444223	21	35	105.55	0.544605064926701	0.958912058234168	2.32294364394543	31	75	116
45	JAG1	1.62805297381585	1.90744025065694	2.28425499241807	114	116	116	0.921639520533849	1.06028124286804	1.25041166524237	71	92	108
46	JAG1	1.17844725426342	1.35092885743985	1.57287614992978	96	107	113	0.987838544953479	1.0812370450891	1.20576506401532	79	95	107
47	JAG1	1.25848902374967	1.40720667085679	1.57774652790416	102	109	113	1.26856254892373	1.36761391717418	1.48415282287725	109	110	112
48	JAG1	1.36787174825176	1.50186130627934	1.66477682246336	108	112	114	0.969462312849313	1.03198917873756	1.10883223997405	76	87	99
49	JAG2	0.469693009375701	0.548599278943047	0.655136406377855	32	38	51	0.872746123749894	0.955678461401386	1.0528599541856	67	75	91
50	JAG2	1.17583845516288	1.30683395560336	1.46577832306032	96	105	110	0.919144380527923	0.989639528905614	1.05910611860454	71	79	92
51	JAG2	1.33781806733108	1.50299102013984	1.69384613353051	107	112	114	1.44234393986588	1.55187350397795	1.68316280714658	112	114	116
52	JAG2	0.632767110326132	0.720427319945021	0.819052926298386	49	58	66	0.609737204978065	0.664001059197726	0.724667998142813	39	45	51
53	ADAM10	0.295215383010296	0.325794572437444	0.361941993627675	18	22	25	0.310109791541288	0.329083371648383	0.349394992705929	8	10	12
54	ADAM10	0.533413735719236	0.600336003604369	0.682152349584497	37	45	54	0.71632234914544	0.767494110353128	0.821902949208364	51	56	62
55	ADAM10	0.613785153036492	0.682468196029385	0.758544731382812	47	54	61	0.604067012815043	0.648843899003433	0.698760807325738	38	43	48
56	ADAM10	0.254257416287203	0.29119080221695	0.335201513442033	14	17	23	0.362894313756359	0.393011673562734	0.429945895245307	12	15	19
57	ADAM17	0.508748722222357	0.585441082979752	0.681321089345702	35	43	53	0.494843103051693	0.541571275252061	0.593719522932297	26	31	37
58	ADAM17	0.496842667182084	0.575205862783078	0.676534544046226	34	41	53	0.504637267241768	0.557626363499225	0.627716768953072	27	33	40
59	ADAM17	0.263312675179607	0.316024868307604	0.399934246924179	15	20	26	0.360081785735896	0.404323823466494	0.459683232932443	12	16	23
60	ADAM17	0.60279584431567	0.678893864367454	0.764603343433549	45	54	62	0.765315908396658	0.826202262225503	0.89487263717884	56	62	69
61	APH1A	0.227568803010369	0.275908324438867	0.346644299280903	12	16	23.5499999999997	0.35605589809519	0.399509907288534	0.448865543379877	12	16	22
62	APH1A	0.808831509803799	0.907832635341825	1.00651147926638	66	74	82	0.990197318106215	1.05081678648092	1.12386548494097	79	91	100
63	APH1A	0.305109276964417	0.342605479630324	0.384998150484757	19	23	26	0.310062134530768	0.331210778058041	0.355656748553832	8	10	12
64	APH1A	0.28130546977803	0.317394531883218	0.360866634944686	16	21	25	0.482197322241184	0.515916225569469	0.554826272339613	25	28	32
65	PSEN1	0.536474815174658	0.60362856077584	0.685677318898684	37	45	54	0.676708139178722	0.73014367326315	0.791438137134199	46	52	59
66	PSEN1	0.712174795090046	0.784534531270191	0.875947192279384	57	64	71	0.691589730464071	0.739879985261794	0.800642994274683	47	53	60
67	PSEN1	1.11002413906255	1.2305632029508	1.38428821479397	90	100	108	0.919806807903284	0.99298227533101	1.06734070191311	71	80	93
68	PSEN1	1.15955370975682	1.28167920657931	1.41944716139206	94	103	109	0.99680589964264	1.05354436315988	1.12389108551586	80	91	100
69	PSEN2	1.0432984751745	1.15601884256955	1.28698099393458	85	94	103	1.28097612329206	1.36876274376291	1.46891213321323	109	110	112
70	PSEN2	0.611257617109834	0.681032628512788	0.761011998356092	46	54	61	0.57920136524348	0.621222277768144	0.665858345046091	35	40	45
71	PSEN2	0.387842047977234	0.449503470237886	0.53279901816164	26	31	37	0.35410971486309	0.397189835345075	0.444863360532076	12	15	21
72	PSEN2	0.835040135426286	0.933303424030475	1.02437533188022	68	76	84	0.867777332778559	0.930389532564037	0.995290263737085	66	72	80
73	NCSTN	0.168660399046457	0.200896601354123	0.244910338035387	5	9	13	0.309280174163056	0.340895069728303	0.379212241692664	8	11	14
74	NCSTN	0.0956183973460748	0.116849008933698	0.14842281160125	1	2	4	0.215467724924276	0.238561358477337	0.264713186649126	1	3	6
75	NCSTN	0.436980770308837	0.50664013232834	0.585772553696142	30	35	42	0.663977625752364	0.734397149548304	0.810746700532212	45	53	60
76	NCSTN	1.13650616479776	1.35922599218051	1.64919601047551	92	107	113	1.48135625156607	1.68870618842371	1.9235746750748	113	116	116
77	PSENEN	0.230542151040024	0.27132225445728	0.327092114220732	12	15	21	0.336645015249346	0.375154267412238	0.417980042592616	11	13	18
78	PSENEN	0.163797326332059	0.189406179532154	0.220124671604099	5	8	11	0.26930457730296	0.292827376209961	0.319092476509645	6	8	9
79	PSENEN	0.468129225640798	0.519790172033937	0.580286335695932	32	36	42	0.630221670961634	0.674333718572121	0.725186548733499	42	46	51
80	PSENEN	0.269902196277241	0.297398315048716	0.333522824733735	15	18	22	0.411125301558337	0.436604188786529	0.4660089509482	17	20	24
81	POFUT1	0.370460800971188	0.423588515389734	0.492856970361912	25	28	34	0.581860095619444	0.629701039573062	0.682853660959206	36	41	47
82	POFUT1	0.28337705389036	0.325734891000227	0.383822925023074	16	22	26	0.426966656187027	0.463411891919781	0.507236654200645	19	24	27
83	POFUT1	0.38397923281221	0.443187734046417	0.525944185325316	26	30	36	0.777803998555985	0.856697143262311	0.951315885594157	58	66	74
84	POFUT1	0.276345848811259	0.335084413401685	0.430680197162963	16	23	29	0.517858582394472	0.579527398869247	0.649739156216708	29	35	43
85	HES1	0.645628628931566	0.737003836420731	0.847429530220542	50.4500000000001	59	68	0.649919862348153	0.70654031930217	0.774127235358597	44	49	57
86	HES1	0.980212969716937	1.06763291629646	1.18011620186404	79	87	95	0.616845081948093	0.664099930506857	0.713839300594847	40	45	50
87	HES1	0.694695509788921	0.779712170465272	0.885049778634451	55	63	72	0.537114470588984	0.580158843086112	0.634210729150075	31	35	41
88	HES1	0.622172882040818	0.694358552390041	0.779112001772617	48	55	63	0.477834121381371	0.51924784237198	0.566113713399917	25	29	33
89	HES5	0.783247584105692	0.896890571525859	1.02740533868742	64	73	84.5499999999997	0.692985620329325	0.765636622630951	0.84754923462437	48	56	65
90	HES5	1.08086781818813	1.2125370926857	1.37047602095026	88	98	107	0.872952906912564	0.943965411444589	1.01495595336571	67	74	85
91	HES5	0.543339612182979	0.62696586067782	0.733003406090147	38	48	58	0.654797957091484	0.719011273044023	0.798289817667705	44	51	59
92	HES5	0.768213036448314	0.857880117695294	0.966700326789675	62	70	79	0.757218017744291	0.817524026156124	0.890237903391347	55	62	68
93	HEY1	0.391956316791548	0.449978621347367	0.519564851946082	26	31	36	0.45650079182791	0.496270569769585	0.542751856683724	23	26	31
94	HEY1	0.880575836702536	1.00212561380425	1.16801606105146	72	82	95	0.894973175573904	0.995203777376962	1.10013728965548	69	80	97
95	HEY1	1.25582457492043	1.38306224163215	1.53319992008907	102	108	112	1.06005164629432	1.1360742774207	1.21986459821494	93	101	107
96	HEY1	0.919544289792561	1.01637424602782	1.14166775674787	75	83	92.5499999999997	0.993944527668215	1.05919327998899	1.13493754924176	80	92	101
97	HEY2	0.658440193819303	0.759603478880119	0.881497287664553	52	61	71	0.80689997094362	0.885172959860724	0.970901112729784	61	68	77
98	HEY2	1.06361630017996	1.18658485372508	1.32905536422706	87	96	106	0.86631984367964	0.937667688890342	1.01609389526933	67	73	84.5499999999997
99	HEY2	0.545263355183054	0.623735839162147	0.71491997059351	38	48	57	0.89389617673026	0.969481787299839	1.05168745100529	69	76	91
100	HEY2	0.386212575821446	0.448744033593673	0.537644105259746	26	31	37	0.547996802603984	0.598908841807239	0.657786511242428	32	37	44
101	MAML1	0.950295476285347	1.0628318937815	1.21530527022184	77	87	98	1.00150587992252	1.08426258084139	1.18103269300648	82	96	105
102	MAML1	1.03608699990943	1.1584861096495	1.29789598509462	85	94	103	0.818894647132771	0.881094388521477	0.9465566050574	62	68	74
103	MAML1	0.399835354127351	0.459450921816581	0.52913725261951	27	32	37	0.411860294415528	0.449753283873782	0.49391712489771	17	22	26
104	MAML1	0.981264466052581	1.07678027013134	1.22039394241183	80	87	99	0.741905514288711	0.800961216093536	0.865233678032602	54	60	66
105	MAML2	0.822342577019784	0.926683779929728	1.02795412459422	68	76	84	0.575016266470468	0.621264744666897	0.67400828629775	35	40	45
106	MAML2	0.791692135224181	0.892688795633784	1.00566968771873	64	73	82	0.385681416968671	0.421414823522534	0.463894667963668	14	18	23
107	MAML2	0.573794669899867	0.663117255954835	0.791666259930838	41	52	63	0.407784805349464	0.458773086988275	0.524536693859961	17	23	29
108	MAML2	1.33359859808697	1.4815406322897	1.64976761100814	106.45	111	114	0.780476139180281	0.832205496784967	0.890394201242375	58	63	69
109	NCOR2	0.657456282704105	0.746598500912423	0.869542138635999	52	60	70	0.941988942498153	1.03431685720331	1.14808869340068	73	88	102
110	NCOR2	0.823458727267684	0.963306011884625	1.12245309395348	66	78	92	0.989726501024449	1.10481787782079	1.23456823482364	79.45	98	108
111	NCOR2	1.51372575260964	1.7101800281701	1.94148993392606	112	114	116	1.10757436291251	1.21117730170074	1.33233989005836	99	107	110
112	NCOR2	1.09188905115397	1.20264781066119	1.33371700748209	89	98	105	1.42788143878923	1.51881901400018	1.613613440349	111	113	115
113	FBXW7	1.11021560430327	1.24878363191314	1.42504745455576	90	101	109	0.996014260775324	1.08291657246061	1.18464541336805	80	95	105
114	FBXW7	0.508042013827534	0.585101169789804	0.677395477213534	35	43	53	0.709949574841893	0.777097668057095	0.854767121256861	49	58	65
115	FBXW7	0.485849000846243	0.547752144200584	0.623920880284517	34	38	47	0.549715067893159	0.594014390986492	0.640312716002144	32	37	42
116	FBXW7	1.07595664968012	1.25565730733975	1.4753677322149	88	101	111	0.80538093617442	0.895412299623749	0.99533853683678	61	69	80
117	NUMB	0.95032301190435	1.05524018505239	1.20265814938223	78	86	97	1.01514219139138	1.10255426885554	1.20643965099396	85	98	106
118	NUMB	0.540991051716411	0.602388967886307	0.67703530766345	38	45	53	0.819352072016081	0.876537931727352	0.943202315165076	62	67	73
119	NUMB	0.881728079228297	0.976953436289267	1.07355720591387	71.45	80	87	1.09465135511025	1.17506296039342	1.26358952407124	98	105	108
120	NUMB	0.904258057807528	1.00752585620284	1.15474838274033	73	82	93	0.929184226482672	1.01015529039841	1.10914802422336	72	84	99
121	PLK1	0.13468855396164	0.17130292889561	0.239824982603266	3	6	12	0.233773404705167	0.268681172929068	0.311287101916225	3	6	8
122	PLK1	0.0694069072591455	0.0886638935599864	0.122638213408315	1	1	3	0.252504744379957	0.289294743107569	0.333303305668662	5	7	10
123	PLK1	0.128355264398559	0.157411083860283	0.205797144885708	3	5	9	0.190717476848791	0.216126781311022	0.244070941038951	1	1	4
124	PLK1	0.121798556759391	0.152238799323712	0.205109740455046	3	4	10	0.377738214181557	0.421813232111291	0.477814513809003	14	18	25
125	PLK4	0.0634347968724313	0.121653123680154	0.271226751661985	1	3	15	0.191095281935824	0.225361633261516	0.266866760004425	1	2	6
126	PLK4	0.381651360732095	0.446184369728988	0.520934497267729	26	30	36	0.954209784176651	1.0264967748559	1.12074020557722	74.45	87	100
127	PLK4	0.159928926016822	0.183920256315166	0.216458177280782	4	7	11	0.711767881702269	0.762421255564522	0.819478894408638	50	56	61
128	PLK4	0.162118277381483	0.196624924985832	0.244841756885103	5	9	12	0.481528980675576	0.531326576820731	0.591146530324557	25	30	36
