# Supplementary material for: Accurate determination of CRISPR-mediated gene fitness in transplantable tumours
Source: Nat Commun. 2022 Aug 4;13:4534. doi: 10.1038/s41467-022-31830-2 (PMC9352714; doi:10.1038/s41467-022-31830-2)
Supplement: Supplementary file 5 — Source data [file 41467_2022_31830_MOESM5_ESM.zip › source_data/Fig7/Fig7a/ec50_fitness.csv]

CID	drug	ec50	gene	fitness
C0331	Erdafitinib	0.0097135871609969	FGFR2	0.6322
C0592	Erdafitinib	0.00263847983511781	FGFR2	0.9156
C1368	Erdafitinib	0.0041245457427703	FGFR2	0.4523
C1379	Erdafitinib	0.00292190397216847	FGFR2	0.5102
C1383	Erdafitinib	0.0132239606717824	FGFR2	0.5831
C2271	Erdafitinib	0.0133877851217979	FGFR2	0.7568
C2553	Erdafitinib	0.00672741853932459	FGFR2	0.7366
C3037	Erdafitinib	0.00690659541144189	FGFR2	0.6616
C3278	Erdafitinib	0.00481952108537173	FGFR2	0.6178
C0331	Everolimus	0.0768756129549652	MTOR	0.2392
C0592	Everolimus	0.158420870485326	MTOR	0.3265
C1368	Everolimus	0.00168750510568745	MTOR	0.6791
C1379	Everolimus	0.00161593237440168	MTOR	0.2815
C1383	Everolimus	0.0027697993590179	MTOR	0.5588
C2271	Everolimus	0.00504465997806071	MTOR	0.5223
C2553	Everolimus	0.561534249850035	MTOR	0.3171
C3037	Everolimus	0.00249213319672331	MTOR	0.4423
C3278	Everolimus	0.039941820778067	MTOR	0.7472
C0331	Idasanutlin	0.00966038112970917	MDM2	0.9313
C1368	Idasanutlin	0.00254328479852956	MDM2	0.827
C1379	Idasanutlin	0.00452095159423517	MDM2	0.8204
C2271	Idasanutlin	0.0082110650378004	MDM2	0.7805
C2553	Idasanutlin	0.000308161793774859	MDM2	0.2976
C3037	Idasanutlin	0.0108775258658553	MDM2	0.779
C3278	Idasanutlin	0.00560089244657508	MDM2	0.9544
C0331	Infigratinib	0.00577452582525329	FGFR2	0.6322
C0592	Infigratinib	0.0106806050861878	FGFR2	0.9156
C1368	Infigratinib	0.00121784201090177	FGFR2	0.4523
C1379	Infigratinib	0.00112940181920216	FGFR2	0.5102
C1383	Infigratinib	0.00115367361162607	FGFR2	0.5831
C2271	Infigratinib	0.00778480527816291	FGFR2	0.7568
C3037	Infigratinib	0.000366728899295115	FGFR2	0.6616
C3278	Infigratinib	0.0117099806182582	FGFR2	0.6178
C0331	JQ-1	0.00397460160464156	MYC	0.1639
C0592	JQ-1	0.0290273605893397	MYC	0.2167
C1379	JQ-1	0.00759697261560042	MYC	0.0604
C1383	JQ-1	0.0393119874110419	MYC	0.5072
C2271	JQ-1	0.0215090280333761	MYC	0.3131
C2553	JQ-1	0.0531386801594798	MYC	0.4424
C3037	JQ-1	0.175591265566053	MYC	0.2509
C3278	JQ-1	0.0915637794654539	MYC	0.431
C0331	Nutlin-3a	0.266212600887457	MDM2	0.9313
C0592	Nutlin-3a	0.206225963029156	MDM2	0.6712
C1368	Nutlin-3a	0.0284895184746622	MDM2	0.827
C1379	Nutlin-3a	0.019782515527169	MDM2	0.8204
C1383	Nutlin-3a	0.0431469334738438	MDM2	0.9736
C2271	Nutlin-3a	0.0252336843358719	MDM2	0.7805
C2553	Nutlin-3a	0.023370248759908	MDM2	0.2976
C3037	Nutlin-3a	0.024076397590379	MDM2	0.779
C3278	Nutlin-3a	0.0529478399271967	MDM2	0.9544
C0331	Rapamycin	0.261131420496486	MTOR	0.2392
C1368	Rapamycin	0.00360978702659217	MTOR	0.6791
C1379	Rapamycin	0.00458552060761553	MTOR	0.2815
C1383	Rapamycin	0.0138115775487504	MTOR	0.5588
C2271	Rapamycin	0.0935726683467572	MTOR	0.5223
C3037	Rapamycin	0.0052966493403694	MTOR	0.4423
C3278	Rapamycin	0.107946595992844	MTOR	0.7472
