# Supplementary material for: Accurate determination of CRISPR-mediated gene fitness in transplantable tumours
Source: Nat Commun. 2022 Aug 4;13:4534. doi: 10.1038/s41467-022-31830-2 (PMC9352714; doi:10.1038/s41467-022-31830-2)
Supplement: Supplementary file 5 — Source data [file 41467_2022_31830_MOESM5_ESM.zip › source_data/Fig7/Fig7a/LL4_model_fit.csv]

CID	drug	b	min	max	EC50
C1368	Nutlin-3a	1.26592889825572	-9875.10995565716	285232.285833605	0.0284895184746622
C1368	Rapamycin	0.575923405237247	56437.0470735562	252263.111089416	0.00360978702659217
C1368	Erdafitinib	1.67320468288885	18642.2843187392	308497.010914013	0.0041245457427703
C1368	JQ-1	0.0397175506234432	3588.80783893433	205272.008512017	0.00103312408656389
C1368	Idasanutlin	1.14480400598534	47001.2880566483	279484.962843714	0.00254328479852956
C1368	Everolimus	10.9107844676955	73058.9244022949	233464.76945457	0.00168750510568745
C1368	Infigratinib	8.96454098448224	108309.068717606	288133.205886295	0.00121784201090177
C1379	Nutlin-3a	1.60322534875254	26271.8660311378	217844.111217474	0.019782515527169
C1379	Rapamycin	1.10647429953505	63965.0991867451	200367.737886849	0.00458552060761553
C1379	Erdafitinib	2.0217500379169	17764.1860579134	231739.673190866	0.00292190397216847
C1379	JQ-1	1.14787915299982	105356.516462899	281438.408978924	0.00759697261560042
C1379	Idasanutlin	1.24324526335625	28327.1905298483	225658.982317214	0.00452095159423517
C1379	Everolimus	11.5244392921307	69772.6197785428	192434.278911824	0.00161593237440168
C1379	Infigratinib	8.51487349993073	96905.2745541826	218101.564225553	0.00112940181920216
C2271	Nutlin-3a	1.69723759098134	45501.1007838255	144717.246158815	0.0252336843358719
C2271	Rapamycin	0.863743818966324	-2574.5710042487	124053.44746282	0.0935726683467572
C2271	Erdafitinib	0.707867976457352	-22035.0315739354	202164.397744859	0.0133877851217979
C2271	JQ-1	0.61699663601825	-24704.9282207793	128298.620759436	0.0215090280333761
C2271	Idasanutlin	2.04080071651668	69431.6758522671	145058.099026627	0.0082110650378004
C2271	Everolimus	0.271931166457488	21246.8822052754	133351.368919278	0.00504465997806071
C2271	Infigratinib	1.65493808135863	98069.9644412989	157935.453242141	0.00778480527816291
C0592	Nutlin-3a	0.652933432293124	-16450.0979093133	60092.0211423216	0.206225963029156
C0592	Rapamycin	-0.019078395816233	56816.9658827081	27686.2066553225	9.81304249519351e-06
C0592	Erdafitinib	3.05080579740169	6307.95358034359	51378.9406375197	0.00263847983511781
C0592	JQ-1	0.870562652066587	17214.197929504	69270.6825318068	0.0290273605893397
C0592	Idasanutlin	0.786275937560125	-45911.735800518	64132.1328893729	1.39349133785144
C0592	Everolimus	1.05242881342046	2587.82021624329	43839.1453336394	0.158420870485326
C0592	Infigratinib	10.1969332734519	24813.4206405243	55385.1479746021	0.0106806050861878
C2553	Nutlin-3a	1.70615602011864	17392.4545912992	316222.756234536	0.023370248759908
C2553	Rapamycin	0.0202936742120279	-137861.420972283	713879.201006554	5.06375656621959e-06
C2553	Erdafitinib	2.99820499811113	30074.210764646	238413.474630797	0.00672741853932459
C2553	JQ-1	6.73187739259505	87853.1251473638	168185.904651885	0.0531386801594798
C2553	Idasanutlin	1.07306366101428	96315.6474977671	439484.889019721	0.000308161793774859
C2553	Everolimus	1.47996883156816	-576715.94593255	256519.705265509	0.561534249850035
C2553	Infigratinib	0.268541605193178	207627.655193407	260992.789453389	2.5563655291863e-05
C3037	Nutlin-3a	1.39695192917622	10517.2908610562	65949.9844496386	0.024076397590379
C3037	Rapamycin	0.822377799073463	14962.4842071074	47065.0298288643	0.0052966493403694
C3037	Erdafitinib	1.69110130673889	3563.9336252357	58177.9901695795	0.00690659541144189
C3037	JQ-1	0.553648331275949	-32892.2952565896	74136.0203552468	0.175591265566053
C3037	Idasanutlin	6.67531959297744	30942.4828363928	62366.5586853538	0.0108775258658553
C3037	Everolimus	9.82206170737571	15793.9339403564	44743.5336240952	0.00249213319672331
C3037	Infigratinib	1.3337517571097	33356.4591937706	61857.6717106889	0.000366728899295115
C0331	Nutlin-3a	1.12910016957864	-705761.410601649	323956.434239479	0.266212600887457
C0331	Rapamycin	0.587054522079463	-245052.483329772	340874.908899383	0.261131420496486
C0331	Erdafitinib	1.3645534707437	46264.0857933549	502159.541514584	0.0097135871609969
C0331	JQ-1	0.885208637911395	66539.4432043028	503313.748956867	0.00397460160464156
C0331	Idasanutlin	7.29575011450566	125391.568659094	315473.116709623	0.00966038112970917
C0331	Everolimus	0.583094588179272	-34107.5722316746	348534.031643775	0.0768756129549652
C0331	Infigratinib	1.57547858690373	165533.22871591	401399.153103041	0.00577452582525329
C1383	Nutlin-3a	1.99431945245601	27755.595787171	168806.501537773	0.0431469334738438
C1383	Rapamycin	1.14001943164301	3214.39088465457	160022.527577453	0.0138115775487504
C1383	Erdafitinib	2.49087180903666	69.7518380649624	182980.037871547	0.0132239606717824
C1383	JQ-1	6.01050262176049	89151.960774878	182885.051711625	0.0393119874110419
C1383	Idasanutlin	NA	NA	NA	NA
C1383	Everolimus	7.92369144357722	27716.6909879761	151331.543057177	0.0027697993590179
C1383	Infigratinib	8.47683983785287	75463.0361494322	193360.106615786	0.00115367361162607
C3278	Nutlin-3a	1.20918211226919	-76244.0357315685	328726.909858343	0.0529478399271967
C3278	Rapamycin	0.700832407103059	-39099.9449019071	267127.157573882	0.107946595992844
C3278	Erdafitinib	2.13846992089566	37631.6232637788	358720.871585526	0.00481952108537173
C3278	JQ-1	1.04680911147888	-54508.346490718	380608.921495772	0.0915637794654539
C3278	Idasanutlin	2.15481484318962	78047.3384897093	309094.52756503	0.00560089244657508
C3278	Everolimus	0.951548166244636	71738.3340564897	255902.615083532	0.039941820778067
C3278	Infigratinib	9.86355947715365	137196.497337571	334978.726988792	0.0117099806182582
