# Supplementary material for: Accurate determination of CRISPR-mediated gene fitness in transplantable tumours
Source: Nat Commun. 2022 Aug 4;13:4534. doi: 10.1038/s41467-022-31830-2 (PMC9352714; doi:10.1038/s41467-022-31830-2)
Supplement: Supplementary file 5 — Source data [file 41467_2022_31830_MOESM5_ESM.zip › source_data/Fig7/Fig7a/plate_readings.csv]

CID	drug	dose	reading
C0331	Erdafitinib	1e-05	477502
C0331	Erdafitinib	1e-05	488737
C0331	Erdafitinib	1e-05	516838
C0331	Erdafitinib	3e-05	385817
C0331	Erdafitinib	3e-05	490471
C0331	Erdafitinib	3e-05	480896
C0331	Erdafitinib	1e-04	579740
C0331	Erdafitinib	1e-04	576020
C0331	Erdafitinib	1e-04	489359
C0331	Erdafitinib	3e-04	357522
C0331	Erdafitinib	3e-04	491760
C0331	Erdafitinib	3e-04	533779
C0331	Erdafitinib	0.001	585461
C0331	Erdafitinib	0.001	621803
C0331	Erdafitinib	0.001	536936
C0331	Erdafitinib	0.003	339188
C0331	Erdafitinib	0.003	476287
C0331	Erdafitinib	0.003	490708
C0331	Erdafitinib	0.01	141841
C0331	Erdafitinib	0.01	262591
C0331	Erdafitinib	0.01	289122
C0331	Erdafitinib	0.03	140418
C0331	Erdafitinib	0.03	202742
C0331	Erdafitinib	0.03	189848
C0331	Erdafitinib	0.1	18497
C0331	Erdafitinib	0.1	40492
C0331	Erdafitinib	0.1	53313
C0331	Everolimus	1e-05	361065
C0331	Everolimus	1e-05	349771
C0331	Everolimus	1e-05	290737
C0331	Everolimus	3e-05	350156
C0331	Everolimus	3e-05	360665
C0331	Everolimus	3e-05	358471
C0331	Everolimus	1e-04	361406
C0331	Everolimus	1e-04	347992
C0331	Everolimus	1e-04	297407
C0331	Everolimus	3e-04	357774
C0331	Everolimus	3e-04	345814
C0331	Everolimus	3e-04	355566
C0331	Everolimus	0.001	329762
C0331	Everolimus	0.001	311606
C0331	Everolimus	0.001	267586
C0331	Everolimus	0.003	325093
C0331	Everolimus	0.003	287299
C0331	Everolimus	0.003	297214
C0331	Everolimus	0.01	291434
C0331	Everolimus	0.01	246777
C0331	Everolimus	0.01	229228
C0331	Everolimus	0.03	234371
C0331	Everolimus	0.03	245013
C0331	Everolimus	0.03	159701
C0331	Everolimus	0.1	166459
C0331	Everolimus	0.1	119298
C0331	Everolimus	0.1	136906
C0331	Idasanutlin	1e-05	311591
C0331	Idasanutlin	1e-05	316274
C0331	Idasanutlin	1e-05	247296
C0331	Idasanutlin	3e-05	316230
C0331	Idasanutlin	3e-05	298667
C0331	Idasanutlin	3e-05	310420
C0331	Idasanutlin	1e-04	346495
C0331	Idasanutlin	1e-04	319002
C0331	Idasanutlin	1e-04	285535
C0331	Idasanutlin	3e-04	342093
C0331	Idasanutlin	3e-04	328991
C0331	Idasanutlin	3e-04	348793
C0331	Idasanutlin	0.001	360694
C0331	Idasanutlin	0.001	318498
C0331	Idasanutlin	0.001	292308
C0331	Idasanutlin	0.003	288573
C0331	Idasanutlin	0.003	293257
C0331	Idasanutlin	0.003	353654
C0331	Idasanutlin	0.01	182363
C0331	Idasanutlin	0.01	167808
C0331	Idasanutlin	0.01	275516
C0331	Idasanutlin	0.03	115533
C0331	Idasanutlin	0.03	68134
C0331	Idasanutlin	0.03	69157
C0331	Idasanutlin	0.1	136846
C0331	Idasanutlin	0.1	142464
C0331	Idasanutlin	0.1	220246
C0331	Infigratinib	1e-05	428576
C0331	Infigratinib	1e-05	437039
C0331	Infigratinib	1e-05	324056
C0331	Infigratinib	3e-05	441160
C0331	Infigratinib	3e-05	416764
C0331	Infigratinib	3e-05	429510
C0331	Infigratinib	1e-04	389492
C0331	Infigratinib	1e-04	411813
C0331	Infigratinib	1e-04	328843
C0331	Infigratinib	3e-04	413770
C0331	Infigratinib	3e-04	368979
C0331	Infigratinib	3e-04	387818
C0331	Infigratinib	0.001	425286
C0331	Infigratinib	0.001	455966
C0331	Infigratinib	0.001	357359
C0331	Infigratinib	0.003	343991
C0331	Infigratinib	0.003	281044
C0331	Infigratinib	0.003	306937
C0331	Infigratinib	0.01	294294
C0331	Infigratinib	0.01	234445
C0331	Infigratinib	0.01	297199
C0331	Infigratinib	0.03	135349
C0331	Infigratinib	0.03	95079
C0331	Infigratinib	0.03	104743
C0331	Infigratinib	0.1	184823
C0331	Infigratinib	0.1	221566
C0331	Infigratinib	0.1	229673
C0331	JQ-1	1e-05	487299
C0331	JQ-1	1e-05	522366
C0331	JQ-1	1e-05	528428
C0331	JQ-1	3e-05	477398
C0331	JQ-1	3e-05	478199
C0331	JQ-1	3e-05	472196
C0331	JQ-1	1e-04	470328
C0331	JQ-1	1e-04	531793
C0331	JQ-1	1e-04	490011
C0331	JQ-1	3e-04	418394
C0331	JQ-1	3e-04	469246
C0331	JQ-1	3e-04	452098
C0331	JQ-1	0.001	391775
C0331	JQ-1	0.001	480629
C0331	JQ-1	0.001	452602
C0331	JQ-1	0.003	259434
C0331	JQ-1	0.003	305277
C0331	JQ-1	0.003	295035
C0331	JQ-1	0.01	148837
C0331	JQ-1	0.01	192738
C0331	JQ-1	0.01	206048
C0331	JQ-1	0.03	149044
C0331	JQ-1	0.03	194754
C0331	JQ-1	0.03	191419
C0331	JQ-1	0.1	46406
C0331	JQ-1	0.1	66919
C0331	JQ-1	0.1	75100
C0331	Nutlin-3a	1e-05	357849
C0331	Nutlin-3a	1e-05	359420
C0331	Nutlin-3a	1e-05	317682
C0331	Nutlin-3a	3e-05	228709
C0331	Nutlin-3a	3e-05	312940
C0331	Nutlin-3a	3e-05	296547
C0331	Nutlin-3a	1e-04	351742
C0331	Nutlin-3a	1e-04	350838
C0331	Nutlin-3a	1e-04	330444
C0331	Nutlin-3a	3e-04	260620
C0331	Nutlin-3a	3e-04	326664
C0331	Nutlin-3a	3e-04	342657
C0331	Nutlin-3a	0.001	359346
C0331	Nutlin-3a	0.001	362502
C0331	Nutlin-3a	0.001	335942
C0331	Nutlin-3a	0.003	283875
C0331	Nutlin-3a	0.003	331452
C0331	Nutlin-3a	0.003	375723
C0331	Nutlin-3a	0.01	226990
C0331	Nutlin-3a	0.01	264073
C0331	Nutlin-3a	0.01	269246
C0331	Nutlin-3a	0.03	233156
C0331	Nutlin-3a	0.03	291271
C0331	Nutlin-3a	0.03	272062
C0331	Nutlin-3a	0.1	48985
C0331	Nutlin-3a	0.1	60946
C0331	Nutlin-3a	0.1	83459
C0331	Rapamycin	1e-05	252024
C0331	Rapamycin	1e-05	333808
C0331	Rapamycin	1e-05	362043
C0331	Rapamycin	3e-05	367986
C0331	Rapamycin	3e-05	396844
C0331	Rapamycin	3e-05	372270
C0331	Rapamycin	1e-04	289270
C0331	Rapamycin	1e-04	349949
C0331	Rapamycin	1e-04	349993
C0331	Rapamycin	3e-04	320172
C0331	Rapamycin	3e-04	351920
C0331	Rapamycin	3e-04	324367
C0331	Rapamycin	0.001	256322
C0331	Rapamycin	0.001	321847
C0331	Rapamycin	0.001	311458
C0331	Rapamycin	0.003	279769
C0331	Rapamycin	0.003	361672
C0331	Rapamycin	0.003	333704
C0331	Rapamycin	0.01	171810
C0331	Rapamycin	0.01	235824
C0331	Rapamycin	0.01	237321
C0331	Rapamycin	0.03	202253
C0331	Rapamycin	0.03	314570
C0331	Rapamycin	0.03	270610
C0331	Rapamycin	0.1	93894
C0331	Rapamycin	0.1	120350
C0331	Rapamycin	0.1	126842
C0592	Erdafitinib	1e-05	57181
C0592	Erdafitinib	1e-05	61983
C0592	Erdafitinib	1e-05	58070
C0592	Erdafitinib	3e-05	41115
C0592	Erdafitinib	3e-05	52675
C0592	Erdafitinib	3e-05	53135
C0592	Erdafitinib	1e-04	52142
C0592	Erdafitinib	1e-04	55017
C0592	Erdafitinib	1e-04	55062
C0592	Erdafitinib	3e-04	36075
C0592	Erdafitinib	3e-04	43279
C0592	Erdafitinib	3e-04	47710
C0592	Erdafitinib	0.001	45843
C0592	Erdafitinib	0.001	54024
C0592	Erdafitinib	0.001	50852
C0592	Erdafitinib	0.003	20039
C0592	Erdafitinib	0.003	24100
C0592	Erdafitinib	0.003	28561
C0592	Erdafitinib	0.01	4239
C0592	Erdafitinib	0.01	7559
C0592	Erdafitinib	0.01	12835
C0592	Erdafitinib	0.03	6966
C0592	Erdafitinib	0.03	8789
C0592	Erdafitinib	0.03	14673
C0592	Erdafitinib	0.1	622
C0592	Erdafitinib	0.1	1527
C0592	Erdafitinib	0.1	1986
C0592	Everolimus	1e-05	37839
C0592	Everolimus	1e-05	39351
C0592	Everolimus	1e-05	41381
C0592	Everolimus	3e-05	45665
C0592	Everolimus	3e-05	45487
C0592	Everolimus	3e-05	37691
C0592	Everolimus	1e-04	42256
C0592	Everolimus	1e-04	44420
C0592	Everolimus	1e-04	45235
C0592	Everolimus	3e-04	51060
C0592	Everolimus	3e-04	50867
C0592	Everolimus	3e-04	41885
C0592	Everolimus	0.001	43575
C0592	Everolimus	0.001	41930
C0592	Everolimus	0.001	42404
C0592	Everolimus	0.003	49889
C0592	Everolimus	0.003	54009
C0592	Everolimus	0.003	43827
C0592	Everolimus	0.01	38862
C0592	Everolimus	0.01	31822
C0592	Everolimus	0.01	35512
C0592	Everolimus	0.03	41767
C0592	Everolimus	0.03	44968
C0592	Everolimus	0.03	34149
C0592	Everolimus	0.1	30740
C0592	Everolimus	0.1	23551
C0592	Everolimus	0.1	28946
C0592	Idasanutlin	1e-05	62798
C0592	Idasanutlin	1e-05	62606
C0592	Idasanutlin	1e-05	52883
C0592	Idasanutlin	3e-05	59226
C0592	Idasanutlin	3e-05	59360
C0592	Idasanutlin	3e-05	60738
C0592	Idasanutlin	1e-04	66519
C0592	Idasanutlin	1e-04	63006
C0592	Idasanutlin	1e-04	53357
C0592	Idasanutlin	3e-04	65852
C0592	Idasanutlin	3e-04	67393
C0592	Idasanutlin	3e-04	68786
C0592	Idasanutlin	0.001	71424
C0592	Idasanutlin	0.001	72136
C0592	Idasanutlin	0.001	57937
C0592	Idasanutlin	0.003	66029
C0592	Idasanutlin	0.003	68742
C0592	Idasanutlin	0.003	72180
C0592	Idasanutlin	0.01	67200
C0592	Idasanutlin	0.01	68445
C0592	Idasanutlin	0.01	71084
C0592	Idasanutlin	0.03	52216
C0592	Idasanutlin	0.03	50571
C0592	Idasanutlin	0.03	45294
C0592	Idasanutlin	0.1	51549
C0592	Idasanutlin	0.1	54780
C0592	Idasanutlin	0.1	56040
C0592	Infigratinib	1e-05	61212
C0592	Infigratinib	1e-05	59241
C0592	Infigratinib	1e-05	51015
C0592	Infigratinib	3e-05	57344
C0592	Infigratinib	3e-05	61450
C0592	Infigratinib	3e-05	61731
C0592	Infigratinib	1e-04	55921
C0592	Infigratinib	1e-04	56366
C0592	Infigratinib	1e-04	49444
C0592	Infigratinib	3e-04	55951
C0592	Infigratinib	3e-04	58233
C0592	Infigratinib	3e-04	56885
C0592	Infigratinib	0.001	57804
C0592	Infigratinib	0.001	57240
C0592	Infigratinib	0.001	49296
C0592	Infigratinib	0.003	47932
C0592	Infigratinib	0.003	48822
C0592	Infigratinib	0.003	51045
C0592	Infigratinib	0.01	43368
C0592	Infigratinib	0.01	44390
C0592	Infigratinib	0.01	47384
C0592	Infigratinib	0.03	17445
C0592	Infigratinib	0.03	12420
C0592	Infigratinib	0.03	18468
C0592	Infigratinib	0.1	28383
C0592	Infigratinib	0.1	37394
C0592	Infigratinib	0.1	34771
C0592	JQ-1	1e-05	72684
C0592	JQ-1	1e-05	75189
C0592	JQ-1	1e-05	79028
C0592	JQ-1	3e-05	46480
C0592	JQ-1	3e-05	64103
C0592	JQ-1	3e-05	66267
C0592	JQ-1	1e-04	74389
C0592	JQ-1	1e-04	74285
C0592	JQ-1	1e-04	79873
C0592	JQ-1	3e-04	50230
C0592	JQ-1	3e-04	64043
C0592	JQ-1	3e-04	69972
C0592	JQ-1	0.001	68445
C0592	JQ-1	0.001	72655
C0592	JQ-1	0.001	73396
C0592	JQ-1	0.003	53505
C0592	JQ-1	0.003	65392
C0592	JQ-1	0.003	65377
C0592	JQ-1	0.01	46717
C0592	JQ-1	0.01	58485
C0592	JQ-1	0.01	57878
C0592	JQ-1	0.03	40611
C0592	JQ-1	0.03	44020
C0592	JQ-1	0.03	44820
C0592	JQ-1	0.1	26249
C0592	JQ-1	0.1	31955
C0592	JQ-1	0.1	32904
C0592	Nutlin-3a	1e-05	62339
C0592	Nutlin-3a	1e-05	66044
C0592	Nutlin-3a	1e-05	65941
C0592	Nutlin-3a	3e-05	42819
C0592	Nutlin-3a	3e-05	55684
C0592	Nutlin-3a	3e-05	57062
C0592	Nutlin-3a	1e-04	66118
C0592	Nutlin-3a	1e-04	67749
C0592	Nutlin-3a	1e-04	62191
C0592	Nutlin-3a	3e-04	43293
C0592	Nutlin-3a	3e-04	57062
C0592	Nutlin-3a	3e-04	63628
C0592	Nutlin-3a	0.001	60709
C0592	Nutlin-3a	0.001	61628
C0592	Nutlin-3a	0.001	60605
C0592	Nutlin-3a	0.003	42019
C0592	Nutlin-3a	0.003	57359
C0592	Nutlin-3a	0.003	62546
C0592	Nutlin-3a	0.01	39647
C0592	Nutlin-3a	0.01	53016
C0592	Nutlin-3a	0.01	58100
C0592	Nutlin-3a	0.03	42952
C0592	Nutlin-3a	0.03	45028
C0592	Nutlin-3a	0.03	44672
C0592	Nutlin-3a	0.1	22914
C0592	Nutlin-3a	0.1	31362
C0592	Nutlin-3a	0.1	36742
C0592	Rapamycin	1e-05	45413
C0592	Rapamycin	1e-05	40848
C0592	Rapamycin	1e-05	38284
C0592	Rapamycin	3e-05	27182
C0592	Rapamycin	3e-05	39025
C0592	Rapamycin	3e-05	40685
C0592	Rapamycin	1e-04	47488
C0592	Rapamycin	1e-04	46643
C0592	Rapamycin	1e-04	45250
C0592	Rapamycin	3e-04	31599
C0592	Rapamycin	3e-04	41381
C0592	Rapamycin	3e-04	42108
C0592	Rapamycin	0.001	51549
C0592	Rapamycin	0.001	54172
C0592	Rapamycin	0.001	50986
C0592	Rapamycin	0.003	33659
C0592	Rapamycin	0.003	44701
C0592	Rapamycin	0.003	44983
C0592	Rapamycin	0.01	31451
C0592	Rapamycin	0.01	43456
C0592	Rapamycin	0.01	41515
C0592	Rapamycin	0.03	37558
C0592	Rapamycin	0.03	50778
C0592	Rapamycin	0.03	49563
C0592	Rapamycin	0.1	28235
C0592	Rapamycin	0.1	41204
C0592	Rapamycin	0.1	33837
C1368	Erdafitinib	1e-05	315459
C1368	Erdafitinib	1e-05	346318
C1368	Erdafitinib	1e-05	324812
C1368	Erdafitinib	3e-05	224115
C1368	Erdafitinib	3e-05	298178
C1368	Erdafitinib	3e-05	292204
C1368	Erdafitinib	1e-04	319313
C1368	Erdafitinib	1e-04	389344
C1368	Erdafitinib	1e-04	374048
C1368	Erdafitinib	3e-04	202846
C1368	Erdafitinib	3e-04	278258
C1368	Erdafitinib	3e-04	266415
C1368	Erdafitinib	0.001	300149
C1368	Erdafitinib	0.001	333823
C1368	Erdafitinib	0.001	294042
C1368	Erdafitinib	0.003	186572
C1368	Erdafitinib	0.003	199793
C1368	Erdafitinib	0.003	192501
C1368	Erdafitinib	0.01	91937
C1368	Erdafitinib	0.01	66578
C1368	Erdafitinib	0.01	62220
C1368	Erdafitinib	0.03	35408
C1368	Erdafitinib	0.03	40685
C1368	Erdafitinib	0.03	43842
C1368	Erdafitinib	0.1	13547
C1368	Erdafitinib	0.1	6862
C1368	Erdafitinib	0.1	7692
C1368	Everolimus	1e-05	221062
C1368	Everolimus	1e-05	262221
C1368	Everolimus	1e-05	249074
C1368	Everolimus	3e-05	276168
C1368	Everolimus	3e-05	218290
C1368	Everolimus	3e-05	201512
C1368	Everolimus	1e-04	237543
C1368	Everolimus	1e-04	263896
C1368	Everolimus	1e-04	255166
C1368	Everolimus	3e-04	206285
C1368	Everolimus	3e-04	177383
C1368	Everolimus	3e-04	226145
C1368	Everolimus	0.001	188706
C1368	Everolimus	0.001	260976
C1368	Everolimus	0.001	255922
C1368	Everolimus	0.003	93938
C1368	Everolimus	0.003	47251
C1368	Everolimus	0.003	66029
C1368	Everolimus	0.01	42256
C1368	Everolimus	0.01	16155
C1368	Everolimus	0.01	39855
C1368	Everolimus	0.03	107811
C1368	Everolimus	0.03	120306
C1368	Everolimus	0.03	134564
C1368	Everolimus	0.1	69942
C1368	Everolimus	0.1	66133
C1368	Everolimus	0.1	72655
C1368	Idasanutlin	1e-05	282956
C1368	Idasanutlin	1e-05	325686
C1368	Idasanutlin	1e-05	338551
C1368	Idasanutlin	3e-05	232874
C1368	Idasanutlin	3e-05	227791
C1368	Idasanutlin	3e-05	226190
C1368	Idasanutlin	1e-04	294324
C1368	Idasanutlin	1e-04	334638
C1368	Idasanutlin	1e-04	305648
C1368	Idasanutlin	3e-04	224456
C1368	Idasanutlin	3e-04	222084
C1368	Idasanutlin	3e-04	205188
C1368	Idasanutlin	0.001	233927
C1368	Idasanutlin	0.001	266978
C1368	Idasanutlin	0.001	245813
C1368	Idasanutlin	0.003	159982
C1368	Idasanutlin	0.003	127375
C1368	Idasanutlin	0.003	125330
C1368	Idasanutlin	0.01	127272
C1368	Idasanutlin	0.01	64621
C1368	Idasanutlin	0.01	90011
C1368	Idasanutlin	0.03	55017
C1368	Idasanutlin	0.03	49681
C1368	Idasanutlin	0.03	57700
C1368	Idasanutlin	0.1	72432
C1368	Idasanutlin	0.1	40462
C1368	Idasanutlin	0.1	48703
C1368	Infigratinib	1e-05	335424
C1368	Infigratinib	1e-05	332904
C1368	Infigratinib	1e-05	316793
C1368	Infigratinib	3e-05	286943
C1368	Infigratinib	3e-05	266282
C1368	Infigratinib	3e-05	298029
C1368	Infigratinib	1e-04	346258
C1368	Infigratinib	1e-04	311724
C1368	Infigratinib	1e-04	281948
C1368	Infigratinib	3e-04	238299
C1368	Infigratinib	3e-04	213784
C1368	Infigratinib	3e-04	229050
C1368	Infigratinib	0.001	275708
C1368	Infigratinib	0.001	267779
C1368	Infigratinib	0.001	242390
C1368	Infigratinib	0.003	100415
C1368	Infigratinib	0.003	59612
C1368	Infigratinib	0.003	80510
C1368	Infigratinib	0.01	99837
C1368	Infigratinib	0.01	58559
C1368	Infigratinib	0.01	90633
C1368	Infigratinib	0.03	183356
C1368	Infigratinib	0.03	153061
C1368	Infigratinib	0.03	145665
C1368	Infigratinib	0.1	68964
C1368	Infigratinib	0.1	113428
C1368	Infigratinib	0.1	145769
C1368	JQ-1	1e-05	93004
C1368	JQ-1	1e-05	117593
C1368	JQ-1	1e-05	131170
C1368	JQ-1	3e-05	68090
C1368	JQ-1	3e-05	95984
C1368	JQ-1	3e-05	92930
C1368	JQ-1	1e-04	104461
C1368	JQ-1	1e-04	137172
C1368	JQ-1	1e-04	104743
C1368	JQ-1	3e-04	113888
C1368	JQ-1	3e-04	104402
C1368	JQ-1	3e-04	105440
C1368	JQ-1	0.001	108300
C1368	JQ-1	0.001	127301
C1368	JQ-1	0.001	126160
C1368	JQ-1	0.003	152349
C1368	JQ-1	0.003	123136
C1368	JQ-1	0.003	89477
C1368	JQ-1	0.01	109101
C1368	JQ-1	0.01	104758
C1368	JQ-1	0.01	96769
C1368	JQ-1	0.03	100371
C1368	JQ-1	0.03	97347
C1368	JQ-1	0.03	114466
C1368	JQ-1	0.1	59241
C1368	JQ-1	0.1	72388
C1368	JQ-1	0.1	72506
C1368	Nutlin-3a	1e-05	329362
C1368	Nutlin-3a	1e-05	363525
C1368	Nutlin-3a	1e-05	306863
C1368	Nutlin-3a	3e-05	151401
C1368	Nutlin-3a	3e-05	195169
C1368	Nutlin-3a	3e-05	245724
C1368	Nutlin-3a	1e-04	311472
C1368	Nutlin-3a	1e-04	350023
C1368	Nutlin-3a	1e-04	300327
C1368	Nutlin-3a	3e-04	161613
C1368	Nutlin-3a	3e-04	248985
C1368	Nutlin-3a	3e-04	312050
C1368	Nutlin-3a	0.001	346807
C1368	Nutlin-3a	0.001	360398
C1368	Nutlin-3a	0.001	291612
C1368	Nutlin-3a	0.003	178924
C1368	Nutlin-3a	0.003	293331
C1368	Nutlin-3a	0.003	352513
C1368	Nutlin-3a	0.01	147666
C1368	Nutlin-3a	0.01	210005
C1368	Nutlin-3a	0.01	262695
C1368	Nutlin-3a	0.03	131866
C1368	Nutlin-3a	0.03	155358
C1368	Nutlin-3a	0.03	137187
C1368	Nutlin-3a	0.1	24144
C1368	Nutlin-3a	0.1	33719
C1368	Nutlin-3a	0.1	55595
C1368	Rapamycin	1e-05	183193
C1368	Rapamycin	1e-05	227716
C1368	Rapamycin	1e-05	290678
C1368	Rapamycin	3e-05	227494
C1368	Rapamycin	3e-05	283104
C1368	Rapamycin	3e-05	250630
C1368	Rapamycin	1e-04	166949
C1368	Rapamycin	1e-04	250260
C1368	Rapamycin	1e-04	251045
C1368	Rapamycin	3e-04	212436
C1368	Rapamycin	3e-04	237187
C1368	Rapamycin	3e-04	242627
C1368	Rapamycin	0.001	149474
C1368	Rapamycin	0.001	216259
C1368	Rapamycin	0.001	186098
C1368	Rapamycin	0.003	152142
C1368	Rapamycin	0.003	157196
C1368	Rapamycin	0.003	130236
C1368	Rapamycin	0.01	118942
C1368	Rapamycin	0.01	170787
C1368	Rapamycin	0.01	93375
C1368	Rapamycin	0.03	117608
C1368	Rapamycin	0.03	129821
C1368	Rapamycin	0.03	109130
C1368	Rapamycin	0.1	60471
C1368	Rapamycin	0.1	74908
C1368	Rapamycin	0.1	77131
C1379	Erdafitinib	1e-05	249548
C1379	Erdafitinib	1e-05	247755
C1379	Erdafitinib	1e-05	241901
C1379	Erdafitinib	3e-05	184482
C1379	Erdafitinib	3e-05	251846
C1379	Erdafitinib	3e-05	245132
C1379	Erdafitinib	1e-04	238951
C1379	Erdafitinib	1e-04	235275
C1379	Erdafitinib	1e-04	239114
C1379	Erdafitinib	3e-04	172773
C1379	Erdafitinib	3e-04	226975
C1379	Erdafitinib	3e-04	219980
C1379	Erdafitinib	0.001	218572
C1379	Erdafitinib	0.001	231377
C1379	Erdafitinib	0.001	205351
C1379	Erdafitinib	0.003	103350
C1379	Erdafitinib	0.003	121877
C1379	Erdafitinib	0.003	130695
C1379	Erdafitinib	0.01	30384
C1379	Erdafitinib	0.01	33511
C1379	Erdafitinib	0.01	44449
C1379	Erdafitinib	0.03	25330
C1379	Erdafitinib	0.03	27627
C1379	Erdafitinib	0.03	42760
C1379	Erdafitinib	0.1	4624
C1379	Erdafitinib	0.1	4906
C1379	Erdafitinib	0.1	5588
C1379	Everolimus	1e-05	219209
C1379	Everolimus	1e-05	208286
C1379	Everolimus	1e-05	160457
C1379	Everolimus	3e-05	214777
C1379	Everolimus	3e-05	203291
C1379	Everolimus	3e-05	206640
C1379	Everolimus	1e-04	201571
C1379	Everolimus	1e-04	208360
C1379	Everolimus	1e-04	173707
C1379	Everolimus	3e-04	172195
C1379	Everolimus	3e-04	170639
C1379	Everolimus	3e-04	158382
C1379	Everolimus	0.001	181296
C1379	Everolimus	0.001	222440
C1379	Everolimus	0.001	183919
C1379	Everolimus	0.003	72299
C1379	Everolimus	0.003	36728
C1379	Everolimus	0.003	49163
C1379	Everolimus	0.01	43738
C1379	Everolimus	0.01	11664
C1379	Everolimus	0.01	31496
C1379	Everolimus	0.03	176256
C1379	Everolimus	0.03	119298
C1379	Everolimus	0.03	74567
C1379	Everolimus	0.1	72877
C1379	Everolimus	0.1	66934
C1379	Everolimus	0.1	82763
C1379	Idasanutlin	1e-05	220113
C1379	Idasanutlin	1e-05	218305
C1379	Idasanutlin	1e-05	200934
C1379	Idasanutlin	3e-05	240433
C1379	Idasanutlin	3e-05	228042
C1379	Idasanutlin	3e-05	237143
C1379	Idasanutlin	1e-04	219120
C1379	Idasanutlin	1e-04	224308
C1379	Idasanutlin	1e-04	219090
C1379	Idasanutlin	3e-04	236535
C1379	Idasanutlin	3e-04	222677
C1379	Idasanutlin	3e-04	235572
C1379	Idasanutlin	0.001	194546
C1379	Idasanutlin	0.001	216808
C1379	Idasanutlin	0.001	157063
C1379	Idasanutlin	0.003	170980
C1379	Idasanutlin	0.003	149726
C1379	Idasanutlin	0.003	144346
C1379	Idasanutlin	0.01	107915
C1379	Idasanutlin	0.01	71306
C1379	Idasanutlin	0.01	71839
C1379	Idasanutlin	0.03	36194
C1379	Idasanutlin	0.03	39855
C1379	Idasanutlin	0.03	42715
C1379	Idasanutlin	0.1	46406
C1379	Idasanutlin	0.1	31985
C1379	Idasanutlin	0.1	30310
C1379	Infigratinib	1e-05	248941
C1379	Infigratinib	1e-05	262413
C1379	Infigratinib	1e-05	210612
C1379	Infigratinib	3e-05	233675
C1379	Infigratinib	3e-05	240315
C1379	Infigratinib	3e-05	246154
C1379	Infigratinib	1e-04	220617
C1379	Infigratinib	1e-04	221743
C1379	Infigratinib	1e-04	175530
C1379	Infigratinib	3e-04	193686
C1379	Infigratinib	3e-04	182304
C1379	Infigratinib	3e-04	181118
C1379	Infigratinib	0.001	183282
C1379	Infigratinib	0.001	219742
C1379	Infigratinib	0.001	156233
C1379	Infigratinib	0.003	73588
C1379	Infigratinib	0.003	32251
C1379	Infigratinib	0.003	51267
C1379	Infigratinib	0.01	88558
C1379	Infigratinib	0.01	57537
C1379	Infigratinib	0.01	76167
C1379	Infigratinib	0.03	145339
C1379	Infigratinib	0.03	144598
C1379	Infigratinib	0.03	106299
C1379	Infigratinib	0.1	105025
C1379	Infigratinib	0.1	143560
C1379	Infigratinib	0.1	138669
C1379	JQ-1	1e-05	267023
C1379	JQ-1	1e-05	284008
C1379	JQ-1	1e-05	286661
C1379	JQ-1	3e-05	199719
C1379	JQ-1	3e-05	259123
C1379	JQ-1	3e-05	252379
C1379	JQ-1	1e-04	297481
C1379	JQ-1	1e-04	339781
C1379	JQ-1	1e-04	354469
C1379	JQ-1	3e-04	222974
C1379	JQ-1	3e-04	254810
C1379	JQ-1	3e-04	260620
C1379	JQ-1	0.001	302461
C1379	JQ-1	0.001	309560
C1379	JQ-1	0.001	328665
C1379	JQ-1	0.003	173099
C1379	JQ-1	0.003	217890
C1379	JQ-1	0.003	246347
C1379	JQ-1	0.01	132889
C1379	JQ-1	0.01	188573
C1379	JQ-1	0.01	199496
C1379	JQ-1	0.03	147918
C1379	JQ-1	0.03	161924
C1379	JQ-1	0.03	164874
C1379	JQ-1	0.1	74478
C1379	JQ-1	0.1	112984
C1379	JQ-1	0.1	113443
C1379	Nutlin-3a	1e-05	213681
C1379	Nutlin-3a	1e-05	214585
C1379	Nutlin-3a	1e-05	220543
C1379	Nutlin-3a	3e-05	143338
C1379	Nutlin-3a	3e-05	186780
C1379	Nutlin-3a	3e-05	222514
C1379	Nutlin-3a	1e-04	227598
C1379	Nutlin-3a	1e-04	250289
C1379	Nutlin-3a	1e-04	246125
C1379	Nutlin-3a	3e-04	163673
C1379	Nutlin-3a	3e-04	214051
C1379	Nutlin-3a	3e-04	225953
C1379	Nutlin-3a	0.001	241204
C1379	Nutlin-3a	0.001	254706
C1379	Nutlin-3a	0.001	234371
C1379	Nutlin-3a	0.003	168564
C1379	Nutlin-3a	0.003	234238
C1379	Nutlin-3a	0.003	239277
C1379	Nutlin-3a	0.01	122292
C1379	Nutlin-3a	0.01	179828
C1379	Nutlin-3a	0.01	187565
C1379	Nutlin-3a	0.03	89848
C1379	Nutlin-3a	0.03	106492
C1379	Nutlin-3a	0.03	89151
C1379	Nutlin-3a	0.1	25730
C1379	Nutlin-3a	0.1	41693
C1379	Nutlin-3a	0.1	46391
C1379	Rapamycin	1e-05	143412
C1379	Rapamycin	1e-05	186987
C1379	Rapamycin	1e-05	203454
C1379	Rapamycin	3e-05	216704
C1379	Rapamycin	3e-05	228176
C1379	Rapamycin	3e-05	223700
C1379	Rapamycin	1e-04	153046
C1379	Rapamycin	1e-04	197733
C1379	Rapamycin	1e-04	206492
C1379	Rapamycin	3e-04	215222
C1379	Rapamycin	3e-04	219891
C1379	Rapamycin	3e-04	201245
C1379	Rapamycin	0.001	148570
C1379	Rapamycin	0.001	193079
C1379	Rapamycin	0.001	177072
C1379	Rapamycin	0.003	131851
C1379	Rapamycin	0.003	161939
C1379	Rapamycin	0.003	144791
C1379	Rapamycin	0.01	110805
C1379	Rapamycin	0.01	132652
C1379	Rapamycin	0.01	76612
C1379	Rapamycin	0.03	78983
C1379	Rapamycin	0.03	80421
C1379	Rapamycin	0.03	81132
C1379	Rapamycin	0.1	57240
C1379	Rapamycin	0.1	69616
C1379	Rapamycin	0.1	73099
C1383	Erdafitinib	1e-05	147266
C1383	Erdafitinib	1e-05	254543
C1383	Erdafitinib	1e-05	253224
C1383	Erdafitinib	3e-05	165259
C1383	Erdafitinib	3e-05	186350
C1383	Erdafitinib	3e-05	233037
C1383	Erdafitinib	1e-04	176286
C1383	Erdafitinib	1e-04	156248
C1383	Erdafitinib	1e-04	197525
C1383	Erdafitinib	3e-04	175990
C1383	Erdafitinib	3e-04	154024
C1383	Erdafitinib	3e-04	183845
C1383	Erdafitinib	0.001	176820
C1383	Erdafitinib	0.001	173218
C1383	Erdafitinib	0.001	178598
C1383	Erdafitinib	0.003	145947
C1383	Erdafitinib	0.003	164459
C1383	Erdafitinib	0.003	144435
C1383	Erdafitinib	0.01	97392
C1383	Erdafitinib	0.01	156974
C1383	Erdafitinib	0.01	131021
C1383	Erdafitinib	0.03	11916
C1383	Erdafitinib	0.03	11368
C1383	Erdafitinib	0.03	16615
C1383	Erdafitinib	0.1	4639
C1383	Erdafitinib	0.1	7411
C1383	Erdafitinib	0.1	8078
C1383	Everolimus	1e-05	167052
C1383	Everolimus	1e-05	162754
C1383	Everolimus	1e-05	172714
C1383	Everolimus	3e-05	177501
C1383	Everolimus	3e-05	146940
C1383	Everolimus	3e-05	157063
C1383	Everolimus	1e-04	140240
C1383	Everolimus	1e-04	150171
C1383	Everolimus	1e-04	151816
C1383	Everolimus	3e-04	142345
C1383	Everolimus	3e-04	101556
C1383	Everolimus	3e-04	108671
C1383	Everolimus	0.001	178154
C1383	Everolimus	0.001	147547
C1383	Everolimus	0.001	164948
C1383	Everolimus	0.003	66785
C1383	Everolimus	0.003	80080
C1383	Everolimus	0.003	64888
C1383	Everolimus	0.01	27316
C1383	Everolimus	0.01	39959
C1383	Everolimus	0.01	18379
C1383	Everolimus	0.03	23951
C1383	Everolimus	0.03	26782
C1383	Everolimus	0.03	28902
C1383	Everolimus	0.1	20780
C1383	Everolimus	0.1	37706
C1383	Everolimus	0.1	25152
C1383	Idasanutlin	1e-05	129717
C1383	Idasanutlin	1e-05	154187
C1383	Idasanutlin	1e-05	171647
C1383	Idasanutlin	3e-05	118809
C1383	Idasanutlin	3e-05	120765
C1383	Idasanutlin	3e-05	130221
C1383	Idasanutlin	1e-04	145621
C1383	Idasanutlin	1e-04	225419
C1383	Idasanutlin	1e-04	195850
C1383	Idasanutlin	3e-04	152335
C1383	Idasanutlin	3e-04	135749
C1383	Idasanutlin	3e-04	126708
C1383	Idasanutlin	0.001	147340
C1383	Idasanutlin	0.001	149608
C1383	Idasanutlin	0.001	220543
C1383	Idasanutlin	0.003	140463
C1383	Idasanutlin	0.003	134549
C1383	Idasanutlin	0.003	161717
C1383	Idasanutlin	0.01	175960
C1383	Idasanutlin	0.01	155106
C1383	Idasanutlin	0.01	208804
C1383	Idasanutlin	0.03	140952
C1383	Idasanutlin	0.03	164132
C1383	Idasanutlin	0.03	146688
C1383	Idasanutlin	0.1	114466
C1383	Idasanutlin	0.1	134564
C1383	Idasanutlin	0.1	153165
C1383	Infigratinib	1e-05	195658
C1383	Infigratinib	1e-05	179324
C1383	Infigratinib	1e-05	213221
C1383	Infigratinib	3e-05	186098
C1383	Infigratinib	3e-05	210879
C1383	Infigratinib	3e-05	206492
C1383	Infigratinib	1e-04	177590
C1383	Infigratinib	1e-04	202224
C1383	Infigratinib	1e-04	215607
C1383	Infigratinib	3e-04	141589
C1383	Infigratinib	3e-04	187447
C1383	Infigratinib	3e-04	204165
C1383	Infigratinib	0.001	154647
C1383	Infigratinib	0.001	180377
C1383	Infigratinib	0.001	163969
C1383	Infigratinib	0.003	101141
C1383	Infigratinib	0.003	71261
C1383	Infigratinib	0.003	27879
C1383	Infigratinib	0.01	110612
C1383	Infigratinib	0.01	38951
C1383	Infigratinib	0.01	36401
C1383	Infigratinib	0.03	34134
C1383	Infigratinib	0.03	47903
C1383	Infigratinib	0.03	63391
C1383	Infigratinib	0.1	104743
C1383	Infigratinib	0.1	127494
C1383	Infigratinib	0.1	141737
C1383	JQ-1	1e-05	215756
C1383	JQ-1	1e-05	156707
C1383	JQ-1	1e-05	173989
C1383	JQ-1	3e-05	156588
C1383	JQ-1	3e-05	132978
C1383	JQ-1	3e-05	148526
C1383	JQ-1	1e-04	179206
C1383	JQ-1	1e-04	187965
C1383	JQ-1	1e-04	234534
C1383	JQ-1	3e-04	194739
C1383	JQ-1	3e-04	170861
C1383	JQ-1	3e-04	179295
C1383	JQ-1	0.001	177457
C1383	JQ-1	0.001	156010
C1383	JQ-1	0.001	212258
C1383	JQ-1	0.003	149489
C1383	JQ-1	0.003	214733
C1383	JQ-1	0.003	230755
C1383	JQ-1	0.01	167986
C1383	JQ-1	0.01	196903
C1383	JQ-1	0.01	203780
C1383	JQ-1	0.03	150808
C1383	JQ-1	0.03	206418
C1383	JQ-1	0.03	145161
C1383	JQ-1	0.1	93286
C1383	JQ-1	0.1	87609
C1383	JQ-1	0.1	87580
C1383	Nutlin-3a	1e-05	142552
C1383	Nutlin-3a	1e-05	148229
C1383	Nutlin-3a	1e-05	161242
C1383	Nutlin-3a	3e-05	143160
C1383	Nutlin-3a	3e-05	130769
C1383	Nutlin-3a	3e-05	181088
C1383	Nutlin-3a	1e-04	146643
C1383	Nutlin-3a	1e-04	166682
C1383	Nutlin-3a	1e-04	155862
C1383	Nutlin-3a	3e-04	148288
C1383	Nutlin-3a	3e-04	178509
C1383	Nutlin-3a	3e-04	246969
C1383	Nutlin-3a	0.001	143560
C1383	Nutlin-3a	0.001	248244
C1383	Nutlin-3a	0.001	169409
C1383	Nutlin-3a	0.003	158500
C1383	Nutlin-3a	0.003	181340
C1383	Nutlin-3a	0.003	194220
C1383	Nutlin-3a	0.01	137780
C1383	Nutlin-3a	0.01	160605
C1383	Nutlin-3a	0.01	175738
C1383	Nutlin-3a	0.03	106136
C1383	Nutlin-3a	0.03	133230
C1383	Nutlin-3a	0.03	130710
C1383	Nutlin-3a	0.1	30562
C1383	Nutlin-3a	0.1	59953
C1383	Nutlin-3a	0.1	59212
C1383	Rapamycin	1e-05	141545
C1383	Rapamycin	1e-05	162309
C1383	Rapamycin	1e-05	214822
C1383	Rapamycin	3e-05	156900
C1383	Rapamycin	3e-05	199763
C1383	Rapamycin	3e-05	159805
C1383	Rapamycin	1e-04	120380
C1383	Rapamycin	1e-04	142567
C1383	Rapamycin	1e-04	155343
C1383	Rapamycin	3e-04	171751
C1383	Rapamycin	3e-04	144613
C1383	Rapamycin	3e-04	166726
C1383	Rapamycin	0.001	154513
C1383	Rapamycin	0.001	141797
C1383	Rapamycin	0.001	148526
C1383	Rapamycin	0.003	102194
C1383	Rapamycin	0.003	155951
C1383	Rapamycin	0.003	108196
C1383	Rapamycin	0.01	99066
C1383	Rapamycin	0.01	161894
C1383	Rapamycin	0.01	92323
C1383	Rapamycin	0.03	32978
C1383	Rapamycin	0.03	29598
C1383	Rapamycin	0.03	29880
C1383	Rapamycin	0.1	21906
C1383	Rapamycin	0.1	24070
C1383	Rapamycin	0.1	29317
C2271	Erdafitinib	1e-05	210435
C2271	Erdafitinib	1e-05	209782
C2271	Erdafitinib	1e-05	197362
C2271	Erdafitinib	3e-05	163792
C2271	Erdafitinib	3e-05	192056
C2271	Erdafitinib	3e-05	198503
C2271	Erdafitinib	1e-04	205796
C2271	Erdafitinib	1e-04	211042
C2271	Erdafitinib	1e-04	206448
C2271	Erdafitinib	3e-04	148348
C2271	Erdafitinib	3e-04	185461
C2271	Erdafitinib	3e-04	202846
C2271	Erdafitinib	0.001	182837
C2271	Erdafitinib	0.001	185209
C2271	Erdafitinib	0.001	173900
C2271	Erdafitinib	0.003	116037
C2271	Erdafitinib	0.003	156914
C2271	Erdafitinib	0.003	170165
C2271	Erdafitinib	0.01	55062
C2271	Erdafitinib	0.01	89684
C2271	Erdafitinib	0.01	106625
C2271	Erdafitinib	0.03	58945
C2271	Erdafitinib	0.03	75204
C2271	Erdafitinib	0.03	93434
C2271	Erdafitinib	0.1	8359
C2271	Erdafitinib	0.1	14288
C2271	Erdafitinib	0.1	24441
C2271	Everolimus	1e-05	118142
C2271	Everolimus	1e-05	117756
C2271	Everolimus	1e-05	112480
C2271	Everolimus	3e-05	129939
C2271	Everolimus	3e-05	107781
C2271	Everolimus	3e-05	95168
C2271	Everolimus	1e-04	109026
C2271	Everolimus	1e-04	102535
C2271	Everolimus	1e-04	106996
C2271	Everolimus	3e-04	115281
C2271	Everolimus	3e-04	94635
C2271	Everolimus	3e-04	82066
C2271	Everolimus	0.001	81266
C2271	Everolimus	0.001	67022
C2271	Everolimus	0.001	81073
C2271	Everolimus	0.003	105469
C2271	Everolimus	0.003	115044
C2271	Everolimus	0.003	92100
C2271	Everolimus	0.01	70446
C2271	Everolimus	0.01	48762
C2271	Everolimus	0.01	57537
C2271	Everolimus	0.03	66341
C2271	Everolimus	0.03	71217
C2271	Everolimus	0.03	56366
C2271	Everolimus	0.1	67912
C2271	Everolimus	0.1	49355
C2271	Everolimus	0.1	53980
C2271	Idasanutlin	1e-05	142834
C2271	Idasanutlin	1e-05	140329
C2271	Idasanutlin	1e-05	124352
C2271	Idasanutlin	3e-05	135853
C2271	Idasanutlin	3e-05	139974
C2271	Idasanutlin	3e-05	149192
C2271	Idasanutlin	1e-04	155581
C2271	Idasanutlin	1e-04	158812
C2271	Idasanutlin	1e-04	141960
C2271	Idasanutlin	3e-04	142449
C2271	Idasanutlin	3e-04	138788
C2271	Idasanutlin	3e-04	148733
C2271	Idasanutlin	0.001	148629
C2271	Idasanutlin	0.001	168520
C2271	Idasanutlin	0.001	147251
C2271	Idasanutlin	0.003	130873
C2271	Idasanutlin	0.003	132667
C2271	Idasanutlin	0.003	132029
C2271	Idasanutlin	0.01	100638
C2271	Idasanutlin	0.01	97555
C2271	Idasanutlin	0.01	107781
C2271	Idasanutlin	0.03	75678
C2271	Idasanutlin	0.03	72655
C2271	Idasanutlin	0.03	63213
C2271	Idasanutlin	0.1	63539
C2271	Idasanutlin	0.1	71573
C2271	Idasanutlin	0.1	82718
C2271	Infigratinib	1e-05	171202
C2271	Infigratinib	1e-05	175604
C2271	Infigratinib	1e-05	144865
C2271	Infigratinib	3e-05	166756
C2271	Infigratinib	3e-05	163836
C2271	Infigratinib	3e-05	158782
C2271	Infigratinib	1e-04	155581
C2271	Infigratinib	1e-04	159316
C2271	Infigratinib	1e-04	137824
C2271	Infigratinib	3e-04	172625
C2271	Infigratinib	3e-04	151208
C2271	Infigratinib	3e-04	146851
C2271	Infigratinib	0.001	160190
C2271	Infigratinib	0.001	169439
C2271	Infigratinib	0.001	148689
C2271	Infigratinib	0.003	135942
C2271	Infigratinib	0.003	123878
C2271	Infigratinib	0.003	144331
C2271	Infigratinib	0.01	132148
C2271	Infigratinib	0.01	129361
C2271	Infigratinib	0.01	151979
C2271	Infigratinib	0.03	82837
C2271	Infigratinib	0.03	75871
C2271	Infigratinib	0.03	73470
C2271	Infigratinib	0.1	107307
C2271	Infigratinib	0.1	120350
C2271	Infigratinib	0.1	119149
C2271	JQ-1	1e-05	131229
C2271	JQ-1	1e-05	152587
C2271	JQ-1	1e-05	147221
C2271	JQ-1	3e-05	81874
C2271	JQ-1	3e-05	103246
C2271	JQ-1	3e-05	119224
C2271	JQ-1	1e-04	121728
C2271	JQ-1	1e-04	136876
C2271	JQ-1	1e-04	139114
C2271	JQ-1	3e-04	94724
C2271	JQ-1	3e-04	112480
C2271	JQ-1	3e-04	116867
C2271	JQ-1	0.001	119950
C2271	JQ-1	0.001	121195
C2271	JQ-1	0.001	119935
C2271	JQ-1	0.003	80080
C2271	JQ-1	0.003	95391
C2271	JQ-1	0.003	101408
C2271	JQ-1	0.01	47918
C2271	JQ-1	0.01	61524
C2271	JQ-1	0.01	68638
C2271	JQ-1	0.03	46450
C2271	JQ-1	0.03	53683
C2271	JQ-1	0.03	66311
C2271	JQ-1	0.1	8774
C2271	JQ-1	0.1	13013
C2271	JQ-1	0.1	18660
C2271	Nutlin-3a	1e-05	134193
C2271	Nutlin-3a	1e-05	151193
C2271	Nutlin-3a	1e-05	148318
C2271	Nutlin-3a	3e-05	102609
C2271	Nutlin-3a	3e-05	133111
C2271	Nutlin-3a	3e-05	129791
C2271	Nutlin-3a	1e-04	147162
C2271	Nutlin-3a	1e-04	151505
C2271	Nutlin-3a	1e-04	155655
C2271	Nutlin-3a	3e-04	130354
C2271	Nutlin-3a	3e-04	156633
C2271	Nutlin-3a	3e-04	155684
C2271	Nutlin-3a	0.001	151875
C2271	Nutlin-3a	0.001	156084
C2271	Nutlin-3a	0.001	152409
C2271	Nutlin-3a	0.003	130903
C2271	Nutlin-3a	0.003	157611
C2271	Nutlin-3a	0.003	158693
C2271	Nutlin-3a	0.01	108774
C2271	Nutlin-3a	0.01	130962
C2271	Nutlin-3a	0.01	132192
C2271	Nutlin-3a	0.03	78213
C2271	Nutlin-3a	0.03	93834
C2271	Nutlin-3a	0.03	95806
C2271	Nutlin-3a	0.1	45428
C2271	Nutlin-3a	0.1	57048
C2271	Nutlin-3a	0.1	58930
C2271	Rapamycin	1e-05	119327
C2271	Rapamycin	1e-05	126768
C2271	Rapamycin	1e-05	126753
C2271	Rapamycin	3e-05	85031
C2271	Rapamycin	3e-05	118127
C2271	Rapamycin	3e-05	124218
C2271	Rapamycin	1e-04	132163
C2271	Rapamycin	1e-04	141797
C2271	Rapamycin	1e-04	135127
C2271	Rapamycin	3e-04	90722
C2271	Rapamycin	3e-04	129895
C2271	Rapamycin	3e-04	128279
C2271	Rapamycin	0.001	147399
C2271	Rapamycin	0.001	139648
C2271	Rapamycin	0.001	123388
C2271	Rapamycin	0.003	92560
C2271	Rapamycin	0.003	126738
C2271	Rapamycin	0.003	134994
C2271	Rapamycin	0.01	72210
C2271	Rapamycin	0.01	103068
C2271	Rapamycin	0.01	104891
C2271	Rapamycin	0.03	72744
C2271	Rapamycin	0.03	114703
C2271	Rapamycin	0.03	112821
C2271	Rapamycin	0.1	44657
C2271	Rapamycin	0.1	66015
C2271	Rapamycin	0.1	58293
C2553	Erdafitinib	1e-05	238314
C2553	Erdafitinib	1e-05	235987
C2553	Erdafitinib	1e-05	241293
C2553	Erdafitinib	3e-05	189848
C2553	Erdafitinib	3e-05	211917
C2553	Erdafitinib	3e-05	223003
C2553	Erdafitinib	1e-04	230681
C2553	Erdafitinib	1e-04	280555
C2553	Erdafitinib	1e-04	226634
C2553	Erdafitinib	3e-04	210687
C2553	Erdafitinib	3e-04	244316
C2553	Erdafitinib	3e-04	226560
C2553	Erdafitinib	0.001	267542
C2553	Erdafitinib	0.001	300905
C2553	Erdafitinib	0.001	245695
C2553	Erdafitinib	0.003	199645
C2553	Erdafitinib	0.003	229554
C2553	Erdafitinib	0.003	236476
C2553	Erdafitinib	0.01	65689
C2553	Erdafitinib	0.01	98740
C2553	Erdafitinib	0.01	64710
C2553	Erdafitinib	0.03	29287
C2553	Erdafitinib	0.03	55165
C2553	Erdafitinib	0.03	89848
C2553	Erdafitinib	0.1	4654
C2553	Erdafitinib	0.1	6136
C2553	Erdafitinib	0.1	8611
C2553	Everolimus	1e-05	238551
C2553	Everolimus	1e-05	241145
C2553	Everolimus	1e-05	316319
C2553	Everolimus	3e-05	237499
C2553	Everolimus	3e-05	210375
C2553	Everolimus	3e-05	199156
C2553	Everolimus	1e-04	236491
C2553	Everolimus	1e-04	335350
C2553	Everolimus	1e-04	205810
C2553	Everolimus	3e-04	303054
C2553	Everolimus	3e-04	238225
C2553	Everolimus	3e-04	219683
C2553	Everolimus	0.001	319342
C2553	Everolimus	0.001	255092
C2553	Everolimus	0.001	272714
C2553	Everolimus	0.003	657049
C2553	Everolimus	0.003	277931
C2553	Everolimus	0.003	208478
C2553	Everolimus	0.01	226946
C2553	Everolimus	0.01	333630
C2553	Everolimus	0.01	268149
C2553	Everolimus	0.03	249089
C2553	Everolimus	0.03	262606
C2553	Everolimus	0.03	202698
C2553	Everolimus	0.1	109960
C2553	Everolimus	0.1	133808
C2553	Everolimus	0.1	347281
C2553	Idasanutlin	1e-05	357567
C2553	Idasanutlin	1e-05	548274
C2553	Idasanutlin	1e-05	345161
C2553	Idasanutlin	3e-05	383356
C2553	Idasanutlin	3e-05	375560
C2553	Idasanutlin	3e-05	563229
C2553	Idasanutlin	1e-04	353372
C2553	Idasanutlin	1e-04	366089
C2553	Idasanutlin	1e-04	289744
C2553	Idasanutlin	3e-04	309101
C2553	Idasanutlin	3e-04	265808
C2553	Idasanutlin	3e-04	296740
C2553	Idasanutlin	0.001	181044
C2553	Idasanutlin	0.001	163732
C2553	Idasanutlin	0.001	117860
C2553	Idasanutlin	0.003	151668
C2553	Idasanutlin	0.003	104906
C2553	Idasanutlin	0.003	117312
C2553	Idasanutlin	0.01	165155
C2553	Idasanutlin	0.01	144924
C2553	Idasanutlin	0.01	102060
C2553	Idasanutlin	0.03	94338
C2553	Idasanutlin	0.03	81192
C2553	Idasanutlin	0.03	85861
C2553	Idasanutlin	0.1	81266
C2553	Idasanutlin	0.1	89432
C2553	Idasanutlin	0.1	79013
C2553	Infigratinib	1e-05	257404
C2553	Infigratinib	1e-05	215963
C2553	Infigratinib	1e-05	229391
C2553	Infigratinib	3e-05	214525
C2553	Infigratinib	3e-05	219565
C2553	Infigratinib	3e-05	275249
C2553	Infigratinib	1e-04	209027
C2553	Infigratinib	1e-04	211146
C2553	Infigratinib	1e-04	255284
C2553	Infigratinib	3e-04	241500
C2553	Infigratinib	3e-04	248570
C2553	Infigratinib	3e-04	243887
C2553	Infigratinib	0.001	221832
C2553	Infigratinib	0.001	201898
C2553	Infigratinib	0.001	240952
C2553	Infigratinib	0.003	214599
C2553	Infigratinib	0.003	210820
C2553	Infigratinib	0.003	182985
C2553	Infigratinib	0.01	261880
C2553	Infigratinib	0.01	149859
C2553	Infigratinib	0.01	232934
C2553	Infigratinib	0.03	189077
C2553	Infigratinib	0.03	215770
C2553	Infigratinib	0.03	200475
C2553	Infigratinib	0.1	227153
C2553	Infigratinib	0.1	262250
C2553	Infigratinib	0.1	199333
C2553	JQ-1	1e-05	210835
C2553	JQ-1	1e-05	198607
C2553	JQ-1	1e-05	109278
C2553	JQ-1	3e-05	116719
C2553	JQ-1	3e-05	146821
C2553	JQ-1	3e-05	144242
C2553	JQ-1	1e-04	199986
C2553	JQ-1	1e-04	224233
C2553	JQ-1	1e-04	156084
C2553	JQ-1	3e-04	153461
C2553	JQ-1	3e-04	168683
C2553	JQ-1	3e-04	146614
C2553	JQ-1	0.001	212050
C2553	JQ-1	0.001	226086
C2553	JQ-1	0.001	175441
C2553	JQ-1	0.003	131481
C2553	JQ-1	0.003	176434
C2553	JQ-1	0.003	165763
C2553	JQ-1	0.01	139499
C2553	JQ-1	0.01	161287
C2553	JQ-1	0.01	163421
C2553	JQ-1	0.03	166771
C2553	JQ-1	0.03	189329
C2553	JQ-1	0.03	148496
C2553	JQ-1	0.1	83222
C2553	JQ-1	0.1	86112
C2553	JQ-1	0.1	97481
C2553	Nutlin-3a	1e-05	366356
C2553	Nutlin-3a	1e-05	392190
C2553	Nutlin-3a	1e-05	364578
C2553	Nutlin-3a	3e-05	195910
C2553	Nutlin-3a	3e-05	305988
C2553	Nutlin-3a	3e-05	307634
C2553	Nutlin-3a	1e-04	301779
C2553	Nutlin-3a	1e-04	308745
C2553	Nutlin-3a	1e-04	373930
C2553	Nutlin-3a	3e-04	203646
C2553	Nutlin-3a	3e-04	246332
C2553	Nutlin-3a	3e-04	298607
C2553	Nutlin-3a	0.001	344435
C2553	Nutlin-3a	0.001	382956
C2553	Nutlin-3a	0.001	373811
C2553	Nutlin-3a	0.003	212332
C2553	Nutlin-3a	0.003	376449
C2553	Nutlin-3a	0.003	305025
C2553	Nutlin-3a	0.01	279977
C2553	Nutlin-3a	0.01	287639
C2553	Nutlin-3a	0.01	210005
C2553	Nutlin-3a	0.03	108404
C2553	Nutlin-3a	0.03	143323
C2553	Nutlin-3a	0.03	155981
C2553	Nutlin-3a	0.1	33170
C2553	Nutlin-3a	0.1	37780
C2553	Nutlin-3a	0.1	49963
C2553	Rapamycin	1e-05	255225
C2553	Rapamycin	1e-05	634861
C2553	Rapamycin	1e-05	300564
C2553	Rapamycin	3e-05	246051
C2553	Rapamycin	3e-05	261672
C2553	Rapamycin	3e-05	247533
C2553	Rapamycin	1e-04	192545
C2553	Rapamycin	1e-04	258604
C2553	Rapamycin	1e-04	507234
C2553	Rapamycin	3e-04	210850
C2553	Rapamycin	3e-04	199986
C2553	Rapamycin	3e-04	273100
C2553	Rapamycin	0.001	317846
C2553	Rapamycin	0.001	334149
C2553	Rapamycin	0.001	245769
C2553	Rapamycin	0.003	274019
C2553	Rapamycin	0.003	284334
C2553	Rapamycin	0.003	196162
C2553	Rapamycin	0.01	304136
C2553	Rapamycin	0.01	306522
C2553	Rapamycin	0.01	235142
C2553	Rapamycin	0.03	236372
C2553	Rapamycin	0.03	292901
C2553	Rapamycin	0.03	299141
C2553	Rapamycin	0.1	218853
C2553	Rapamycin	0.1	180555
C2553	Rapamycin	0.1	199052
C3037	Erdafitinib	1e-05	60042
C3037	Erdafitinib	1e-05	57522
C3037	Erdafitinib	1e-05	65377
C3037	Erdafitinib	3e-05	44776
C3037	Erdafitinib	3e-05	60901
C3037	Erdafitinib	3e-05	60397
C3037	Erdafitinib	1e-04	62635
C3037	Erdafitinib	1e-04	57092
C3037	Erdafitinib	1e-04	55625
C3037	Erdafitinib	3e-04	46821
C3037	Erdafitinib	3e-04	64088
C3037	Erdafitinib	3e-04	61954
C3037	Erdafitinib	0.001	58322
C3037	Erdafitinib	0.001	57433
C3037	Erdafitinib	0.001	51623
C3037	Erdafitinib	0.003	44894
C3037	Erdafitinib	0.003	50022
C3037	Erdafitinib	0.003	49429
C3037	Erdafitinib	0.01	22469
C3037	Erdafitinib	0.01	22677
C3037	Erdafitinib	0.01	20276
C3037	Erdafitinib	0.03	6803
C3037	Erdafitinib	0.03	7322
C3037	Erdafitinib	0.03	13413
C3037	Erdafitinib	0.1	3794
C3037	Erdafitinib	0.1	3261
C3037	Erdafitinib	0.1	2668
C3037	Everolimus	1e-05	45102
C3037	Everolimus	1e-05	46613
C3037	Everolimus	1e-05	41396
C3037	Everolimus	3e-05	46747
C3037	Everolimus	3e-05	44346
C3037	Everolimus	3e-05	43812
C3037	Everolimus	1e-04	46673
C3037	Everolimus	1e-04	47932
C3037	Everolimus	1e-04	44212
C3037	Everolimus	3e-04	39588
C3037	Everolimus	3e-04	40848
C3037	Everolimus	3e-04	39929
C3037	Everolimus	0.001	46762
C3037	Everolimus	0.001	49696
C3037	Everolimus	0.001	47488
C3037	Everolimus	0.003	19787
C3037	Everolimus	0.003	19016
C3037	Everolimus	0.003	20661
C3037	Everolimus	0.01	9219
C3037	Everolimus	0.01	5514
C3037	Everolimus	0.01	9189
C3037	Everolimus	0.03	22395
C3037	Everolimus	0.03	22618
C3037	Everolimus	0.03	20661
C3037	Everolimus	0.1	17400
C3037	Everolimus	0.1	17104
C3037	Everolimus	0.1	18052
C3037	Idasanutlin	1e-05	63495
C3037	Idasanutlin	1e-05	61524
C3037	Idasanutlin	1e-05	57151
C3037	Idasanutlin	3e-05	57967
C3037	Idasanutlin	3e-05	56247
C3037	Idasanutlin	3e-05	62428
C3037	Idasanutlin	1e-04	71573
C3037	Idasanutlin	1e-04	72225
C3037	Idasanutlin	1e-04	61613
C3037	Idasanutlin	3e-04	62991
C3037	Idasanutlin	3e-04	64073
C3037	Idasanutlin	3e-04	65451
C3037	Idasanutlin	0.001	66548
C3037	Idasanutlin	0.001	66726
C3037	Idasanutlin	0.001	54884
C3037	Idasanutlin	0.003	62828
C3037	Idasanutlin	0.003	58737
C3037	Idasanutlin	0.003	55669
C3037	Idasanutlin	0.01	58248
C3037	Idasanutlin	0.01	46065
C3037	Idasanutlin	0.01	49074
C3037	Idasanutlin	0.03	29006
C3037	Idasanutlin	0.03	28650
C3037	Idasanutlin	0.03	28709
C3037	Idasanutlin	0.1	32933
C3037	Idasanutlin	0.1	30473
C3037	Idasanutlin	0.1	35823
C3037	Infigratinib	1e-05	60323
C3037	Infigratinib	1e-05	67764
C3037	Infigratinib	1e-05	56158
C3037	Infigratinib	3e-05	62858
C3037	Infigratinib	3e-05	64340
C3037	Infigratinib	3e-05	58441
C3037	Infigratinib	1e-04	55091
C3037	Infigratinib	1e-04	65792
C3037	Infigratinib	1e-04	53076
C3037	Infigratinib	3e-04	48362
C3037	Infigratinib	3e-04	45087
C3037	Infigratinib	3e-04	40981
C3037	Infigratinib	0.001	48066
C3037	Infigratinib	0.001	58767
C3037	Infigratinib	0.001	48955
C3037	Infigratinib	0.003	26738
C3037	Infigratinib	0.003	11916
C3037	Infigratinib	0.003	13532
C3037	Infigratinib	0.01	35571
C3037	Infigratinib	0.01	20098
C3037	Infigratinib	0.01	22736
C3037	Infigratinib	0.03	41515
C3037	Infigratinib	0.03	42063
C3037	Infigratinib	0.03	37142
C3037	Infigratinib	0.1	41767
C3037	Infigratinib	0.1	43990
C3037	Infigratinib	0.1	41959
C3037	JQ-1	1e-05	76241
C3037	JQ-1	1e-05	75189
C3037	JQ-1	1e-05	70832
C3037	JQ-1	3e-05	58337
C3037	JQ-1	3e-05	73811
C3037	JQ-1	3e-05	73322
C3037	JQ-1	1e-04	76138
C3037	JQ-1	1e-04	74552
C3037	JQ-1	1e-04	74418
C3037	JQ-1	3e-04	62784
C3037	JQ-1	3e-04	78005
C3037	JQ-1	3e-04	79087
C3037	JQ-1	0.001	68193
C3037	JQ-1	0.001	70061
C3037	JQ-1	0.001	73529
C3037	JQ-1	0.003	52527
C3037	JQ-1	0.003	67941
C3037	JQ-1	0.003	68342
C3037	JQ-1	0.01	42360
C3037	JQ-1	0.01	54395
C3037	JQ-1	0.01	55254
C3037	JQ-1	0.03	48407
C3037	JQ-1	0.03	55106
C3037	JQ-1	0.03	45635
C3037	JQ-1	0.1	22825
C3037	JQ-1	0.1	29376
C3037	JQ-1	0.1	30858
C3037	Nutlin-3a	1e-05	70165
C3037	Nutlin-3a	1e-05	68920
C3037	Nutlin-3a	1e-05	63258
C3037	Nutlin-3a	3e-05	34860
C3037	Nutlin-3a	3e-05	51178
C3037	Nutlin-3a	3e-05	66089
C3037	Nutlin-3a	1e-04	76241
C3037	Nutlin-3a	1e-04	73588
C3037	Nutlin-3a	1e-04	70861
C3037	Nutlin-3a	3e-04	50482
C3037	Nutlin-3a	3e-04	71558
C3037	Nutlin-3a	3e-04	72818
C3037	Nutlin-3a	0.001	74018
C3037	Nutlin-3a	0.001	74226
C3037	Nutlin-3a	0.001	69320
C3037	Nutlin-3a	0.003	55714
C3037	Nutlin-3a	0.003	69023
C3037	Nutlin-3a	0.003	68549
C3037	Nutlin-3a	0.01	43545
C3037	Nutlin-3a	0.01	55047
C3037	Nutlin-3a	0.01	53891
C3037	Nutlin-3a	0.03	31777
C3037	Nutlin-3a	0.03	37543
C3037	Nutlin-3a	0.03	36965
C3037	Nutlin-3a	0.1	13369
C3037	Nutlin-3a	0.1	17904
C3037	Nutlin-3a	0.1	18957
C3037	Rapamycin	1e-05	38521
C3037	Rapamycin	1e-05	47043
C3037	Rapamycin	1e-05	46806
C3037	Rapamycin	3e-05	50452
C3037	Rapamycin	3e-05	51771
C3037	Rapamycin	3e-05	49815
C3037	Rapamycin	1e-04	37113
C3037	Rapamycin	1e-04	45976
C3037	Rapamycin	1e-04	46243
C3037	Rapamycin	3e-04	48303
C3037	Rapamycin	3e-04	48377
C3037	Rapamycin	3e-04	39632
C3037	Rapamycin	0.001	37632
C3037	Rapamycin	0.001	47177
C3037	Rapamycin	0.001	42582
C3037	Rapamycin	0.003	31614
C3037	Rapamycin	0.003	36461
C3037	Rapamycin	0.003	29094
C3037	Rapamycin	0.01	23759
C3037	Rapamycin	0.01	32681
C3037	Rapamycin	0.01	24263
C3037	Rapamycin	0.03	23581
C3037	Rapamycin	0.03	24752
C3037	Rapamycin	0.03	20943
C3037	Rapamycin	0.1	11857
C3037	Rapamycin	0.1	17163
C3037	Rapamycin	0.1	20276
C3278	Erdafitinib	1e-05	328058
C3278	Erdafitinib	1e-05	390989
C3278	Erdafitinib	1e-05	342716
C3278	Erdafitinib	3e-05	269172
C3278	Erdafitinib	3e-05	330844
C3278	Erdafitinib	3e-05	317030
C3278	Erdafitinib	1e-04	380170
C3278	Erdafitinib	1e-04	457701
C3278	Erdafitinib	1e-04	398978
C3278	Erdafitinib	3e-04	261569
C3278	Erdafitinib	3e-04	336402
C3278	Erdafitinib	3e-04	333497
C3278	Erdafitinib	0.001	369157
C3278	Erdafitinib	0.001	479532
C3278	Erdafitinib	0.001	389492
C3278	Erdafitinib	0.003	210864
C3278	Erdafitinib	0.003	283519
C3278	Erdafitinib	0.003	273189
C3278	Erdafitinib	0.01	60131
C3278	Erdafitinib	0.01	117934
C3278	Erdafitinib	0.01	123655
C3278	Erdafitinib	0.03	45309
C3278	Erdafitinib	0.03	65748
C3278	Erdafitinib	0.03	84126
C3278	Erdafitinib	0.1	6951
C3278	Erdafitinib	0.1	17919
C3278	Erdafitinib	0.1	17030
C3278	Everolimus	1e-05	243694
C3278	Everolimus	1e-05	253980
C3278	Everolimus	1e-05	227138
C3278	Everolimus	3e-05	278895
C3278	Everolimus	3e-05	265392
C3278	Everolimus	3e-05	258219
C3278	Everolimus	1e-04	244331
C3278	Everolimus	1e-04	258456
C3278	Everolimus	1e-04	224456
C3278	Everolimus	3e-04	271618
C3278	Everolimus	3e-04	249178
C3278	Everolimus	3e-04	251223
C3278	Everolimus	0.001	271810
C3278	Everolimus	0.001	284423
C3278	Everolimus	0.001	242256
C3278	Everolimus	0.003	255210
C3278	Everolimus	0.003	239914
C3278	Everolimus	0.003	243768
C3278	Everolimus	0.01	211087
C3278	Everolimus	0.01	190470
C3278	Everolimus	0.01	204299
C3278	Everolimus	0.03	187447
C3278	Everolimus	0.03	210909
C3278	Everolimus	0.03	156826
C3278	Everolimus	0.1	139603
C3278	Everolimus	0.1	107248
C3278	Everolimus	0.1	124974
C3278	Idasanutlin	1e-05	308597
C3278	Idasanutlin	1e-05	300371
C3278	Idasanutlin	1e-05	264207
C3278	Idasanutlin	3e-05	291478
C3278	Idasanutlin	3e-05	298741
C3278	Idasanutlin	3e-05	298192
C3278	Idasanutlin	1e-04	351105
C3278	Idasanutlin	1e-04	329154
C3278	Idasanutlin	1e-04	290856
C3278	Idasanutlin	3e-04	303647
C3278	Idasanutlin	3e-04	346614
C3278	Idasanutlin	3e-04	329199
C3278	Idasanutlin	0.001	323285
C3278	Idasanutlin	0.001	317149
C3278	Idasanutlin	0.001	272329
C3278	Idasanutlin	0.003	255670
C3278	Idasanutlin	0.003	248629
C3278	Idasanutlin	0.003	268579
C3278	Idasanutlin	0.01	161702
C3278	Idasanutlin	0.01	94694
C3278	Idasanutlin	0.01	151712
C3278	Idasanutlin	0.03	77901
C3278	Idasanutlin	0.03	53328
C3278	Idasanutlin	0.03	50185
C3278	Idasanutlin	0.1	98014
C3278	Idasanutlin	0.1	72936
C3278	Idasanutlin	0.1	120721
C3278	Infigratinib	1e-05	355314
C3278	Infigratinib	1e-05	351950
C3278	Infigratinib	1e-05	300668
C3278	Infigratinib	3e-05	328991
C3278	Infigratinib	3e-05	315252
C3278	Infigratinib	3e-05	342123
C3278	Infigratinib	1e-04	357923
C3278	Infigratinib	1e-04	350171
C3278	Infigratinib	1e-04	319091
C3278	Infigratinib	3e-04	352987
C3278	Infigratinib	3e-04	357997
C3278	Infigratinib	3e-04	363703
C3278	Infigratinib	0.001	336120
C3278	Infigratinib	0.001	335276
C3278	Infigratinib	0.001	300742
C3278	Infigratinib	0.003	311991
C3278	Infigratinib	0.003	321373
C3278	Infigratinib	0.003	327909
C3278	Infigratinib	0.01	286350
C3278	Infigratinib	0.01	301616
C3278	Infigratinib	0.01	313829
C3278	Infigratinib	0.03	94635
C3278	Infigratinib	0.03	47710
C3278	Infigratinib	0.03	43768
C3278	Infigratinib	0.1	195154
C3278	Infigratinib	0.1	232118
C3278	Infigratinib	0.1	209812
C3278	JQ-1	1e-05	382319
C3278	JQ-1	1e-05	387299
C3278	JQ-1	1e-05	386261
C3278	JQ-1	3e-05	286632
C3278	JQ-1	3e-05	345132
C3278	JQ-1	3e-05	354366
C3278	JQ-1	1e-04	399408
C3278	JQ-1	1e-04	410020
C3278	JQ-1	1e-04	401705
C3278	JQ-1	3e-04	339396
C3278	JQ-1	3e-04	394146
C3278	JQ-1	3e-04	397051
C3278	JQ-1	0.001	382185
C3278	JQ-1	0.001	427065
C3278	JQ-1	0.001	412895
C3278	JQ-1	0.003	327865
C3278	JQ-1	0.003	402580
C3278	JQ-1	0.003	400964
C3278	JQ-1	0.01	266549
C3278	JQ-1	0.01	344702
C3278	JQ-1	0.01	357448
C3278	JQ-1	0.03	258026
C3278	JQ-1	0.03	301438
C3278	JQ-1	0.03	293657
C3278	JQ-1	0.1	125626
C3278	JQ-1	0.1	156781
C3278	JQ-1	0.1	173944
C3278	Nutlin-3a	1e-05	341827
C3278	Nutlin-3a	1e-05	337632
C3278	Nutlin-3a	1e-05	293064
C3278	Nutlin-3a	3e-05	249400
C3278	Nutlin-3a	3e-05	304328
C3278	Nutlin-3a	3e-05	317016
C3278	Nutlin-3a	1e-04	362384
C3278	Nutlin-3a	1e-04	370743
C3278	Nutlin-3a	1e-04	321032
C3278	Nutlin-3a	3e-04	268816
C3278	Nutlin-3a	3e-04	326427
C3278	Nutlin-3a	3e-04	345784
C3278	Nutlin-3a	0.001	367068
C3278	Nutlin-3a	0.001	363822
C3278	Nutlin-3a	0.001	346110
C3278	Nutlin-3a	0.003	276612
C3278	Nutlin-3a	0.003	345072
C3278	Nutlin-3a	0.003	366208
C3278	Nutlin-3a	0.01	209145
C3278	Nutlin-3a	0.01	295910
C3278	Nutlin-3a	0.01	286884
C3278	Nutlin-3a	0.03	165496
C3278	Nutlin-3a	0.03	210835
C3278	Nutlin-3a	0.03	221640
C3278	Nutlin-3a	0.1	36698
C3278	Nutlin-3a	0.1	47873
C3278	Nutlin-3a	0.1	68490
C3278	Rapamycin	1e-05	201927
C3278	Rapamycin	1e-05	271128
C3278	Rapamycin	1e-05	280792
C3278	Rapamycin	3e-05	263406
C3278	Rapamycin	3e-05	284972
C3278	Rapamycin	3e-05	295184
C3278	Rapamycin	1e-04	203854
C3278	Rapamycin	1e-04	265318
C3278	Rapamycin	1e-04	268579
C3278	Rapamycin	3e-04	271484
C3278	Rapamycin	3e-04	303498
C3278	Rapamycin	3e-04	300860
C3278	Rapamycin	0.001	195169
C3278	Rapamycin	0.001	247948
C3278	Rapamycin	0.001	243175
C3278	Rapamycin	0.003	264548
C3278	Rapamycin	0.003	314066
C3278	Rapamycin	0.003	286691
C3278	Rapamycin	0.01	139899
C3278	Rapamycin	0.01	171914
C3278	Rapamycin	0.01	193864
C3278	Rapamycin	0.03	184423
C3278	Rapamycin	0.03	232785
C3278	Rapamycin	0.03	204224
C3278	Rapamycin	0.1	98711
C3278	Rapamycin	0.1	115326
C3278	Rapamycin	0.1	122158
