# Supplementary material for: Accurate determination of CRISPR-mediated gene fitness in transplantable tumours
Source: Nat Commun. 2022 Aug 4;13:4534. doi: 10.1038/s41467-022-31830-2 (PMC9352714; doi:10.1038/s41467-022-31830-2)
Supplement: Supplementary file 5 — Source data [file 41467_2022_31830_MOESM5_ESM.zip › source_data/FigS1/FigS1E/AUC.csv]

sgrna	AUC
1	0.4801
2	0.4793
3	0.4796
4	0.4821
5	0.4807
6	0.481
7	0.4825
8	0.4789
9	0.4808
10	0.4806
11	0.483
12	0.4795
13	0.4813
14	0.4798
15	0.4785
16	0.4817
17	0.479
18	0.4842
19	0.4833
20	0.4796
21	0.4833
22	0.4761
23	0.4776
24	0.483
25	0.4832
26	0.4829
27	0.4801
28	0.4853
29	0.481
30	0.4806
31	0.4808
32	0.4818
33	0.4799
34	0.476
35	0.4799
36	0.4824
37	0.4839
38	0.4811
39	0.4793
40	0.4834
41	0.48
42	0.4786
43	0.4809
44	0.4767
45	0.4851
46	0.4797
47	0.4834
48	0.475
49	0.4824
50	0.4779
51	0.4813
52	0.4821
53	0.4798
54	0.4804
55	0.4811
56	0.4845
57	0.4792
58	0.478
59	0.4826
60	0.4781
61	0.4814
62	0.4794
63	0.4786
64	0.4825
65	0.4778
66	0.4791
67	0.4787
68	0.4833
69	0.4781
70	0.4806
71	0.4816
72	0.4808
73	0.4818
74	0.4786
75	0.4789
76	0.4815
77	0.4849
78	0.4817
79	0.4819
80	0.4792
81	0.48
82	0.4826
83	0.4814
84	0.4817
85	0.4817
86	0.4816
87	0.4798
88	0.4769
89	0.4784
90	0.4807
91	0.4813
92	0.48
93	0.4805
94	0.4783
95	0.4802
96	0.4806
97	0.4799
98	0.4808
99	0.4808
100	0.4796
101	0.481
102	0.4816
103	0.4776
104	0.4799
105	0.4797
106	0.4797
107	0.4777
108	0.4766
109	0.4826
110	0.4792
111	0.4803
112	0.4805
113	0.4799
114	0.4787
115	0.4799
116	0.4775
117	0.481
118	0.4816
119	0.4808
120	0.4791
121	0.4833
122	0.4791
123	0.4821
124	0.4801
125	0.4813
126	0.4794
127	0.479
128	0.48
129	0.4806
130	0.4788
131	0.4786
132	0.4769
133	0.4777
134	0.4803
135	0.4807
136	0.477
137	0.4823
138	0.4808
139	0.4821
140	0.4816
141	0.4839
142	0.4787
143	0.4789
144	0.4796
145	0.481
146	0.48
147	0.4789
148	0.4808
149	0.4796
150	0.4767
151	0.4805
152	0.4811
153	0.4804
154	0.4799
155	0.4787
156	0.4802
157	0.4804
158	0.4818
159	0.4809
160	0.4835
161	0.4814
162	0.4801
163	0.48
164	0.4795
165	0.4816
166	0.4796
167	0.4806
168	0.4794
169	0.4794
170	0.4788
171	0.4797
172	0.4794
173	0.4782
174	0.4795
175	0.4807
176	0.4758
177	0.4776
178	0.4773
179	0.4796
180	0.482
181	0.4818
182	0.4824
183	0.4834
184	0.4815
185	0.4787
186	0.4818
187	0.48
188	0.4801
189	0.4809
190	0.4796
191	0.4821
192	0.4811
