# Supplementary material for: Accurate determination of CRISPR-mediated gene fitness in transplantable tumours
Source: Nat Commun. 2022 Aug 4;13:4534. doi: 10.1038/s41467-022-31830-2 (PMC9352714; doi:10.1038/s41467-022-31830-2)
Supplement: Supplementary file 5 — Source data [file 41467_2022_31830_MOESM5_ESM.zip › source_data/FigS1/FigS1E/Lorenz.csv]

clones_cuml	reads_cuml
0	0
0.961862440791278	0.922529
0.99602234161569	0.988055
0.99955166628958	0.99821
0.999944740263599	0.999718
0.999985403088498	0.999913
0.999997914726928	0.999985
0.999998957363464	0.999992
1	1
